# Supplementary material for: An RNA-sequencing transcriptome of the rodent Schwann cell response to peripheral nerve injury
Source: J Neuroinflammation. 2022 Apr 30;19:105. doi: 10.1186/s12974-022-02462-6 (PMC9063194; doi:10.1186/s12974-022-02462-6)
Supplement: Supplementary file 4 — Additional file 4. All FPKM data for uncrushed (day 0) and crushed (days 3, 5, 7 post-crush) samples. This includes whole nerve and purified Schwann cells. Also included is dissociated sciatic nerve to help identify genes that change from the dissociation process, itself. [file 12974_2022_2462_MOESM4_ESM.xlsx]

## Sheet: Sheet1
RAT GENE	PRIMER SEQUENCE
Spp1	CCAGCCAAGGACCAACTACA
Runx2	GCCTTCAAGGTTGTAGCCCT
Tes	TGAAGAACCATGCTGTGGTGT
Tnc	CAGCTACCGACGGGATCTTC
Cd24	GCTCCTACCCACGCAGATTTAT
Prx	CAAGTAGCTGGAACTGACCCT
Gpc1	CGCTAGTCGCCTGCACC
Cited2	ACGGAAGGACTGGAAATGGC
Sparcl1	TCACTCTAGACCCTGACGGG
Btc	AAACCCACTTCTCTCGGTGC
Mdk	GTGCCCTGCAACTGGAAGAA
Gfra1	GTCTCTGTACAACTGCCGCT
Gpr83	CTTCGGCAATGTCCTGGTCT
Mal	TCATGGTGGGGAGACTTCCT
Rat Edn3	GGTCCACGTCAAAGGCTGAA
Cldn19	TTGGCGGGTCTCTGTACTTTG
