# Supplementary material for: An RNA-sequencing transcriptome of the rodent Schwann cell response to peripheral nerve injury
Source: J Neuroinflammation. 2022 Apr 30;19:105. doi: 10.1186/s12974-022-02462-6 (PMC9063194; doi:10.1186/s12974-022-02462-6)
Supplement: Supplementary file 5 — Additional file 5. All differentially expressed genes and their p-values (and p-adjusted) in Schwann cells at days 3, 5, and 7 post-crush, as compared to day 0 (uncrushed). [file 12974_2022_2462_MOESM5_ESM.xlsx]

## Sheet: Sheet1
	Controls (Uncrushed)		Uncrushed				Crushed
							Day 3 post-crush				Day 5 post-crush				Day 7 post-crush
	Whole nerve dissociated 1	Whole nerve dissociated 2	Schwann Day 0	Schwann Day 0	Whole nerve day 0	Whole nerve day 0	Schwann Day 3	Schwann Day 3	Whole nerve day 3	Whole nerve Day 3	Schwann Day 5	Schwann Day 5	Whole nerve day 5	Whole nerve day 5	Schwann Day 7	Schwann Day 7	Whole nerve day 7	Whole nerve day 7
Vim	940.559	835.859	1144.51	942.509	396.798	481.749	4017.94	4023.53	2449.36	2398.73	4683.56	5103.4	2208.36	2511.39	3650.21	3585.25	1449.15	1782.5
S100a11	1139.54	1350.4	791.443	788.726	861.69	926.425	3513.58	5071.1	4116.65	3170.69	3588.78	3446.81	3221.04	3122.88	2177.07	2400.08	2041.72	1878.36
Hist1h4m	0	0	0.1	0.1	0.1	0.1	10244.1	0	4905.16	2755.89	0.1	0.1	0.1	0.1	0	9418.36	0	9950
Rpl41	273.75	229.519	249.277	265.74	885.224	966.455	983.254	1058.92	2844.08	2516.9	945.567	1200.31	2032.27	1736	888.549	976.253	2533.2	1936.26
Scd	61.3478	42.8607	437.739	434.327	1311.65	1387.55	921.608	918.376	839.664	735.061	1067.01	1222.97	714.784	811.176	1008.8	890.555	464.443	521.285
Sparc	3307.02	3202.16	923.566	833.565	1610.9	1968.15	595.21	584.006	1677.57	1572.96	1089.3	1026.39	2113.55	2090.47	1179.8	982.782	1667.28	1963.19
Dbi	339.325	259.186	795.594	655.144	681.662	831.947	661.34	687.115	884.474	789.324	979.169	936.649	959.48	948.248	1062.66	962.948	1165.61	1149.38
Cd63	381.544	371.754	224.344	200.282	250.039	288.097	828.551	886.601	990.331	894.464	958.239	1045.05	832.612	836.582	716.024	681.172	540.048	569.919
Eef1a1	482.785	413.171	371.456	295.882	399.305	405.842	730.277	912.761	952.437	936.16	816.671	951.979	1028.05	972.277	826.707	712.682	793.05	779.002
Pmp22	0	10570.1	3277.2	3079.53	7321.52	10264.5	288.778	273.905	299.603	233.399	626.589	631.934	380.722	423.354	1726.12	1347.88	1027.18	1291.37
S100b	593.214	407.769	197.725	146.378	843.116	847.326	565.875	507.182	615.701	483.389	1048.04	1084.2	769.93	868.479	826.628	697.653	537.958	604.772
Ubb	278.442	371.639	603.135	644.56	316.561	367.482	539.826	807.553	558.449	488.085	792.524	1010.1	533.822	519.059	787.043	732.964	512.062	453.03
Tmsb4x	294.26	204.637	305.809	274.11	732.664	817.254	831.309	897.471	2234.01	2273.71	793.972	871.864	1471.29	1354.18	660.929	577.388	1202.17	1123.22
Ptma	357.097	339.023	629.558	478.47	271.118	194.168	494.348	565.251	696.159	689.117	806.271	951.452	1023.6	896.846	855.184	641.74	789.469	560.991
S100a6	376.64	332.605	387.632	397.269	1832.26	2298.39	873.847	990.358	2763.27	2697.93	608.979	757.774	1927.98	1460.65	580.159	479.394	2394.72	1777.01
Fth1	1480.14	1198.49	593.758	500.378	1866.98	1979.26	602.013	754.356	1550.05	1552.53	649.579	742.589	1360.51	1346.66	542.256	505.048	1597.11	1256.53
Ywhae	330.983	252.6	324.508	274.126	318.296	335.388	544.495	592.012	626.305	554.159	691.953	734.432	621.281	692.841	599.45	570.43	413.92	460.154
Hsp90b1	676.395	598.847	360.109	265.553	219.436	228.665	569.46	618.913	619.356	598.562	630.721	627.067	509.17	523.879	468.457	421.644	341.754	364.136
Ppia	229.931	173.232	196.432	164.765	322.481	345.947	500.528	746.038	909.851	888.204	528.392	570.206	663.029	637.238	431.317	446.901	524.722	522.971
Fkbp1a	264.392	249.607	195.84	164.444	241.454	238.518	494.957	514.886	455.887	442.406	582.539	624.125	454.346	498.959	512.399	454.846	273.541	269.307
Actb	287.165	379.185	222.463	209.709	212.965	240.891	483.037	463.487	598.481	552.384	618.458	654.733	487.838	520.619	496.124	465.668	327.51	346.834
Tpm4	337.902	301.514	321.923	286.028	300.772	336.751	479.647	495.625	611.837	611.257	626.149	657.759	586.899	616.44	385.959	446.657	394.861	461.227
Txn1	500.451	423.354	196.019	187.015	702.557	827.867	483.327	715.334	1456.82	1363.78	544.81	616.074	906.256	783.786	371.496	346.51	980.116	714.492
Gnas	910.766	881.76	225.252	183.745	478.355	507.092	584.296	483.356	902.64	833.022	540.544	558.226	778.519	802.033	404.122	451.563	469.163	627.606
S100a4	64.1182	55.1461	139.241	116.197	113.8	153.865	670.224	719.54	777.657	776.544	458.558	498.227	428.756	394.932	297.855	278.305	283.234	268.275
Tuba1a	401.687	352.504	263.584	247.65	515.731	585.669	505.803	447.961	562.491	582.392	537.143	571.647	541.28	588.359	397.22	415.534	318.187	330.165
B2m	634.947	565.087	367.169	281.498	232.81	254.413	519.906	522.874	818.292	737.192	508.191	514.56	639.568	622.132	358.302	373.857	678.872	621.206
Rpl37a	236.345	265.88	206.023	230.957	523.916	540.55	384.21	0	1140.51	953.019	521.405	697.104	1003.71	833.356	615.974	510.62	1014.14	833.549
Hspa5	905.641	788.533	425.538	353.461	95.5768	103.738	471.611	513.886	307.343	326.87	428.737	553.373	238.255	243.893	400.268	350.842	180.623	208.636
Emp1	567.164	491.938	185.607	151.572	47.624	48.9001	606.511	579.503	198.66	181.409	360.209	434.136	178.722	178.503	323.306	275.147	97.6851	103.45
Ngfr	16.535	19.6594	20.1607	13.2158	5.31188	6.57341	528.591	497.205	284.188	275.823	455.209	412.224	210.03	286.871	287.72	364.354	83.3632	149.756
Rhob	1141.93	1079.94	636.382	627.761	135.913	122.183	216.717	222.751	110.95	117.778	452.276	477.857	227.792	200.727	467.304	516.879	106.221	136.48
Tmsb10	64.53	93.2619	95.4958	104.801	313.14	369.526	391.254	411.11	1274.91	982.398	435.188	467.905	735.351	669.251	321.185	272.25	596.665	560.58
Ywhaz	352.92	307.728	197.059	144.261	126.915	126.674	331.797	342.948	293.553	309.242	434.297	452.428	336.6	342.306	328.484	312.206	206.314	202.487
Ldha	279.768	258.359	293.376	243.973	142.504	164.382	418.741	375.824	410.964	422.793	433.409	389.672	331.459	361.729	271.395	242.251	206.118	209.597
Dnaja1	402.65	424.983	239.12	352.207	101.155	90.4747	285.318	332.82	217.025	215.895	344.89	483.607	288.606	286.585	270.391	405.095	204.506	215.895
Ddx5	248.188	224.65	158.105	206.346	75.679	76.3736	309.983	328.321	162.313	171.45	386.304	438.884	195.208	200.744	351.911	297.898	139.058	118.665
Rps24	161.496	131.551	137.27	120.501	345.48	387.855	273.073	521.42	1014.49	990.841	326.629	327.067	748.267	616.819	340.455	312.812	673.123	657.628
Lgals1	25.6302	36.2234	103.523	107.686	100.965	115.706	301.041	339.643	372.859	319.111	383.092	429.175	269.418	289.551	295.423	313.233	229.559	256.058
Skp1	136.107	102.447	59.5463	130.778	225.109	205.292	279.11	290.766	386.122	386.231	374.469	420.525	457.576	420.418	307.089	286.055	407.802	350.744
Itgb8	36.4989	31.4333	83.9907	68.6588	14.5452	18.2395	268.054	301.957	100.414	100.719	417.667	401.046	133.179	168.606	279.916	288.393	91.4204	107.648
Crip1	57.6923	73.9415	62.6175	66.3311	109.796	125.106	318.592	311.513	331.433	323.029	363.55	396.57	304.43	275.055	269.424	257.84	206.245	202.612
LOC310926	20.9442	135.044	152.551	683.568	626.438	397.663	488.746	0	0.1	0.1	0.1	0.1	0.1	350.467	1018.79	402.441	518.535	146.937
Gadd45a	70.7504	60.608	34.9487	37.9005	4.89805	4.4145	435.901	438.011	114.755	100.576	270.708	351.461	47.4098	51.7847	216.645	177.714	23.2059	20.5781
Gpm6b	230.366	206.612	168.414	135.197	115.67	141.301	241.126	233.691	163.509	159.014	320.852	374.571	214.606	233.865	319.405	279.125	116.353	134.545
Actg1	177.632	148.803	133.996	109.698	94.0633	102.819	304.023	272.812	293.136	307.499	310.097	367.349	235.02	254.872	263.724	246.482	144.772	153.046
Rps27	90.3514	104.275	95.5567	93.2978	275.744	291.092	211.109	370.127	536.312	492.837	308.611	306.215	595.997	463.444	308.15	252.046	704.598	486.103
S100a10	113.3	105.64	92.2474	77.4929	128.91	148.178	321.927	372.106	346.915	361.224	278.502	321.167	254.072	235.151	237.214	218.396	188.855	187.73
Dag1	232.909	218.585	120.265	110.203	83.4575	109.494	270.847	296.113	139.651	120.81	314.341	336.386	134.76	146.631	269.591	251.034	79.8621	110.485
Rpl10	266.146	262.984	144.995	112.716	247.757	266.93	250.799	315.864	559.604	478.349	305.604	303.179	522.395	480.826	275.058	276.682	332.049	411.326
Mbp	945.759	878.905	613.796	629.735	2466.3	2919.02	188.249	198.199	169.778	149.888	271.769	303.089	196.921	207.063	436.254	323.389	354.914	375.661
Hsp90ab1	191.197	213.023	189.966	159.596	124.792	123.86	213.698	257.414	224.678	224.359	325.374	384.856	252.759	267.346	261.664	238.344	196.917	182.442
Rps29	120.758	127.685	100.294	100.229	226.09	262.896	214.917	340.651	542.221	520.874	267.107	285.838	449.266	419.828	286.108	260.452	435.899	366.454
Rpl18a	44.9949	78.4288	101.113	103.329	194.437	210.717	173.844	275.383	433.961	387.036	293.64	339.742	378.975	358.81	273.137	269.316	328.877	374.285
Gas7	92.2454	94.5333	137.582	111.658	39.7718	44.6519	208.362	195.583	104.051	97.6215	313.551	297.911	138.649	163.571	292.991	267.605	113.758	137.336
Uba52	71.6535	101.43	114.426	104.486	200.291	221.025	204.398	207.647	470.078	414.788	276.75	327.245	369.221	340.629	281.729	260.823	422.482	349.288
Cryab	531.829	428.765	550.688	532.323	871.545	956.179	223.817	304.361	124.771	97.6983	264.224	283.463	38.1554	38.4086	209.274	269.116	92.5665	85.671
Nedd4	305.258	248.706	153.862	105.473	145.457	147.198	261.578	258.58	288.274	271.166	284.755	280.561	289.867	309.501	230.547	234.871	187.091	229.622
Pdia3	301.812	282.446	182.026	130.055	105.668	115.234	231.426	252.96	298.43	280.364	357.662	287.059	260.35	271.274	204.652	208.136	190.209	204.054
Mpz	0	7560.32	557.295	705.515	1036.24	1567.4	99.6256	150.877	87.2923	79.3929	309.182	244.289	90.3704	94.5243	401.868	316.361	188.739	253.17
Rps15	61.5452	89.0977	100.21	116.738	235.186	257.087	183.736	212.715	494.599	420.75	266.834	335.438	420.75	370.538	275.952	242.893	477.531	410.88
Rpl5	208.274	180.783	154.779	108.179	225.531	202.412	177.204	269.834	371.125	341.995	288.079	301.779	406.44	417.506	249.87	210.348	309.478	279.12
Anp32b	99.8337	90.833	155.812	123.776	194.457	192.493	177.666	178.568	360.617	366.011	323.163	327.617	400.688	381.447	250.607	228.908	277.195	269.122
Calm1	226.934	217.468	102.76	83.9065	175.356	185.379	310.062	303.383	462.197	441.015	238.567	266.279	330.041	335.751	180.884	181.964	214.622	219.547
Gfra1	26.147	22.5427	34.1933	23.0505	10.079	11.0341	189.267	196.261	98.6806	90.5321	314.068	332.832	134.791	175.011	228.975	209.722	83.8504	94.4368
Plat	94.8173	87.0196	34.5831	29.2455	18.917	23.6157	230.224	227.875	107.97	103.663	281.773	294.921	119.96	140.847	203.731	230.981	68.0919	90.0419
Cfl1	77.7221	89.6952	74.2789	75.2303	74.0418	86.7999	208.864	201.21	272.211	262.83	300.396	289.31	201.578	236.459	258.3	208.416	123.844	154.288
Ybx1	256.359	222.824	184.741	141.52	215.242	201.599	216.364	204.242	342.299	344.593	293.419	316.347	337.95	331.785	234.473	193.911	281.401	221.963
Psap	95.1886	114.764	47.341	39.3763	40.0795	50.2624	229.146	236.265	177.093	174.934	329.562	254.828	143.676	168.133	176.803	177.413	86.7895	112.086
Stmn1	89.5878	79.3036	76.0076	88.1797	114.263	128.203	215.247	221.37	236.388	244.741	259.549	294.25	186.481	192.22	225.313	174.389	120.336	116.055
Rhoa	335.315	349.88	159.568	127.011	154.004	154.083	192.842	277.635	266.372	245.649	259.873	274.963	258.832	242.462	201.223	174.495	167.28	166.788
Qk	352.567	296.994	213.611	155.462	172.845	190.385	183.444	171.78	133.561	135.045	258.462	276.087	149.101	178.718	228.352	240.766	117.586	147.077
Clk1	95.4507	99.82	124.478	126.992	25.2964	24.1833	208.356	193.666	48.0477	45.4241	231.978	279.895	57.2079	61.4681	223.782	218.847	66.465	56.8875
Serpine2	57.6406	43.2513	7.95365	9.77424	28.6816	32.8297	351.309	344.341	290.02	310.819	187.328	262.917	140.725	176.558	97.1899	109.454	46.8668	35.8299
Ahnak	182.802	169.446	271.74	237.772	94.7915	103.335	262.19	301.562	120.421	113.879	223.715	258.102	108.333	119.752	146.452	151.583	102.372	89.242
Sptbn1	221.319	200.824	200.407	169.385	131.489	134.545	216.131	234.987	168.088	165.143	286.058	282.901	164.08	172.014	152.714	165.835	113.574	120.696
Pabpc1	275.857	281.527	121.315	85.874	133.968	129.418	185.975	244.075	334.095	325.896	250.717	263.161	318.681	306.223	189.606	180.766	233.409	226.657
Rpl31	96.9108	84.8599	79.9681	66.673	224.803	234.568	162.399	291.777	470.736	420.649	225.122	201.75	414.422	392.503	201.731	230.17	404.874	418.869
Plp1	181.321	195.972	317.827	236.408	83.3233	109.671	153.844	137.186	104.852	94.9468	193.86	211.992	97.9811	109.832	342.118	243.247	129.598	140.805
Marcks	116.657	98.5523	203.373	155.152	58.0743	75.9926	174.526	141	152.128	154.591	208.634	196.47	197.653	236.984	289.093	267.914	124.942	170.855
Prnp	81.5785	64.7786	57.1249	82.0894	35.373	43.0981	190.925	188.95	75.3742	71.5684	234.746	251.906	123.35	127.026	209.102	182.158	88.3077	103.579
Serbp1	186.599	155.66	138.977	92.8746	110.146	113.216	170.36	178.197	246.33	252.981	272.272	250.511	264.571	268.2	189.593	187.695	180.8	189.546
Rps11	64.3718	65.2538	61.1779	58.2306	141.922	158.752	155.588	254.843	377.402	323.126	194.22	238.085	321.318	310.607	204.267	195	247.368	269.028
Atp5b	172.752	172.806	139.959	105.676	154.406	158.347	188.147	184.969	289.612	266.183	230.874	257.746	312.687	292.618	193.382	174.829	198.385	201.784
Klf6	162.346	220.398	154.828	172.531	16.7451	16.2881	221.432	210.507	34.0203	36.6272	181.848	219.794	29.2825	29.497	179.73	202.476	18.7856	23.8734
Rpl23	69.3225	70.0556	83.5688	79.5957	177.696	191.137	159.285	211.165	417.616	375.077	205.855	231.543	323.992	300.407	219.02	184.28	323.408	280.895
Nfkbia	160.347	192.229	170.464	327.163	14.355	11.075	277.959	234.347	17.212	17.9122	182.646	235.996	28.2811	27.4179	142.308	134.191	19.0027	14.6658
Itga6	209.641	184.109	188.731	154.208	66.8617	86.7868	198.15	199.894	86.833	84.8442	211.107	233.92	96.2365	125.643	199.743	163.523	71.9882	79.7982
Ftl1	98.342	117.647	60.9689	64.9578	114.679	138.573	225.8	241.016	413.213	340.417	173.886	221.378	242.458	230.803	160.804	173.467	184.235	244.746
Lamp1	114.608	108.497	87.3421	69.5185	73.5942	84.7014	184.528	173.544	211.484	200.34	233.912	261.738	168.546	183.395	166.566	154.006	134.558	143.929
Tpt1	306.28	235.383	82.4051	87.308	282.305	280.343	147.12	264.069	390.346	408.325	227.784	191.658	452.079	360.422	175.345	166.798	359.607	279.309
Hspa8	249.81	261.804	180.657	150.34	70.0727	73.2896	150.431	137.353	197.253	194.91	232.981	257.59	165.822	172.581	190.329	200.078	139.788	149.765
Rps20	78.4403	67.3606	57.0476	62.9545	154.096	161.659	152.135	262.08	442.931	501.299	198.087	213.223	351.171	306.664	173.265	169.214	308.935	325.91
Sat1	466.292	499.533	425.839	592.55	40.4574	45.0893	127.456	143.077	63.4167	59.7997	173.425	197.462	79.3772	73.2742	311.012	213.821	87.012	82.1224
Hsp90aa1	184.536	192.907	202.114	205.706	50.6106	49.263	171.638	198.741	163.26	158.735	179.073	254.239	126.046	126.225	152.051	207.581	83.3679	83.826
Dynll1	118.547	103.737	92.9273	98.1123	196.099	226.042	171.167	166.167	280.073	259.871	197.319	225.244	240.328	225.766	211.241	191.864	192.528	222.237
Mrfap1	148.761	160.079	125.034	103.048	189.588	201.106	166.009	157.14	198.741	197.263	203.902	224.134	289.811	298.448	231.787	152.701	182.8	159.292
Sumo2	62.5362	75.3062	46.4502	76.0203	120.877	125.491	161.966	180.656	179.658	200.523	192.284	195.957	299.818	323.362	223.274	174.388	164.322	197.139
Tuba1b	104.918	90.7903	83.1857	74.7506	120.644	125.503	203.686	196.361	342.131	399.997	219.242	218.366	229.913	269.578	138.391	150.626	126.206	150.039
Naca	113.608	105.041	94.5255	80.1218	148.833	158.151	146.549	157.321	360.979	314.548	222.463	239.656	301.395	275.55	185.88	173.909	321.119	252.114
Cd9	389.096	270.772	387.252	314.923	419.607	489.549	204.362	190.054	118.879	112.823	160.852	201.807	109.985	112.496	205.022	158.478	112.214	99.6239
Btg1	359.961	306.591	71.7285	104.093	23.1153	25.9142	155.155	149.035	93.484	89.8199	188.762	217.311	116.456	117.834	183.392	217.553	83.0174	96.6424
Cnp	111.956	135.428	122.874	115.457	60.4664	76.7296	143.335	155.058	87.1977	73.6832	205.416	219.989	100.131	109.713	187.694	176.005	81.9015	108.102
Selt	264.817	179.763	149.035	103.052	133.698	148.386	152.727	154.009	184.286	170.506	183.792	204.352	186.822	207.496	202.084	186.54	148.752	150.57
Rpl7	85.318	74.5445	91.1077	70.6624	108.84	112.788	144.454	214.327	248.587	255.316	178.607	209.16	259.628	252.379	181.148	153.598	261.7	209.297
Lamp2	220.597	192.043	106.53	89.8795	104.312	119.96	168.014	184.685	205.122	190.746	198.093	198.979	192.958	218.332	163.947	159.426	139.753	169.413
Cd48	194.343	172.4	139.403	139.351	144.998	158.876	155.885	157.281	227.289	213.819	194.891	171.509	229.806	241.069	196.114	193.402	187.59	216.964
Slc44a1	110.586	128.697	205.66	146.133	55.439	67.5182	129.815	108.32	96.6348	110.845	195.062	198.21	127.061	139.998	239.556	192.668	101.27	131.376
Atp5j	118.284	137.948	103.585	89.8617	247.342	251.456	143.428	158.309	381.329	348.689	197.247	207.725	388.652	360.156	187.241	169.487	278.034	236.617
Rac1	227.004	187.87	86.6269	72.2398	109.017	125.052	175.08	142.028	189.345	169.151	185.356	204.779	180.79	215.527	186.608	167.707	95.6284	130.642
Pea15	630.72	508.538	155.957	135.805	477.734	564.161	222.095	222.152	248.558	224.992	166.908	179.591	161.311	171.135	122.34	138.296	107.628	141.323
Anxa1	334.962	245.804	36.7959	45.4471	96.5862	86.7251	193.477	181.318	229.359	213.707	178.889	214.086	245.973	204.856	148.281	131.066	148.531	146.113
Lin7c	136.888	107.15	113.7	88.1081	71.0559	82.8453	118.78	144.22	102.137	106.552	216.182	192.09	123.941	139.296	194.791	178.415	88.6404	118.917
Rpl3	130.924	117.97	108.694	87.8855	114.971	122.342	114.484	136.094	258.25	279.573	208.874	218.574	247.793	235.848	188.938	160.897	203.602	208.474
Ucp2	10.8619	15.8959	10.6668	9.01911	25.8001	30.0301	162.335	196.765	234.087	189.749	241.71	216.977	150.848	166.05	93.0957	115.586	71.0961	80.873
Zfp36	768.508	802.412	705.712	726.352	10.4029	13.0461	138.899	140.029	22.3571	26.8099	157.696	183.319	24.2414	23.2951	197.735	206.793	16.4044	19.7393
Cyr61	124.468	129.114	303.714	311.051	3.97273	5.05148	138.63	141.029	8.42999	12.5555	182	184.046	6.34924	4.70873	149.687	225.001	5.80883	5.16957
Rpl14	84.1741	82.1842	90.388	85.9872	159.782	154.578	132.111	179.249	340.932	320.305	183.788	205.015	261.842	264.381	176.634	140.525	241.93	224.562
LOC297756	97.7204	102.669	94.4486	77.3616	131.715	135.523	133.633	193.266	296.86	296.2	181.164	187.11	259.065	248.533	164.08	149.396	262.176	215.443
Htra1	50.8322	51.5221	49.7383	45.2967	26.6406	29.1365	125.274	137.026	106.915	102.754	194.365	215.536	123.923	125.45	178.958	153.303	94.3008	86.8493
Rplp0	110.4	107.93	47.952	47.0463	137.488	144.525	139.22	159.628	326.15	312.674	145.095	199.314	303.873	271.619	179.826	178.551	259.775	287.142
Rpl29	72.3594	98.3906	60.4512	60.3852	120.039	137.07	121.273	147.35	280.231	244.808	187.742	204.959	220.078	209.361	176.763	160.808	164.933	186.188
Rps26	46.3374	58.6146	54.7656	45.3676	80.2537	97.526	121.839	257.193	292.218	267.303	154.533	160.292	232.643	216.542	160.75	144.212	252.918	200.45
Cdc42	213.467	179.74	115.327	106.542	148.608	151.008	153.646	156.242	200.745	202.902	176.39	177.457	200.724	216.007	169.686	155.129	132.042	141.834
Rps25	61.7821	61.5578	69.8672	67.0322	144.182	147.973	126.683	273.441	353.71	331.418	142.881	157.973	250.828	229.789	150.181	137.204	311.66	265.26
Timp3	158.7	147.729	122.497	102.934	51.8779	57.4374	165.643	217.707	99.8927	92.2354	155.168	181.25	67.7812	76.4896	140.971	124.081	58.9836	67.5753
H3f3b	265.743	447.884	256.741	162.939	49.5285	62.9858	137.18	123.231	105.538	104.03	162.257	180.941	127.356	147.673	205.821	175.383	89.0372	98.7262
Art3	152.877	130.988	238.965	186.727	87.7106	100.303	118.29	126.206	69.242	63.1312	179.733	197.211	123.971	129.52	195.848	163.065	135.286	138.292
Myl12a	57.2311	50.1062	56.3421	49.1709	78.9046	76.9773	184.52	196.459	210.43	180.211	142.174	183.378	162.475	155.756	137.396	128.468	126.534	141.455
Rpl24	50.5516	53.4344	61.9214	58.6765	108.527	112.234	115.082	230.162	281.245	249.637	145.659	175.696	248.735	214.74	169.764	125.835	246.937	198.446
Ednrb	47.4135	48.842	83.0529	56.4255	9.4032	12.9091	58.6851	53.069	30.2507	29.0465	183.477	173.148	95.4982	109.747	244.07	241.868	82.1636	117.994
Sdcbp	112.301	119.451	66.077	60.5585	63.8689	61.8515	153.098	170.127	152.75	158.902	163.604	176.53	184.029	196.974	150.14	133.354	124.327	121.661
Rpl35	63.4914	65.5514	55.3849	54.7355	109.17	115.851	106.008	205.258	306.825	298.059	167.332	160.346	230.66	246.482	143.232	156.471	235.916	218.896
Cd81	103.742	105.804	109.102	86.5788	67.1367	82.0548	119.438	144.412	94.3361	80.8198	201.334	193.277	113.716	123.649	145.187	130.94	85.4221	93.2704
Rpl36al	72.1024	68.687	69.1228	65.5096	124.06	138.408	130.335	155.828	328.691	347.802	168.515	195.359	257.275	248.293	148.58	130.316	239.108	215.11
Ost4	68.9196	80.8358	56.8107	51.6225	163.533	175.88	139.747	144.643	326.879	277.407	194.145	166.221	251.879	283.844	136.222	142.793	179.066	202.313
Uqcr10	153.761	156.9	41.8088	49.8618	204.731	216.609	151.953	55.8012	352.257	245.528	201.97	208.566	413.563	240.482	204.724	100.37	310.792	242.599
Uqcrh	84.1463	72.8582	57.4113	56.6001	167.126	167.81	138.64	143.267	348.029	294.179	149.875	181.97	283.211	276.651	157.53	144.199	260.047	238.817
Arf1	96.5159	86.4666	65.0947	63.6578	85.1567	92.168	146.619	152.824	185.536	157.883	157.064	171.982	174.65	173.47	146.544	139.086	103.566	127.372
Fos	253.964	278.763	348.183	335.001	1.00611	0.853283	117.654	118.959	7.37113	7.83243	154.963	197.443	6.79367	7.73387	162.508	158.272	4.41042	6.71432
Rpl37a-ps1	0	0	0.1	0.1	0.1	0.1	0	908.073	0.1	0.1	0.1	0.1	0.1	0.1	0	0.1	0	0
Arpc2	139.012	109.77	87.2325	65.9459	116.345	125.51	145.463	135.48	233.632	220.843	163.722	183.82	199.339	208.304	144.991	130.905	149.751	144.356
Rps6	125.162	114.43	77.8791	67.9599	136.079	143.629	125.824	126.364	308.287	275.345	161.558	181.192	264.797	268.401	167.967	138.432	211.592	208.138
Anxa2	59.3928	51.2395	43.3047	33.0485	48.047	55.7642	129.361	163.861	127.564	124.902	158.509	180.358	122.038	121.946	120.093	119.443	82.0506	91.4816
Cox6a1	64.5092	62.7032	50.3975	57.2514	121.715	141.588	127.617	145.152	275.599	241.571	154.228	168.34	208.097	194.865	138.957	136.067	160.099	165.717
Secisbp2l	817.68	631.617	218.352	183.956	328.898	420.689	91.3802	88.3497	67.5281	61.3818	167.851	159.933	90.6417	110.835	186.749	171.039	103.045	130.08
Timp1	137.354	139.798	119.874	115.188	30.0645	35.8852	129.417	137.311	185.172	166.809	147.572	153.142	137.275	147.236	159.611	138.003	95.4958	109.536
Rpl39	48.6326	47.4334	27.8675	30.8358	104.888	110.154	107.367	201.702	300.809	314.07	122.983	138.222	247.174	188.404	144.541	141.934	278.383	235.986
Arhgdia	102.822	126.641	56.0607	43.4292	57.6638	67.3622	129.174	129.699	166.841	188.231	207.216	170.054	128.384	130.557	111.297	106.474	79.0938	92.4909
Atp5l	41.1446	38.9023	63.7206	65.626	223.87	244.662	125.343	133.633	434.006	402.088	151.488	174.218	357.999	279.211	145.309	121.083	361.801	282.159
Nudt4	97.7988	93.5037	36.9803	25.7919	33.7498	36.7967	130.89	112.473	93.7704	93.9435	170.463	175.205	99.9208	103.005	118.293	140.063	63.9558	72.0194
Jun	114.805	123.925	163.355	155.853	4.98504	4.82675	121.005	108.826	32.5597	32.4911	155.402	156.836	25.443	27.9024	148.65	154.055	17.9973	24.6083
Anxa5	125.561	127.468	97.9881	76.0836	127.076	124.255	152.828	163.629	201.028	189.114	144.572	173.517	181.241	176.129	112.419	95.0208	126.356	123.862
Zeb2	150.716	134.911	165.077	123.038	78.5196	87.0922	117.245	109.357	113.637	112.929	155.731	140.123	130.574	150.965	152.196	163.884	110.233	144.34
Psma2	96.0613	76.4212	52.6406	61.6916	133.538	138.113	120.095	121.519	227.087	215.341	157.875	174.114	221.924	209.062	142.368	120.992	169.133	175.109
Hnrnpu	82.6317	86.248	103.046	84.1675	54.1647	51.9706	124.074	126.128	123.49	127.1	148.404	158.9	138.691	153.602	155.795	123.234	91.0589	92.4966
Rps8	84.8705	92.7464	69.1142	57.8293	98.895	94.3775	102.318	170.266	224.078	215.094	148.639	155.75	208.542	187.56	130.326	119.983	209.82	160.359
Rps3	59.8137	57.3947	69.378	57.9323	113.462	108.382	100.335	145.973	256.096	243.717	145.299	173.139	244.335	224.88	137.465	123.603	244.749	208.167
Rpl21	77.3112	84.7039	58.0889	45.6687	104	110.447	88.2784	221.993	232.605	203.999	141.662	133.7	218.289	184.982	121.264	114.559	192.201	167.503
Rsu1	74.6073	82.2047	64.6555	63.0906	47.7063	55.291	132.354	105.331	140	122.378	147.289	170.548	127.252	132.478	130.505	130.582	79.5102	95.7185
Dynlrb1	65.2764	70.7276	71.3693	56.2896	95.7738	113.669	103.282	121.609	135.886	113.763	161.645	165.12	124.702	132.299	135.333	125	97.0926	107.271
Serinc3	142.368	118.222	75.4341	57.8167	51.7276	60.8664	150.46	168.281	123.68	101.486	124.119	138.353	104.978	104.547	116.877	112.322	60.9622	75.4775
Rpl19	65.4988	68.1596	54.1638	47.9993	93.9367	99.6729	99.4552	156.492	200.257	190.486	132.488	154.92	186.334	165.226	137.001	122.079	152.253	146.848
Rps9	73.8016	75.8505	82.0741	63.5507	102.158	99.4179	91.3157	102.079	236.28	220.464	154.525	171.678	256.892	243.911	153.78	119.459	188.72	149.634
Rps23	56.0694	55.0169	62.4148	54.835	105.141	109.517	93.658	131.309	230.335	227.072	142.557	166.504	201.543	199.073	138.668	117.887	196.218	157.686
Atf3	93.9281	113.271	152.576	136.864	1.43829	2.43519	142.276	138.004	47.9402	40.9654	117.168	161.229	24.3809	27.5416	111.542	117.206	11.9303	17.1455
Arf4	477.142	356.245	78.8181	54.8246	99.9692	105.602	126.186	121.853	215.879	205.553	148.607	136.605	222.214	237.809	124.449	127.84	133.888	160.348
Sod1	47.8633	49.5901	51.7297	42.8934	85.2204	98.8979	108.291	124.099	205.095	174.214	136.714	152.704	150.252	155.267	127.07	125.57	128.074	134.4
H2afz	54.0776	44.628	55.0933	44.3581	35.8007	38.7112	120.527	179.092	205.157	196.541	127.061	132.42	150.987	152.916	110.499	104.64	85.8982	88.9921
Akr1a1	79.0276	75.6852	60.9518	53.1662	91.0303	95.1609	110.577	112.057	195.413	197.975	146.997	159.745	195.006	180.035	127.462	116.206	141.516	138.745
Pmp2	914.091	498.458	107.559	76.4196	1176.3	1310.03	41.3796	40.2787	59.9314	52.1277	137.433	137.182	107.092	111.467	249.122	165.708	183.047	184.742
Dclk1	25.3249	25.2747	35.7736	36.9408	17.497	18.2877	136.003	129.21	90.5417	84.6535	136.707	131.791	80.3871	98.4381	119.442	117.798	43.8947	53.2062
Tbca	58.656	38.9605	71.2522	67.2586	171.87	165.831	99.2552	130.348	253.958	253.148	139.828	157.813	236.143	205.769	127.242	115.105	236.906	210.934
Ccnd1	10.4353	9.42372	15.5849	15.9176	18.0468	16.088	173.865	163.261	191.64	173.382	110.607	138.446	126.962	136.235	94.1301	86.3976	60.0336	67.1134
Hnrnpa1	55.9517	50.6926	71.4414	67.249	36.809	32.2617	105.73	135.764	109.045	108.631	135.2	153.677	113.803	125.097	133.056	101.618	71.405	63.1365
Rpl18	48.4937	42.9555	45.643	49.4483	72.6936	73.2164	89.3838	126.57	196.493	171.667	138.811	159.339	174.229	167.756	130.489	119.846	164.276	151.058
Rab10	193.203	158.689	80.1692	70.3951	60.0351	64.7689	113.976	108.837	118.408	115.033	142.214	145.19	138.032	146.276	127.459	122.102	82.5273	95.9791
Flrt3	20.2395	20.8349	28.8404	24.7805	4.03336	4.68316	107.759	118.648	33.2959	35.0308	150.719	165.768	37.011	43.57	93.4847	121.366	19.4963	27.3837
Kif5b	184.355	164.93	65.3065	72.4885	128.264	138.95	122.607	129.625	128.418	129.75	135.521	129.971	118.062	132.033	122.83	115.506	85.9889	95.0899
Cox7c	50.4127	48.8047	68.9453	60.4188	124.403	153.446	86.5826	128.039	259.134	216.379	133.016	154.84	216.717	199.525	136.423	115.372	176.746	167.24
Cd59	175.022	190.607	192.932	151.892	133.689	172.141	118.555	127.067	214.707	156.283	148.418	128.284	155.268	150.992	119.197	112.336	141.535	176.617
Pfn1	28.9329	42.9442	32.1435	33.6912	44.1092	45.665	111.32	133.205	189.492	164.065	135.141	158.46	126.338	128.604	108.499	103.961	94.998	92.4163
Hmgn2	72.8218	61.9089	71.7171	68.1099	77.1765	78.2636	99.3866	101.492	231.589	207.778	152.633	150.011	224.952	199.985	140.633	100.091	144.857	119.311
Cat	82.6965	60.8376	58.3642	46.239	79.1445	80.5743	121.673	111.607	145.254	120.525	131.86	130.934	157.977	163.896	118.281	128.451	80.1479	117.818
Cox8a	43.9125	48.6688	26.1962	34.8167	101.513	133.579	116.562	116.077	248.498	227.691	128.726	132.954	163.919	180.682	125.917	122.066	134.452	168.171
Rpl4	115.851	100.258	73.0947	56.1224	116.321	110.733	92.019	125.013	235.645	226.681	134.595	140.851	215.945	203.725	132.017	117.614	205.441	187.927
Map1b	96.5387	80.6005	52.8622	41.1292	57.2121	67.0936	140.503	156.556	105.088	104.798	125.861	129.119	72.7916	85.3795	86.8979	95.4914	42.2776	55.6819
Mcl1	355.861	314.669	162.622	192.727	66.8253	66.2695	113.953	134.354	116.432	121.416	126.976	136.676	127.26	118.061	116.318	101.598	95.7648	97.1716
Atp6v1g1	72.0006	65.7741	102.567	93.3439	102.148	102.582	98.9644	105.002	178.677	171.344	137.117	148.964	183.099	161.787	129.309	106.749	177.615	147.819
Tagln2	28.0227	47.6452	11.4149	11.6814	47.3195	41.9358	125.62	132.325	178.362	150.702	131.872	147.544	121.393	120.351	97.4347	91.1913	96.4061	94.4227
Lgals3	23.3677	21.9222	32.561	29.1651	19.1176	26.2852	166.845	163.152	171.384	171.58	105.118	128.398	103.492	100.213	82.0768	77.8735	83.3573	81.6388
Canx	108.597	100.772	41.883	73.036	57.4353	74.5074	105.052	107.162	105.107	114.004	133.187	141.28	116.844	114.575	130.937	104.256	78.5314	79.5005
Trappc1	35.6129	43.634	41.9907	38.1053	60.7522	73.612	107.53	128.442	141.71	112.873	142.882	130.818	126.435	124.386	102.642	109.479	87.4992	107.321
Spcs1	55.7891	62.6165	42.1498	38.1551	72.6415	91.9098	111.779	108.929	164.581	150.102	129.474	136.686	147.985	157.41	119.325	109.877	103.629	117.79
Plekha1	40.6912	33.4037	53.0141	41.4918	19.7316	24.7909	73.3747	69.272	44.3236	43.6145	121.854	129.903	72.9136	82.089	168.431	147.184	69.5867	79.8702
Eif4g2	102.383	93.2125	52.7798	48.7595	51.3041	57.1594	108.02	146.1	104.636	103.498	115.177	125.276	113.18	112.888	104.072	110.669	79.9802	95.8469
Emp3	19.8205	27.1831	33.473	36.1334	28.9848	37.1054	102.766	124.073	131.182	111.656	123.755	143.347	100.665	110.224	110.16	105.196	67.8256	83.4308
Hspa1b	128.185	214.187	289.831	246.139	0.221243	0.247255	83.8718	89.4794	0.221743	0.288548	120.187	128.314	0.4358	0.350975	114.469	168.441	0.360683	0.426172
Ywhaq	177.23	135.051	40.229	56.7113	93.6187	101.433	108.915	111.603	125.886	122.479	125.682	133.693	121.424	118.626	116.558	107.088	81.4234	92.3
Dusp10	6.13157	6.11617	8.4078	6.7818	1.78829	1.52749	170.561	164.797	43.3497	35.038	97.109	136.891	21.1739	22.7985	62.9874	69.4242	9.92007	11.8775
Tuba1c	72.6449	68.4807	38.462	33.5899	68.2358	74.2603	98.3731	188.77	175.436	170.203	122.99	129.979	108.729	118.398	78.3911	82.828	64.653	67.7942
Rbm3	71.1209	67.0341	45.5107	46.5896	40.0171	34.865	148.053	160.058	217.785	205.259	97.7039	123.614	146.604	134.47	85.4567	84.2991	83.2095	73.2837
Plk2	154.562	132.404	73.5154	62.5667	10.4281	12.3912	62.2987	73.52	51.07	51.3996	140.186	160.64	58.0672	59.3389	114.845	145.092	27.1336	40.9608
Fermt2	112.751	101.758	107.948	80.3034	43.3032	46.351	129.552	118.206	61.7945	63.1322	122.122	123.802	74.7535	74.1533	103.826	98.3099	52.404	57.4188
Cmtm5	77.3722	68.3255	85.0231	84.6393	48.4937	68.0587	73.4189	81.7067	40.9329	30.8245	129.054	127.78	47.9247	54.7625	142.37	133.992	53.1568	62.8769
Ctsb	157.063	151.938	37.8897	34.1729	74.4341	80.0673	139.239	144.001	393.463	362.131	117.629	128.599	287.759	287.916	75.1923	80.4453	208.852	203.265
Cox7b	42.407	37.2242	41.3398	45.0418	142.776	159.696	103.733	124.871	366.059	340.274	122.239	124.303	266.592	234.116	104.541	104.301	277.189	231.409
Dad1	60.0424	58.9658	31.4822	36.8022	62.3366	76.5474	93.6174	112.789	167.065	127.499	130.139	130.218	119.052	124.651	113.144	103.265	69.1451	91.1016
Sfr1	85.3148	79.7809	63.6551	54.0997	67.8888	60.2031	93.4989	96.7876	132.303	127.715	118.394	141.019	163.246	166.081	126.106	106.531	123.116	119.113
Ccl2	1163.01	880.641	214.612	176.884	6.56803	7.79113	104.714	152.035	321.545	388.742	166.717	113.824	137.186	143.03	62.6538	81.4004	81.6107	67.1423
Thbs2	31.2908	33.4224	57.7979	61.3686	7.13555	9.32702	121.275	115.359	35.4794	41.4989	122.155	124.173	39.6619	42.1654	104.522	93.2773	22.7296	28.0609
Rps4x	45.6767	40.9357	51.9198	43.9901	83.9443	87.8753	67.0452	269.416	151.866	175.38	97.2088	83.4892	147.984	163.78	82.8687	80.1534	100.311	128.997
Cct2	94.6862	85.7705	68.3172	50.0885	63.7852	62.946	90.7697	97.2156	135.55	130.726	137.585	136.441	132.205	129.977	113.856	103.762	102.506	107.305
Tubb5	49.9955	47.984	40.2179	33.8138	32.4098	37.3935	117.073	109.602	141.547	140.272	127.146	141.419	102.87	117.189	92.2517	90.3019	58.627	65.6312
Rpl30	40.8993	40.968	38.5572	30.4503	48.0231	62.6755	51.156	297.589	108.875	119.417	68.5349	98.8836	78.5379	71.1341	82.2749	76.7616	112.054	88.901
Oaz1	35.3915	35.04	62.3736	59.7027	81.129	85.7064	86.5897	95.9053	152.565	143.395	127.195	129.428	147.125	138.517	121.497	113.954	119.15	121.792
Itgb1	145.182	134.097	107.129	77.2295	54.0375	58.2598	102.747	104.532	116.771	115.983	121.587	136.024	137.98	142.933	109.376	97.3232	99.2273	100.405
Egr1	554.921	657.702	282.379	363.839	5.09171	11.0218	61.5754	63.2387	21.248	26.289	134.751	120.93	17.8016	17.9798	122.778	164.878	14.1679	19.0931
Pgam1	84.5661	77.3216	18.6904	18.4112	40.1893	38.0246	133.391	133.029	157.601	161.058	119.225	131.675	119.594	117.84	82.2876	66.8709	70.9408	67.8231
Rnd3	48.9909	51.9142	99.6413	78.229	12.697	15.0552	111.076	123.921	39.5806	45.568	86.5507	137.899	38.0111	40.5422	99.8321	107.197	30.9219	33.3161
Map4	172.943	145.016	79.8677	61.3308	99.9455	116.622	105.307	103.683	109.124	112.447	115.05	113.313	100.562	108.856	109.716	118.728	80.886	104.844
Plekhb1	261.493	238.17	203.017	178.009	189.874	231.344	61.7154	56.1007	34.4992	34.2943	124.648	125.56	69.3228	70.0775	160.758	135.022	84.7596	95.8695
Rap1a	132.863	214.967	55.1206	49.3387	68.6544	79.018	94.4326	85.5401	91.0629	94.0124	134.303	111.693	128.415	133.457	117.478	116.453	76.0782	110.679
Eid1	77.1202	72.2337	134.444	104.046	102.794	91.3978	102.024	106.31	150.103	153.481	128.59	119.221	158.524	151.378	110.464	91.9389	133.327	114.075
P4hb	87.2754	93.8706	57.628	47.0719	64.3835	66.9905	97.4795	102.019	178.408	163.857	132.735	141.231	174.485	169.525	97.3801	86.8828	112.064	121.086
Ugt8	759.26	610.965	153.805	140.877	378.424	437.983	84.8865	79.6541	58.2879	53.5059	117.973	112.106	73.4625	86.6749	144.575	117.574	77.5208	90.3346
Col1a2	0	1342.17	77.505	62.0842	302.312	408.216	84.6732	82.2061	454.09	440.813	126.584	108.702	476.082	515.366	123.104	124.91	375.593	520.776
Rplp1	8.26407	15.1655	26.8586	35.8006	117.542	123.921	79.1015	133.56	249.878	221.651	115.391	115.749	190.474	187.477	100.099	105.052	194.068	188.055
Gapdh	134.946	126.763	28.4796	27.981	81.6176	109.395	101.695	146.792	178.28	130.16	96.1351	126.065	104.47	108.786	83.4303	92.5985	72.5314	78.5797
Eef2	94.2866	115.882	68.3381	58.5189	58.06	59.4	88.9635	91.4351	109.174	109.82	126.713	138.834	119.656	117.348	108.997	90.8643	100.219	102.001
Srsf2	108.538	89.1154	84.5048	76.0531	34.1685	32.5981	102.102	105.155	99.0434	103.735	104.207	115.086	91.271	98.968	122.411	94.3704	53.766	51.4146
Cpe	105.491	114.673	38.2995	85.0506	40.7264	52.5541	133.83	109.263	120.518	134.29	118.678	120.81	158.694	172.322	86.5513	73.4868	116.519	101.219
Igsf11	48.9491	42.2163	74.2896	63.0481	14.3471	21.4415	66.8929	63.291	29.1153	28.3691	132.173	125.712	54.932	67.6556	125.364	129.12	40.2813	58.7647
Rps15a	49.2564	49.1719	48.6539	43.0236	95.9693	118.442	83.8248	152.571	263.8	259.569	83.7991	117.441	206.238	174.424	116.043	87.7441	222.918	186.504
Hnrnph1	76.747	63.7264	131.387	110.247	37.3156	39.3322	81.6304	87.7318	62.3715	66.5321	118.637	134.795	83.3918	86.8497	122.25	93.2686	59.2616	53.1802
Ugt1a7c	5.4981	6.07209	3.86175	3.8963	3.49779	2.35031	98.4149	104.185	49.2459	44.2732	123.442	141.287	47.3892	54.7054	78.9609	90.6012	30.8403	26.4334
Myl12b	79.4822	104.174	31.5419	36.9014	80.0389	91.9678	102.537	81.2624	148.819	116.635	118.155	113.324	136.802	141.406	104.88	114.552	102.894	137.924
Col1a1	0	1862.26	118.721	109.324	620.772	880.394	89.1514	87.0835	878.338	819.688	125.352	86.6533	879.368	935.55	114.362	123.859	630.132	925.56
Map4k4	68.5408	62.462	51.2997	41.3163	47.2103	48.2003	99.0922	99.1224	77.0365	78.0711	114.338	113.738	80.4541	85.7937	105.169	92.0643	49.5734	56.4327
Cstb	96.7992	88.9387	50.6824	50.3593	113.808	134.753	100.708	113.984	254.365	246.707	108.553	106.376	200.239	188.641	102.945	90.1394	205.684	169.266
Sdc4	77.6958	83.338	183.175	154.01	7.91659	9.45921	82.2158	89.7495	27.2806	24.7651	96.1114	136.749	27.6569	34.0317	121.309	93.4989	22.3292	19.8592
Rpl27	31.8678	40.2473	31.8303	32.5818	62.8017	63.7148	66.6979	148.824	193.468	178.661	106.013	129.431	170.229	129.417	92.1701	74.4813	146.198	111.284
Ybx3	77.4221	71.3348	50.201	41.7934	52.4459	64.9701	92.1093	102.23	109.643	106.185	110.593	110.593	108.498	105.994	100.636	99.6215	74.0031	90.186
Vwa1	21.3548	24.9172	44.4744	40.7689	18.1035	21.0165	92.919	92.0125	49.6439	44.1165	119.094	120.826	70.3046	70.7347	98.7992	91.4928	72.9843	71.6485
Hist1h1d	10.0121	18.3109	28.5672	35.29	55.1169	55.9795	70.72	101.23	258.603	197.401	104.457	124.579	150.426	154.702	109.929	103.822	107.678	134.313
Rps5	57.9314	60.1646	49.5365	41.9156	70.8757	96.0378	86.4177	80.7211	184.372	170.924	115.893	116.447	145.784	136.873	108.907	105.392	97.7922	125.159
Rab7a	87.9996	85.0832	61.6981	54.4798	62.6546	75.4787	108.314	101.915	128.568	114.632	103.854	109.392	106.401	108.811	93.2376	91.9557	81.4765	95.035
Gdi2	98.3807	89.4027	30.356	34.5591	60.1392	59.6686	98.4936	90.0547	133.569	130.711	108.64	119.398	128.025	137.358	99.6358	88.4694	84.6684	86.7304
Tceal8	96.916	62.0213	60.5414	66.3656	107.939	93.4245	90.2316	91.5766	152.789	148.914	113.337	122.838	167.182	154.534	106.104	79.3699	141.827	106.18
Rpl22	30.0166	34.7506	56.2239	47.1425	70.9943	70.3983	77.0869	109.732	164.98	190.197	113.212	120.557	147.613	148.88	100.909	80.2263	148.572	123.8
Itm2b	354.022	292.638	91.3045	73.1404	187.61	205.815	91.8393	86.5176	278.926	259.272	100.867	112.864	331.467	324.208	109.409	97.6273	291.634	285.975
Clic4	137.165	129.973	100.343	88.0152	42.2722	50.8362	81.8469	93.8351	64.4427	69.9279	112.566	113.253	75.0548	80.1754	110.005	84.3029	59.5646	61.386
Vdac3	36.188	29.6213	42.1925	44.7856	56.0207	53.8379	99.3924	96.8351	120.839	108.705	105.769	124.445	129.278	127.601	93.9539	73.7394	85.5746	74.4454
Calr	86.5207	85.7424	53.2199	47.6625	40.1717	50.7063	106.305	108.971	146.312	144.494	93.7188	105.731	94	96.4403	93.2746	82.4781	75.3353	80.9099
Sod3	54.4567	62.202	10.0272	12.0885	50.3537	53.4092	79.7132	70.4081	127.309	100.323	122.73	108.151	139.124	165.701	92.0332	107.677	76.4275	117.691
Ckb	19.8007	23.5724	43.9133	48.9723	19.3577	22.3865	54.7533	51.6191	44.0737	40.3624	121.199	123.644	55.0516	69.8215	116.831	112.259	56.9936	73.4258
Nap1l1	41.9792	52.554	44.8549	36.0887	57.1499	53.9191	97.8751	76.3621	142.334	138.028	107.719	125.929	150.311	138.079	93.0508	79.1558	87.3526	83.6578
Twf1	40.2461	29.7785	29.5571	26.9624	28.3977	28.2812	103.742	122.009	105.396	100.4	98.1624	115.021	71.8538	75.1924	69.5649	70.5347	44.6009	42.4968
Gbp2	30.0862	30.5585	21.868	22.3453	6.96986	6.88235	117.622	109.182	64.4274	70.504	98.2395	110.778	59.3488	62.4762	65.1451	76.1849	29.3367	29.5494
Ube2e3	98.7499	79.3692	65.8895	57.8738	71.6469	79.2408	69.9791	71.9017	77.8064	71.7448	103.703	107.646	94.8209	100.357	118.435	105.041	65.253	81.2262
Cnbp	60.2468	139.136	40.7122	40.8793	71.6265	76.9346	93.9575	88.2642	117.322	122.016	92.5963	87.1942	140.591	140.769	127.342	86.3739	97.4603	93.8423
Ppib	55.0923	50.4226	54.3543	42.222	74.1357	89.1951	76.0394	94.4428	205.458	178.348	96.5556	127.224	184.063	170.993	92.8179	87.4728	146.89	148.766
Rpl37	34.0794	39.9239	31.232	29.9814	60.3874	71.1613	62.2784	146.183	146.991	131.984	87.3633	96.9809	122.406	112.676	94.6675	86.776	141.733	117.321
Tubb2b	8.87946	9.48779	18.5674	17.8588	6.77941	9.63263	105.086	81.6722	61.7448	62.2175	120.256	110.524	59.3383	72.9611	70.4547	82.6216	35.3126	43.2533
Ugdh	121.281	97.3991	32.8497	41.5164	14.5165	12.9079	100.511	96.7439	64.687	63.0763	96.261	102.936	67.4828	76.678	87.5578	86.3508	35.9857	49.2203
Pnrc2	122.679	98.2534	72.4424	58.5731	62.2499	62.9206	76.3924	73.6149	125.179	119.206	107.616	107.639	152.837	145.306	109.768	95.2732	118.635	130.898
Rpl36	21.7662	28.1337	28.0369	32.4881	63.8644	77.4738	63.6238	121.546	175.843	167.239	94.2057	115.478	156.364	132.095	98.68	75.2875	149.004	114.434
Dmd	121.007	97.3003	118.126	93.103	46.568	64.64	58.1036	61.5757	40.5595	36.3931	102.792	102.301	53.3809	66.4439	123.389	117.653	46.7009	64.3197
Timp2	118.084	121.536	68.6288	60.4901	82.1418	103.916	76.3516	74.9374	121.18	120.575	110.187	104.528	127.901	130.64	103.745	92.1345	104.397	126.879
Ube2d3	151.622	161.526	76.5956	58.4566	56.7707	61.4914	100.962	97.3887	111.756	113.035	95.6801	85.4805	105.376	111.006	90.2018	90.3909	66.322	79.4587
Cd44	68.0847	65.1566	47.2677	44.8127	8.15296	10.8792	90.525	97.1162	61.167	58.7769	99.8226	104.121	54.8199	60.1751	90.0432	75.9621	26.003	31.618
Bpgm	18.4422	18.1167	46.3432	36.201	11.5042	13.3501	84.5955	81.1267	34.4029	31.5166	96.1503	119.968	54.2641	52.2048	88.0809	84.1288	48.5895	43.0646
Pcna	53.7036	55.0744	42.2567	41.8975	24.225	22.4342	95.0993	98.701	127.532	117.45	93.2758	106.834	89.2545	93.5828	82.1939	76.995	48.8235	56.2504
Arpc1b	20.4184	17.0676	21.3367	19.0397	22.6066	21.5725	100.976	101.248	113.03	117.117	96.3342	110.766	93.1062	86.6385	68.133	75.264	67.7257	81.8759
Ncl	84.157	61.7948	63.6934	53.8478	66.069	62.6655	72.7172	83.1624	124.968	137.089	106.985	112.466	130.998	134.287	91.5884	84.6678	87.6437	83.6853
Serpinh1	118.473	119.838	61.5986	55.5414	62.125	73.6163	81.1788	88.6083	153.974	130.715	94.9188	99.2444	126.766	126.247	99.8432	87.7882	103.413	111.954
Slc25a5	62.5362	53.2394	50.0032	41.0551	56.5802	61.0601	56.2118	59.8386	112.826	109.511	104.957	104.393	120.25	121.276	114.896	105.103	85.86	98.9348
Tmed10	46.1072	45.8732	46.2563	37.5839	34.2551	39.377	72.4324	75.6394	85.1045	79.2753	98.6389	106.96	79.6381	95.5605	105.067	85.8786	60.6267	65.257
Ran	51.8211	39.0176	44.3463	32.3497	38.5013	40.3952	85.1116	83.9309	175.595	174.435	96.1419	113.882	135.237	133.042	89.4107	74.4988	91.5709	87.9455
Psma7	49.9203	53.0961	55.1601	52.0855	75.8014	85.939	75.28	70.546	148.351	145.211	98.952	121.563	150.954	138.355	95.9115	79.8072	127.894	113.52
Eif3m	58.3166	60.4734	60.2153	49.988	83.5113	76.9632	68.681	69.1826	119.958	116.299	105.627	110.282	151.152	134.566	100.033	88.1092	112.47	103.562
Rnasek	43.4204	52.9623	27.2931	33.1676	65.9463	73.1992	85.4631	88.7058	159.351	136.322	102.375	94.6736	110.377	114.243	84.9255	85.7252	95.5363	99.5654
Cox6c	45.8629	55.0487	42.0249	37.6944	86.1445	103.011	83.3437	87.5206	177.479	168.362	99.5064	97.389	169.317	167.177	101.271	72.6323	133.701	107.16
Gabarap	54.7692	57.6417	41.6992	40.6603	65.8998	77.1737	83.4419	99.6339	155.877	148.905	103.575	91.3076	114.413	121.027	85.8674	77.6015	103.621	111.342
Clic1	18.607	20.7965	19.2684	18.3965	18.7959	19.1676	110.448	114.735	122.792	111.618	77.1966	98.5825	76.6745	73.3417	68.8061	70.3964	53.127	56.1115
Ptn	58.8489	58.1805	33.1794	22.0582	25.8162	23.4975	43.0338	38.0192	64.2602	71.4402	131.31	113.872	112.707	110.794	119.843	91.0095	81.8305	78.804
Rpl11	34.9177	32.2184	36.8038	31.4135	82.3374	87.5786	73.3087	108.247	193.791	179.481	86.6714	104.132	172.597	139.326	89.8963	73.8234	194.877	148.819
Eif4a1	29.4307	33.9016	37.6527	37.0464	27.2883	29.446	73.7217	85.6855	101.324	98.7355	101.807	105.117	87.1267	90.8238	85.7802	83.7996	61.5975	68.0997
Tardbp	54.8856	47.9847	69.981	57.3898	37.0301	34.0268	84.7933	87.9268	85.834	82.7622	98.0505	107.038	79.6495	83.4638	82.3976	74.1915	56.977	58.299
Calu	80.5915	62.077	58.5468	41.6737	52.8353	58.0401	76.6208	79.2085	120.741	122.622	115.456	110.789	123.35	116.711	80.2103	72.0575	76.7257	78.64
Laptm4b	60.3294	58.8957	47.081	35.9915	22.471	28.3325	97.555	100.809	63.2837	61.4235	92.38	86.2778	61.6401	69.2893	83.7112	73.224	44.5596	57.0044
Rps18	20.236	21.7506	32.4782	32.2268	61.7521	76.5372	56.733	123.821	178.265	174.908	87.5927	96.1744	141.19	125.878	96.2893	71.8966	122.769	126.516
Nme2	35.624	32.4282	35.3889	33.3532	73.7948	83.554	81.1229	85.8593	206.86	212.466	95.8938	101.617	137.103	133.596	85.4784	81.992	125.115	119.834
Gsk3b	118.387	92.2627	66.5924	49.4028	32.9453	35.5183	84.2498	74.1722	49.8491	48.8771	102.679	95.538	56.6894	68.2634	84.3162	89.9021	38.2996	49.1943
Atpif1	45.3905	47.8539	36.7181	36.0777	75.5025	87.7895	89.7843	93.695	178.887	179.123	96.5084	92.0785	127.289	124.641	83.4214	75.1896	103.292	107.501
Dstn	81.7447	70.8777	38.5337	39.9201	68.5258	72.5396	82.6128	98.5264	114.299	112.652	88.646	98.4657	96.4793	96.4085	81.278	79.1596	86.8944	86.8416
Sumo1	69.8929	67.5939	23.1036	44.2022	47.6117	50.2902	75.8988	74.2872	90.005	85.4927	88.5278	111.657	104.947	104.01	93.4762	84.1038	71.7913	71.5245
Atp5i	39.9318	35.092	29.9822	28.6163	124.629	130.133	79.9312	79.0618	233.114	239.581	92.9994	97.6381	188.729	169.321	96.2268	81.1753	191.688	169.741
Atp5g2	7.96203	10.0202	16.5239	22.1845	45.9393	54.4322	61.8325	77.7355	135.87	100.298	97.3089	111.477	99.1497	101.045	93.1469	85.0176	79.2751	89.9892
Morf4l2	47.5049	52.4211	63.9765	52.6244	49.8731	42.5962	80.19	87.1564	88.7838	79.8263	90.8769	119.355	95.3323	93.3687	82.3537	65.2818	61.7929	48.3162
Rps28	25.8204	37.5107	27.6412	26.6696	67.7479	73.2096	56.687	155.309	183.254	155.639	62.2528	98.0946	131.23	117.01	87.729	65.0183	111.351	111.114
Ddx39b	31.6234	40.9814	54.0032	54.7028	24.0422	25.9749	61.2881	60.3025	66.3237	54.0064	100.541	106.779	57.5666	66.7274	101.336	93.286	38.5138	47.8194
Srsf5	26.3791	23.7433	90.2255	85.1912	26.9188	35.887	65.2464	86.069	51.0643	52.6788	89.5038	111.361	55.953	57.358	90.378	80.7435	41.9228	41.8125
Clta	59.2626	56.5167	56.714	41.9561	58.1989	56.3931	75.8399	83.1949	123.936	117	99.7664	115.778	133.854	123.05	79.0552	68.8506	96.7125	86.7662
Rpl35a	27.6703	20.3651	30.9262	31.6315	49.5632	53.8232	53.5144	184.773	140.611	128.349	67.9634	75.5302	137.986	126.172	77.9429	62.4467	122.475	101.621
Atp5e	10.3314	17.4176	21.8766	27.9678	147.441	176.358	66.9647	71.9643	243.168	221.121	90.7931	109.637	213.625	162.956	97.2691	84.3833	289.944	220.985
Hnrnpa3	94.1792	72.9582	27.4763	67.2159	66.0712	58.3202	82.0812	77.6361	106.359	102.182	89.5938	91.6549	115.402	125.64	95.8685	83.3201	71.4207	71.4041
Rpl27a	37.8532	38.7925	38.2763	35.8114	67.1317	71.7945	72.7	87.7815	184.901	184.314	88.6499	103.392	121.34	128.24	91.2473	73.9646	147.524	124.184
Caprin1	71.0428	64.437	57.3614	43.7657	38.299	38.1539	67.5193	72.7926	82.2982	81.3945	106.137	106.814	88.9629	94.9202	88.2363	76.234	59.5115	63.3485
Rps16	27.317	27.0708	43.9239	38.7373	63.7907	73.0664	64.9664	109.897	147.823	138.549	90.0589	86.8802	117.093	117.959	88.3632	76.0613	112.544	107.241
Arpc1a	44.5792	38.2169	33.2597	27.492	38.9971	46.5287	73.1502	63.9927	74.4948	73.4762	104.198	110.229	85.5239	83.319	86.3073	77.3445	71.7133	74.1149
LOC684871	18.4503	22.1896	19.4781	48.0946	2.42226	2.81685	81.7552	81.2105	8.03012	7.18671	98.8333	116.555	10.7561	10.7005	66.5572	69.6021	6.03119	6.32793
Ctsd	16.2524	17.0459	17.8599	17.1936	25.7252	28.1101	99.2086	104.269	114.136	87.8295	73.6956	103.244	76.0886	79.4502	73.7096	60.2762	62.1876	60.6664
Atf4	253.863	243.454	137.797	128.315	38.4622	48.5969	81.6184	82.3963	61.1718	62.2609	88.5398	101.572	56.253	55.0604	82.5873	77.6548	44.8826	48.549
Npm1	54.3791	64.742	30.2957	28.4444	43.072	44.0317	63.9249	92.4036	105.747	106.063	97.4496	91.2691	118.644	122.498	86.3668	82.9265	68.4663	73.9198
Eif4a2	80.4089	93.2791	83.9485	74.5066	66.9081	72.2196	78.7967	75.534	68.8832	67.0126	78.3624	93.7119	89.4699	82.678	106.53	80.314	76.3677	66.3872
Slc25a4	109.49	92.6111	43.2397	33.1374	80.3344	104.541	73.5939	70.3536	161.832	159.535	98.7184	97.2924	147.811	146.263	81.3223	84.5744	104.063	114.506
Csrp1	64.9901	68.534	73.573	69.3561	47.1194	57.279	62.7205	61.5774	66.7854	67.4537	98.0405	104.68	86.8226	85.55	96.8366	80.776	87.1264	80.1809
Hnrnpf	65.2202	63.7746	72.2333	46.4016	31.6628	28.5639	81.7632	75.5257	93.8275	92.4256	92.3295	108.121	92.5097	89.3151	80.8211	65.4814	63.4134	57.009
Minos1	21.3954	18.7222	27.2823	21.8898	47.0795	49.8253	76.3442	100.055	119.321	121.08	98.9847	100.771	117.624	118.288	64.145	63.6153	77.1296	77.056
Cox5b	13.0916	13.0947	16.1406	19.4144	33.5387	45.7146	73.0967	113.815	121.511	105.532	80.8491	91.5648	108.16	85.2275	66.6722	77.343	71.885	60.5271
Rbbp7	36.9584	34.9899	45.7648	36.4405	26.3423	27.6698	77.2224	85.3165	75.6221	78.4363	92.1731	102.01	73.4696	73.7967	80.5672	65.6084	48.2162	50.71
Cnn3	78.7594	65.4537	87.2771	68.2648	34.0624	43.9569	59.7226	57.7916	44.9814	50.2348	92.0977	98.3235	69.2921	75.431	99.2895	95.5067	67.2548	71.3115
Eif3a	80.3272	61.4147	45.6388	41.4393	47.3302	44.4703	79.8889	78.0874	94.978	101.143	93.9576	95.9098	93.3728	96.4297	77.175	72.9634	62.2903	65.3983
Ndufc2	22.3548	22.2533	31.2766	33.2084	95.7875	95.1805	71.0745	80.2542	200.889	166.572	88.9417	98.9014	188.399	168.972	82.1886	73.9827	148.391	133.358
Actr2	54.5576	57.4368	34.2046	26.4447	29.0078	34.646	76.1439	68.5359	92.2332	101.582	120.738	98.6865	84.3085	84.3802	66.4239	64.7567	41.1471	46.9231
Ywhab	104.84	93.2418	46.8416	38.8249	60.2237	59.7932	79.3631	77.3235	127.139	119.757	95.1292	88.793	110.169	115.817	76.4705	77.5339	79.9577	96.4554
Mapk3	63.7931	61.5485	27.9101	28.9609	43.8096	53.6813	72.3093	82.7652	68.9593	59.7432	90.1265	96.6419	59.8112	65.8993	72.5751	79.9674	39.1678	51.1091
Rtn4	89.0871	86.2754	26.8419	37.6418	30.3586	39.5647	78.5189	77.7603	62.2101	61.9866	95.6762	83.2312	55.4036	61.2316	83.6538	74.7188	30.6727	40.392
Serinc5	36.8179	32.9079	58.4447	42.4197	14.9774	16.3697	76.008	76.8453	36.2122	33.4989	75.4092	88.4156	49.016	53.8694	101.406	75.3726	47.1595	51.6496
RGD1359290	25.067	25.0087	45.3825	33.1029	83.4254	87.6498	68.9143	115.163	200.613	165.19	67.6834	84.346	141.569	125.781	87.3069	68.6148	162.577	128.595
Psmb4	49.5315	52.0306	42.2813	40.669	92.4208	96.6273	71.9378	78.5733	170.898	162.466	86.6118	106.095	176.766	141.625	76.0175	70.8307	176.171	131.199
Dek	31.8034	39.5637	24.5254	40.343	39.3759	40.732	82.7793	77.6735	103.432	104.288	93.3045	86.695	115.759	127.228	79.4737	70.0396	62.0895	63.2198
Atp5c1	50.8319	41.5451	49.4361	36.5367	71.2648	72.3306	69.3311	61.4378	136.393	118.505	97.027	99.2925	133.386	125.557	85.9507	76.1016	94.1877	98.4981
Plp2	35.0193	38.2221	22.7198	16.4238	13.4495	15.6539	103.769	99.5409	100.716	96.2508	88.6766	87.7559	63.4046	65.8399	52.7245	55.4024	33.6568	36.3121
Cct5	63.6443	57.9736	49.6159	40.9451	50.3979	53.1683	64.1108	66.6596	109.636	109.901	88.9267	101.543	111.642	113.251	90.8346	75.6648	92.1761	85.2564
Tram1	107.828	94.7296	41.5343	33.6355	63.4662	73.038	72.7734	75.6658	134.224	126.837	89.8942	86.7717	119.826	124.383	82.9176	78.8499	73.4662	90.84
Fads2	52.3044	45.6218	21.8876	20.4746	15.7382	20.3379	81.3728	82.1235	36.9719	32.1784	93.2032	97.7957	42.1395	51.7896	62.0989	68.8329	21.0058	28.5215
Cr1l	46.8659	42.0493	46.3937	59.4008	42.2581	44.0753	80.6903	84.8367	90.5463	91.6001	86.8262	92.1323	100.805	105.495	71.9258	67.5694	73.3347	62.4077
Entpd2	27.4201	45.8258	118.096	132.172	19.5897	29.1044	73.2913	81.2974	40.7873	40.7701	88.9573	84.4869	40.2031	48.583	76.4897	77.6529	41.3961	58.7814
Rps3a	54.1071	41.8784	45.1977	35.6412	71.5798	67.7119	63.9175	106.768	155.486	147.671	74.7379	88.7077	142.597	130.802	81.672	64.6392	137.633	109.574
Cyb5r3	53.8756	54.7816	34.4728	33.9865	51.6915	55.4508	88.7933	87.5918	100.103	89.9089	88.0088	88.2545	83.3731	79.172	63.1938	63.5288	55.7821	65.7295
Cdk4	17.5764	24.7593	30.8538	24.9192	32.5589	33.2994	57.4834	56.5735	102.162	75.5836	86.957	112.189	99.6053	105.056	96.5109	68.4544	71.2029	67.3045
Ppp2r1a	51.713	57.8932	30.4825	26.8847	29.0493	34.1573	69.3122	63.2701	63.8377	58.4764	88.6414	97.2064	64.1639	72.6967	78.9585	80.7791	40.3925	57.3775
Dync1i2	45.2803	41.7612	43.3371	35.9523	25.9867	31.1026	78.6302	74.0222	67.5026	64.7962	86.6541	94.329	72.2953	77.474	77.7072	66.7091	43.8348	55.3519
Asah1	56.1205	52.5186	37.8187	41.2122	41.3317	43.827	73.3563	71.4141	64.8753	61.3287	82.7911	97	74.0647	83.3752	84.9387	67.6336	49.0718	47.203
App	101.504	101.924	74.7178	58.2826	36.2406	44.3343	75.2843	81.0194	72.2713	69.6049	105.092	91.3195	80.3479	83.8904	62.2641	60.9119	63.0661	70.5515
Tfg	76.0802	65.5476	36.7527	31.334	37.109	41.2038	75.5369	75.3044	90.3667	77.7363	87.5834	93.1994	71.6784	80.8907	72.1377	71.4436	43.4305	55.2027
Rps17	27.6983	29.5825	29.0661	26.7648	80.3548	100.765	53.0197	108.261	231.001	204.536	81.2319	92.701	191.254	150.609	76.4673	62.8913	177.643	150.493
Ctsa	90.159	72.0785	21.3917	20.6572	31.7527	40.8333	90.1207	109.543	132.515	133.548	85.0081	82.7807	83.8697	83.4205	53.5428	52.9892	58.9162	69.6189
Dazap2	72.0161	61.2365	49.2657	40.1296	36.9732	43.3337	71.0202	67.3217	72.7513	68.9403	86.7143	87.5046	71.3455	72.8825	83.5842	77.4256	54.4445	54.3477
Ndufb8	28.5977	26.2294	37.904	32.398	75.6398	77.7909	57.1686	62.4596	129.875	121.054	100.871	96.046	131.779	116.443	81.5534	75.4341	99.4682	101.7
Eif3h	52.4095	48.6405	45.1922	37.6397	48.6983	52.1467	63.5964	63.292	98.8692	90.1612	88.2875	93.237	95.6308	97.346	83.6576	81.4409	71.9805	78.7196
Slc25a3	82.7871	72.9705	46.2692	34.6921	58.2278	56.101	73.7258	67.9271	121.357	115.094	81.6526	100.644	131.177	121.837	79.1175	70.0783	85.1336	79.2946
Dpysl2	63.9319	68.4795	41.5867	58.6189	52.7039	53.6071	77.142	71.2685	62.2545	61.5553	80.5719	86.9524	77.0625	82.394	84.8455	71.7143	47.6919	49.0623
Psenen	42.2459	37.615	35.7491	38.8733	66.3922	72.2575	65.4336	78.7589	101.278	69.6009	83.1858	91.5907	95.7027	99.1279	80.1974	72.734	79.7051	102.334
Hsbp1	77.0316	62.1262	51.7718	38.7747	80.158	92.4039	65.9498	65.6162	120.993	112.514	92.9022	91.1238	107.841	116.206	80.9238	74.926	86.9997	89.4397
Apod	3216.13	3531.48	7.05238	7.65077	1265.4	1932.4	86.6433	132.948	11388	9559.81	77.5023	62.8352	11062.6	12126.3	56.1766	54.5585	10103.6	14420.5
Rheb	92.5591	67.6065	79.183	57.0215	63.1275	65.4576	67.2416	61.8132	80.872	74.7905	82.2676	93.1348	90.2867	83.713	87.3063	77.4431	60.4138	69.77
Degs1	114.418	100.808	44.8304	46.3308	49.7107	63.7386	78.273	86.1565	86.7605	77.3243	82.2887	88.9456	65.6617	70.5362	71.0094	62.022	45.3963	54.4689
Cst3	103.087	93.1952	79.2018	99.8242	280.247	294.178	101.847	137.837	266.04	230.155	54.999	65.1864	256.835	250.407	61.668	45.5106	290.668	279.403
Nono	42.0422	36.8647	24.1049	26.9377	23.048	26.1194	65.8005	63.3734	66.2429	62.2602	86.9624	92.3847	69.3256	77.2102	83.063	75.439	47.5922	51.7019
Laptm4a	119.075	114.44	31.9096	44.0546	86.3771	112.828	72.8074	72.3549	142.749	145.711	95.1395	85.0559	148.554	146.734	70.5768	70.5461	110.533	126.065
Serinc1	128.176	89.4898	59.2195	39.3497	40.722	46.522	79.0881	86.0288	60.3545	61.4719	83.1085	84.5272	59.0918	62.7412	69.2361	64.0954	40.702	46.9574
Ik	47.8745	44.574	48.7638	41.1436	44.3959	42.3313	60.161	62.736	72.3317	70.7635	95.8581	94.3814	91.0712	103.225	86.2483	65.4234	61.9327	61.5927
Ctnna1	61.9404	51.2123	63.0854	48.5934	22.1556	24.602	65.0981	64.4848	45.6838	45.7444	88.5349	94.9942	54.7873	63.2201	79.4712	71.811	39.0736	43.4266
Ccdc50	76.0047	71.2819	54.6597	45.2648	60.2379	59.3953	67.5058	70.6804	89.908	88.4004	87.8069	87.5685	102.197	112.89	75.4817	74.6096	73.2973	75.4819
Ptp4a2	114.326	105.954	42.3759	41.7973	73.7196	70.2028	73.2966	76.9076	127.328	135.21	81.042	83.7613	134.082	133.673	75.7105	72.3805	101.943	103.489
Rpl6	45.0443	41.1715	33.7502	31.0874	43.6003	48.1952	55.0148	117.118	102.084	109.071	70.5218	83.4951	98.2419	91.4402	71.159	64.4839	81.6653	78.7752
Crabp2	5.51566	6.36225	1.68422	0.925187	6.80449	8.4444	64.0864	70.6229	76.6274	74.0139	90.8743	114.519	71.8569	77.7263	58.0673	62.3181	46.1405	43.5585
Arpc5	80.3104	64.1886	34.9994	40.9373	50.0733	47.5966	75.745	77.0361	115.491	112.518	74.6511	85.7372	102.176	102.591	78.4763	66.2433	79.4663	76.5318
Zfp207	54.3389	52.1701	46.1967	34.3592	24.7371	28.9016	65.8949	71.2571	63.7392	54.7456	82.5917	87.4123	60.0467	60.6988	72.4976	77.8123	41.0681	49.3641
Ctnnal1	80.9485	65.664	72.5231	56.2484	48.368	58.723	40.4468	39.7695	26.1011	22.9122	91.8819	89.9246	52.5744	61.4044	105.58	89.3468	57.5856	60.0903
Msn	66.687	69.8794	37.9409	29.2456	24.7742	26.9337	83.9036	97.382	80.2384	74.5415	85.162	94.6234	60.234	57.6704	51.7096	44.1128	37.6088	38.0575
Slc22a23	6.42554	6.32765	4.82684	3.86077	2.1736	2.79523	61.4575	61.1778	26.5527	24.3216	89.2228	92.8354	31.4417	40.1309	73.8543	75.7641	23.0428	31.0757
Hspd1	42.0999	44.081	27.5776	45.5838	35.0904	30.0128	59.5428	80.3412	76.5238	78.8236	81.7345	95.4622	76.2884	76.9713	63.4018	73.4078	40.5754	43.2884
Rap1gds1	111.243	86.9598	40.1655	34.8599	48.1086	64.0341	80.4107	81.8905	51.5556	49.6448	85.7989	83.5186	38.863	44.0538	60.5697	60.0873	26.4058	27.4083
Sar1a	92.2149	87.3828	52.637	42.9713	81.7695	78.6365	65.9727	70.1341	99.8896	101.33	86.7178	97.9642	110.004	110.245	70.2063	59.6005	82.8079	80.6679
Fabp5	123.3	127.018	98.4984	84.5821	57.2837	63.132	51.6199	58.8764	83.1379	77.599	97.5992	91.9542	76.8787	78.723	79.4919	70.2503	54.1294	66.2194
Rps27a	15.0741	12.6743	25.8147	27.7953	77.1252	81.5877	56.8031	95.632	169.779	163.982	74.1276	83.8166	149.194	124.817	78.3595	59.2335	133.514	107.768
Psma1	45.844	38.2352	35.7048	28.7566	35.5668	36.4718	68.1394	67.5433	88.7038	91.7732	85.623	94.3489	92.8975	89.899	71.5053	60.7667	66.6456	63.8697
Gnai3	109.941	94.7798	50.5103	57.3175	47.7295	48.6222	76.3065	78.7705	71.0388	69.375	77.0332	87.3507	73.6045	77.9425	68.1937	59.6322	53.3816	51.2303
Reep3	114.974	92.8714	43.4956	35.3098	36.5623	45.2586	55.8649	56.291	58.7616	55.4653	90.3248	82.4821	66.8967	75.6328	77.893	83.814	44.6466	61.5188
Ndufa4	27.2983	23.8013	15.3371	20.4609	91.2022	98.7979	70.4031	70.1795	215.764	212.588	80.9824	83.1423	176.973	160.597	75.0981	63.2682	151.637	141.431
Nrep	154.928	143.375	149.509	120.691	197.101	199.616	14.0105	20.0179	120.457	108.548	90.8633	70.8969	170.567	178.045	136.364	110.312	190.64	226.086
Gdi1	65.9307	62.251	58.641	53.0374	38.052	42.7803	67.4312	69.6093	53.2559	53.048	79.9789	80.9647	48.9992	55.5561	73.6135	70.0553	43.4707	44.3576
Prdx2	26.5246	26.6478	25.069	22.0238	33.5289	35.8589	55.6384	54.361	78.3897	72.4057	86.2698	90.6815	75.3161	77.3895	83.1595	71.0045	64.3118	69.3958
Snx3	83.7692	65.6522	51.6572	37.8729	59.0198	59.8925	70.3449	65.1939	115.988	115.207	79.903	89.812	99.9328	104.431	73.5086	60.736	75.9763	76.8406
Tpm3	54.9235	65.5744	28.933	24.7982	29.0365	29.988	74.7022	87.6489	99.0443	107.377	80.9029	91.0777	81.47	73.7559	55.8369	49.3151	45.6121	44.8797
Cmpk1	63.0532	49.5503	41.6347	34.3794	61.607	55.1569	72.2327	76.5243	139.794	138.797	65.7283	71.569	123.686	107.97	80.9744	71.2669	101.151	84.3605
Cd164	131.864	140.566	21.5407	26.0836	54.9518	61.3818	64.7641	68.9188	127.193	114.49	80.8192	86.1496	111.249	122.186	68.4633	68.9397	68.4456	88.3444
Sarnp	62.4438	50.5146	23.7491	36.4276	55.5504	52.9434	56.8553	63.733	88.5302	72.6568	84.5381	85.1634	102.109	100.632	76.3393	71.1773	72.7496	84.2264
Hnrnpa2b1	48.7661	32.1415	43.7774	41.7953	27.5995	26.1084	50.3889	83.8052	66.1604	60.9265	75.9226	85.5075	68.5815	71.3369	77.432	64.5861	41.9259	47.6024
Vapa	69.5725	59.9266	55.2764	46.1148	41.2155	43.9211	65.9259	65.4397	74.7029	66.7916	77.1579	84.2867	80.6417	82.6264	77.0664	67.329	51.2379	55.6669
Abca1	7.22581	8.39343	10.5382	7.5272	1.89408	1.96135	72.0592	77.7504	31.6199	33.6865	75.2158	82.0051	28.4256	34.6425	66.8914	62.7563	26.5883	30.7346
Hadhb	38.5228	32.5372	34.6472	26.3715	39.5357	39.8834	73.6366	74.9015	81.8859	72.2197	77.178	81.316	85.1406	83.0872	62.0065	66.5587	51.4114	59.2351
Taf13	8.53986	31.9717	11.899	18.4917	24.6318	29.9225	71.0403	61.0391	67.6226	63.619	82.7416	75.5404	89.6068	102.115	80.0226	64.1051	36.7938	49.9544
Myeov2	29.4286	23.3344	23.639	27.3853	101.42	115.13	76.6224	63.2248	191.839	159.932	94.0676	79.8222	74.4468	80.8046	63.3598	54.9899	69.6421	96.4834
Cd24	9.40803	9.33026	2.09055	2.00804	2.79821	2.29588	46.4608	44.4828	54.9104	43.3366	98.1052	91.2256	74.6437	84.7946	69.5263	77.9978	33.4924	39.3455
Tmsbl1	17.3083	14.5686	52.3381	51.1099	21.8968	19.992	68.5604	67.3685	70.6309	74.4795	66.4242	75.0777	75.1599	67.6958	85.6754	64.2638	109.956	92.107
Sostdc1	142.314	115.708	146.508	205.251	27.4687	39.0668	18.2122	15.6819	9.40076	10.9918	94.5211	88.5892	65.2536	81.2234	105.934	104.147	62.9928	62.2374
Mapk1ip1l	86.2639	66.0245	33.7058	26.5247	18.3926	25.7937	76.3429	71.5122	63.4321	61.7026	72.3341	64.8834	46.3466	59.0322	68.7632	72.9459	34.0566	45.0091
Dynlt1	22.6529	21.0362	32.3782	24.627	31.4384	30.6553	54.9443	51.2022	75.4639	74.7753	84.5772	93.2298	76.5241	79.9485	77.011	65.5692	65.8856	61.0285
Cd276	16.395	16.643	5.75366	4.88844	9.79905	11.0868	102.427	92.3888	68.5248	63.179	65.7872	68.2618	42.8697	48.8353	45.5132	51.4306	22.2264	27.6153
Sdhc	30.5466	25.7216	30.7872	23.265	56.0634	59.9802	60.7273	67.1945	103.73	98.5455	76.4808	91.1156	98.4363	95.1897	71.4765	57.2124	64.5531	65.4533
Add3	74.2407	52.4582	99.9066	68.4705	46.8334	49.9974	60.6916	55.1382	60.8711	62.2537	79.108	79.8819	87.2773	88.284	75.5289	72.8488	64.698	72.3097
Hspe1	36.3961	33.4611	35.2226	41.0891	53.4463	55.1358	40.3559	69.179	118.13	101.278	80.7835	83.469	102.706	89.8377	68.7666	80.5398	83.1852	85.2748
Rpl15	40.455	39.3971	28.3906	29.1505	53.679	57.743	58.5931	62.029	122.181	110.917	74.4673	81.0485	110.298	108.118	73.9119	72.4704	87.6479	91.8525
Mdh2	34.092	33.6041	29.2582	29.2116	41.2638	47.1742	53.8757	57.8397	105.993	92.8745	85.0747	84.7826	79.5141	80.513	70.5364	68.7113	61.7119	65.91
Prrg4	70.5025	58.795	54.1791	43.0259	28.5947	37.6606	70.9909	66.0044	54.8834	60.397	75.9908	64.5218	50.5028	56.7405	70.7239	71.8591	37.1089	54.5557
Actr3	77.4921	63.1337	43.087	32.798	49.8405	48.6082	67.6751	73.4708	109.98	114.849	80.7823	87.4481	104.281	106.155	57.2249	51.7753	65.9785	57.672
Pttg1ip	77.8992	74.0203	46.3293	36.1746	47.7308	55.1416	61.3389	62.1094	83.6426	76.0505	81.2515	84.1937	89.4076	90.0045	67.1924	61.6686	71.1738	82.0124
Tomm22	22.8461	21.908	36.1203	32.0189	41.334	41.4316	60.2832	63.3865	83.3625	75.0392	76.0308	80.2544	90.1598	91.6322	76.8288	60.687	58.6188	61.4694
Gnai2	50.6887	53.6709	36.8525	30.1623	35.2741	39.322	65.1464	64.5309	92.7497	92.7935	88.8596	83.442	70.3821	76.3653	56.4377	58.8322	50.1809	68.0806
Ndufb9	46.6583	42.1971	34.8478	30.8685	74.7209	86.0675	59.3119	61.0249	146.723	133.537	81.5898	84.8529	131.377	124	65.3565	64.6582	99.5275	104.284
Fads1	37.8837	29.9089	33.6056	29.1403	14.3447	16.5362	67.4382	70.2127	40.2705	38.6731	85.8969	88.2449	41.7184	46.2355	50.0264	52.0833	22.7403	26.6032
Dpy19l1	13.3017	11.8805	11.2602	7.52993	6.50315	7.09243	71.9313	78.5965	55.0229	60.2095	77.2746	79.1363	50.8989	55.6642	54.5325	52.0106	28.8704	27.2722
Ppic	100.3	99.5971	67.3154	61.3831	72.173	77.143	68.707	64.7858	156.039	146.592	77.1095	68.4088	180.085	168.42	73.7196	60.5783	150.265	131.521
Sepp1	203.415	132.747	103.941	90.1556	356.682	338.891	70.0889	69.3556	908.656	674.543	56.5628	73.7619	822.49	720.95	74.4083	67.6352	678.024	590.691
Ndufa1	22.006	27.4353	33.7151	28.3303	78.978	77.0048	51.7609	86.3371	138.311	133.301	82.353	79.2827	141.394	129.062	57.4415	52.7	131.752	91.103
Sbds	52.1351	37.8596	48.2968	32.464	44.2877	45.604	60.543	59.2023	58.9987	57.6788	78.173	82.8604	64.4334	63.7036	67.2249	61.8392	51.4964	54.9652
Gltp	44.3165	34.0777	26.657	23.2378	36.2606	43.3321	59.8823	51.4722	57.5757	54.4171	78.8369	76.2095	52.3132	58.813	70.7194	71.2873	41.5398	49.2518
Fyttd1	42.2626	39.3954	20.9851	39.398	19.9585	21.3641	75.9898	71.2675	40.5977	42.1781	61.2284	69.0551	46.0535	50.3241	72.104	58.7435	36.3454	38.2823
Psma5	39.7502	34.3133	34.6275	28.7369	47.3336	45.8784	58.5893	62.282	111.686	88.9193	70.7559	86.3793	99.863	93.838	68.9621	60.8675	81.2043	69.935
Abhd4	27.4898	27.1579	22.015	17.1543	16.3675	20.6434	50.3357	53.3152	43.5451	36.5999	81.8908	75.3198	49.1001	56.1932	74.3705	70.4415	38.9004	54.4772
Cfl2	75.1166	53.7707	37.6852	27.7982	51.987	58.9876	61.6289	57.9322	75.6494	74.6195	74.1621	75.3875	76.804	78.6043	69.0987	67.3506	58.3852	57.0827
Lmo4	44.2013	41.7001	37.142	39.6663	11.3683	13.2423	43.0281	37.4399	33.2995	32.7644	78.383	82.4006	59.1305	76.5646	79.0287	85.0415	43.8092	45.4143
Cox4i1	15.7981	19.3512	21.7849	27.4071	62.4325	63.9184	56.5372	62.16	130.71	125.016	73.563	89.2858	121.57	104.73	69.9258	53.6874	86.6981	89.9408
Fam134b	83.1033	68.4799	36.5337	45.0643	26.5217	31.8977	54.0263	58.4161	41.3	43.263	71.3351	73.681	49.5711	54.9827	74.671	72.6214	39.434	49.0676
Arl8b	76.1282	83.842	19.9622	30.2261	51.847	57.0836	62.8602	66.6148	72.2385	65.0583	67.745	70.9077	66.6792	77.5457	74.3916	61.3739	49.2052	55.3565
Eif1	144.596	113.783	64.8766	59.7961	51.4452	68.1721	63.8509	70.8581	53.3595	58.3551	71.2317	67.4511	47.215	48.0061	70.8236	59.6693	41.891	46.9235
Ezr	29.3626	26.8127	29.4338	24.1064	12.0784	13.5626	57.9083	61.8526	32.2747	35.3819	74.5494	77.4654	31.783	37.3292	68.6741	63.2446	25.0391	30.5142
Cops2	65.1264	57.6239	30.4297	26.0455	50.2667	55.0703	58.7627	59.722	71.1903	71.0818	72.212	72.5866	71.9398	80.2327	71.0486	69.3196	52.6668	63.4591
Hspa2	60.7764	54.3728	41.4709	44.2892	27.3175	32.6547	38.4693	35.665	22.1767	21.9256	86.8782	80.1832	41.3901	48.9514	82.4981	79.4417	33.6913	42.066
M6pr	64.8698	50.6582	35.0661	28.0506	29.1956	35.5799	60.8823	64.6807	78.9824	74.0269	73.5455	78.8139	76.3344	76.4752	63.7451	59.8342	47.1388	51.1316
Nes	25.3412	13.5525	5.87669	6.15498	20.7168	21.987	72.3543	76.0158	36.2678	39.6887	72.2828	78.9298	36.9598	39.8321	47.0799	53.2587	22.3372	25.2518
Eef1b2	26.5872	22.3084	26.0053	21.7962	47.2829	54.3298	58.4538	71.6849	168.032	163.036	76.0732	75.4412	128.367	113.837	63.6181	54.1408	116.032	97.2431
Tmed2	51.8267	42.3705	35.993	31.3407	44.2372	44.77	64.1405	66.2383	99.3806	103.443	72.1868	77.3947	100.549	94.0049	63.2644	54.4761	74.3863	67.4711
Ccdc47	47.2239	48.0942	41.3607	35.9741	46.6095	53.3362	65.9264	65.9769	70.474	66.5773	67.7005	74.0083	68.2456	76.4617	69.71	53.4054	45.9689	44.5057
Tgfbr3	93.193	99.2824	127.36	115.583	24.2731	30.7296	36.3805	37.0614	31.6116	29.5427	82.1947	71.6268	40.994	48.7905	82.9475	85.5947	38.256	48.6991
Pten	73.4091	60.5028	92.2199	64.2848	39.0986	41.5589	42.6752	45.0158	52.1621	46.5849	73.3846	75.6485	68.4034	66.5178	82.1644	76.7803	54.2005	58.2825
Prkar1a	42.6561	46.6909	38.0226	31.2375	31.1461	30.8172	51.6321	56.1058	48.2625	48.3518	68.1527	90.6673	57.0024	58.2445	68.169	59.3613	51.4792	44.6633
Srrm2	62.4912	63.2543	51.632	50.5687	15.433	19.0815	51.5391	49.7055	34.1498	33.2742	71.7893	68.4694	29.8812	34.8751	76.2258	76.3156	23.2874	32.2428
Pdcd10	44.6412	43.2247	56.2155	45.5779	53.8052	53.6396	61.9952	65.261	81.4189	78.6385	70.8855	77.2769	90.0512	83.654	61.4127	56.4198	86.1765	67.8307
Cers2	123.756	90.035	34.9284	32.1755	56.024	79.1098	58.3604	63.4822	66.5509	59.089	71.5601	76.031	55.7493	57.4343	59.8084	63.859	34.0491	45.1427
Psma6	22.2416	19.4982	17.8187	24.0128	42.2695	39.4816	51.4036	77.9105	100.068	88.7457	61.0101	80.3268	105.623	97.7618	68.7204	50.9772	94.9284	68.7867
Shfm1	13.5845	12.4999	25.1575	24.6784	43.5059	54.7718	56.8496	61.2504	126.978	116.619	73.433	76.7886	110.077	104.559	64.7086	56.5979	93.5116	90.2286
Tomm20	58.5765	48.8437	31.2109	24.6499	38.1292	43.6387	64.4749	69.5007	78.2257	81.2318	65.4239	66.3553	71.899	73.2602	69.1715	53.8349	60.3961	55.9588
Cnih4	40.6016	33.7575	15.1755	18.9906	24.0109	26.2083	56.5652	55.6283	58.3928	57.361	77.8135	72.0852	61.1048	61.0203	67.0768	58.4867	54.4457	47.9091
Rpl17	22.3928	26.6922	31.6128	28.0697	50.0744	52.2657	47.108	97.1925	137.967	127.166	60.5945	73.807	125.985	103.727	59.6192	48.7505	131.315	95.8655
Eif3c	57.0706	57.3839	32.5188	32.205	24.6299	26.9044	64.8314	62.1767	65.1582	66.9181	74.9732	76.7174	57.5561	58.9883	57.6219	50.7446	35.9832	43.1893
Golga7	59.7332	40.2147	28.0961	20.1123	34.0496	36.4599	52.917	41.7112	49.7612	45.0131	72.2715	68.1182	63.8057	72.3126	74.2	76.9105	38.3388	57.2401
Baalc	11.1747	7.18143	2.55695	2.00512	5.40313	5.46922	45.0139	43.6263	27.3009	23.2773	80.8585	78.7511	40.7422	44.3547	62.6293	74.9112	22.186	29.4428
Ccng1	63.1536	47.5834	21.8998	18.7814	47.0755	53.1391	58.1596	56.3361	76.2169	77.9574	73.6295	75.5151	95.615	95.6576	61.6915	60.2387	60.5945	66.8892
Scrn1	37.5063	32.3406	29.849	25.9381	27.9994	32.8618	60.3016	60.7741	26.324	23.4058	71.0836	72.9535	36.2532	42.3245	62.7271	55.1193	24.865	30.4974
Ppp1cb	78.1751	73.2589	28.2954	33.3212	28.5877	30.4792	59.2703	56.4526	47.7299	56.9766	83.4426	69.848	55.4891	60.9239	60.3582	52.1983	36.726	39.4675
Rpl22l1	40.8094	25.2299	20.4991	21.3332	84.6301	76.786	59.7822	84.3352	244.382	240.82	59.0364	60.0196	170.873	136.316	57.2752	60.9041	197.539	164.913
Pitpna	60.2615	53.8384	29.2915	24.4254	31.1519	34.688	63.886	55.728	73.4582	73.1646	75.0364	75.9871	74.4726	78.6335	56.4412	53.7702	42.0727	52.6364
Magoh	33.421	26.3105	13.7818	32.0442	53.178	49.4776	50.473	56.6726	112.191	107.358	80.5551	70.3061	109.314	94.3043	61.6824	59.7735	88.0879	80.5079
Ilk	37.5676	45.2858	39.6313	33.7677	39.3644	45.1056	60.5411	57.931	78.8997	73.5605	64.2179	74.0181	71.909	77.5327	66.4384	56.2855	55.0402	60.6973
Txnip	59.3585	85.933	76.3579	65.2932	66.7387	45.5582	48.3921	51.1743	114.891	93.5769	93.7868	67.2746	158.855	153.82	63.5239	54.5225	96.8705	102.489
Fgl2	473.355	278.005	33.2294	31.1053	57.4331	68.6122	78.9425	99.5773	69.6315	68.3069	54.0951	62.8224	42.5244	48.7334	38.9864	44.1594	36.8412	39.1134
Sh3glb1	58.5166	53.7267	31.9045	24.1189	33.2871	35.4091	71.4209	68.2385	83.2521	80.2526	65.9815	66.651	76.1615	75.8771	51.8184	54.3862	52.0591	56.0766
Rcn1	59.3497	80.4343	16.6119	24.8592	77.2118	87.7993	63.5247	65.1967	96.5251	95.8716	64.7471	59.4668	110.613	117.093	68.4064	55.897	60.236	67.5336
Gng2	65.9736	53.3327	34.9039	34.2843	44.6014	54.0552	53.1565	45.8698	42.1463	38.2938	67.0924	69.2219	39.608	45.2858	74.9957	62.9377	39.5913	40.811
Ssr3	67.9051	58.3389	28.0612	29.845	41.9584	47.4861	59.541	57.6949	92.2652	89.0184	66.3657	69.3645	90.1414	91.4111	66.3666	53.7202	57.6609	63.1529
H1f0	43.0536	36.8857	51.8258	46.47	24.9645	30.8044	64.681	67.6199	46.3844	46.4506	64.6491	68.749	46.1715	52.6711	54.698	52.5203	33.231	34.8356
Il6st	107.367	109.789	59.0221	43.7247	21.3386	26.324	62.5884	64.9693	62.6244	66.0959	71.9477	68.7479	62.3893	69.3445	56.1975	48.224	50.3128	56.4869
Commd3	26.7735	21.8703	30.3773	21.4315	36.8595	36.234	54.1625	58.0795	92.1335	80.5351	72.3737	72.3189	79.7877	80.337	58.0878	57.6244	60.1848	65.9503
Armcx3	34.9458	30.4834	37.4788	35.2876	24.8466	26.2677	35.5705	40.4042	34.6497	35.3126	73.1443	77.8399	61.7897	60.7702	73.9035	71.5195	48.3684	44.9745
Rab9a	69.8574	60.8261	38.6966	35.1822	44.5548	41.0576	65.5237	64.5606	81.708	67.8516	60.0133	63.8999	75.7447	80.7143	58.7029	59.5099	52.1928	57.4655
Atp5h	31.3442	30.1846	27.2873	22.7963	51.7521	63.8556	57.8053	58.9897	98.4296	93.041	61.2775	77.1232	105.86	90.1583	66.6041	50.0585	93.4361	89.679
Tax1bp1	84.2771	72.109	53.0467	39.99	36.3316	38.8581	62.3176	61.3047	65.1146	69.3167	70.9936	71.5	66.8701	72.2541	55.3142	49.4642	42.1868	49.0452
Thbs4	72.2127	125.768	1.87676	1.18306	33.9014	48.8143	79.2191	103.456	180.512	149.516	61.177	72.7499	108.33	118.717	27.819	26.4133	98.1809	94.2423
St13	51.6425	46.4313	41.16	31.2877	48.1816	45.5322	55.048	75.8304	70.079	68.4858	68.3526	75.5394	71.4818	67.534	50.9378	43.8033	49.7276	43.0968
Anxa6	32.8308	32.1412	24.8187	19.4868	31.7219	29.7579	53.8536	63.3147	75.58	69.2357	71.6298	79.7514	69.3644	71.4081	52.0152	48.633	44.2251	46.7681
Pla2g16	123.87	101.163	71.8218	73.2243	354.119	347.339	54.2588	53.8006	190.085	144.92	67.125	88.4514	266.313	197.754	58.4574	46.395	140.794	141.546
Eef1g	42.547	37.3023	20.8737	16.8807	43.8159	38.2706	46.3092	63.4876	100.711	84.4088	66.6574	77.6841	92.2386	85.9179	58.5882	55.5117	67.506	70.4138
Rab6a	101.207	77.8632	40.3798	38.9051	35.9496	43.9109	58.2105	56.6218	60.0224	58.9716	61.5576	58.6421	53.714	59.9331	67.669	64.0292	39.6319	50.2285
Myl6b	37.0605	32.0744	33.3826	29.4897	68.7141	77.7943	60.894	36.4058	118.513	113.345	79.5725	78.4604	103.681	94.5605	56.9578	53.093	111.401	97.2505
Snca	430.072	254.176	190.894	116.326	235.128	233.997	50.9498	55.8646	32.4994	22.8613	52.0327	66.6808	33.194	42.2359	70.1786	67.5573	57.3218	43.3062
Atp5g3	55.4968	45.8563	29.967	23.978	71.9389	77.7193	51.8732	61.8829	144.776	139.553	60.8088	70.2785	129.875	121.205	60.5426	57.1833	87.3982	98.5826
Nras	59.9322	50.7924	35.4326	26.0187	30.1922	31.3835	58.6311	63.7599	60.8327	58.8705	68.2989	64.6291	56.5704	63.1814	52.234	54.7149	30.6994	38.9625
Cuedc2	11.6028	15.0128	29.3272	28.4997	25.6268	28.9792	23.7764	24.4254	22.9908	23.9635	62.1423	85.7428	52.3662	51.982	96.7589	68.9575	94.3529	88.3956
Rab21	52.2747	35.7242	20.7516	15.6612	17.5126	18.8263	71.449	73.012	63.334	55.4847	60.547	71.733	48.4278	50.7992	42.5874	41.5918	25.0337	22.9338
Pik3r1	99.9638	74.9974	76.6638	58.2212	45.889	60.2869	36.3496	38.8901	42.3074	41.7794	74.2005	70.6929	63.5056	79.2766	71.9201	68.1056	58.5179	65.1198
Npdc1	20.6993	21.2928	25.1519	21.7223	10.0792	11.5329	56.399	57.9845	38.2544	35.3179	60.5979	71.3329	35.8999	36.8527	56.668	54.3284	29.1026	32.1236
Tspan3	81.011	60.6214	41.2529	26.8911	41.2091	48.0103	43.8135	39.5751	59.477	63.1055	73.5128	66.9864	76.1829	76.9372	68.8048	63.975	58.1883	63.8546
Kdelr2	53.1178	46.1913	30.1762	27.7842	43.5097	47.1373	55.1267	52.9879	105.96	97.7624	62.9096	72.2098	86.4476	91.6583	55.9253	57.0923	55.0699	68.1372
Cacybp	36.9566	26.8579	16.4959	32.973	32.1742	28.9527	52.2724	53.4898	70.7079	74.0088	64.1194	73.2079	72.23	70.5506	51.7469	60.9099	49.492	49.5863
Cnih1	42.3181	43.6677	9.32208	18.4303	40.038	44.6017	59.5348	53.8075	76.5677	85.4048	68.6802	69.8764	73.8045	76.4176	54.0315	47.3899	54.0944	55.4191
Add1	23.6176	23.4494	21.1657	17.4924	13.2722	14.9969	63.3909	65.049	42.2805	39.3653	63.1895	70.3574	36.7297	41.4229	45.9457	45.1247	27.9401	30.7201
Rab1a	72.8595	62.1052	41.1115	29.7785	46.4989	49.9523	55.3824	59.0918	84.5008	92.8634	68.8608	64.0495	85.1158	85.6681	57.3322	47.7002	51.877	56.7215
Rtn3	56.7167	54.1058	27.0522	27.4336	30.5119	40.424	58.2377	59.2323	66.9858	56.15	66.7027	66.1204	47.7993	54.7555	51.8835	49.8434	31.0788	42.1878
Mettl9	58.7654	48.5506	43.9611	36.2375	53.5599	53.7787	49.1992	51.2738	53.1974	54.7017	73.8484	69.898	64.3122	57.9938	56.3377	50.5092	44.8494	46.6753
Atp1b3	139.295	132.617	57.2463	45.3856	71.5682	82.7186	58.5309	58.7487	91.4656	90.7273	64.1346	69.4886	80.3394	71.6076	54.9458	44.174	69.7636	62.3266
Rps27l	24.493	23.2428	17.328	19.3207	35.6615	41.4748	47.6859	57.9926	113.539	106.612	62.5614	67.2961	80.3857	85.6108	60.9329	53.3875	72.0629	70.8229
Wnk1	78.3709	70.3131	44.3325	41.8106	47.8492	50.2915	57.8136	59.8703	68.3329	66.3665	62.2681	62.3796	65.7905	71.7889	50.5807	55.7472	50.0607	56.412
Sec61g	18.8253	16.9203	17.4003	14.2501	65.6097	64.1359	50.7304	97.2529	169.325	179.691	54.3635	55.2542	128.422	98.0983	46.2407	43.8314	176.708	135.405
Cdh19	43.3075	33.7381	54.2736	58.2657	12.491	17.9393	53.816	53.3735	15.914	16.0001	60.2383	57.6853	22.3672	27.413	62.247	59.2594	17.4515	23.5182
Rgs16	9.37243	10.6454	14.6515	13.2659	0.621814	0.547541	53.2703	79.9867	17.5405	20.2472	51.7154	73.2195	4.97493	7.51047	35.8762	52.1601	2.88594	1.76902
Tnfrsf12a	4.87506	9.4596	26.3638	26.1761	2.69073	2.56048	45.8352	62.9718	26.794	24.3805	69.0788	73.4283	20.9516	21.982	49.9084	44.6697	10.3885	13.356
Hnrnpab	40.605	44.1226	35.4891	30.879	24.667	22.9263	49.9722	52.2117	63.4643	65.2559	60.1585	73.8586	64.0487	65.6794	60.1022	49.4697	41.9449	40.3774
Atad1	51.9913	39.0315	42.3358	27.3012	23.3868	25.9075	50.8353	55.3134	49.846	46.1317	57.1284	59.0365	52.6188	52.8627	63.2002	59.9071	45.5376	42.9115
Fnta	96.535	87.7428	72.155	55.577	67.8162	80.053	40.5959	42.773	49.8359	47.7253	71.5434	69.3121	51.5946	55.6462	65.1339	55.7874	51.5024	53.7615
Tmem123	20.3633	15.0247	10.1796	10.3632	6.40755	6.06613	65.6525	62.9208	43.0522	37.3471	56.9451	69.8923	35.0677	35.314	44.6284	42.5852	21.831	24.6864
Eif5	56.7755	46.1794	46.1907	42.7429	37.9186	32.8681	48.3977	56.7074	50.8687	53.5883	58.2884	66.5786	70.3394	71.0633	58.838	53.0416	55.8155	49.3237
Cuta	27.3787	21.4312	18.7319	21.1718	28.1719	33.4819	49.797	58.5577	65.6683	55.2407	62.0098	68.1595	63.6266	67.587	47.6105	54.845	39.2851	41.9226
Cthrc1	14.1952	13.2085	2.28141	1.75802	19.6557	21.2872	42.3366	43.6735	108.083	97.7839	71.7735	73.9597	122.187	122.505	50.5909	58.6085	81.629	88.2076
Cbfb	40.1442	28.5661	33.7308	23.3757	15.5529	15.2886	55.0002	53.3828	59.0439	55.8005	55.2184	65.7601	65.0554	66.27	57.2165	54.2661	32.0673	33.1663
Erbb3	11.2578	15.3686	28.7103	26.4162	4.97232	7.24637	48.1201	55.0462	19.7485	17.4779	60.2216	66.4563	19.46	24.5337	56.0232	53.7024	16.0406	22.8575
Pfdn5	17.9191	17.1877	17.4938	17.486	52.1577	60.9547	44.6004	52.1422	109.913	103.514	53.3533	73.6448	100.489	86.4033	62.8344	52.8138	134.218	106.684
Lpar1	43.4075	36.8163	69.0519	55.0929	30.7365	30.5241	30.8382	26.1707	34.2816	35.1838	62.1583	61.3437	63.0343	70.1741	85.2408	73.0441	71.9801	77.3286
Scn7a	157.828	133.546	497.202	472.524	27.5654	42.2539	57.7428	41.2045	5.43721	7.44018	56.7255	50.4923	19.7078	21.4144	74.063	57.1849	24.6484	21.0611
Atp6v0c	39.5193	44.6606	18.75	22.2538	30.4125	38.3562	52.2352	55.7076	77.9172	69.7283	56.0351	63.2606	57.108	62.3812	57.1387	52.6717	43.2417	44.7687
LOC100911177	82.8054	90.5298	50.4136	49.2238	51.7077	54.5488	47.7966	61.7141	133.203	127.851	60.5661	60.5708	107.39	95.5487	53.5476	51.9768	164.267	117.978
Lbh	32.4305	35.1339	33.7275	35.9352	8.79248	11.0554	49.1148	42.9149	22.9571	18.1711	59.3032	62.5393	30.3868	30.706	64.0104	57.2613	18.4295	24.6468
Hist2h3c2	4.49747	7.35797	12.7857	15.9588	12.1001	8.81506	29.115	40.789	94.0429	72.6965	73.5768	83.984	64.7631	72.0429	55.1643	52.4445	36.3311	42.0664
Kctd10	39.6884	43.6414	25.1371	20.4557	58.7798	52.7305	52.3071	63.033	70.055	60.2142	59.9111	66.5262	73.6385	71.2505	49.0091	43.7699	56.1741	51.5092
Eif3f	28.9828	26.1819	19.0238	16.7525	24.3791	24.2304	45.3099	43.6325	54.6865	62.6833	64.9402	68.5379	56.897	61.4692	57.5152	54.1839	46.5104	52.0436
Gmfb	33.0445	26.6998	36.3108	28.0434	51.7521	52.1229	57.935	65.3615	76.6517	79.7969	56.7763	60.4901	77.9659	75.6076	47.9602	45.4222	52.8948	55.727
Epdr1	48.2771	30.1753	26.2959	21.2474	13.8253	19.1536	62.3235	64.0609	30.5535	27.3134	57.7815	66.6566	27.8256	31.2541	40.7615	41.8944	14.6478	16.3361
Atp5o	27.9261	22.817	24.4157	24.6971	61.1202	67.11	48.75	53.2132	145.215	124.906	58.4367	63.7713	105.096	103.435	57.3384	51.7489	89.2419	83.9572
Pebp1	31.918	28.4398	24.9865	23.6839	53.4078	55.6742	43.8052	49.8431	78.0717	71.3155	62.1532	66.9381	62.1619	59.1246	55.8262	54.6591	53.4754	59.6504
Megf9	81.9038	64.4613	56.1254	40.0677	27.5896	38.1323	46.1801	41.7151	24.3993	25.9239	61.3735	54.9339	26.103	33.1045	72.8255	54.1612	24.4814	32.1288
Eif1b	18.8255	17.3883	29.3429	25.3451	17.6739	19.1093	32.4137	35.3814	35.8608	35.0996	62.094	66.6734	47.698	50.8402	71.6781	62.7887	45.7556	48.9476
Stx12	94.515	83.4405	50.1757	32.8058	38.0652	40.7126	53.7646	49.9506	57.0962	53.3843	61.125	59.3626	59.0892	61.106	52.9879	52.6379	42.1399	48.6157
Bcap31	58.6275	55.4712	27.8183	25.0634	40.825	46.4424	47.9845	50.2323	79.031	67.9333	65.2631	63.6458	79.0231	80.4575	54.3694	47.8687	51.456	48.6869
Olfml2a	30.1777	28.8802	52.507	40.244	8.33956	10.9516	23.7647	31.6668	17.841	17.6192	64.7214	61.6757	29.5942	36.3597	79.5158	67.9746	25.9179	45.0088
Rrm2	3.51586	4.20572	5.81271	7.87604	2.08503	2.52606	69.6868	78.48	92.3892	89.0605	48.2634	58.3576	56.4417	65.5411	39.8346	34.3568	19.0606	20.9794
Rpl13	28.5259	26.3589	21.4452	19.601	50.025	55.0464	39.3455	71.3833	103.894	119.176	51.9574	54.9432	87.3979	80.7177	56.5474	51.474	94.3962	88.9582
Ddx3x	129.069	144.192	67.0727	55.1899	25.8748	28.681	45.797	46.6839	48.9278	51.0708	62.3069	55.6496	55.9402	57.3128	61.3385	53.4619	46.2363	45.0755
Anxa4	45.4951	32.6163	16.0615	12.7434	36.8791	39.7411	44.206	46.9612	58.6687	59.0492	70.4769	68.1686	70.3486	68.8944	48.0008	47.3339	40.5854	44.6956
Bclaf1	65.7945	56.6226	56.2722	45.1272	25.7061	26.9608	44.897	46.498	49.1625	47.1158	64.7588	61.0864	50.1231	55.0889	56.3072	51.5798	35.6649	42.8336
Rpl10a	23.8032	20.358	19.2895	15.9911	27.6001	31.4675	35.8512	72.6253	84.8375	82.6126	51.1499	65.5301	61.5386	57.9237	52.5977	47.0976	53.4771	58.038
Ppp2cb	71.7697	57.9854	47.8666	30.6276	36.3376	42.6014	49.585	44.3638	44.433	48.5545	58.5491	54.7736	49.0624	54.9004	56.3813	60.0649	36.6221	50.1
RGD1310352	39.2751	32.5846	22.2806	21.0316	21.5961	24.0879	46.57	51.5623	51.7051	49.5889	60.4355	68.5753	61.5758	56.179	51.2248	45.0765	42.4697	44.0805
Sri	44.1117	42.8802	38.1401	27.3149	42.7477	48.2668	45.2983	52.8762	91.899	80.1259	67.4355	67.4008	86.337	71.0618	42.7475	47.3555	74.2638	66.2012
Rala	36.2284	26.744	7.01152	21.5982	24.8709	28.5391	62.6895	59.2099	70.3706	89.009	61.7074	65.3631	61.4285	60.3585	39.4538	33.991	38.4178	33.049
Hmgcs1	656.071	457.459	315.888	261.007	435.881	486.823	32.5091	41.5446	26.4971	25.1965	54.3273	65.1367	36.6855	34.3658	65.5529	62.5378	40.6439	47.229
LOC688869	17.9702	17.62	15.3194	15.3665	35.1313	48.5347	40.9412	69.8821	85.3615	82.4607	59.0488	56.7747	78.3106	72.2256	48.5545	45.7546	62.5761	70.6665
Sec61a1	36.6545	35.7224	19.9487	18.5615	17.7833	21.8075	48.2972	52.1298	56.9028	53.5663	63.9293	65.3788	52.3488	51.9297	44.2312	46.9334	31.9897	37.5107
Calm3	51.1813	39.7002	44.3104	37.4638	49.9996	59.0508	50.3599	48.9404	76.1182	82.3249	65.0243	66.5345	59.0434	54.1381	47.7284	41.8631	59.4858	52.3131
Fcf1	31.3216	28.0402	29.8637	24.4658	31.9017	30.5817	37.8577	43.1819	64.9048	58.5269	62.3325	62.677	67.8619	66.7646	55.2414	58.6097	48.3154	61.6636
Rdx	46.4024	43.6871	25.7746	37.1301	32.3091	32.7744	49.9766	43.1312	49.9243	50.4716	60.4031	56.2163	56.6849	59.3657	57.1447	52.5929	41.9933	45.9009
Serp1	97.0938	76.8081	19.8041	42.0715	85.2492	78.639	52.8795	51.7268	116.253	121.158	51.4492	61.7707	120.185	116.416	54.5191	46.9917	103.562	100.771
Rpn1	63.9725	60.6293	34.7333	28.1151	37.7543	43.0411	40.145	47.1247	92.4895	91.4896	65.0961	63.5934	86.579	81.459	54.7302	48.6005	69.8822	69.7279
Sema3b	29.1669	30.8351	27.047	27.3342	15.3499	17.7677	46.1952	58.5931	16.9162	14.4968	54.3807	65.4243	23.2469	25.2826	50.6572	43.9564	21.0725	25.4134
Sfrp1	20.3724	21.0251	46.3706	45.1223	12.7563	15.4251	71.5227	64.9724	31.4216	27.655	46.1843	43.9824	25.3184	31.9348	42.105	49.5097	22.0583	26.4053
Cbx3	27.7591	22.882	16.3581	23.7905	29.3022	26.5594	43.0614	39.0175	67.1712	64.6359	59.9927	68.0744	79.4049	76.7794	58.6011	49.1046	59.1829	48.9844
Hdac2	39.6081	35.4843	26.3592	30.0053	27.8178	26.8326	46.0118	42.5671	45.3787	47.0897	60.9257	59.7549	58.3252	60.6618	60.0567	47.5799	45.0997	42.3373
Eif4b	48.6653	48.4052	36.4425	33.5474	33.6059	33.3424	38.7452	41.5194	57.0494	54.1368	58.5577	66.5949	68.3879	63.5138	62.5732	48.2913	51.3786	49.0627
R3hdm4	14.7298	18.4378	20.9922	22.4569	25.7878	30.1891	39.1365	40.9067	48.0893	42.1396	60.5765	62.4064	51.3685	59.1723	62.0012	50.0988	50.8822	41.4661
Zcchc9	14.722	15.1145	11.5931	27.1996	27.8343	33.6027	43.7033	39.821	56.8989	50.6016	57.6507	52.4141	54.5503	54.6995	66.1054	55.3428	50.9815	46.1088
Hsph1	68.4554	82.836	65.4539	69.4304	14.5601	15.385	34.6015	53.0364	17.8721	18.8309	42.2188	77.9682	15.1414	16.1093	36.3969	70.4801	14.3948	16.9228
Lmna	22.7873	24.8036	25.5008	24.7681	6.88317	7.94822	59.0894	57.2166	19.6541	18.0376	45.2318	64.7544	18.8293	20.9113	49.3837	38.8005	13.3855	15.3505
Nckap1	93.9652	70.5737	32.7421	33.1536	44.5248	50.131	50.8323	49.9682	60.4163	59.77	54.8585	50.8013	61.14	67.1852	51.2027	56.6916	42.1924	53.8887
Cops5	36.9721	26.921	29.7747	22.8197	30.9292	36.9395	44.6837	46.142	70.3912	68.3738	60.5297	59.0958	60.356	65.0746	50.5065	52.8533	44.5584	50.2255
Rpl34	19.2862	20.7841	18.0893	20.0871	37.0385	34.6279	40.9991	85.5937	81.1132	75.5643	47.7249	51.8489	66.3547	54.7815	48.4082	39.1343	58.7755	53.48
Gpx1	23.4155	25.6921	13.8007	13.7046	32.5547	32.7664	59.1676	60.2548	208.728	209.731	54.3502	54.8871	138.947	119.715	37.4445	47.4736	127.156	117.098
Glud1	61.3298	59.7984	52.7651	39.9765	44.5576	43.8079	50.2913	50.2556	71.5747	72.1621	57.7981	61.5597	82.9697	85.1354	50.0846	43.3929	60.2604	56.9427
Rab5a	48.3612	39.9187	30.502	32.4981	27.0159	25.6989	44.5701	54.5994	34.4582	31.0835	61.4528	57.4089	39.0625	40.6623	52.1985	43.0859	25.1444	31.6464
Ndfip1	71.453	53.617	33.5882	34.6302	46.618	49.076	55.1783	54.3796	77.7873	71.6446	51.9922	56.5852	77.1883	77.6797	51.2182	43.3434	54.1366	53.2454
Sptan1	48.091	46.663	53.3098	42.8993	26.4124	29.6687	41.3802	45.1923	30.9588	31.9234	68.0988	68.4832	34.4868	36.3809	45.5792	43.7588	28.194	31.8164
Adamts1	325.729	295.692	38.9573	25.7931	5.39618	5.77663	47.723	54.1554	11.5919	14.7616	56.0563	71.3164	10.2501	11.7872	33.6973	49.4498	5.60111	6.75909
Sec11a	20.0652	19.3742	23.6976	20.937	23.8562	26.548	48.6021	49.6423	61.9411	61.3665	66.6694	60.7463	63.0397	57.2189	41.9409	44.3778	45.2264	43.0249
Rock2	79.6287	72.3708	35.8481	40.9589	42.345	42.0126	57.6716	56.3655	57.188	55.8022	56.9144	51.8891	56.3441	61.5604	44.0306	44.8484	36.0777	40.5999
Golph3	96.904	92.8843	46.2343	36.3533	30.2452	33.6171	49.849	48.6114	45.5907	44.6065	54.8148	53.2339	52.4726	56.0504	48.4505	56.5194	35.8371	43.4172
Trappc6b	33.087	27.9648	9.62686	24.361	37.862	36.0625	51.997	59.2171	71.5996	67.3566	50.7226	58.3422	77.0481	71.8114	45.7699	44.4812	56.9926	52.8404
Anp32e	24.4369	18.4919	20.0697	18.8666	17.351	15.5998	40.8224	43.9161	58.8474	62.4054	73.3414	59.2799	51.4672	52.7057	47.7495	45.2879	32.998	34.236
Atp5j2	18.6239	21.0984	19.0312	20.2419	50.6155	54.9546	48.7497	45.1765	93.6226	101.48	57.0598	55.7016	86.3091	78.8539	53.6573	49.7702	86.9318	82.0822
Id3	44.3726	41.57	34.4384	32.9581	17.7647	20.5358	50.5789	51.7864	46.2039	46.1366	46.457	64.5581	43.3593	41.5841	44.7299	50.8663	28.1114	33.1833
Nedd8	13.0864	13.9081	18.843	19.6977	36.321	41.5948	47.2415	52.6705	100.074	88.983	52.7736	62.6127	76.2255	69.6531	47.9739	45.0401	81.852	64.8452
Atp5a1	40.3897	33.8623	35.8328	26.4296	39.7401	44.527	43.167	41.0373	83.6981	76.9454	53.6144	65.1795	77.8402	75.1422	56.0172	49.1144	54.4848	55.6674
Gpc1	4.72495	5.85124	2.04886	2.05423	1.95741	2.68596	67.6204	71.6554	37.3499	34.8024	52.4374	57.7755	21.9124	23.384	27.2606	31.3197	11.0819	14.1956
Timm8b	30.3938	27.1672	18.3914	16.9897	69.5341	70.9884	42.8583	47.2486	124.856	106.095	60.9417	58.5383	109.199	89.5117	45.7492	51.5641	103.417	95.1966
Calm2	16.0607	12.3693	44.8646	40.4403	34.7723	33.188	44.1718	54.2947	66.7766	64.5927	48.4095	63.446	70.8284	67.24	51.0316	45.2628	52.3158	42.2828
Rad21	23.6263	20.0959	22.3559	21.4188	18.9895	17.8684	48.9861	49.1006	48.1642	48.0341	58.1068	62.8243	48.2056	51.7116	47.4274	39.9778	28.7744	30.6298
Elovl1	75.8726	61.5313	31.7688	26.6335	32.3191	48.195	28.5332	31.0515	31.8687	31.5208	71.7977	51.2554	34.3689	37.3836	63.6469	59.937	36.1332	41.4416
Rab2a	61.1378	59.3895	30.6869	24.7749	43.2554	45.2533	43.7163	56.1248	55.112	50.2432	59.4022	50.5816	52.5857	53.829	49.6957	46.1946	37.7489	41.2324
Pafah1b1	61.6196	56.2214	44.3727	40.6754	30.6656	36.294	47.9461	49.3489	41.4364	39.6371	54.1079	56.4946	46.4253	50.4264	49.4531	48.3095	31.1654	37.9637
Reln	27.5122	26.7937	19.6437	15.892	4.52501	6.44108	50.9846	53.2356	15.7797	15.3116	59.3558	56.163	13.5984	18.3156	39.9956	45.1598	8.01676	10.5892
Mlec	79.0627	69.1168	19.7137	16.4093	42.4252	44.628	44.518	46.2496	85.7723	81.7517	64.9761	57.1817	81.6883	76.1464	49.1476	42.4926	58.7534	58.1883
Slc38a2	100.148	103.89	51.7736	38.5612	13.4323	18.214	49.2646	51.9312	21.6577	20.8623	49.1039	54.7517	23.2844	26.8359	50.4721	48.9237	16.8814	20.9245
Vdac1	23.3382	19.1748	12.839	13.6551	19.7455	23.6146	41.2778	50.1566	54.7085	53.5103	55.0348	57.9893	54.5236	62.3568	51.7874	48.0557	35.5043	37.7545
Npc2	51.941	43.2865	20.8062	17.8989	48.1694	51.8487	56.086	57.4961	119.049	112.294	56.9833	63.7263	81.9754	86.0586	36.0694	33.3596	77.5034	77.3058
Vdac2	43.581	40.6929	36.3028	29.0405	32.5471	35.9933	41.5519	45.2104	61.758	59.4871	53.9366	62.1972	60.8382	62.2813	53.0177	47.7282	41.9733	42.4689
Rps13	22.8457	21.1843	16.5392	14.5783	28.5252	29.6605	33.4	91.0057	71.5716	72.2825	43.5493	46.3709	58.0023	65.3554	45.8439	43.3876	57.0427	48.4448
Rpsa	34.58	36.6982	18.5813	17.0911	46.6526	44.9552	36.7477	56.6993	103.287	100.266	47.1013	61.8291	90.5826	77.1267	51.5946	48.9526	90.3206	79.7881
Gm2a	49.2273	56.4207	22.8531	20.9123	40.3248	43.2691	44.2669	49.4729	136.225	110.475	56.6633	58.9453	105.8	107.469	48.2911	44.1614	61.4776	82.8079
Lsm14a	30.9836	56.355	28.0195	24.8967	48.2342	51.2358	56.7249	51.2507	52.6976	49.8429	44.5509	40.1452	64.4231	71.9259	61.4404	47.5795	40.6195	48.1773
Wdr26	46.0377	50.1663	21.3627	24.1	24.9358	27.1472	49.7436	50.6929	42.8972	41.8261	50.4177	47.861	47.7477	48.4836	54.4052	46.7434	35.0982	35.8992
Nefl	3.16045	4.02095	4.29987	8.88946	4.25858	4.5905	28.7801	31.2768	6.38025	18.7667	81.7957	47.8118	42.017	54.2159	56.7948	53.2862	34.4849	16.9701
Sec61b	21.6535	19.8679	18.8003	17.6651	52.8706	55.519	55.3933	59.0601	143.196	151.319	42.5813	58.5671	99.0423	88.2763	48.3546	35.5972	87.829	81.5628
Rap1b	104.523	86.9257	49.8721	35.0441	44.476	42.5042	44.8578	75.2827	75.2459	67.7127	45.3139	59.5359	76.291	70.583	35.14	38.8861	64.9534	50.723
Txndc12	35.2317	28.4522	57.4746	52.3728	31.9992	37.0177	50.9787	53.3008	53.484	50.5623	45.7451	55.4309	49.8648	47.0255	51.6942	39.9279	46.0221	39.511
Abracl	9.98329	13.5274	6.91543	12.2525	34.426	34.4886	39.9204	43.8456	100.298	105.141	63.6463	56.9929	96.2108	85.818	49.1365	43.4707	72.3235	51.7957
Ubc	25.7633	43.2966	71.9433	80.5009	12.7688	16.3487	37.3272	45.095	25.2355	25.5516	50.9137	69.4974	23.701	26.5517	44.7464	48.415	18.8819	20.0872
Hsd17b11	47.4362	44.1935	53.2871	47.5573	35.014	40.1187	31.1563	32.6919	27.5572	23.8755	54.8641	63.9431	41.9755	40.4732	65.1057	48.0875	36.5821	38.8201
Ssrp1	20.7051	21.4574	24.8749	19.2241	13.1276	13.4004	46.0047	45.4106	44.7358	44.3003	58.3892	63.7699	38.3591	42.2669	44.0576	38.097	24.384	26.5706
Eif2s2	39.8414	30.0554	33.8185	26.8421	37.3532	38.8294	40.5473	55.174	72.6645	72.2463	53.2868	59.348	76.3758	67.5874	46.6598	40.6458	47.1299	46.8328
Tsnax	36.51	27.7693	37.663	29.7698	22.4102	23.9904	49.1559	47.4412	36.3496	33.9646	47.4919	60.6152	42.6203	43.599	48.5234	42.4144	34.9135	32.7433
Picalm	138.619	115.626	45.7077	37.3933	37.5649	37.767	46.4565	52.0448	71.0376	73.5919	54.0078	55.226	66.4663	68.6408	45.7922	41.5002	44.4309	46.3897
Litaf	50.062	59.4547	37.944	35.0758	14.6757	20.0311	51.5055	47.5992	46.1725	43.4063	46.3934	50.177	37.5773	38.5644	53.4462	45.473	30.6982	34.5231
Edf1	24.1967	31.1519	25.6708	26.3758	37.281	38.7654	38.0107	45.2623	67.6607	60.7403	60.9955	58.4328	58.3754	56.5834	44.146	47.2182	49.3932	58.6444
Akirin2	40.0048	35.1002	44.494	33.1815	15.4571	16.1092	45.2276	48.7559	30.848	32.9967	50.9642	61.1577	37.1984	42.0637	46.4169	41.3321	26.9052	29.312
Actr1b	15.9261	16.2287	9.54033	7.1425	14.988	14.7752	55.3071	59.7629	52.5407	52.714	53.8998	56.6251	42.6855	43.7501	31.1351	34.9349	23.7326	28.4662
Sh3bgrl3	28.1827	30.1691	15.1765	13.4247	49.4331	51.005	50.5322	56.164	170.495	150.033	51.0469	55.1538	111.719	115.252	39.9156	38.661	75.5766	85.1977
Lamc1	163.12	160.639	129.558	113.135	39.4147	55.2854	33.2879	33.8512	56.9047	55.826	52.4388	52.973	60.1844	65.4088	63.4892	54.9575	50.8189	60.3326
Rfwd2	62.5599	48.5641	35.2256	29.3316	54.1974	46.1665	39.6748	38.2492	51.3652	51.6385	56.113	59.395	60.1439	65.7486	50.8541	46.569	48.9357	47.4309
Rpl12	33.6858	23.5882	13.7049	11.8714	32.7503	35.1525	27.2145	76.4557	86.0788	62.9985	48.6111	51.5404	51.8623	56.7586	45.9913	40.2057	46.2972	60.2602
Psmb1	23.2086	21.0539	20.4283	17.6076	37.6732	47.1452	41.2181	42.8545	84.0363	90.9651	51.2065	63.0693	88.8723	79.914	52.5356	39.0584	75.992	64.7211
Rpl32	15.5547	14.1739	16.8682	14.6055	37.5828	40.1229	29.2333	98.9597	94.8598	101.798	35.124	43.1543	76.0492	79.0057	43.248	39.6237	78.6901	76.3605
Snrpb2	29.3143	24.9447	14.6589	17.6355	22.8932	24.6949	41.2325	41.8617	60.2938	59.1249	50.7959	56.3615	56.7816	60.546	48.7239	49.8632	44.6608	48.586
Sar1b	46.2715	41.5882	24.7127	17.7314	31.6562	31.6522	37.1966	43.3297	57.3319	62.0752	59.8398	61.1471	66.3593	58.404	44.7329	42.2869	56.8049	51.5856
Dhh	19.0851	16.1112	23.9926	21.8173	19.2534	22.2995	29.5706	28.2423	17.404	18.1239	63.7095	64.6659	30.7196	34.2342	56.0525	45.8923	25.6455	25.3337
Zfand5	55.7412	58.8233	33.0668	33.64	10.8218	11.9404	43.2595	42.9281	17.116	18.1213	42.9178	52.1582	23.5724	23.8908	57.3842	48.9346	22.545	22.6132
Rer1	28.7368	25.1084	28.2166	24.4365	40.9624	44.3217	40.245	50.4106	63.7947	59.2473	53.6109	56.3167	55.5149	61.1145	47.3788	39.5242	46.8762	44.2579
Ucn2	1.92833	2.95858	1.75711	0.996459	0.327916	0.105966	68.4612	77.6012	52.0453	47.6508	46.388	40.1947	19.7069	26.2781	22.3281	32.3273	10.0232	13.8043
Myef2	26.7738	21.454	31.5822	26.0581	18.3732	17.7562	41.5334	45.8768	46.8792	45.8366	54.4878	52.8875	47.5232	54.6153	47.9861	44.2197	35.1595	34.7664
Cul3	85.4177	73.0274	53.3856	38.5511	42.1922	45.5284	43.5593	44.1873	41.6734	43.5363	57.3703	56.984	44.7145	45.892	44.721	39.7326	33.1863	34.17
Taldo1	29.4588	24.2213	25.2095	23.0296	26.6731	37.1384	40.8383	41.7287	63.4223	62.5353	47.8636	56.094	49.6791	49.8129	55.3818	44.5163	40.3221	45.8845
Psma4	34.6987	22.0131	22.8708	20.9576	36.9524	42.8825	41.3866	43.3202	81.7013	73.9593	51.8476	56.4167	73.9947	68.4617	45.9048	47.0267	51.9295	53.9806
Pgk1	28.2823	26.1194	10.651	9.28285	16.3424	18.1178	50.1663	62.6283	67.4226	69.3136	51.7348	54.7646	46.2711	45.1184	33.5713	32.7862	33.476	27.8169
Btf3	26.5307	27.0632	25.267	20.3089	23.5274	22.1726	39.329	62.0442	58.0722	62.5555	44.0109	58.3324	60.7027	55.128	43.1868	38.7357	45.3185	40.4509
Htatsf1	41.1972	44.5089	30.2366	31.2698	46.1786	44.3708	42.7795	40.5186	52.4208	56.0544	53.0542	51.6986	73.0517	80.2031	53.6064	43.8625	49.9754	48.4043
Vamp3	70.7454	52.8606	40.0199	35.6403	53.0617	56.814	51.4077	52.927	91.4027	87.2776	53.9909	53.0878	78.9457	74.6232	37.6989	36.1439	60.52	62.0471
Sgce	90.6886	75.2757	61.4854	43.5817	38.7976	40.9932	41.7995	41.1652	51.8872	41.9256	55.7155	54.4452	64.2258	63.4152	45.1087	46.9184	39.7533	50.7752
Ift20	124.688	92.7711	38.5354	35.0223	97.3011	108.457	40.0968	39.905	88.5915	77.7966	55.2633	51.8995	84.8245	83.5649	49.2266	48.3796	84.5894	87.9509
Rps12	29.1206	24.3569	15.9584	14.2269	39.6732	45.0577	27.0433	77.5066	82.1205	71.5691	42.1895	47.8595	75.6273	70.3197	44.7118	44.6906	63.169	61.5154
Acyp1	15.9858	19.6281	18.76	17.1176	38.5446	45.961	42.8253	41.5986	76.4773	64.5827	53.2954	49.7886	52.3724	51.7357	46.2246	50.202	44.6975	51.0574
Gab1	50.4743	48.6129	39.6447	34.6136	10.9362	14.3473	46.857	44.3912	17.9645	18.2444	47.2475	47.848	20.3931	23.2866	47.9884	48.8499	17.5431	24.9811
Srsf7	18.36	17.84	20.9971	32.7747	11.7479	12.857	40.2602	58.1193	52.2059	50.2075	43.3917	55.3212	50.0052	46.7942	46.7303	39.2254	27.3511	29.5843
Hist1h2bh	39.3577	26.879	31.3955	22.9121	36.2308	41.9507	25.1493	29.2512	40.0247	33.5673	47.7038	52.8499	54.1864	57.47	67.224	60.7808	52.2964	54.2785
Ppp1ca	13.8897	18.8686	19.2071	17.3466	24.8773	26.8617	42.0706	40.7456	72.8681	72.2612	53.0875	62.7557	65.677	60.2812	45.0361	38.9429	49.7983	45.7633
Rabac1	11.8043	17.1782	22.1475	26.0709	37.5379	47.6844	41.1358	48.9768	57.2349	46.8158	52.9076	54.0036	47.5966	51.9332	43.6914	41.7451	40.6571	52.5288
Runx2	1.08405	1.54818	0.839216	0.813143	0.371012	0.271459	69.8668	70.2738	17.1869	14.7387	39.9293	43.5311	11.1032	13.875	26.5645	32.127	5.30396	6.90084
Tmem50a	21.8976	21.8669	22.4203	21.9799	34.2394	45.5357	39.1477	43.0736	43.8912	40.2897	55.9093	53.8164	43.4422	52.0235	51.531	38.6765	38.0629	30.6147
Nefm	1.65992	1.62627	5.10692	5.18622	2.75662	2.77258	24.9417	24.0129	5.79311	13.487	68.0853	45.4461	39.4452	48.5266	63.8134	55.7406	39.7159	25.0996
Nus1	54.3533	52.9693	34.1045	25.7509	28.9757	29.8633	47.0719	42.8274	49.906	50.2028	63.5657	47.0284	48.9536	52.7777	38.2047	43.2958	28.8378	33.0969
Hsd17b4	37.6391	30.2597	39.4667	30.2143	33.241	30.338	39.8812	36.6386	49.14	46.8554	53.9359	57.6799	63.9534	63.8777	53.3118	40.1068	45.1594	45.6861
Sptssa	41.4916	36.9085	20.1301	32.0805	43.1743	50.7568	33.601	31.2566	53.5921	56.4829	51.3736	55.3537	56.4479	57.5132	58.1603	51.4329	48.2178	50.0192
Psmb7	38.8452	34.2347	35.2531	29.3491	39.5318	44.6807	36.5807	38.9931	66.2719	70.1107	61.569	54.8551	69.7236	66.0074	44.1768	43.8639	54.3999	51.8977
Gng10	43.1607	37.2824	28.4277	21.5653	73.3954	68.9798	37.4035	36.9123	117.064	127.723	56.5274	58.0789	118.208	105.424	49.7083	41.0923	93.0618	80.0119
Cycs	88.8277	76.3221	33.9797	21.6252	44.4404	47.2153	37.862	38.5495	81.508	87.0838	57.5204	58.5195	86.6491	79.3861	44.5956	41.4558	52.5583	57.5651
Ccni	85.1888	81.3192	28.325	26.4079	43.4416	45.9613	37.021	36.5423	50.4369	48.3179	52.383	45.7164	64.6423	62.9918	54.0959	51.6915	44.9714	49.8644
Smim7	19.0447	17.2699	26.4031	23.576	30.7368	33.8388	44.3078	45.3496	54.7223	44.2846	49.4851	54.5095	57.0802	54.3131	45.3626	37.6862	47.6717	40.2054
Dnajc3	67.3131	56.2659	52.6169	35.3116	36.8305	36.4484	43.4136	44.4895	79.2462	84.3506	53.7605	54.0472	72.4764	68.115	40.5152	40.1625	47.0987	52.9343
Ptbp1	28.7615	39.9156	29.8693	25.1108	12.3893	13.7095	40.3397	43.88	41.6839	39.925	52.6038	52.0206	31.5119	34.9342	45.5712	41.88	20.5162	24.2718
Metap2	34.1184	24.6515	8.54603	17.729	24.2547	21.9779	38.3487	41.7148	47.8726	46.8811	55.6919	60.5675	59.2461	57.659	40.8792	38.9957	38.8069	35.7087
Yipf5	46.7772	37.0785	29.7609	21.6917	42.9474	46.212	43.1883	45.6922	73.3736	73.0109	52.7292	57.7308	86.5358	81.8767	41.1945	35.5749	53.2355	56.3862
Ssfa2	64.6413	61.7889	32.4788	22.6907	18.2789	22.8723	40.4943	42.384	25.0008	24.07	48.1461	49.7176	29.5149	32.5962	40.966	54.0558	18.3024	26.6629
Syncrip	52.9562	55.0761	24.9471	30.971	25.6543	25.2276	43.4953	44.8674	46.0893	51.4534	53.0332	52.5475	47.3793	48.9284	45.1679	36.3678	29.1859	30.3627
Ppp2ca	39.903	38.5127	20.6221	18.7112	17.1701	17.5692	44.8949	58.5076	31.3615	30.461	43.1397	51.5728	34.8435	35.5769	41.0494	35.4509	23.4086	23.9927
Cltc	69.9477	58.5711	30.6586	22.6079	24.7924	30.105	47.1766	46.7635	60.7869	62.8463	49.5873	48.746	46.7797	51.731	39.908	42.0142	33.4854	38.5492
Arid5b	33.7076	37.0234	25.7776	22.9765	4.52244	5.35579	46.5833	44.8654	11.7046	11.3099	45.8871	52.2175	12.7612	16.0191	43.7518	40.5932	7.89222	11.4845
Taok1	50.1407	43.5913	23.3514	35.3255	18.8298	21.0565	41.859	36.6406	26.9701	27.8548	53.1931	50.7706	31.0212	37.0995	45.2	46.219	28.6698	28.5355
Psmd12	27.0993	25.8684	21.2937	17.2757	21.501	22.6251	39.7352	43.733	46.842	46.3271	54.0149	57.3961	45.7762	44.679	40.0734	38.6781	28.8765	32.4355
Mcam	11.6328	19.8313	49.8032	49.634	8.4359	9.76945	38.8185	34.2981	12.2795	12.5702	55.1774	52.2369	21.1536	24.2908	50.5964	42.0709	16.3706	20.5869
Rab18	36.2201	48.8097	17.8653	32.3533	41.7221	36.1509	43.6774	47.6568	51.9389	52.8547	48.9097	48.4629	70.4109	71.2366	47.3915	36.85	56.9404	46.3619
Ptpn12	61.9067	48.6024	28.7157	27.3692	16.5174	16.811	50.6853	47.5204	37.7231	39.1902	46.2936	47.8574	33.2827	39.8899	39.8609	40.1802	21.2165	27.9921
Anp32a	25.1385	22.9394	21.9074	20.1804	35.5783	31.8303	37.0669	37.0669	68.0558	91.1107	72.5187	48.3784	70.1393	75.4278	41.1774	35.7735	46.0818	55.2292
Cct4	25.8855	25.6298	25.5989	17.3696	17.4872	17.2908	41.271	40.1931	44.4908	46.9734	52.102	59.5559	44.3648	46.2307	42.3112	36.4019	30.8379	29.557
C1qbp	27.5576	29.423	23.3142	19.0318	33.054	34.4635	31.9409	32.1742	71.6125	73.3301	53.274	56.2274	67.4753	69.7903	50.6464	47.091	46.0718	51.4118
Dynlt3	63.3603	42.1266	8.64585	21.0539	53.635	52.1313	38.1853	35.0383	55.7112	52.4982	54.8168	57.8005	76.2757	74.5354	42.6402	42.6704	40.5833	46.0261
Carhsp1	9.67901	12.9341	26.6685	22.4926	9.80311	10.1099	49.5572	56.8706	45.39	39.808	46.8613	52.1935	36.2314	35.9116	36.7031	28.7574	24.6956	22.6389
Capn2	39.0795	37.7898	26.079	19.7839	21.1903	20.9881	48.6888	48.5798	40.2152	41.7243	55.0264	52.8196	35.8712	36.7897	33.2086	31.7975	24.9644	26.0307
Ier3	47.9169	51.2032	48.0974	49.7602	3.48512	3.45354	59.0009	58.2533	14.0847	16.4991	39.331	47.5402	7.2479	9.53409	29.6641	36.1827	4.80732	5.26976
Pdgfa	31.9776	31.5084	10.2456	9.26163	13.0089	13.2511	49.1791	49.7998	27.6367	27.2224	50.1826	41.9883	23.1952	22.6493	35.345	43.1687	14.4939	20.7104
Atp6v1f	15.7123	15.8107	11.8732	14.8062	36.4132	44.9343	51.0929	49.995	89.914	76.9137	49.9767	46.9444	54.9823	54.5756	33.4348	38.0943	46.5855	53.3883
Nxf1	52.0579	49.6903	43.3913	34.0217	15.7819	17.7506	34.6524	36.4425	28.8954	28.4077	50.6231	54.5355	32.1188	33.0555	48.7375	43.9441	25.1414	25.5951
Tmem106b	50.0865	36.5388	18.0125	27.1401	24.8883	29.2911	34.1674	32.7452	35.9929	36.69	46.5302	47.2955	43.5583	48.4211	54.5315	53.4663	33.4788	45.374
Tjp1	73.3801	62.4049	46.8814	36.0773	21.4598	26.2449	45.282	46.8431	34.5733	31.5267	46.5804	48.9616	30.6423	33.4199	40.1674	40.7535	20.8048	26.3772
Pcyox1	36.4839	37.541	22.1649	17.5038	15.1594	17.0657	36.5292	39.8468	33.5568	28.3704	55.7855	58.799	36.5043	40.6046	43.7855	33.6739	24.3599	23.2808
Rpl23a	15.6814	15.7942	15.2914	15.8201	28.3495	31.6717	34.9574	65.2349	63.4913	66.1928	39.7483	43.9657	56.7917	54.9838	46.3348	38.0597	49.2088	43.5192
Arl6ip1	26.6609	25.7786	29.3026	26.9496	16.4468	17.4838	40.9411	41.5779	48.4287	48.5372	50.4048	58.6	41.7521	42.2565	40.7932	34.7845	24.318	24.618
Sf3b1	53.9811	44.9256	26.0025	30.8577	15.4543	15.9789	38.28	39.2939	29.2288	32.169	47.6405	51.0248	33.4197	35.0931	48.5267	40.5012	25.5833	26.6609
Mvb12b	46.15	43.1843	27.497	29.3304	24.5293	32.4368	24.7729	20.7095	14.9343	15.3458	58.1211	49.8442	22.337	26.5571	54.5976	57.1407	21.9373	31.3684
Tns3	37.4096	37.2168	45.4859	40.3734	28.9511	33.9042	37.6219	38.4561	36.0965	37.4358	48.526	50.7427	45.0049	47.2108	47.5245	42.201	43.6689	42.2848
Gstp1	16.8062	14.5744	9.76861	9.17844	19.3009	21.5381	40.5485	42.5365	55.5032	53.3697	44.6419	56.6779	52.573	53.1592	43.0171	37.6493	37.926	37.5214
Pon2	36.3542	26.2233	9.1686	9.80408	17.387	21.9539	43.5072	40.3636	45.1955	41.4073	53.1977	53.2217	42.8937	50.2072	37.2598	37.1561	25.801	33.781
Mbnl2	93.4024	82.3109	41.2886	28.9367	19.4069	23.9429	52.4626	51.2296	41.3561	39.7241	40.0261	40.4502	35.566	38.3067	40.7562	39.4653	25.7263	35.362
Nbr1	41.3732	41.4643	36.8034	26.3226	21.5725	24.1228	34.1795	35.14	32.1701	30.2123	51.0511	54.4911	43.3909	46.6485	47.3476	41.8784	31.225	33.5249
Selk	34.1311	29.155	28.3166	26.754	34.2654	36.6813	40.2549	46.8721	51.6821	48.8837	44.6511	48.3188	56.2278	51.6138	47.8774	35.8106	56.2125	47.9075
Mxra8	37.4328	37.7528	14.248	11.4408	14.9666	19.4696	49.4623	55.8066	32.9279	28.6268	41.2294	42.2755	31.6728	32.997	38.0218	36.7941	21.0297	29.3412
Papola	48.646	42.563	24.8447	24.0277	24.658	25.1628	37.0188	34.7456	49.8485	48.5949	50.9208	50.9024	53.432	55.8626	45.7665	44.0223	36.2267	40.2128
Tenm3	5.65376	5.61911	11.0526	10.0893	1.46995	2.36039	51.5979	53.9214	9.50775	9.78018	45.4075	44.9072	12.9676	15.8449	32.4112	34.4302	7.53721	10.8608
Psmd6	27.8865	21.2202	22.9512	17.2287	28.114	30.3155	35.0874	38.0453	54.9251	56.3738	50.9131	58.6969	61.1759	57.9779	43.801	36.0355	46.8622	41.684
Top2b	44.137	36.4617	36.2513	35.644	23.1782	25.5308	39.0104	35.9427	34.393	35.5443	49.9412	48.517	43.2084	47.5515	48.4321	40.2597	32.959	36.8145
Cnpy2	27.5757	22.3954	21.9876	16.1394	39.0302	43.8946	33.6553	30.6005	78.091	74.377	51.065	55.2583	93.2583	87.432	46.9837	44.454	75.7626	62.7842
Morf4l1	41.6942	37.4241	38.3532	37.1309	53.0169	50.8656	58.2553	57.7012	16.6937	17.3548	14.9688	16.6657	16.0343	82.7075	60.1126	53.762	71.6913	57.8092
Ndrg1	288.716	227.673	74.2945	61.0014	172.944	217.924	40.2989	37.7856	51.2069	53.8178	37.2969	47.0713	53.7621	59.2134	55.7559	42.9793	77.8561	72.7254
Eif5a	19.6553	23.4514	20.3996	20.3138	24.2245	25.1536	32.8011	39.8548	64.375	59.4512	51.3904	53.6156	52.8792	52.7831	45.2349	37.8678	40.5831	35.1147
Spry2	26.815	25.931	28.7947	22.6688	7.72255	7.49158	47.6659	56.6144	12.8645	14.1946	39.9324	49.6137	12.8891	13.149	29.8804	36.8687	8.82988	9.94048
Gnaq	74.9362	74.355	53.9098	36.3449	24.13	30.7386	40.2538	38.5405	30.4002	31.9602	56.7764	45.3502	31.9942	34.9416	36.7797	42.1722	23.4959	29.3262
Dnaja2	37.4681	29.189	34.5703	23.6727	26.5964	24.0378	36.8011	37.3592	45.6255	51.8877	52.7474	52.9905	55.5254	53.0134	43.2236	36.7365	45.1349	40.759
Lims1	67.2516	54.2978	30.2474	24.376	24.6979	30.0594	42.0999	46.0696	49.3171	45.4329	44.7139	44.4655	48.7029	54.0244	40.0265	42.0273	25.9727	35.1312
Pafah1b2	33.1762	32.2637	11.3692	22.5834	28.7049	23.6287	38.4717	47.5354	50.7629	49.6069	46.1947	49.4635	54.7476	57.2975	41.5271	36.0482	40.3056	37.0626
Tecr	26.8338	26.248	22.6284	26.8074	26.9932	33.6701	24.9252	39.6615	23.8476	18.6776	54.1346	48.9352	29.9609	33.0214	44.9074	46.5164	18.9383	27.8874
Vcp	32.2817	32.8704	24.9158	17.8253	16.3391	16.4309	34.8118	35.4706	36.386	38.303	53.8976	57.2698	40.5174	41.3314	41.3524	35.8014	26.3831	28.8294
Hnrnpk	24.7779	46.9419	26.0541	22.2485	21.183	26.1275	40.5873	51.7876	37.446	37.0982	41.6911	39.9894	42.3222	46.6344	49.8731	34.3253	24.4186	29.6332
Ubl5	13.6638	12.6023	14.1123	13.1709	33.1401	38.7129	40.5757	38.8613	76.3551	66.4474	53.1766	46.704	62.5008	56.6547	38.8702	38.8071	54.5755	53.703
Trmt112	9.33837	11.8126	14.6866	19.5514	29.6451	36.1558	31.1701	31.5626	66.9703	59.3579	50.0371	53.8691	59.6021	60.1014	46.7672	43.4802	52.2276	56.0944
Tsc22d1	132.99	136.508	13.8017	23.8184	78.7659	76.0118	28.9686	35.3279	80.0502	81.5328	56.3975	46.737	136.183	133.362	41.4428	47.8276	91.1196	94.6561
Vkorc1l1	53.0565	39.1993	23.117	20.2927	32.3688	36.982	43.2925	44.0188	51.7643	45.507	45.8637	45.1719	49.5245	50.2572	37.2451	40.8791	27.2416	33.7522
Mapre1	39.0477	40.1949	25.5413	19.8912	17.4487	18.4842	37.5433	38.8132	50.8895	51.2504	49.6588	50.6602	47.6703	49.3433	41.2275	38.3002	32.8207	33.5879
Nudt21	18.0862	16.313	21.7153	18.7408	20.8208	18.9242	35.7652	34.9575	48.0952	41.1468	38.8197	55.3082	50.1112	44.8632	49.3925	41.9151	29.0715	33.5249
Tomm7	6.53481	9.0269	14.3578	12.5593	33.7207	44.4667	23.5456	52.2006	72.2312	71.4938	46.5885	47.1757	62.9207	65.3012	48.7486	37.6471	66.8808	66.9372
Rsrc2	25.7726	26.8316	26.6949	21.1776	12.6294	12.0863	39.1563	45.8644	23.5863	22.1753	43.6526	47.8111	21.3017	24.7009	40.0272	39.2639	17.0229	18.715
Gmps	32.6287	41.5502	9.62071	20.5328	22.6736	21.6052	39.0924	35.7294	46.5853	44.2453	47.9695	50.0646	50.4063	53.0369	40.4634	42.3932	33.9546	35.1527
Chmp5	29.6328	19.2602	31.0142	22.9151	27.9373	29.8986	42.5816	37.9189	40.4868	41.498	43.1803	52.8037	48.8958	46.3152	42.8002	36.2645	39.1433	33.5685
Etfa	17.3196	12.9264	22.7879	19.5079	44.2084	39.0638	39.4042	42.1154	71.9657	65.6914	44.3167	54.544	96.9643	77.4595	42.0773	32.9793	57.6517	55.5283
Arl4a	90.209	92.756	14.4679	57.2085	33.9034	28.1904	41.2265	39.1507	34.8789	35.1832	44.8159	56.5442	45.2373	39.2619	39.2433	33.9663	39.4127	25.2819
Tpr	41.6835	36.2021	26.2107	28.4191	23.6367	24.3403	40.5816	42.4556	43.4363	45.929	48.2125	47.5178	40.5621	44.1432	38.7903	37.282	29.9462	33.2841
Ick	21.7372	22.7139	28.5534	23.2482	13.5152	16.4598	21.1903	20.7636	18.8643	18.1673	49.3872	51.548	32.7629	35.0169	58.6063	52.9073	31.0515	33.5116
Hsd17b12	34.0596	25.8631	11.3765	12.6548	21.3832	24.8575	40.1664	39.8277	50.4725	46.5015	47.8727	51.8733	48.0801	48.3211	39.0826	34.9563	25.1811	29.1189
Nptn	47.511	39.595	25.1367	18.4384	19.407	22.4191	51.0344	51.4004	46.8588	47.0074	40.9949	40.0689	38.0931	42.1306	35.1577	35.082	28.3877	33.008
Zmiz1	16.4292	18.3448	10.3867	9.67411	7.16973	7.9027	39.4739	37.6299	24.5274	20.9266	44.4265	45.7581	22.9601	26.6679	38.6344	47.8016	16.0022	22.2311
Psmd14	19.4479	12.398	22.2273	14.7409	24.7149	23.3075	36.978	38.3771	64.545	58.9399	50.5886	58.5721	63.0303	58.1676	36.4367	32.6275	37.2389	36.5205
Aida	29.091	26.5034	15.0166	12.6974	26.3574	24.2833	51.1309	49.5417	67.4565	65.9507	43.0779	44.2625	49.7459	52.7265	34.2002	31.274	33.0755	34.4694
Dusp1	91.3468	102.709	29.1551	27.6683	4.22281	2.44768	35.9934	38.8578	6.96254	8.32161	40.8686	44.9382	7.10703	5.61923	39.2131	53.4678	5.40635	8.18309
Csde1	31.2872	24.9064	22.5771	18.5616	23.8781	23.2233	35.2961	69.0591	42.2789	48.2113	37.1235	41.8243	46.8984	48.1955	37.1408	32.8858	36.8947	33.0178
Fosb	128.888	153.417	94.9985	122.822	0.0376523	0.085248	38.4595	41.7647	0.309147	0.235093	38.9435	52.3587	0.210071	0.447306	38.3846	43.0379	0.0925793	0.316946
Sdf4	49.6774	46.5874	22.5916	17.7457	36.9544	44.812	44.4559	40.9488	72.1765	72.7769	47.9378	51.3028	76.0593	72.4763	36.1689	31.2314	57.0734	59.8497
Ywhah	50.5648	54.1967	18.86	21.7861	24.6526	24.5351	49.0096	53.0891	71.7906	68.8841	42.3527	44.582	55.4353	51.1118	33.8851	28.7624	30.5504	29.3511
Taf9	34.5184	24.5104	18.695	16.3204	24.499	27.3673	36.5389	37.8945	68.7325	68.9255	46.1862	49.3133	66.1538	70.8096	42.2407	38.4779	42.1796	43.1719
Psmb5	17.9897	15.7562	14.4617	14.9616	33.2011	34.5	33.6412	32.784	63.3279	54.5025	47.3006	52.2026	54.3061	55.0951	41.8562	41.8178	49.6298	52.9898
Ppp1cc	43.6526	35.037	30.6503	23.1986	28.5342	29.0729	34.1982	32.7474	54.1991	58.1477	50.7237	48.4839	57.13	52.6236	43.8492	39.4398	44.5231	43.7411
Capza1	24.3865	30.859	17.9255	14.7003	23.9194	24.1087	41.505	36.2701	56.9043	59.9095	48.7854	47.5881	55.9761	62.3249	40.2192	35.0543	33.7682	35.3673
Ap2m1	30.2193	28.0335	21.8723	17.2933	25.6353	31.8621	40.7819	39.0545	62.3673	56.2007	44.4577	51.6464	47.8444	47.9936	38.2583	34.9088	35.3327	37.3211
Capns1	55.0006	43.0718	25.075	21.7447	28.2883	30.5358	42.7732	40.6533	60.8621	49.506	47.2677	46.6014	49.7264	46.0887	32.9215	38.6092	30.2692	40.0375
Cdk2ap1	70.2022	66.7149	23.7967	21.4167	36.9484	36.7103	40.2362	40.8381	62.4673	66.6845	42.8546	43.1859	53.5819	61.7069	41.886	39.6868	41.0549	41.7879
Mtdh	47.5167	49.9273	25.139	22.9704	21.6232	21.2218	38.4573	34.8534	41.4493	40.5412	49.1091	48.8714	42.3848	44.2042	37.1306	39.9719	27.0385	35.4398
Tmem176b	34.0254	11.967	121.787	113.971	55.3026	65.6965	60.1753	40.3454	198.428	171.975	34.2489	49.4722	140.14	144.525	31.9425	32.1399	137.368	145.921
Csnk1a1	49.254	41.8145	31.5809	24.119	18.9078	18.863	33.0317	38.9365	40.2984	38.0026	44.7564	46.2156	36.3865	39.4443	44.1017	41.2198	29.1414	32.5543
Cisd2	57.0992	40.2391	34.1338	28.2471	30.1008	35.7697	39.8794	35.8751	53.1726	43.0543	41.1578	44.7911	47.0824	49.8856	44.4111	41.9186	35.9053	39.0815
Rnf4	27.0313	33.4277	20.7534	19.8336	10.5997	13.2683	35.9226	41.5337	32.1881	32.7491	49.0988	50.3863	28.0688	31.7763	34.8522	36.2051	22.1528	22.6289
Akr1b1	52.6296	34.0263	16.1185	11.8664	78.5513	93.6073	26.7037	21.5588	44.8823	44.0212	49.5972	55.3861	51.4896	48.896	47.8113	46.909	34.8863	41.7196
Capza2	34.015	40.3563	11.4571	22.2991	35.1181	32.0012	39.7392	40.3473	69.4864	66.9744	44.4522	45.5562	67.9612	66.2505	40.8342	36.6427	42.9705	42.8172
Trim35	20.4069	19.0325	42.2691	28.85	12.1986	13.9648	32.6812	34.0745	19.0697	17.9566	45.5307	50.0219	25.0486	27.8791	44.9114	39.8803	18.9996	22.4048
Slc35a1	16.9457	18.0468	3.58527	20.5697	21.9259	22.2817	31.4896	33.2966	51.9718	44.1799	49.9553	48.3683	55.7405	60.4207	42.8716	40.6983	45.7492	41.749
Bsg	28.6734	31.3866	17.1078	18.1733	37.3035	53.4228	36.5332	36.7312	72.2552	73.3849	49.6371	50.3258	66.992	64.0193	39.1269	33.6905	63.5291	67.6764
Rpl9	13.1919	11.2262	8.27326	15.3984	31.4148	36.3374	27.1171	89.0893	71.2242	73.3195	34.6125	36.1637	70.8895	67.471	32.5017	26.1349	74.1103	53.0806
Cul1	37.4234	32.6652	35.1246	25.1537	20.7153	19.8975	40.573	40.6966	37.4046	37.4421	42.6906	46.7421	37.9888	40.602	39.6022	35.2904	29.1071	30.828
Psmc2	40.0782	33.8172	21.3886	18.4737	28.2095	27.9609	32.0682	34.8444	54.5803	55.9	50.6628	51.5027	52.785	56.0849	37.1833	38.0861	41.6357	45.0033
Ppp1r2	58.2828	50.0617	19.5295	23.623	30.1387	30.7337	44.383	49.9271	71.5582	75.5996	39.4224	46.1085	64.0385	62.7681	33.1749	30.8757	50.7792	49.021
Atp6v0e1	15.6694	13.7454	12.9403	9.65615	29.1139	29.3973	45.2339	53.8817	71.6708	70.0879	40.0552	41.3104	56.5741	54.1133	31.6106	31.7473	55.0809	49.347
Snx5	40.4708	30.3463	7.47222	17.6352	40.3282	45.6234	31.5402	39.7233	76.1563	74.6096	45.7393	45.4293	58.7662	64.2514	41.0666	40.1201	44.6847	45.2761
Hspb1	45.3899	72.9879	69.6608	71.7033	7.31306	7.47442	38.5004	58.4892	12.3279	12.1095	33.8757	36.5997	14.3171	10.3272	25.4512	50.4954	8.94363	12.2318
Hspa4	51.0234	42.1005	26.1398	20.0637	22.816	23.2794	35.0444	35.453	47.5376	48.8095	46.3646	51.6912	45.9573	47.9617	38.448	35.3015	34.0461	34.5878
Otud7b	17.2123	13.9126	11.6776	16.4887	17.7424	19.9323	51.7073	55.1519	38.8166	35.121	34.9188	39.1083	28.3589	33.5917	31.6698	29.6881	20.1831	19.2919
Ube2l3	35.3721	28.9242	20.7365	16.2701	26.4656	31.5328	32.9224	32.5429	50.763	44.7607	48.8337	43.8962	49.9109	51.3972	42.0761	41.3713	33.4881	40.8268
Ptprz1	5.11588	4.65263	21.1026	15.397	1.07999	1.7172	29.3474	29.9195	10.0892	10.1729	46.3549	44.8217	13.4438	16.7722	45.472	45.6275	8.65083	14.2458
RGD1307752	33.5439	28.6822	18.7943	16.3607	21.9231	17.9726	42.6814	44.5757	54.9068	51.3157	43.8103	48.867	48.132	40.8249	30.1635	31.0998	31.1151	28.2456
Pfdn1	9.43069	8.6705	18.0586	16.7734	26.4319	23.5472	31.7278	37.4364	45.719	38.0411	38.904	49.8581	45.1278	41.1449	42.1293	40.8827	48.7189	39.9689
Ppp1r36	23.3614	15.9684	11.8412	10.3515	16.8628	16.2143	35.1047	32.4526	30.7252	31.5152	47.243	48.4303	38.8875	37.0642	37.4371	39.3222	35.801	37.8469
Ptms	14.2176	31.8173	36.5935	39.9131	35.9401	36.0272	24.7466	27.9841	43.9848	37.0677	59.765	49.4074	43.9299	42.6259	44.1663	33.8822	39.5403	38.0366
Hnrnpdl	26.7987	25.6987	35.8171	31.7854	13.0864	12.7583	31.2629	50.1718	24.4766	24.3224	40.2491	48.2985	22.7575	22.3608	36.7468	33.2222	18.0846	15.3884
Ldhb	62.6298	55.9066	22.2221	16.7419	57.7715	62.1433	22.1081	20.5232	37.8328	35.5466	48.2025	52.0449	71.2501	68.2131	52.1514	44.6865	52.1724	58.3747
Sh3bgrl	86.4278	59.653	32.6624	25.1946	78.0898	70.7504	35.6699	33.5189	71.0994	70.0223	39.7465	46.2883	98.9301	88.2655	46.282	38.0285	64.4821	70.6112
Lipa	8.9181	7.25634	2.37381	1.83635	3.41328	4.24515	48.3963	54.3988	38.176	37.0954	45.6944	48.0436	25.9353	28.8143	19.7358	23.2476	13.6822	16.6535
Vat1	11.1419	14.6803	13.96	14.3497	14.2942	15.8838	40.8121	43.2158	42.5213	40.415	44.9226	49.584	32.633	28.749	30.5784	29.051	21.5237	22.0398
Srsf11	34.8994	24.4176	38.7755	28.3763	17.7222	16.7302	31.9882	32.8034	36.9471	33.6359	42.0934	50.5363	38.3333	36.5168	42.5144	38.2227	26.2846	28.8719
Shisa5	13.1388	14.3902	15.7948	12.9088	12.315	12.5939	40.7228	40.556	40.7825	38.2958	41.817	46.253	35.9204	37.7163	33.4597	35.0788	27.7779	33.0881
Ndufs2	27.048	26.0145	18.2556	15.1433	26.3602	25.7312	31.3858	32.3036	44.996	42.5204	46.522	53.1134	51.7718	49.0439	39.7392	34.4105	41.6587	37.3792
Cript	20.4697	18.4818	15.384	15.2893	26.1131	27.0982	34.1636	31.5778	47.6913	45.7829	44.3486	52.0619	57.7147	56.1077	37.9079	37.3072	48.7336	39.6219
Atp6v0d1	40.8921	36.0675	20.311	19.6144	32.9569	37.0147	37.4195	36.6557	61.9672	55.3746	42.5959	49.8262	60.4227	53.9527	36.3117	34.4704	37.8788	38.9631
Dnajc7	28.1092	20.4371	25.2449	20.9773	22.793	25.2516	32.9181	34.9642	30.1015	29.3706	40.5278	49.2587	36.7089	37.1719	41.1825	38.0557	29.6802	31.679
Idh3B	36.8408	33.1165	30.7827	23.2747	37.9392	32.904	30.5719	34.809	54.8247	45.1186	48.7794	48.8357	58.6805	56.1792	38.7439	34.8561	43.77	45.6214
Pdia6	23.97	23.74	22.8408	18.8779	21.0918	26.5682	41.5394	44.2674	68.4272	72.7971	42.4851	45.5514	55.6641	55.2901	34.5889	28.1185	43.0273	42.2293
Ndufb6	18.5953	17.7955	15.2565	11.7258	27.285	31.1018	34.7528	32.6025	83.1799	72.5856	44.4001	46.1276	62.1468	62.6886	40.6432	38.0114	49.1402	42.6939
Emc2	27.6338	22.0154	5.54327	20.8449	35.5141	34.8797	37.3012	32.4229	53.1586	51.4559	43.2381	48.9177	63.5254	56.8164	43.4698	31.1705	46.0912	40.1876
Nid2	68.1891	63.4415	43.8957	48.7027	15.9858	21.5926	34.8395	32.2873	28.2002	27.3057	41.6813	35.7908	27.684	31.2594	49.949	41.8777	23.3121	29.1227
Chmp1b	44.3035	32.0804	31.3969	24.0558	12.3706	13.9837	25.9086	31.3456	21.8922	19.8018	39.3225	43.2008	21.2012	25.8254	48.8357	47.5095	18.9492	23.4635
Rpl28	16.7291	24.5555	13.5704	15.7336	32.6843	39.5532	31.5718	28.1576	85.1135	71.6435	42.3757	47.4763	60.9598	63.7628	45.9289	40.3489	55.0646	56.7885
Mtmr2	34.8515	25.816	37.5372	28.3176	18.0639	22.0481	36.357	35.9165	37.0168	34.0158	41.726	41.7133	30.6542	36.1138	42.1557	37.4022	25.8991	30.9218
Nrd1	39.7739	34.7824	22.2661	17.7948	24.6466	26.0727	36.9352	38.1563	43.9783	44.7607	46.4944	45.0293	41.2515	46.2759	34.4167	34.1631	29.9214	31.7532
Ak3	63.0706	59.8146	28.7586	25.4683	44.5327	51.422	36.0243	32.2666	49.9069	47.5888	42.7134	42.5533	54.2307	56.6026	40.9863	40.5037	39.2475	48.8578
Ppp2r2a	34.9786	31.8729	27.8905	22.0891	18.6768	19.0751	40.7398	41.2598	36.0026	32.0102	43.2014	42.939	33.6053	32.5753	33.4194	33.1843	20.6813	24.2028
Dars	25.1648	22.0369	17.0939	13.6817	19.4387	20.213	24.934	30.5253	38.8559	37.5509	44.736	51.5152	46.8095	55.4091	45.6556	37.2538	37.5233	35.6598
Smim14	27.6151	24.0014	9.25189	10.6337	23.1741	24.6005	38.5114	39.5115	51.413	50.8102	40.03	45.1965	54.2747	52.8994	38.5782	32.4265	36.554	33.8246
Papss1	57.3315	47.9589	23.4457	18.0827	25.6444	29.7611	27.1016	27.8457	22.7826	20.4318	44.5887	53.2883	26.9755	27.4359	43.2443	38.1091	18.4701	22.1966
Fam3c	25.0999	23.6744	30.1118	22.5701	21.6573	21.1416	42.6005	44.9716	50.9523	50.1459	43.5266	45.7634	42.4741	49.2516	29.9921	26.8938	36.6398	33.5265
Evi5	87.3868	67.9385	50.4934	44.0639	48.6068	50.8744	33.9398	31.5458	23.6176	22.2433	42.1906	42.2636	31.1882	35.2517	43.7306	39.8163	27.7554	31.7792
Coa5	29.7857	22.5611	23.6796	20.1698	43.3102	42.7754	33.7309	34.8163	53.9595	50.1643	45.5451	48.1604	58.931	54.5086	37.6647	33.4485	41.4405	39.5539
Smc3	25.0833	20.892	31.2331	26.9328	19.9142	20.4505	33.9018	34.417	37.3442	39.2846	42.446	46.0065	43.6961	44.1669	40.4119	35.8938	27.5196	30.0646
Tra2a	34.3925	24.825	19.5161	38.3129	11.3055	11.5447	33.7519	34.8766	29.173	30.7376	38.0329	50.154	31.1289	28.156	39.4175	36.8233	23.288	21.6706
Chmp2a	28.5626	22.8245	28.9184	23.1277	28.7909	29.9519	35.9452	35.9315	47.723	46.214	41.4387	47.1897	49.4293	48.6477	37.485	34.9406	38.6355	40.891
Coro1c	16.8665	20.1908	10.4147	8.8308	10.2443	10.5397	42.9062	41.8419	38.7078	40.7316	45.0207	45.0223	32.4816	34.1015	28.892	29.2061	18.1818	21.3274
Ivns1abp	118.257	100.098	44.852	51.211	50.7139	56.1137	30.8754	32.0763	30.1873	34.6356	41.5957	42.7971	35.8674	35.7667	42.6552	42.7937	26.3598	34.7557
Spag9	75.6103	64.1226	53.2245	41.2579	37.0043	43.1148	31.9552	32.3908	24.1102	24.822	42.8493	41.504	30.1908	31.5358	42.8767	40.9197	28.7272	33.7035
Srsf3	27.6303	23.5977	36.3073	32.1762	16.3465	15.3147	28.5927	35.1834	44.4011	46.6098	41.7519	48.9319	45.8341	41.96	41.0328	36.8092	33.7652	29.0616
Fam120a	40.3436	31.0263	14.3161	13.7317	21.6013	22.3501	39.7497	39.9715	55.5533	54.3255	41.9806	39.1078	52.372	56.2128	34.5742	36.4114	31.4601	36.27
Arcn1	50.1176	45.9668	31.2453	22.7298	28.4146	28.9026	39.2971	37.3324	53.6349	52.1986	41.7376	45.2681	50.2401	51.8662	37.3779	30.686	32.7924	37.1899
Cox5a	15.8005	16.4911	8.96693	11.4496	32.0423	32.6395	29.2574	65.2652	74.6937	67.1095	36.4284	39.9763	56.6039	51.873	29.2303	31.4358	43.8757	50.1775
Dync1li2	24.5062	20.1123	27.3302	21.9679	34.7954	31.1265	36.8488	38.848	45.5369	47.5281	39.3297	43.5908	56.3868	56.9502	37.2199	35.6181	43.3483	40.0402
Ndufb11	26.6851	26.4719	17.7409	18.334	32.3177	38.8338	33.2668	36.8769	69.737	60.3845	41.2468	38.7691	53.8275	57.7115	42.5332	38.7107	45.8179	50.2682
Axl	11.8578	12.3939	13.5998	10.7243	9.65466	10.8502	38.1633	38.1805	28.1511	29.6631	49.1191	47.5428	29.3871	30.0259	31.6232	26.7079	21.2733	24.1274
Pank3	198.873	129.909	61.6025	54.6547	96.4569	107.65	31.8008	30.4988	38.1659	37.7057	41.7759	40.6452	45.2565	49.1046	43.766	42.6104	32.3925	37.8031
Phpt1	7.83276	8.69591	19.672	14.7814	25.6267	29.911	28.4298	26.7138	46.2687	44.7151	42.4732	48.2871	46.4423	40.2025	47.0006	38.1301	32.7781	38.9164
Klhl9	31.6345	25.313	17.5882	23.7317	17.56	18.41	31.6195	36.5688	34.7202	32.8259	39.0702	43.8087	33.7636	33.1443	41.9702	37.8608	28.6683	30.3363
Slk	79.5038	70.3714	40.5127	31.8875	28.2089	25.9401	42.74	43.8354	50.316	53.2915	41.7346	39.2624	53.4658	51.9577	31.6507	31.4299	30.5744	37.907
LOC102549726	12.0435	10.638	14.6843	15.1204	3.0175	2.39665	33.1335	28.6168	18.0833	17.9788	43.9306	48.4922	17.5998	16.2832	36.4332	40.0368	10.8303	13.2758
Rpn2	37.2662	33.6232	17.2065	13.5922	21.7389	25.4127	36.3866	40.8054	67.7798	64.1664	39.0122	45.1049	51.3076	52.7394	36.6299	32.679	31.2801	37.7798
Ctnnb1	28.5207	28.469	13.6628	11.7324	15.9131	18.5573	35.1653	37.4748	38.0188	32.5851	38.4632	44.9139	33.1793	34.6766	38.5656	35.8152	25.7932	30.9067
Arl8a	24.6069	18.9945	21.8655	23.3304	16.6609	20.4822	33.5304	31.3853	26.616	25.1969	42.8941	40.0583	25.5614	25.1671	40.6007	41.6178	20.2801	26.0686
Spcs2	20.2341	16.5459	21.6566	17.0703	14.2685	14.3069	38.0238	39.663	42.5588	42.7783	41.5099	45.161	37.4362	38.93	35.4853	30.1072	28.236	26.6693
Mtpn	27.6151	26.0417	23.7853	16.3819	23.1265	22.0114	34.2439	40.8908	38.0451	37.2911	39.9918	50.2108	38.6085	37.8872	33.167	30.9686	25.8423	24.5394
Son	34.2241	32.3181	33.2442	35.8285	14.1643	17.1192	37.0488	37.4709	24.1829	23.7883	37.7629	40.8532	25.6247	27.8903	39.7544	36.5501	18.9572	20.947
Aldoa	36.4862	34.1432	14.0107	14.2123	31.2841	46.4925	33.8303	44.109	68.4989	42.034	36.7385	46.4063	50.8316	44.8988	37.3118	30.9232	41.4622	42.0157
Rasal2	60.7505	54.5717	44.4256	38.8058	18.815	23.1101	29.6772	36.8251	10.4003	10.5178	41.2039	42.7243	11.7365	14.9493	41.0181	37.5784	12.3079	14.3392
Esd	25.3697	20.8389	17.4056	15.7969	27.48	30.5309	31.0047	36.398	59.2719	55.5758	39.4904	40.9026	55.6773	56.7152	40.4562	40.6946	42.1856	45.865
Tmem30a	29.3926	37.107	13.4265	13.9029	25.7767	25.0411	41.2587	45.0281	44.5097	45.706	36.5396	32.7306	44.2993	49.2577	39.4011	33.9464	26.8711	31.2441
Arl2bp	19.7766	18.5323	22.7513	23.6389	34.0201	33.3384	36.2907	37.0016	52.963	52.6723	38.5839	44.0951	62.4868	61.7492	39.8076	32.9532	54.3762	48.9095
Mpp6	85.1339	60.9219	38.3579	32.6227	31.09	35.1791	32.5753	28.2029	24.7482	27.0217	46.9926	43.2425	29.2831	30.6731	40.9135	36.5452	23.9454	27.4812
Ank3	17.7454	16.8048	55.9064	47.4309	9.32147	13.596	44.3079	43.6973	11.8005	10.8218	38.0157	37.8518	13.9136	16.6867	31.5956	32.9871	10.7733	13.7724
Max	26.8897	32.2257	16.794	20.3295	27.3792	30.7395	29.0373	46.9035	47.2564	38.6411	41.296	40.5993	45.2505	39.8875	35.6305	34.7289	41.374	43.5341
Fkbp3	40.5044	38.3577	13.4939	12.7855	86.395	94.3867	39.3798	34.5925	86.7537	87.9603	37.3759	32.8445	85.6156	85.6721	46.3764	37.4077	70.8268	71.49
Arpc3	15.6063	14.1408	18.5448	16.2401	21.9344	26.6752	33.2982	40.6737	81.1887	73.9499	39.5179	47.8433	52.8227	48.3597	36.3718	29.7959	45.2881	47.0896
Azin1	53.5866	42.0533	18.75	36.9128	28.4489	31.4128	37.0742	41.4604	26.9072	29.3046	37.7193	41.3535	27.7479	31.1015	33.6225	36.0396	23.2891	25.0469
Sdhd	21.5932	16.8999	9.98607	15.7607	39.8142	39.6411	39.0267	39.8322	82.1458	73.4178	39.411	45.1742	83.2905	68.7698	33.843	29.489	55.4425	51.7088
Psmd1	34.7585	27.8445	25.5415	18.1479	17.2944	19.1581	33.6615	32.9396	38.449	39.7556	46.3498	48.5641	39.8821	39.9594	33.4014	31.5782	24.2833	28.3246
Commd1	13.7553	13.3054	14.0685	14.5619	21.2985	24.8489	35.1975	32.989	47.0064	49.8672	44.3668	45.2469	45.1005	46.0726	37.0281	31.6278	33.0311	36.0199
Micu2	13.3974	12.4229	16.4967	11.668	14.1606	13.6761	33.616	35.5531	36.7787	31.5094	48.1322	47.2834	38.6845	37.9335	30.7104	30.3865	27.6844	28.3528
Cnep1r1	9.46181	9.2333	12.1163	10.3924	8.81136	10.4528	32.8037	37.3767	23.9828	22.5995	42.4081	43.7471	24.8772	27.5363	32.5221	36.6588	18.5032	19.5202
Wwtr1	42.4793	44.0704	27.7562	23.3424	18.1033	19.608	31.6065	31.4645	29.3573	30.5515	43.8111	40.1091	31.7723	32.8384	41.0516	37.3655	23.9045	29.7155
Sh3kbp1	27.9823	26.6044	8.57245	6.5897	15.336	15.5986	28.0174	24.1726	38.1361	37.6132	51.1501	46.9278	49.6754	51.1995	37.7238	37.291	26.4455	28.2833
Rnf13	78.9497	56.1871	41.7978	32.7847	37.3684	49.2709	36.4325	34.7669	45.8467	39.8727	40.6341	40.4151	42.2399	41.8004	38.3406	34.2349	29.5336	34.7774
Mboat2	23.0509	21.825	39.9288	30.096	15.0355	17.8616	24.5262	23.0228	14.5212	12.7474	42.5323	44.4021	24.8204	25.9263	47.8733	42.3509	22.168	23.3721
Pdcl3	34.8826	28.0318	23.7095	16.8279	23.174	24.4988	31.1959	32.231	48.3795	48.4349	48.2293	46.9811	50.1677	45.98	33.1713	32.8787	35.3011	34.881
Tm9sf2	60.4676	46.557	27.9269	22.8779	24.7325	29.0596	39.5116	36.8131	44.368	43.6271	37.0459	38.339	40.3396	44.5399	38.2313	34.7213	29.6322	31.5984
Arglu1	19.2659	14.5114	31.4261	33.0316	19.442	18.9795	29.5118	30.78	31.4598	33.9797	36.1953	42.0908	37.4107	35.1344	47.0814	38.8274	29.0323	29.3524
Fyn	24.2675	22.9433	20.6612	16.3291	11.6617	12.3384	29.1813	31.8635	20.9951	20.6749	44.5015	49.5326	21.8714	26.0495	37.547	31.8322	17.2872	18.2345
Paics	21.8602	17.3079	12.9284	9.90432	11.5327	12.1199	38.3768	52.3408	46.4885	48.6041	43.4423	37.7682	38.2299	40.3786	24.3941	28.0959	22.4287	24.2363
Eif3j	39.3508	45.1967	19.1471	22.3986	28.3477	30.6122	34.0145	38.3787	40.3103	39.111	41.9433	39.7553	43.7264	48.3162	37.6363	32.4604	27.8203	29.002
Grn	0	0	16.0779	14.396	21.7161	24.9692	34.8266	44.2238	96.1114	91.1302	39.0473	41.6753	70.6373	70.9016	31.7137	32.6081	46.9415	55.5876
Ostc	31.0969	24.4837	21.8848	14.8054	30.2832	31.0332	37.8691	39.7425	100.544	102.656	41.1682	42.2195	83.8147	77.7067	34.5096	28.3835	64.1356	53.7245
Tpm1	23.5924	43.2683	20.0906	17.9057	52.039	117.619	31.7869	33.6877	103.014	114.558	49.9557	47.576	92.6465	93.5171	32.1175	28.6776	72.2069	70.9494
Sox10	20.7443	23.5951	21.3364	23.5603	9.04555	13.3479	31.2078	29.4395	16.7815	15.4109	35.056	37.7501	19.5708	21.1412	43.8006	46.4928	17.542	25.7854
Stard3nl	21.8829	13.1609	28.215	20.194	21.9155	25.5704	34.5706	31.9776	39.8644	34.7641	42.4147	46.633	40.6838	39.5879	33.3963	34.5905	27.5103	28.9317
Atrn	30.9795	26.3344	20.7782	15.9874	9.0133	12.3265	48.835	52.6698	21.7783	20.0289	35.2638	37.4004	15.356	16.6956	23.2493	25.3484	8.85529	12.2736
Olfml2b	29.4354	34.9511	23.2934	18.8964	7.13092	7.88295	30.2798	31.822	18.4666	17.298	42.3025	43.4338	20.2428	24.4494	36.6177	38.2267	15.3987	14.9725
Dnajb11	34.1463	36.9118	22.2108	17.7351	17.9518	19.622	33.8016	36.3194	43.1254	45.8459	46.8493	42.7255	36.2924	41.8119	33.0769	29.8997	29.7948	29.5869
Hsdl2	24.86	19.3182	21.5835	21.1655	16.652	18.1582	39.778	38.867	29.0977	30.1103	41.3537	41.2898	33.2239	33.7833	32.5915	28.6766	25.8035	26.6779
Btc	0.574107	0.478587	2.35711	1.50042	0.165132	0.266595	47.1476	70.8438	16.2081	15.9803	38.1803	30.5331	9.75739	12.62	15.9902	19.4931	5.2413	6.91598
Atp6v1d	24.2039	21.1784	18.4211	16.3666	32.7074	30.0398	29.7957	34.2384	56.5871	59.4211	46.6082	44.7765	55.4738	52.7764	37.5678	28.4897	45.5954	42.9995
Sfpq	23.3276	21.1302	29.6477	27.4075	13.7937	12.4088	30.9757	32.7817	33.8936	36.2661	40.6051	48.525	40.4831	40.4311	37.8446	30.6669	22.4971	25.2386
Tmod3	75.8215	60.573	27.0844	20.9793	30.2818	29.6322	39.1108	41.7336	66.9849	71.8534	36.3568	39.4072	65.2205	63.7729	31.6582	32.9061	51.4086	50.0563
Glod4	82.6907	67.9314	23.4303	15.4891	66.9054	81.631	29.7561	28.7085	58.6241	52.618	44.9778	44.6197	48.2829	56.1708	37.9998	34.7921	42.064	48.9781
Mdh1	26.8898	21.7318	23.9962	20.2746	61.9589	54.7039	36.4106	34.6642	131.103	110.912	38.0872	42.8429	130.284	113.098	35.6382	33.0939	75.7841	81.5485
Tmbim6	27.5007	35.5893	12.9474	14.834	20.5218	27.355	36.929	39.8229	57.1289	46.8853	38.815	43.7847	40.4266	42.0762	32.3138	28.8257	28.9709	30.6345
Ccnl1	246.83	190.899	96.5931	93.1273	6.82671	7.12375	32.5551	35.0147	11.2726	12.5588	32.9979	44.3096	10.2016	8.97711	38.3229	37.078	8.59735	9.03473
Ddah1	203.151	135.965	27.2071	23.9349	69.3628	93.8458	31.3138	28.9752	26.5174	23.6482	43.6866	42.6157	21.4979	27.4126	36.0084	37.5937	16.9261	23.6192
Rpl13a	18.5237	16.4784	13.6165	11.861	29.6549	27.6982	26.6843	63.0884	64.873	62.4188	30.5413	34.9493	64.0211	48.5199	34.4931	29.972	67.0296	58.9978
Egfl8	28.0071	26.8554	45.2268	42.1011	30.8277	36.798	10.8008	10.8373	0.1	6.02299	48.0619	45.7099	23.5234	19.7917	56.0975	48.1827	26.9771	39.659
Capzb	20.6465	20.8874	10.2015	11.0706	19.6805	20.7817	37.3287	37.3716	56.8153	56.6597	37.8456	42.3683	47.5464	50.3182	33.4804	30.9107	33.1284	34.3288
Ppp1r12a	52.3781	48.2158	44.2145	31.4277	14.508	15.4534	35.9704	36.6024	24.4252	26.475	40.3299	42.4652	28.1481	31.4314	32.7592	31.1207	21.5801	23.3923
Ssr1	32.7566	27.6567	26.2514	18.0097	18.4135	18.9525	35.0006	35.954	51.2411	44.0676	38.2635	46.1799	42.907	42.8176	33.9486	29.5119	22.5968	26.3688
Tes	5.4556	5.94854	1.02362	0.344784	1.79171	1.3029	43.219	43.1708	15.1464	15.6035	31.5294	43.62	14.1127	15.9653	30.4362	26.7697	8.10916	8.66159
Kank2	17.2689	15.6505	22.9929	21.6029	24.9469	24.0288	38.5837	37.863	35.5776	31.1534	38.5698	42.7994	38.9713	40.9695	29.4561	31.2789	30.6003	31.2121
Adam17	15.3719	15.2787	27.3571	23.726	7.43556	7.88354	18.985	19.0465	17.709	18.5689	35.3575	40.786	29.5799	29.1446	57.0135	47.2677	33.4288	36.4413
Cdc123	20.7908	15.5936	20.1114	15.7096	28.4341	27.3893	32.2131	32.9849	62.9788	56.9361	41.8749	42.0107	52.9667	59.1726	33.6157	35.667	38.0328	42.7964
Pcmt1	47.0608	39.8841	31.0188	22.867	32.2401	33.3039	38.0506	34.8952	41.6774	37.3698	38.7304	42.3347	39.9218	40.5999	32.1649	31.697	29.3212	30.0519
Cap1	31.1075	28.6248	20.3684	17.0775	20.471	21.9587	39.6176	39.8497	45.45	44.1932	39.1301	43.3705	35.694	35.098	28.487	26.7036	26.4905	28.7674
Rbx1	18.5937	16.9747	14.373	19.2722	42.6127	42.5141	35.0038	32.6644	73.7977	69.9373	38.6214	42.0262	64.4489	55.824	36.4385	32.2074	56.5689	47.6914
Tcf12	49.8479	41.2564	22.4354	16.7454	21.5484	26.6203	34.182	31.3247	37.0197	33.6129	37.8106	38.1951	39.0369	41.8991	38.679	36.7646	28.1744	32.9195
Bnip3l	34.5198	34.9281	22.9698	19.9513	37.4558	41.478	29.8499	31.8719	46.6638	41.3965	39.6591	39.6254	58.2153	55.372	39.1934	36.317	43.5506	45.3891
Rps2	17.1414	18.6232	13.1302	10.8846	20.8132	21.4324	26.6982	32.703	52.9756	52.4369	39.2791	40.6158	50.6954	40.2847	40.5458	36.6631	38.8389	37.2298
Prdx4	28.4041	20.135	12.2533	15.6387	39.1369	42.9935	39.6442	37.1934	83.7418	89.0391	42.9051	41.0747	88.808	72.2706	30.7629	24.2777	67.7289	61.8134
Rplp2	9.5233	12.6896	11.432	10.8611	24.7245	25.2584	23.1091	53.9982	59.2494	52.9358	34.1906	39.3635	50.089	43.0893	34.0203	30.1362	42.1901	37.488
Acly	44.623	36.8251	49.2458	46.759	24.8466	30.8421	25.5272	22.5739	32.2868	26.8051	41.69	41.0622	30.8615	31.0592	42.75	41.0512	30.7592	41.2055
LOC689574	21.6714	19.8039	10.4733	10.573	37.7865	47.2731	34.6505	34.5118	76.4843	70.5512	42.5581	38.1711	60.1431	58.0685	32.7248	32.0333	45.6406	55.5549
Plod1	15.5157	19.3188	11.8952	8.55139	6.64756	8.84814	37.3727	39.482	24.2613	22.1887	45.2902	42.079	21.2825	23.0594	24.6275	25.437	12.3405	16.7663
Smc6	27.8852	26.5674	11.2627	22.3443	24.4417	23.595	36.5629	32.7334	48.4462	48.6197	40.1438	38.2325	48.6692	51.9146	34.267	32.3118	29.8936	37.5017
Nsmce2	17.0442	15.4893	17.6482	14.7068	18.3165	14.4371	28.2498	26.156	42.8242	40.3991	46.2009	44.5375	46.6709	47.0015	36.678	32.1517	25.1225	29.9514
LOC691807	19.1211	16.8568	25.6622	19.4265	24.7072	22.8772	31.4936	28.1878	38.866	35.6477	38.5886	44.1947	32.9512	34.7611	37.7127	33.2569	29.6558	31.6431
Rab11b	31.5167	38.9631	18.9432	18.0524	28.5399	32.3748	29.217	27.9009	46.6312	35.483	37.0275	37.134	42.8411	46.1887	41.131	40.9637	32.5498	45.3797
Eif3k	17.309	18.5189	16.2116	18.0202	20.3871	23.6799	24.1095	34.3268	40.7185	39.7111	35.5715	45.2991	40.2307	36.9101	38.4036	35.5791	36.9345	41.9656
Mrps21	10.4335	7.42224	16.9514	15.5094	26.3869	26.0737	27.5258	32.5234	56.5581	43.4	38.1429	39.5682	38.6326	50.708	38.2923	36.6669	36.1185	41.7458
Tax1bp3	10.1485	12.8575	34.031	34.8129	16.717	21.0934	27.2094	34.9025	32.042	29.352	40.83	38.6472	31.6169	33.1482	35.4459	35.5698	32.1555	36.3329
Ahcyl1	47.6409	48.9386	19.3954	19.2205	27.1174	28.9443	28.2944	28.8303	40.5752	37.8392	40.7871	41.8262	44.9945	43.3603	38.8655	33.9904	31.1987	32.0938
Clptm1	27.888	27.9969	16.8387	16.5898	14.387	18.684	30.8893	31.9723	30.1232	29.6784	38.7551	44.359	26.8358	28.0444	35.136	31.3502	16.3896	22.8786
Pole4	18.1862	14.488	29.8413	22.5247	27.3616	26.4055	32.2067	34.3145	49.792	50.8393	39.0115	46.1033	54.8022	49.1374	32.3361	28.3135	43.1472	34.8891
Gstm1	24.1173	25.8551	16.5558	17.3859	25.4093	28.8037	30.7791	27.8297	48.0181	40.2557	43.0331	43.4821	39.9605	39.3744	30.9213	36.1719	30.5041	38.9221
Tma7	15.918	14.7526	15.3218	15.2474	39.5255	43.17	28.6178	44.4382	74.9646	68.3106	43.6797	35.2296	66.712	60.9947	26.6173	32.9929	53.2222	55.1317
Myo1e	8.97242	12.8047	7.61163	6.22474	3.05837	2.89562	39.0509	37.8491	16.752	15.7339	41.4847	44.6207	15.0623	17.7668	22.9029	25.4554	7.87733	10.7467
Chchd1	15.1796	11.9141	15.7498	11.4722	34.346	41.714	34.6244	35.4349	84.8015	81.7907	33.3574	42.9575	72.5263	61.4817	36.7406	28.1464	71.0907	55.7828
Glul	140.255	158.257	53.2517	66.9332	70.639	75.3174	33.3824	28.7862	121.838	100.734	37.7855	48.5007	125.367	114.874	33.6063	29.0764	94.9516	87.3848
Wdr1	18.534	19.0204	17.4794	14.5592	9.68572	10.3686	42.2204	36.6005	31.2878	31.6561	37.0996	39.5104	25.3159	27.4498	26.626	28.5914	16.8377	20.3644
Adam10	52.8962	36.7923	34.5612	25.3415	19.0462	23.347	32.6705	33.0416	24.0816	25.634	45.0787	38.6687	26.3097	27.4895	31.7188	29.0118	17.2166	21.3638
Vimp	46.6539	31.9286	29.9519	22.8724	43.5488	47.7589	27.7262	30.8057	60.5911	57.9354	42.0863	47.3465	66.3085	56.1091	32.2433	29.6432	56.3757	47.4789
Fuca1	23.7016	24.0947	12.4912	11.6693	21.5324	26.5236	32.6167	36.0155	69.0129	61.0571	44.6286	42.0636	65.6433	63.9637	28.5294	25.8317	56.6323	48.9895
Set	18.7665	19.1284	19.2781	18.349	16.9677	15.954	26.7179	27.5274	37.1762	38.0977	43.8596	43.2938	38.6317	38.3185	34.757	33.4302	27.6724	26.793
Ctnnd1	30.987	28.7521	25.0686	20.5301	12.596	14.6472	31.5479	31.8279	26.4311	25.9863	37.5162	40.3592	25.2088	28.7218	33.2885	35.0078	17.5223	22.0386
Egr2	88.6186	112.607	98.7523	97.1964	15.5085	19.7223	14.5272	14.4461	2.72054	3.44416	45.5644	41.4718	5.52884	6.53767	42.8096	50.3732	6.96148	9.48958
Abce1	37.71	31.7336	23.8935	17.5564	17.2459	18.3523	28.6899	28.6761	38.559	36.8286	38.281	39.5822	35.357	38.1354	38.0928	35.4553	22.5974	26.222
Lsm8	10.4592	19.0517	14.3279	16.1227	32.5642	35.3372	39.0368	34.4761	59.2347	68.2853	32.3412	33.8811	63.036	60.6776	39.7924	29.1767	47.9814	39.4339
Dcun1d5	17.2523	17.0435	5.25024	18.8136	18.7162	19.984	33.7454	32.3069	40.5007	42.9802	36.893	43.1691	47.6491	45.3199	35.6951	26.2996	32.5261	29.2013
Pcm1	26.9542	23.0116	22.602	23.5433	14.7665	16.1219	32.087	33.5288	24.4619	24.9078	37.2643	39.2354	24.1135	26.3662	34.5729	31.3869	19.0871	20.238
Rab8b	41.0955	37.4784	25.2229	20.6279	21.8717	22.1325	30.924	36.7797	39.8546	38.9501	43.9268	36.8642	31.3688	38.0387	31.5698	27.9235	21.7994	24.8331
Rhog	15.7266	21.191	9.17266	8.98	12.7186	14.6686	28.0914	30.2643	44.7049	38.0959	42.027	42.7557	35.3586	38.1669	30.7736	34.0735	23.4207	28.0323
Fxyd1	18.0885	26.191	98.735	132.959	56.3897	70.1404	40.9154	47.2107	49.022	34.7333	31.8469	27.8064	45.6653	38.2518	30.4617	29.6395	56.806	55.6279
RGD1562987	24.5118	21.137	17.6555	16.5453	30.9343	38.11	29.5308	28.5097	54.7079	51.6653	38.838	42.8205	43.159	44.3938	35.4043	32.6653	44.3281	40.9061
Dtymk	21.5403	17.8957	19.4337	14.5259	22.504	23.5058	36.1705	30.9726	76.132	63.4984	38.4192	40.7928	52.7034	54.1112	31.3235	30.0881	31.4251	38.3054
Atp8b2	34.4963	34.8754	24.0003	20.4746	15.6688	19.164	29.7842	31.0716	34.5024	33.4655	40.5955	38.7549	30.1438	29.6312	32.4714	35.0354	21.2483	26.6876
Actn4	36.8668	46.6469	12.7893	10.1821	13.9015	15.1653	36.0316	36.5797	43.3324	41.9803	37.6149	37.6039	36.0539	37.8242	29.5708	30.0045	23.2546	28.8027
Actr1a	18.5262	21.2299	15.7062	14.4462	12.7976	14.7999	33.6787	36.5579	29.6616	28.1183	38.2111	43.1345	26.7122	28.3368	29.7606	25.8147	23.4611	21.2983
Psip1	20.0975	17.092	17.1165	19.6422	14.819	15.6541	35.3087	37.2371	39.6641	40.3971	35.7675	36.4068	33.5682	38.8802	32.4177	29.9779	18.6251	22.7481
Vcl	26.4666	38.6725	36.7301	29.3792	7.27118	10.7148	29.4616	28.235	13.9739	15.25	35.4095	33.6279	17.6194	21.8232	45.1172	35.1877	14.0558	17.7573
Xpo1	23.2746	22.0271	8.12562	15.1147	10.7561	10.8204	33.9832	35.9282	31.8765	34.0154	38.6528	40.0699	26.3512	28.3132	30.6441	27.7296	16.4127	18.3123
Casc4	56.4474	39.9237	17.2229	20.5337	22.418	24.5927	26.5876	26.4886	36.9611	38.6605	38.3958	34.1238	44.4364	48.2353	41.1155	40.2349	30.4533	40.7551
Zfp91	49.4615	46.8041	27.0442	23.8034	36.0991	36.8215	32.0705	30.0573	36.9518	35.9549	38.9826	38.3853	40.0907	39.7492	35.2282	32.0762	27.5993	32.6589
Ergic3	25.6911	31.961	18.3999	16.2131	26.5107	29.6929	29.7728	28.4069	48.7661	45.1616	38.6336	46.4883	54.3337	54.8176	33.3684	29.4406	57.2263	49.0876
Snrpd2	8.27059	10.8185	14.0917	15.6871	30.9294	30.5491	21.499	29.7539	65.3353	58.3763	35.8969	43.0369	56.4507	44.421	39.6351	36.0549	55.9657	53.3588
Slc38a1	35.5278	30.4421	7.6118	6.6283	9.26698	12.7564	17.8749	20.4525	12.5477	14.4701	50.0516	44.7121	18.0785	22.3548	36.8218	35.9638	11.1553	14.6352
Tp53	26.5446	32.6755	18.0587	16.157	8.57389	10.2696	21.6338	23.105	26.6918	19.9862	42.6548	40.7256	25.0402	27.2129	37.536	40.1786	17.9636	20.906
Uso1	34.5891	30.6624	21.6711	16.499	19.9614	21.4755	33.7574	36.6624	37.1468	38.9818	39.3315	41.3561	37.4268	37.6456	27.2502	26.5669	22.6727	24.9311
Hif1a	49.9951	43.6017	11.6373	9.59395	10.9333	12.1926	34.5863	34.6212	32.2277	31.8414	36.208	37.9926	28.4596	30.7022	29.116	32.2482	16.4851	19.9453
Tmem14c	12.9496	8.11857	13.6714	10.2122	18.3877	19.3639	29.1129	43.9015	50.5348	50.5991	42.4977	38.4866	47.6767	44.4248	25.5356	25.2378	35.5348	31.8169
Stx4	20.7855	22.4223	30.8758	27.0389	31.4657	31.5083	27.98	31.5506	40.3396	37.8754	40.6512	41.585	43.6917	40.2043	33.6355	29.257	36.003	35.8412
Plxdc2	44.4237	35.6934	33.7338	23.2615	15.5359	18.8876	31.8094	30.0545	29.2602	26.6446	38.5844	33.5103	26.0861	27.0237	34.9886	35.547	18.2219	28.0408
Senp6	51.1893	43.5831	33.9165	25.5401	22.1238	22.2369	29.1673	30.3319	26.9633	27.7138	37.8675	36.5827	33.0434	33.9356	34.1456	35.9718	25.0846	29.3437
Usp9x	44.9201	37.4054	20.317	28.2521	25.2565	26.7069	33.8494	35.1523	32.2464	33.3955	37.8396	34.8387	36.6665	39.2494	29.8478	32.5319	26.8403	30.2722
Reep5	58.0125	43.9895	16.2961	14.5362	33.6535	35.2943	33.4516	33.9647	57.9525	55.5891	39.6907	36.0399	52.5836	50.1003	29.133	31.7502	38.3629	39.7637
Hspa9	45.3924	43.2127	19.5885	21.9261	23.8968	21.6757	26.0447	30.8046	39.3439	38.4837	37.0802	44.3914	42.7203	38.4439	36.8966	28.7414	30.0614	29.1805
Rpl26	48.9888	36.7852	14.0952	13.8576	29.8514	34.8829	29.5823	52.832	76.1274	79.9502	29.437	30.2224	47.2655	49.4884	31.6197	30.0701	58.3187	53.938
Vmp1	14.6039	11.1984	10.0015	9.31129	9.01219	9.53786	36.5032	41.9038	23.8783	24.6001	33.7076	34.8182	21.3759	22.9408	28.6513	27.9705	13.2717	13.5645
Tprg1l	40.3919	40.2639	18.5124	16.2308	27.237	32.1626	37.6492	32.7771	34.0104	29.9951	35.3146	37.7422	30.9492	30.577	30.4235	29.6249	23.8519	27.5114
Utrn	69.0078	67.8351	61.7118	52.3777	30.7253	36.4929	27.7484	27.0744	19.8787	19.822	38.1008	38.2475	24.8769	26.8662	37.4052	34.9132	25.7112	28.2358
Peli2	66.8885	49.547	23.847	22.6794	30.3464	37.7039	19.1996	19.8262	19.086	19.6439	38.0433	40.0447	27.8291	31.4923	45.1464	41.1423	27.2313	28.1455
Wars	37.1298	34.4209	17.4338	14.844	16.1521	18.446	30.8029	33.1209	43.3818	38.677	37.2316	37.1973	32.3944	36.5579	31.1212	33.4922	19.4174	26.532
Rab5b	39.9281	36.0702	18.1361	19.362	29.643	33.2918	30.9606	27.8155	40.4237	33.6625	35.8452	37.705	37.4462	38.8151	39.6993	30.93	29.0795	31.9289
Rcn3	30.8999	46.6327	19.1389	18.0956	29.7062	34.0754	15.4604	17.9039	44.3339	42.5275	49.7451	48.7041	57.2707	55.3909	38.9434	32.1482	41.1274	47.4765
Ttc1	26.6273	25.6114	14.9825	18.708	28.8238	28.0603	29.4615	31.7073	47.3122	45.8023	39.8465	43.2434	44.6105	43.7969	31.6741	26.867	31.0271	29.7781
Pigt	34.3761	34.7015	13.6718	13.4884	15.4969	19.6583	26.8725	26.2394	37.4546	33.8947	37.7516	40.7335	37.3866	38.0139	35.4436	35.6779	26.7329	34.4034
Slain2	34.5706	30.1368	22.3314	16.5094	21.1517	22.6165	34.5611	34.7077	25.6054	25.7594	34.8185	35.9543	28.5854	29.2341	32.0724	30.5536	18.9514	21.688
Fstl1	349.799	357.814	58.1511	49.8215	188.775	200.405	27.4553	27.1288	288.954	267.604	39.9578	33.901	302.039	286.942	38.3738	35.6244	205.05	242.811
Churc1	13.0841	11.2607	10.7457	12.7505	33.7432	34.6224	27.6519	28.9482	55.5041	52.6735	38.3106	42.4122	59.0476	51.8695	35.1637	29.8192	57.3374	52.8353
Hmgn1	32.9907	35.0235	9.42229	17.4057	31.2473	30.9139	26.7346	22.7436	46.3935	50.2484	39.3942	44.4251	60.7154	58.9594	37.0617	31.9052	43.0855	36.7012
Pcdhgc3	20.1089	22.8164	7.77993	6.95002	12.0333	11.0601	41.8545	41.5089	38.4117	33.309	32.3009	36.1893	30.7462	36.2573	24.2843	26.1056	14.6282	26.8359
Rgcc	6.94299	5.36496	23.6977	18.3988	9.11536	7.57746	34.7345	43.2916	12.6107	10.633	26.418	34.8321	19.9755	22.9334	24.2814	38.5703	13.8765	16.6487
Cyp2j10	8.56015	6.99672	1.72818	1.62308	4.45263	4.88546	33.7126	28.0689	21.8694	19.2408	36.5045	40.2356	12.7517	16.7555	32.6905	30.85	7.63405	9.8217
Fkbp9	48.2465	47.7968	31.7517	27.9864	28.2977	33.3796	32.5856	31.1983	54.3875	54.1581	37.7684	39.6323	65.635	67.6181	33.9834	26.7624	52.6901	53.2829
Sft2d1	25.2062	24.5397	20.8766	15.7127	23.5675	31.979	28.0776	31.4669	44.6204	41.7941	37.3536	40.6387	42.4299	36.8962	33.505	30.5826	25.9796	31.4383
Myof	3.88812	4.59054	12.6448	9.07688	2.21432	2.40445	46.7551	45.7408	14.5155	14.9696	32.8319	34.332	12.4247	13.6614	20.1332	21.629	7.66444	8.72592
Tmed7	33.178	22.6119	24.4821	15.9421	16.6367	17.8284	31.5594	33.27	39.6747	36.8484	31.822	37.6074	34.6515	35.499	33.3778	33.486	22.7545	27.2354
Rpl8	14.5263	17.261	13.8171	11.8372	21.2692	21.8745	26.2758	52.034	48.9212	44.6161	31.4549	36.5633	44.6568	39.5937	29.9998	24.5982	41.9198	34.8883
Phf5a	12.6885	11.929	22.5605	19.9737	14.9956	15.9628	27.7892	31.4083	33.6612	29.7624	32.2322	47.301	36.2216	33.1879	33.0735	28.9825	28.0364	24.9012
Smad4	21.803	20.0308	18.1519	13.1369	8.66848	10.1706	38.1174	37.8483	17.2025	18.1172	40.8388	35.5517	19.4481	22.7907	20.791	27.6041	13.4214	15.8833
Uqcrc2	28.9145	24.7133	27.2081	18.331	25.6211	27.0064	27.4491	31.1235	57.4494	54.6801	35.1986	41.3932	52.3829	46.9837	35.0448	30.3431	33.5856	38.8041
Tmem87b	24.7265	19.8815	19.1436	12.9099	9.43292	11.3917	36.5071	40.7084	22.9039	24.1061	37.1373	38.5897	20.3055	21.5227	24.1025	23.4962	9.38137	14.0907
Gadd45b	33.891	44.6544	39.5186	44.5331	2.14716	2.26798	32.3382	40.6952	11.4212	9.26919	31.199	45.0655	4.03147	5.39119	26.7083	24.2009	3.88192	3.12406
Supt16h	19.8265	16.8929	25.0502	19.0697	16.1991	16.818	26.4242	25.5976	34.7179	36.0597	41.6951	41.5044	37.6232	39.5323	33.8181	30.3809	23.4859	28.5409
Itgb1bp1	27.8152	19.5297	17.0557	14.5954	22.892	27.3146	31.8843	32.4691	42.6006	41.5837	35.109	38.8718	42.448	43.4137	29.9364	30.8611	32.7282	34.6731
Spop	36.0328	29.01	31.2997	30.4096	64.9283	61.5574	37.407	38.908	48.0348	42.4168	32.66	32.7919	36.2498	39.3806	27.8364	29.5022	44.3699	36.6856
RGD1304704	16.0344	12.736	19.0585	14.8985	17.4351	17.4512	22.946	34.4994	34.7312	35.9501	38.5377	37.4664	37.5482	40.0927	36.537	29.0201	35.76	33.2788
Park7	14.3867	11.2154	14.9831	15.8638	29.1537	29.6457	20.0582	22.482	36.7809	39.1018	36.5466	45.5621	46.9637	38.5733	41.003	33.3322	40.4942	41.8686
Rps10	4.39115	7.28438	10.6652	8.71491	22.2714	24.653	19.3907	42.3706	63.2066	55.3301	35.5859	41.8796	49.5538	44.1282	32.8192	26.7987	58.9952	54.2059
Rock1	45.1709	51.6327	17.727	26.7674	31.3161	31.0274	35.1351	32.5234	36.5585	36.3611	34.1978	32.4573	42.4617	47.6382	32.9965	31.2956	24.4377	32.1508
Cpd	54.6095	47.6797	22.059	16.8722	14.7366	19.3396	29.9316	30.793	27.2776	26.1116	34.3305	36.0481	26.3506	32.1508	32.4629	34.9155	19.9591	25.7234
Hn1	8.908	11.9416	10.6325	11.3573	16.9872	16.7286	25.6652	29.2877	44.4983	39.7084	41.6431	42.0149	38.2291	36.9017	31.2644	28.5215	29.4656	27.8204
Fkbp2	6.58877	13.988	20.2986	21.0832	19.9298	26.6584	24.9122	30.5723	43.4794	41.4755	45.9099	41.5677	35.0234	32.1033	31.0401	24.3467	27.8651	28.0434
Cttnbp2nl	31.5236	30.6236	23.6998	19.2362	9.92682	10.8992	35.8584	30.5761	17.8	19.2363	32.051	34.1599	19.147	22.4226	32.824	32.8415	14.4789	17.2999
Cox16	19.1317	17.4918	15.0355	19.8187	28.6819	28.2883	27.2204	31.6395	59.0572	47.3786	34.9823	34.8467	51.9976	46.6354	36.3883	33.2277	40.9507	40.4826
Fam49b	32.998	21.6536	13.0757	13.8406	25.6437	25.9625	31.9745	31.5208	59.7484	53.3962	37.8423	38.6495	52.2032	50.4203	29.4387	28.8625	27.6779	32.461
Psmc1	18.443	18.2656	15.6942	14.3795	18.3041	18.6255	28.3523	27.2862	36.5137	37.7756	40.139	43.8042	39.7538	36.1119	32.4225	26.2212	33.6699	26.9993
Paip2	34.3242	25.1465	15.0412	18.7896	31.089	33.8139	30.0958	30.0249	49.7216	45.8735	33.0782	37.2337	53.438	48.0315	36.8777	30.7309	47.7195	46.0432
Psmd7	22.0394	23.8629	22.1357	18.5528	18.7832	20.7336	25.5193	29.3608	40.6316	39.6292	38.2922	42.7496	36.6991	37.9313	33.7686	27.8158	26.9087	28.3636
Rcn2	39.9258	34.8928	32.7086	22.9385	26.3945	25.7781	28.0241	28.4247	53.4477	48.9901	36.3813	35.4386	52.8861	50.493	37.173	31.9437	42.986	40.8207
Cand1	30.4722	32.9339	23.4623	17.2783	12.5949	11.8859	31.7254	34.3124	27.5175	27.5522	35.4495	39.0893	29.2534	32.1776	29.7641	26.9162	19.1746	18.384
Fxr1	13.4257	14.4546	14.9132	10.4965	7.00166	8.05746	31.2607	40.0887	19.1276	18.8108	36.0803	39.3671	21.728	21.8563	23.5577	26.6775	16.4967	16.3258
Pdha1	45.4913	45.7906	35.7409	35.3214	38.4018	32.6935	31.6498	32.3442	47.2096	39.7021	38.7287	37.8364	53.22	47.7819	30.0482	26.3528	34.8558	32.1601
Cct8	18.2339	14.489	7.22041	13.5317	13.2815	12.1424	29.0139	27.1681	31.8938	34.0861	38.7276	41.2168	33.5531	34.3905	32.4728	28.1579	23.8623	23.645
Ndufa7	9.86411	10.888	12.6675	11.7866	28.4185	32.6066	24.198	29.3906	48.9272	42.3172	32.9196	41.3668	38.5924	41.686	34.5427	34.2353	41.9897	46.3471
Nbl1	16.5982	16.8894	2.69483	2.36382	17.7021	18.8845	41.5891	43.0861	52.4733	42.4145	34.8258	40.6803	32.9273	33.4621	18.5025	17.6297	19.5274	21.5725
Dnajc8	16.4567	16.3123	18.5709	19.3025	21.334	23.1085	23.8937	27.6009	40.155	38.311	38.5026	42.8521	41.8722	46.4451	34.9068	28.3621	34.3214	30.0705
Lrrtm2	56.2047	41.4477	41.086	33.7287	0.667138	0.683635	19.3806	19.3577	3.42271	3.77013	35.0116	38.172	7.18783	9.34033	41.5409	42.6373	5.70007	8.53718
Igfbp3	59.115	56.1111	19.104	11.9704	40.4139	34.6592	29.9292	23.3796	41.0516	35.9549	39.4994	44.439	45.0182	41.9846	25.8853	32.596	20.7425	20.4286
Prdx1	20.053	13.1417	8.03721	7.8504	21.8552	25.745	27.9166	50.7622	67.2436	70.6346	32.5772	33.2331	50.1209	46.0208	26.8935	23.9776	31.6124	36.9739
Tab2	29.1962	27.6013	17.9054	14.4729	9.41258	11.3669	32.8579	32.316	24.5367	22.8131	37.1758	36.2852	20.3809	21.3034	26.8462	29.8023	12.458	17.7437
Hnrnpm	9.25277	7.7611	21.8929	20.3463	14.1618	14.0102	25.0701	30.2548	32.1725	31.9064	35.7378	39.7681	37.1402	37.3974	34.9756	28.8754	23.3572	21.3017
Cd47	69.9583	65.2903	44.1552	37.5528	31.5354	34.7842	30.1356	29.4382	58.4275	51.4941	33.3234	30.4601	60.13	60.7143	35.3941	35.7407	38.8812	52.1856
Hdlbp	54.9063	52.9908	20.9873	17.6487	26.9793	28.6045	27.9331	29.9476	54.6124	54.0204	35.1257	37.3475	44.4049	46.3249	33.726	30.4004	33.4464	37.9608
Fam111a	27.8193	26.4243	4.59272	11.259	28.8658	29.6636	30.3964	39.8102	83.7557	128.307	36.741	34.2558	98.4078	92.913	26.8899	26.221	19.7465	21.7203
Ptp4a1	100.531	71.5658	19.8795	17.107	17.0875	15.3031	28.6195	26.6388	29.9784	28.8625	34.7608	38.7785	32.0195	31.6514	32.8198	32.6691	20.5542	22.4515
Pcsk1	0.201424	0.274062	0.214576	0.204421	0.128177	0.115171	26.6196	28.7262	27.83	26.0991	40.6111	44.5918	22.6444	24.7818	23.5205	30.0307	6.12855	7.68925
Ppp6c	30.7156	29.6101	14.9141	15.8981	17.7413	19.9708	30.8062	30.0998	33.9537	30.6342	34.2674	36.2336	32.3859	34.8034	31.333	30.9109	22.0199	24.0426
Nsfl1c	13.2558	16.5071	19.4261	18.6962	16.5311	17.204	21.516	22.3224	29.3496	22.017	36.4116	49.3271	30.188	26.8795	36.1629	27.8411	23.3913	23.1561
Polr2f	7.80567	8.07891	14.6727	14.5118	19.3262	20.0643	25.8092	29.7217	35.8074	30.6115	35.1491	43.5091	34.1556	39.287	32.609	26.7558	33.6933	33.2108
Eif1ax	28.4516	24.5886	23.1626	18.188	22.795	22.9796	29.613	29.4188	41.6844	42.0462	34.9927	35.9941	43.6949	41.5666	33.6577	29.8773	30.6655	30.2112
Cetn3	18.9621	14.0668	23.4388	17.0245	25.4584	23.3836	27.7354	31.3198	33.9872	35.6307	35.6611	38.4228	39.3758	36.8091	31.9678	28.2062	40.8631	30.9933
Snrpd1	7.72379	6.4074	14.6151	12.0718	11.4312	12.847	24.437	33.4998	37.4974	46.7574	39.0213	37.4875	35.4212	36.7755	29.2159	29.5758	28.6026	27.8763
Eif1a	50.2099	42.5822	37.1974	26.6893	26.3455	22.5375	30.358	31.4828	58.4558	59.0638	34.9807	39.4239	56.459	54.3164	29.7617	27.1613	40.6201	36.8564
Cbx5	19.0944	17.5366	10.1236	16.1703	18.1283	18.2022	33.5516	36.6475	47.2676	47.1837	38.9203	34.0652	40.7644	37.6038	24.9864	24.8942	26.517	23.5258
Ppp1r15b	53.8933	53.3158	47.1723	49.542	18.2193	19.2084	22.2804	22.8779	21.2145	20.0047	34.611	38.3206	26.9227	26.9	40.4763	33.9153	21.4868	23.1354
Eif3g	13.6588	16.8073	16.9839	13.8288	16.3227	17.2084	25.4127	25.6321	35.5748	32.0508	38.4442	42.5912	35.0159	32.8759	32.1718	28.1195	32.7263	28.7269
Klf4	74.1738	72.8778	22.4	35.0854	8.5174	7.95213	35.4493	30.1285	9.32407	10.065	27.4401	41.639	9.2436	7.77078	26.5373	31.0516	6.59342	7.16747
Ppp2r5c	25.69	20.1103	15.2842	12.2346	13.6951	17.0099	30.0806	31.275	31.9713	29.9662	34.659	34.2125	28.2334	28.056	31.6097	30.321	19.1219	22.9887
Eif3l	21.6955	18.7857	15.5672	14.0133	17.245	19.6048	27.8369	27.4684	41.4407	37.8837	31.0718	38.5482	36.0148	38.8632	31.5956	35.1766	28.0662	33.0992
Eprs	31.89	26.5884	30.0206	22.1728	14.5071	15.385	28.0175	36.7294	31.5542	31.4233	35.8796	38.0847	28.9887	30.6843	27.2802	25.3216	19.1468	21.2381
Gatad2b	45.9089	40.8238	33.6377	27.9801	17.9769	18.9971	29.0042	29.5729	24.5431	21.4909	33.5033	35.1522	26.1268	29.7891	31.485	32.4533	21.2002	25.6292
Yeats4	12.6259	13.5944	10.3388	13.6525	22.3969	22.953	26.3616	25.9097	50.1778	50.6511	40.188	38.7157	53.3735	56.786	32.0709	27.8586	39.5529	42.321
Scoc	39.0736	29.2097	12.224	11.2148	26.2944	31.1696	35.8009	35.2579	59.497	58.2755	32.8588	30.9852	37.1778	41.6721	25.9067	30.2775	22.0576	28.4806
Hp1bp3	27.8822	25.5486	26.998	19.4341	17.3269	18.6267	24.5643	25.7146	30.943	31.6872	37.4799	37.5941	36.5285	38.2438	33.8186	31.6891	26.0387	26.6899
Spp1	63.7681	48.005	5.27365	3.3418	21.7258	26.5933	43.5383	54.1428	93.6454	109.938	28.9647	32.9437	25.6408	27.3186	16.52	14.5882	9.49724	9.51944
Uqcr11	9.02546	8.4314	10.4025	12.4885	43.9495	51.7165	25.1505	26.6246	70.8714	58.0059	36.2032	40.0514	57.8049	54.923	34.9079	27.2866	46.6101	49.4602
Alcam	35.0439	33.3717	78.2082	74.1779	8.99017	12.014	29.0083	25.9645	12.6721	13.1335	31.3009	26.2321	17.4234	21.1456	42.2021	35.488	16.8586	22.469
Gabarapl1	49.5519	57.8444	28.808	24.8406	15.7543	17.9065	29.4873	30.3327	21.2685	17.7977	36.6308	39.0137	22.7488	24.8441	29.8362	24.8644	23.943	20.5514
Mki67	5.96101	5.60794	12.8454	11.2473	2.24715	2.43365	32.1791	35.8109	36.2122	34.6788	36.1271	34.6324	20.2677	24.9645	25.0786	26.19	9.00736	10.8896
Ndufs4	47.2226	36.0208	25.2204	22.9049	33.3123	39.6239	21.9637	24.2211	36.2139	33.9383	36.0481	35.8633	39.2004	41.1833	35.6363	35.8541	29.5372	34.6554
Tanc2	8.22539	7.69658	15.632	11.7964	2.89312	3.40872	47.8069	49.8466	9.16514	8.76109	27.0081	25.2482	8.90886	10.4954	19.2368	20.3793	6.09736	7.4768
Ppt1	49.0959	39.293	18.4132	14.6601	21.5396	25.4273	24.5824	26.603	50.5984	52.1866	38.6664	40.4881	61.4833	62.4176	31.8517	27.1119	43.9619	46.3193
Rabggtb	25.7982	20.8966	25.405	18.5831	14.4103	15.4305	29.8834	26.6866	29.6433	29.5764	31.8081	40.025	31.3655	30.5833	31.9286	28.8665	22.8428	23.6711
Fxyd6	119.739	141.904	38.713	38.7943	84.857	105.529	30.2678	29.9536	59.5251	59.4794	34.0289	34.3676	59.7532	54.5628	34.8254	25.6872	65.911	64.8498
Prpf8	28.3064	28.6261	26.319	21.5881	12.2018	14.6504	26.8404	26.1855	22.3688	22.5682	35.701	36.6059	23.2691	26.697	31.7154	32.0799	16.8319	21.8074
Parva	49.8482	48.4952	28.1242	27.3144	27.5845	36.3449	22.3125	24.3222	37.4902	35.1187	34.0721	37.8567	42.5086	40.527	38.5465	31.7716	28.7487	33.7031
Ndufa2	9.56144	8.85846	13.5364	11.1238	45.4699	48.4526	28.8346	27.2992	91.931	91.5057	33.9572	38.4325	68.7445	57.5438	30.3426	29.7752	86.8419	65.1438
Ei24	20.2217	18.2918	12.0728	14.3026	23.5447	26.912	24.8561	25.2115	31.0726	28.6959	39.2944	41.4435	35.384	31.9034	30.0221	27.1598	26.0379	23.8508
Pigp	27.865	22.3422	11.1207	11.1556	27.0182	32.3526	22.366	24.9831	38.9785	37.6159	37.6701	37.0301	40.1743	43.3064	31.7506	34.0813	36.6926	42.3584
Eps15	34.7757	28.833	19.425	16.678	26.794	27.3119	33.3517	32.5267	42.5371	42.6224	31.3213	34.1629	33.5281	34.2478	28.3925	27.8238	24.5229	28.1336
Celf4	14.0336	14.0823	7.84087	6.88194	7.38911	6.82524	15.9047	19.2722	18.6915	17.5803	37.8605	34.6231	22.238	29.0392	39.3423	40.5492	17.3939	22.3445
Zfp36l1	56.9363	77.6366	86.2394	80.4684	9.13852	9.84692	22.9314	23.9082	26.2905	22.7971	36.0351	31.8656	23.5952	21.9149	33.5986	38.8924	16.6885	22.7909
Ndufb4	7.48314	8.95988	10.3078	10.6147	24.8973	34.4889	21.912	37.7908	48.6001	44.6118	32.04	34.3127	42.7353	45.0723	29.5958	31.5764	48.6673	36.531
Osbpl9	19.073	17.2997	18.896	15.7143	12.5235	13.5452	35.847	35.2452	37.0021	34.8795	32.0496	36.8282	30.4459	30.9568	23.7036	23.4814	20.2359	22.6013
Emc3	32.5023	25.695	17.9036	16.312	22.7696	27.3384	27.3605	28.6954	31.257	27.464	33.9277	36.3141	34.4164	35.6838	33.6003	26.9651	22.5654	25.3236
Extl3	11.0124	11.1488	6.39123	5.40054	7.58708	9.49144	42.9094	49.6705	42.6462	34.4306	27.1618	28.32	22.1494	28.3672	18.422	20.1747	13.336	17.7487
Adipor1	38.5439	34.7638	14.0272	11.3274	18.7891	21.1129	31.124	29.5609	34.7532	32.8723	33.6465	36.7274	30.1127	31.0158	28.8902	26.5901	25.9706	26.4312
Hadha	20.9883	17.6472	14.8674	11.5358	17.5785	16.4738	29.3487	33.5132	35.8074	33.7632	34.0619	35.7544	32.4536	32.4731	28.0687	25.6735	21.4757	23.4174
Cldnd1	37.2701	33.0514	21.7357	17.4255	28.4581	28.8234	26.6246	25.7503	32.1364	29.8951	34.1207	34.2092	33.8912	36.6841	35.1437	30.5427	30.615	30.6782
Aatk	12.6057	13.9438	25.1356	27.9564	9.45036	11.4207	16.7966	15.7612	7.43116	6.02913	33.5427	35.6483	14.1435	14.9381	44.762	39.7472	14.4839	18.1418
Hs2st1	12.4143	12.8687	15.3756	11.2245	7.36733	7.98294	37.9589	35.701	21.842	19.585	32.1144	32.2089	20.2312	23.0513	25.3378	22.7905	13.2334	14.5178
Iqgap1	25.1954	27.2496	16.6906	12.4037	8.19858	9.45467	32.4567	34.2107	28.1496	29.4506	34.3678	34.7006	24.4692	26.6832	24.6779	25.6	15.6063	18.0355
Rbm39	30.4662	26.736	35.011	29.3065	13.2486	13.0781	28.5058	29.7738	22.2288	20.7618	31.3504	36.0689	26.4255	24.4823	32.4759	27.7425	21.5896	20.9952
Arpc4	11.85	13.0586	9.27055	9.2819	20.0106	22.3171	27.0328	30.3728	61.4512	55.1379	34.198	39.433	51.0009	47.0105	29.394	25.4489	37.4782	36.9313
Mal	685.807	498.222	230.849	173.859	337.685	448.94	16.2115	13.9916	14.6871	12.0235	24.7473	28.5109	16.9286	16.8299	59.5382	42.8054	47.2324	56.233
Pbk	3.0346	3.16644	1.77403	4.25898	1.80512	1.93038	33.2556	33.1567	49.6606	51.4974	40.4433	31.9012	32.5215	40.1665	24.2764	22.752	11.903	15.246
Hint1	11.3123	11.7811	17.4489	14.0759	39.8015	43.6419	28.079	32.7177	82.1807	96.6638	31.3062	32.9693	72.4682	64.163	32.6011	28.0875	74.5994	65.6632
Lats2	41.7163	30.968	35.8326	27.5314	14.6717	16.6104	32.0718	29.6487	19.1029	18.8511	33.8056	35.2279	23.4412	24.4131	28.9352	25.9911	16.2906	18.0143
Srp14	20.5078	13.1639	12.7215	14.3349	29.5751	34.4831	28.6719	23.8219	55.9075	55.7986	33.5122	40.8239	50.4528	49.064	32.8869	25.8528	44.5035	43.3697
Ttc3	41.2933	36.2982	28.0064	21.9159	22.1738	23.7908	27.4567	26.6743	25.0721	24.8293	34.6083	34.2274	27.6388	32.2599	31.579	30.8968	22.2067	24.1395
Atp2a2	28.1227	26.5314	18.3038	15.2061	8.38936	9.02299	28.2145	28.227	23.7161	22.8387	33.9064	35.432	23.0812	24.3981	31.7218	27.8988	16.4839	16.7036
Aga	33.5525	32.3775	31.9812	25.6086	17.6144	19.8475	22.349	21.3707	34.8705	35.2396	35.1387	35.9868	42.7381	39.4357	40.2648	30.2235	32.75	32.7056
Mrpl23	10.0156	8.67444	10.5082	11.356	21.0092	21.9249	23.9339	27.2338	45.4188	47.9194	37.264	34.3262	41.1652	41.6003	33.779	28.7304	38.4713	37.3548
Mpc1	29.905	16.9486	17.1566	13.9068	34.513	49.521	31.7486	35.0531	77.8795	68.5755	29.2925	28.8742	55.6374	46.5448	30.8874	29.3669	45.9058	53.4795
Dnajc10	21.4762	22.0007	9.94395	8.94131	14.237	14.9638	28.7443	30.4747	31.6304	31.7271	33.6947	34.3122	30.1298	33.6614	29.6149	28.3581	19.8415	22.8846
Nars	21.3567	22.0329	23.3785	16.1301	16.0269	14.7244	26.2886	26.9922	30.6779	29.5206	35.7217	37.2009	31.1906	33.1652	31.1508	27.6593	24.2193	22.2796
Snapin	25.0338	18.5052	11.26	11.4654	24.8848	27.632	22.6281	21.9471	43.9662	42.274	36.8875	35.0337	46.8204	46.0526	34.1587	34.2046	38.9058	44.7826
Ppp3r1	44.7544	33.485	16.2571	18.892	18.1652	18.2947	26.9642	25.8852	26.0161	24.0279	35.4695	35.9556	30.9203	33.6656	33.826	26.7348	20.6139	20.0616
Ubl3	30.7112	23.7052	22.2442	16.3532	12.1854	14.8774	17.8274	17.1613	15.4745	16.2831	34.2954	37.2233	25.3202	25.9166	41.4402	36.5201	22.642	25.5909
Impdh2	18.5261	20.0203	19.8053	15.6659	10.0041	11.2319	30.4935	29.5785	29.4111	32.6332	31.9641	33.8408	27.4405	26.3067	31.38	26.865	23.4645	24.5046
Top2a	6.87364	5.68593	15.614	10.7989	2.95634	2.985	27.3766	28.3758	45.5648	47.4427	37.5461	37.1722	30.1332	37.3136	27.6406	25.9854	14.3749	16.9496
Wsb1	21.9874	27.6935	49.1392	33.0565	5.33872	6.85313	27.1241	36.4797	11.0766	11.9149	29.5231	34.3625	8.53538	9.14148	29.7405	26.695	6.82776	8.76972
Prc1	4.25408	5.00979	7.92623	8.01609	2.4796	2.43725	31.4762	34.7701	41.197	42.9224	32.2134	36.9847	24.1752	27.034	26.2813	22.0852	12.1378	13.0737
Rcan1	40.6841	37.3784	52.8656	48.3135	6.2757	7.17423	28.0801	27.7776	14.5136	15.2099	29.2346	38.1013	17.1746	17.9525	28.5087	32.0191	14.6887	14.9366
Atf6	81.9994	76.7149	27.7738	21.4264	11.0445	14.144	26.1073	28.2256	25.3708	23.7818	35.2286	35.8015	23.0008	26.1451	30.1067	28.0452	16.4276	20.6725
LOC498750	0	0	24.2738	25.3377	18.13	20.2489	22.4043	41.3069	27.1513	26.8377	31.7429	28.7663	26.581	29.8603	28.6411	30.4757	18.6768	25.7981
Mpc2	50.1028	31.7016	17.6228	15.711	58.5844	68.0645	21.232	32.1308	68.2142	61.6108	30.2617	31.5337	50.4382	61.0257	37.0997	31.0705	64.133	58.6108
Tor1aip2	18.4992	17.5221	15.2879	13.4916	16.0332	16.9816	28.9366	29.4541	34.1768	29.604	31.525	34.2573	34.2709	33.8383	30.1294	28.9887	22.3653	24.4396
Rnf5	12.7507	15.1434	12.0922	12.4183	16.4267	19.5899	21.4711	22.9369	25.7358	19.5839	44.309	33.5831	21.5521	24.2901	29.1594	31.7835	17.7352	21.2455
Csnk2a2	22.4449	20.5059	22.0925	17.0073	13.1459	13.1052	28.0838	29.1184	27.6092	26.917	35.1489	36.298	31.8936	32.2588	28.6599	25.7882	21.2897	21.6256
Oaz2	11.5504	40.1887	18.2792	15.5196	30.8724	31.0239	26.5024	30.1511	50.2691	47.4666	35.8237	36.2327	56.9733	49.4945	28.8827	25.4163	46.1205	41.7751
Sncg	6.02755	9.97717	63.9619	64.3681	73.977	57.8649	44.3026	40.5405	43.8014	29.7035	29.8034	31.0085	104.053	73.8706	18.121	19.1816	46.5213	54.9927
Bloc1s2	33.2327	28.0985	16.2509	16.1177	55.4803	66.7946	23.3344	23.5526	37.1665	33.1013	35.5302	43.3258	37.6906	34.8896	31.1668	26.0143	32.221	27.4524
Tmem88	7.07921	5.69065	3.41887	3.28333	3.20999	4.48107	17.3894	16.6452	16.7595	16.4664	42.1867	42.5156	29.6638	31.7504	29.9224	34.2322	17.1103	20.4363
Ctdnep1	29.1218	26.2338	20.2124	17.5762	17.4441	16.3416	26.9339	23.0959	31.1489	26.5304	33.0813	33.3614	32.0697	33.0558	35.7889	30.617	25.0491	25.9328
Pdlim4	10.8739	13.7811	14.3056	15.8102	4.63736	6.70035	27.9432	29.6348	17.734	16.1743	36.9298	33.9653	17.5981	18.503	25.1471	29.2284	12.5482	16.6954
Psme1	16.3498	18.207	17.054	14.2545	22.9355	20.1684	24.3348	32.6559	62.5281	62.0641	40.4372	33.7813	52.4733	55.7955	25.7587	25.844	48.9271	53.0251
Kcmf1	37.3969	38.5707	20.9262	16.5848	18.1112	17.1694	30.0026	25.2207	28.127	29.3187	34.2317	35.6426	27.1319	28.3657	30.4238	27.2263	20.0868	21.9474
Slc3a2	45.4767	50.7076	23.8049	20.3128	13.604	14.1543	30.8287	33.5016	21.6103	21.6755	27.8446	36.8744	21.6769	21.8862	26.652	26.9373	13.7676	16.2701
Cyc1	28.1141	24.9111	16.6289	13.3788	25.8492	26.3123	24.1568	24.2807	53.3658	42.1938	33.4631	36.1719	49.1183	48.3797	34.3535	29.9859	29.9497	36.4423
Xpr1	21.361	16.2626	10.7731	9.09941	5.56725	7.18852	31.4982	34.0949	21.5579	18.6632	32.8392	35.8193	15.8984	22.4275	22.92	25.1742	9.25822	11.7359
Wasf2	35.7391	33.6491	15.3157	16.0452	13.21	17.316	28.8738	28.0258	29.6764	26.9678	33.1947	33.6185	26.0973	27.1959	28.5073	29.3849	17.9806	22.8549
Cox7a2	11.9271	9.14996	12.2816	14.4237	19.3505	22.3971	22.6407	60.1156	45.1805	48.7218	25.3142	24.4021	30.9021	38.8204	24.3257	24.3497	30.2927	33.6463
Smc1a	22.2813	20.15	30.2129	23.6005	14.2341	13.5313	28.0433	27.7396	30.0353	28.7803	31.8179	36.0937	28.5068	32.7615	29.9126	27.0175	20.5551	19.9881
Arl3	40.7283	34.0614	25.3138	20.7513	33.9654	34.7557	22.1661	23.721	35.2194	37.375	38.6973	36.8741	44.5882	33.9534	29.9259	29.1831	35.8337	39.8633
Ppp1r14b	8.27576	7.75392	10.2104	7.70001	12.0083	8.22175	22.1184	29.1586	36.4596	40.4013	35.6358	39.8037	33.331	31.5571	27.0801	26.2953	23.9727	22.6027
Cox7a2l	18.703	15.0896	14.3474	11.631	35.4247	35.1192	27.5354	27.0611	56.923	57.9863	31.2937	32.2493	65.8047	62.2058	32.5517	29.3614	60.7307	54.7696
Tspan17	70.4494	58.8964	21.5389	18.7705	121.326	132.424	20.3668	18.5732	17.2333	20.1831	37.7384	38.4071	25.2356	26.875	34.2687	30.0578	24.6532	23.1098
Col5a2	177.294	144.784	41.6431	33.7303	46.7736	59.3466	28.6672	27.7687	69.7559	69.6924	32.1199	27.0056	84.2728	82.5574	31.598	32.1087	54.5066	69.4809
Tmpo	12.6588	12.4639	19.7411	18.4132	7.90111	7.19873	27.9129	25.2554	28.4247	29.2735	31.8516	36.3306	28.9876	31.1964	29.8593	28.0025	15.596	17.1301
Ppp1r15a	34.8655	48.3323	32.8568	32.8495	2.25123	2.49429	26.6195	28.1405	3.69244	3.70689	29.5963	40.2416	4.1898	4.67097	26.0953	28.4954	4.33828	5.41674
Cotl1	7.74188	7.90487	9.89373	9.76252	6.43092	8.09809	21.4794	20.3441	30.3061	29.6656	32.4146	38.2668	27.6736	28.4272	34.943	31.7112	21.5418	23.8828
Pomp	9.88099	8.25837	10.6917	12.0649	20.9527	22.8961	21.8958	29.926	57.7926	44.9985	29.8672	36.1344	49.0879	40.2626	32.1	28.794	37.1654	31.5947
Rassf4	14.3336	12.0008	33.8064	24.3629	8.1626	11.7085	37.9654	36.9095	28.8587	26.8148	29.9852	33.129	17.9492	19.6176	22.7339	17.877	13.254	12.8141
Map4k5	14.9283	12.3816	15.1226	11.8753	6.64873	6.81523	30.2731	29.3768	13.948	13.1311	29.8214	30.9624	16.469	18.667	29.3144	28.6954	11.4986	14.7308
Higd2a	13.3711	12.9056	12.7287	11.4791	20.4585	22.3412	20.9811	25.1741	35.0459	31.9746	32.9629	39.4921	34.8451	32.4969	30.8446	28.8959	28.9714	27.3123
Tnc	5.85718	5.7857	1.99967	1.46348	0.547657	0.985274	40.7618	37.9695	9.25601	9.51546	30.9	31.5836	7.30449	9.56591	14.1687	22.9429	4.41945	5.47192
Dpy30	8.64481	7.53865	9.76915	13.6605	22.5255	20.7576	29.6202	30.2765	61.3232	55.8837	29.2008	34.4646	52.5525	47.3778	28.4563	26.0607	37.1188	38.4823
Fubp1	19.8087	17.672	30.7882	22.8565	13.289	12.9277	25.9249	27.1158	30.5956	28.7987	32.5789	35.4741	29.2891	30.3308	31.6837	25.1059	17.6523	20.9226
Rap2c	21.476	28.1871	6.07028	8.42612	16.2203	18.0759	28.3747	27.1485	31.6909	30.946	34.9511	36.3778	33.2098	35.2356	24.1288	26.7078	15.4456	20.9005
Zfp266	28.4475	22.8206	20.545	20.2987	15.2985	18.31	20.7005	21.5014	21.0123	20.0912	29.3783	32.9765	24.6928	29.918	36.5421	36.4143	21.9282	28.3029
Col18a1	9.36374	11.2419	6.24174	4.97784	2.87983	3.25731	28.802	30.003	17.6705	14.5536	35.8648	34.1076	20.6728	22.2056	22.7925	25.9208	10.9018	15.0425
Oxr1	21.6617	24.1846	11.3472	16.0027	16.5121	14.9728	30.6625	30.2618	24.0056	22.0584	29.3903	32.939	26.0063	27.2699	29.2446	24.7954	20.495	20.9468
Aimp1	12.0167	13.1951	18.6787	16.8303	20.5991	18.444	18.786	17.4785	32.2912	28.0443	38.2222	39.433	38.9728	34.6996	34.103	29.1997	27.3268	27.2058
Pnn	19.6032	15.5105	20.3321	24.9532	10.6946	10.5827	24.5171	29.0615	20.3519	21.584	29.0516	29.581	17.7457	18.6592	35.2492	29.5154	13.8471	14.6623
Ifrd1	189.806	168.746	49.2315	48.5956	12.8589	11.4891	25.1611	29.9344	16.5474	19.5784	27.9267	35.2935	18.2065	17.9099	23.1066	35.4692	13.0792	12.6826
Sox4	4.4303	5.1203	5.61007	7.02493	1.54105	1.60933	26.507	26.7797	10.6417	9.9674	30.9472	32.2553	14.059	15.2067	27.5479	32.7686	10.4543	11.1191
Kmt2e	40.3961	37.6952	29.6148	25.2504	15.6391	18.6662	27.5449	26.6905	24.0826	22.2923	32.6403	30.4785	27.4608	29.9314	29.5839	29.6816	19.3722	23.9906
Cast	18.3271	14.2285	20.2516	15.4814	17.0649	18.2836	30.1095	30.755	37.6945	37.2538	32.6838	33.1769	32.8733	36.5934	24.9535	24.9281	24.2589	25.9159
Eif2s3x	27.389	24.7816	17.8045	13.6137	16.867	19.0336	26.4362	28.0502	44.7451	42.338	32.3427	33.9704	44.4459	40.0974	28.4336	27.1355	33.6944	30.0801
Acadl	17.3711	12.17	12.7336	9.49973	18.6066	18.166	28.3306	27.6175	49.7018	47.0209	33.8042	33.2285	42.341	42.0239	28.0374	25.117	24.2048	25.3283
Tpp1	42.0614	36.3693	16.5795	13.1086	15.2003	19.4996	23.2669	24.1461	41.7861	37.6346	33.0646	31.3164	35.865	40.3949	33.3899	30.8149	25.7387	34.486
Atxn10	12.7924	11.9336	12.1427	10.3755	13.1007	14.5853	29.5187	28.1268	31.5227	31.5192	33.6463	33.8422	28.3845	31.3935	25.9679	24.6301	20.3254	22.1023
Angptl2	15.6982	18.5281	15.6182	13.8015	11.6561	11.3469	33.5269	38.1623	18.4713	17.3121	28.9484	31.2764	22.7979	21.5555	21.9804	21.6788	14.595	18.7267
Ncoa4	60.7283	43.7118	21.2925	22.9439	39.3751	45.5967	21.1966	21.4058	51.5494	47.1565	32.8268	34.3608	55.4626	53.8304	35.0676	30.6271	40.2785	39.8077
Usp6nl	40.1282	36.8628	40.1565	31.4427	17.0392	19.4584	12.4244	12.5765	8.10487	8.02517	35.9324	31.9739	14.7305	17.508	41.4753	41.01	17.9728	19.7593
Myl6l	31.2192	26.9273	28.1442	24.8667	58.4022	66.3481	51.6846	30.7013	0.1	0.1	0.1	0.1	0.1	79.3042	47.977	44.7701	94.1412	82.4159
Dhx15	26.4184	22.5239	14.9966	20.3013	12.7476	12.8412	29.2177	30.7277	29.8412	31.7234	30.0007	33.4058	30.8451	29.8432	28.6335	23.1758	21.3434	21.1097
Ppig	20.7138	17.0253	16.5117	16.0427	20.1686	20.5928	23.0606	22.2871	35.4381	35.1969	37.1427	36.4886	40.3473	41.2603	29.5447	26.6302	20.8916	26.5456
Eif4ebp2	9.34922	10.7936	7.49368	10.5242	12.7782	13.1989	26.2974	28.3833	29.5427	25.3416	25.5434	34.9134	28.7474	31.7148	30.6674	29.254	21.1696	23.4046
Efcab14	39.3043	34.1966	21.6038	16.8903	15.0099	19.4253	26.1845	29.1209	25.6174	23.523	32.0342	32.761	23.0013	25.5103	27.2851	27.4023	17.2995	21.5364
Ufc1	20.8432	19.1565	15.776	12.153	26.3602	31.1652	25.0113	28.008	47.7709	47.7331	32.253	34.1297	46.8268	44.7863	28.2648	27.0785	36.9929	37.7887
Rbm8a	25.6965	23.4276	24.531	21.9192	16.3559	15.6171	22.6579	23.6322	30.0086	32.782	33.9532	38.5757	35.7304	34.2131	29.9149	25.908	25.4371	24.3839
Ddah2	10.5444	13.8037	29.4361	32.5627	21.952	22.4906	20.4117	20.6902	19.5913	18.551	31.2188	38.6575	33.8739	29.4387	35.3677	28.2305	31.0358	33.0686
Strap	37.6431	30.3004	20.9529	16.1333	14.4709	14.5095	26.3937	24.5969	30.0463	29.0097	31.1675	36.5618	31.7438	32.0936	28.5595	27.122	20.2714	23.3658
Srsf1	14.1818	12.0186	14.8601	20.6577	13.7455	12.5335	28.1215	26.4407	30.8932	30.5598	30.3224	33.602	29.787	31.9801	31.0483	24.6512	21.3557	20.0069
Mbnl1	61.6728	57.3015	28.7639	24.0453	25.5518	24.9478	26.8293	27.8006	42.8501	38.0047	29.9506	35.9736	42.5179	41.9257	27.5653	26.0648	32.6825	30.977
Slfn13	11.195	11.496	21.872	18.0771	3.15208	3.44527	31.5126	31.3572	16.8286	16.1104	27.9388	32.3238	11.8094	13.3386	25.7652	25.2859	9.32639	9.42624
Txnl1	39.7857	34.9695	13.6991	15.5063	19.0522	16.2626	27.1494	28.5991	33.6281	37.2364	31.0194	35.2198	35.6112	35.7654	29.194	22.9866	28.0921	23.2334
Hcfc1r1	8.19283	10.8821	10.7996	13.6088	18.0224	22.2873	26.8076	24.1899	35.5555	37.9998	31.9839	35.1967	31.46	31.1809	28.0729	27.6337	28.2285	28.8017
Hat1	17.5541	16.7533	18.3391	14.3994	13.4131	11.2622	30.0208	31.2111	43.9296	43.8878	32.4122	34.4593	33.6506	35.2773	22.8386	22.9226	17.8831	19.6104
Hook3	42.8859	35.0149	24.5146	23.3294	21.6225	24.6564	31.5222	31.0257	35.0429	35.1023	23.4601	33.1692	33.5846	37.5684	28.417	26.2697	26.0845	27.1997
Nsa2	29.4017	27.9623	14.9416	12.2497	20.498	20.2557	24.0245	30.8324	37.4453	32.9877	32.2106	33.322	37.6179	40.088	26.0685	27.3946	27.5178	27.4891
Tbl1x	50.0983	44.2106	20.4627	18.3843	18.2532	19.815	25.757	24.8518	30.9831	27.651	32.558	29.956	32.0723	33.3543	31.2252	29.446	20.896	26.0651
Nutf2	12.0242	11.4079	11.1494	8.67766	14.4843	14.6048	24.3896	24.437	39.829	33.8482	33.1076	35.098	33.7635	35.1454	28.2627	28.4471	23.5819	24.9568
Mea1	10.3155	10.7667	13.0147	12.4927	20.1106	23.2363	21.1808	25.0125	45.5493	41.828	39.4699	37.0792	40.9431	35.4396	26.6808	24.225	37.6492	39.8167
Tmem128	21.2134	12.4512	13.2919	10.994	20.023	19.9259	22.2538	28.1616	32.894	30.4183	29.582	39.7036	36.5247	33.8208	28.4862	25.2501	22.2397	23.1586
RGD1311703	14.8985	13.2181	21.1359	14.2291	18.6798	19.3535	25.5747	25.6873	33.5589	32.64	31.9036	35.0886	39.2283	38.7118	29.5325	25.29	32.2258	27.7241
Pum2	30.221	22.0407	25.7102	21.922	16.1628	16.8898	27.4234	27.6899	24.0727	24.6217	31.4059	32.6668	28.2089	29.1418	27.4757	26.3936	20.8456	20.6234
Med13	52.4022	49.9322	28.6696	22.8795	12.7212	13.9595	26.4457	29.5173	17.7706	17.0561	31.7184	31.2414	19.9142	22.4165	27.3361	26.7066	15.8364	17.8186
Memo1	19.0399	14.1232	19.5748	14.1795	12.1339	12.5596	26.8035	27.9499	35.6067	36.3575	30.3985	33.2423	35.1657	32.4094	27.598	26.9214	23.0924	24.1789
Ssu72	15.0951	14.8745	11.1378	9.11745	23.7835	23.6596	24.0619	26.3853	52.6855	46.7367	32.395	34.6811	47.3342	43.3342	27.8466	27.4779	42.1758	34.686
Arl5a	36.9101	31.598	19.2625	26.2815	18.8484	18.6441	21.7478	22.3161	21.7894	22.258	29.8127	31.4404	32.2283	32.1867	32.8985	34.5265	24.4515	27.4867
Rab14	18.0358	20.3334	19.7872	20.3302	15.6289	18.6881	23.3531	30.4262	30.7634	25.4855	31.1323	32.1311	26.4916	27.6809	28.1458	27.4883	21.7965	24.0989
Cited2	22.1759	29.0485	3.66653	4.00422	6.32706	5.42953	20.4869	22.8299	17.5194	17.3332	34.7784	35.164	18.6139	19.7559	23.2885	35.9862	9.81927	14.3446
Sdhb	12.7334	10.8606	14.4346	11.8147	20.0728	19.9884	24.8673	28.2946	47.6488	43.6328	32.8868	32.234	37.3534	35.452	27.8013	26.4375	31.4444	33.9254
Cdk17	30.2501	28.5487	15.2306	20.334	6.92775	6.8766	30.385	28.7956	14.2163	15.2987	27.3932	30.5375	14.5732	18.0808	29.5558	25.1873	9.27608	11.3263
Dnajb9	48.002	53.2678	15.1604	19.8869	11.3058	13.8803	25.0386	25.9415	25.3935	23.4043	30.8353	31.2981	25.9568	26.1906	30.5747	28.0067	22.6711	19.6863
Eif4a3	17.1303	14.746	20.8728	16.1358	11.255	14.7798	23.5698	20.8606	28.4238	26.384	29.3245	39.1069	28.2564	29.0014	31.3836	27.3414	21.5982	24.1963
Acvr2a	58.3758	51.293	28.2481	25.2128	24.255	23.2985	27.0395	27.8314	29.3234	27.1918	29.9527	30.2441	34.5043	30.7918	28.1156	28.2863	18.4072	23.1679
Zc3h15	16.7519	16.6286	8.58299	12.9697	17.0674	14.8483	27.5501	27.0201	29.1808	29.7244	33.1544	35.2864	34.9722	33.9416	23.7329	24.5974	24.8367	22.3114
Tpi1	16.3084	16.6522	13.015	11.0003	26.7418	31.062	25.889	31.417	46.509	41.3372	30.6374	35.3856	40.4274	36.4849	26.38	21.4477	29.0728	26.2142
Ypel5	23.9627	22.8016	16.0264	13.8359	19.2988	16.8333	27.8884	28.845	22.7633	17.9609	29.2832	32.3517	28.7508	25.6393	28.0186	24.7584	21.7431	19.9412
Hbp1	36.0881	34.9782	30.0401	21.6712	19.7807	23.302	25.0888	23.631	25.4297	23.8677	29.1656	30.4609	36.5691	33.3407	33.9537	28.8373	27.3624	34.0053
Purb	94.8122	83.8286	19.6943	24.9008	24.1768	26.6009	25.9843	26.6287	21.9721	25.9965	33.5317	28.0901	24.3259	25.4115	28.7027	28.1389	18.7412	21.6152
Cox17	12.5357	19.0141	20.0194	15.3966	30.499	32.6601	25.6132	26.0197	50.8662	37.8188	27.3499	32.9806	30.5037	33.0514	30.9211	27.9633	28.3308	23.3991
Celsr2	10.6876	10.4011	5.70177	5.61473	3.20185	4.55241	19.7104	20.652	7.85518	6.41775	33.5188	36.1655	8.00765	10.5598	29.4821	31.3005	6.24207	9.06687
Tcp1	13.6378	14.2828	12.3721	10.9436	11.7941	11.3642	20.7898	38.7907	32.0723	31.7375	31.7531	31.7393	29.1872	30.986	25.1823	22.5387	20.2395	22.1244
Mapk6	34.0646	31.4119	17.0144	14.7481	12.1903	12.6749	27.3707	27.1906	18.466	18.6877	28.9343	35.4723	20.9465	20.8846	26.4311	25.1531	15.6402	15.305
Aldh7a1	16.5663	16.3587	22.2358	14.6795	18.4439	19.4905	23.3253	23.9252	38.8303	34.1264	34.803	39.0239	38.6312	35.7258	25.6521	23.7628	26.2439	24.4374
Anxa7	12.7489	10.0265	8.41321	6.69584	9.53207	9.77609	32.6024	30.3365	27.744	27.7165	30.8437	31.5529	25.818	24.4248	22.1425	22.3642	15.7524	17.9068
Flna	24.0221	28.9005	17.76	15.0156	7.32961	8.64515	28.2281	28.0578	21.2211	22.5471	34.4952	33.8994	18.9305	22.035	23.0185	22.0873	13.6814	16.635
Sox2	10.203	9.12872	11.5291	8.2033	0.551352	0.594363	27.092	26.0156	9.60557	11.2773	31.9333	28.4165	9.56573	11.0629	25.5164	30.6078	5.32749	8.62953
Apc	30.8851	25.6131	14.1228	12.1631	12.6528	15.2282	30.8722	32.5639	20.1197	21.2368	31.2907	29.1542	18.2431	21.4934	21.1996	24.4599	12.3455	15.4164
Tpx2	4.07249	4.90229	10.1867	7.50151	2.59221	2.07102	27.362	29.5291	37.784	35.7225	34.9176	36.8899	23.0359	26.8135	20.3612	20.1029	9.73707	11.1642
Bzw1	24.8037	20.711	19.2984	15.3847	13.1119	13.6903	27.5478	34.1365	29.7127	28.8749	26.7641	33.4658	30.1763	29.8304	25.1615	22.0652	20.4728	21.769
Prim1	18.978	15.587	14.0095	10.4578	9.30084	10.3278	26.7631	29.8589	62.7759	59.6277	29.2064	31.6534	45.0725	49.3248	24.6472	26.9957	16.3914	24.2646
Slc35f1	28.5912	36.1577	44.9727	60.341	6.43929	10.3933	30.3485	25.5122	5.2654	5.08426	25.4211	22.6196	11.2546	14.4748	35.5448	29.5849	10.3492	13.8628
Ghitm	15.534	13.4713	12.3935	11.793	15.3006	17.2993	23.0137	28.1482	34.1542	31.2096	30.8306	38.3419	35.7441	31.5514	25.0947	23.5774	25.8654	20.3764
Col3a1	0	2300.05	351.475	328.647	953.963	1083.38	8.82946	16.4656	1063.97	1039.47	23.8656	19.7551	1398.4	1350	60.1446	39.9051	958.632	1017.05
Vkorc1	63.4847	57.6283	14.7796	14.5461	44.0416	54.3093	23.3954	27.3107	62.42	55.2181	31.8017	30.2285	61.2665	64.9316	31.1206	24.8697	47.3252	58.2056
Celf2	18.6061	16.6698	35.7799	30.019	9.35521	12.4212	25.6371	27.662	14.2384	15.6172	31.9124	31.592	15.5848	16.2862	25.513	26.2948	11.0382	16.2353
Tead1	17.5716	16.8238	28.2099	24.9161	8.9103	11.14	16.3122	20.2861	10.0574	9.79245	32.3386	32.5797	12.3904	14.5981	32.6849	34.3016	14.9926	17.27
Gpr83	0.269241	0.27555	0.0780643	0.108508	0.200074	0.204927	10.8353	13.5402	10.7832	9.62382	44.828	39.5975	20.4977	23.2698	24.7318	34.9466	10.6686	13.9271
Ets1	18.2084	16.7923	16.9375	13.5861	6.19282	5.34291	33.5972	36.7162	15.5882	14.8553	23.683	29.8314	16.8301	15.1574	24.855	19.731	10.8652	10.5963
Brk1	25.4186	20.0581	19.8209	19.673	37.5852	41.7515	21.8239	20.4228	43.2566	37.6455	32.0906	35.8699	40.5841	44.0149	30.5684	27.5822	38.8565	35.3487
Kpnb1	20.9087	21.0076	14.2142	10.9291	9.92042	10.969	30.941	31.5432	33.1263	33.9389	27.2944	31.7344	22.0081	25.9522	24.793	22.0473	15.3187	18.2203
Sgk1	84.3425	94.015	25.3424	26.5023	13.6526	19.9657	21.8138	22.1137	15.7469	14.9827	25.9094	38.6682	16.2536	20.2483	27.5161	32.0802	13.6215	14.82
Pnisr	21.108	16.296	37.4451	30.3825	9.57817	10.0595	17.293	18.6276	9.69408	10.6677	31.1202	35.3692	11.8885	13.3151	35.5403	30.039	11.6295	11.8361
Vps41	30.6768	23.9886	14.7667	10.3017	18.3533	20.4365	25.9055	24.3375	34.1072	35.2789	34.1942	35.7449	34.1759	31.944	23.6746	24.1241	24.4998	26.0559
Iscu	23.2326	16.7237	17.4276	16.1755	51.2993	49.078	24.1803	23.9149	50.4246	39.8525	34.1486	38.3188	49.4219	40.1337	25.9069	21.45	36.9316	34.212
Csrp2	14.5497	18.8886	45.1408	47.5486	16.2694	22.6118	6.05635	6.89266	20.1479	19.47	22.4627	24.8394	27.2862	30.5952	62.3423	45.2594	80.6135	73.9209
Klhl24	36.2134	33.3123	25.3169	18.7571	23.3925	25.7896	21.36	20.1249	24.0364	21.8685	29.5906	30.4934	37.6126	38.3261	35.3242	30.7443	29.1055	31.3538
Tspan31	17.8357	16.6255	13.6712	12.8819	17.0539	18.3892	26.2295	28.7777	33.5186	30.4849	29.9893	32.1814	31.1429	33.1381	25.4553	24.9449	24.0971	27.2057
Sptlc2	73.4606	68.6358	30.1785	24.6937	40.7675	51.5472	24.7547	28.7261	30.9847	27.5706	32.5006	31.9153	23.9019	25.2689	24.2175	25.4579	17.6648	24.7875
Ttyh1	13.6364	13.6052	32.2936	29.2093	4.61308	6.26727	15.1525	15.5076	5.22025	5.73099	32.5473	30.6781	14.447	15.4187	40.7551	32.7509	14.44	17.9476
Rab31	13.6075	15.4339	9.16802	8.24471	11.9208	12.7606	26.9756	25.5499	34.4789	32.9446	30.0914	30.3988	31.7397	32.2265	26.9329	27.3705	21.8505	25.7611
Glo1	28.6823	25.3937	10.1592	15.4232	27.5991	29.3578	22.1768	22.8565	44.8981	48.5166	32.7877	33.8021	46.0021	43.5946	30.2361	25.3879	38.194	36.5815
Lgr4	17.5817	15.8591	34.6888	26.3077	6.15437	8.34306	29.268	30.6889	10.3212	11.2151	26.313	28.0354	10.6822	12.222	26.5462	26.3474	8.53318	11.8452
Zcchc24	26.4735	25.4704	16.2298	12.0875	21.3276	20.6653	29.1788	30.3251	28.084	26.0557	27.7673	28.3866	30.7051	31.1541	26.7001	24.7788	24.5502	26.5826
Aprt	5.64045	6.35608	11.4414	12.2866	22.4724	22.3743	21.4646	32.1201	61.9767	54.8172	28.0608	35.8406	44.5545	41.3943	27.8527	21.5191	44.8213	44.3958
G6pd	15.5882	13.5381	7.47569	5.73343	9.94594	11.225	28.5711	28.7994	37.2881	30.5525	29.5166	31.6908	27.1718	30.1273	22.616	25.5816	17.1394	18.8826
Dbndd2	5.30269	4.66157	14.0045	11.1829	3.5684	4.52204	27.0713	21.7393	17.9948	19.8038	32.2141	33.0415	19.904	22.8766	26.6328	25.9895	14.0214	16.6986
Nop58	28.1301	22.3147	19.6586	15.9822	11.0495	11.1291	22.5286	23.3857	36.1615	41.3929	35.4704	33.682	30.8485	37.7803	26.0929	25.1554	19.682	20.451
Sqstm1	10.0082	12.2513	11.447	11.9292	6.78113	8.01364	25.2595	29.0788	19.6868	17.0354	27.5143	32.8123	20.3902	20.0543	24.1741	27.3802	14.4202	16.7214
Tubb4b	15.2875	15.4804	13.887	10.3556	16.5372	18.486	35.0665	35.2228	69.9283	71.3872	23.3569	31.6655	40.7861	46.726	21.5257	19.3379	24.3323	26.7001
Fam19a5	3.41397	3.12425	7.31021	6.85632	2.50834	2.80242	26.1459	26.5888	15.0003	13.6094	29.9745	32.2032	15.4576	17.7551	25.3118	25.6725	12.032	15.6372
Arf6	37.9171	40.2478	14.5643	12.9698	9.70514	10.626	29.4971	26.8492	36.6107	35.5574	29.4474	29.1824	30.4575	29.9078	24.919	25.9236	19.9814	24.1917
Bub3	6.98578	5.77533	10.9559	10.2043	11.7952	13.4742	25.7444	25.7835	39.9134	37.23	27.163	34.8646	35.2141	39.1112	27.5139	24.4307	24.1567	23.7627
Wipi1	28.9374	24.0144	17.3012	15.0408	25.5574	27.6033	28.5561	23.4256	23.8643	23.8173	29.8671	29.998	25.8123	28.5771	27.4367	26.2141	21.625	23.9591
Api5	27.9014	23.4655	9.43811	17.5186	17.6144	18.4774	24.1195	25.1243	34.6178	34.3022	30.2618	33.0742	35.6351	36.0345	26.2331	26.6657	25.4267	27.0836
Cldn19	126.369	124.493	48.2321	51.104	71.475	94.6556	2.19844	2.88888	2.79528	1.98003	24.0834	23.5729	11.4355	12.3829	65.7087	46.9129	37.7694	43.5958
Dld	21.8922	17.248	17.6721	16.6856	25.8476	22.9094	24.281	21.8932	35.0393	35.2119	33.4442	32.7796	45.6566	41.7244	28.9138	24.0052	27.891	27.3453
Cfdp1	13.1106	11.9149	18.2559	15.341	21.1456	19.7042	22.433	23.5593	40.0449	41.6861	31.7838	36.1473	43.5732	42.7773	27.298	24.0268	27.4053	28.3297
Smndc1	20.9228	21.0439	18.0849	14.564	12.4748	11.5512	24.414	28.7013	24.5646	24.2597	26.8529	34.1561	27.0351	27.9388	27.7004	23.3503	20.8641	19.27
Mbd2	50.4235	48.0338	23.2848	17.1583	24.7961	29.4518	29.0071	26.7014	32.9017	34.8253	29.211	26.1521	34.7457	38.5836	28.188	25.8887	23.9436	29.4825
Smim11	8.43527	8.92417	16.3612	16.5982	16.301	23.4284	23.0767	23.3173	41.5068	37.6171	29.9522	30.4092	31.6068	32.8969	28.7591	29.6269	27.0223	31.9253
Plaa	23.7397	24.5729	18.6788	14.198	15.7668	13.7875	23.5688	23.1506	29.9783	30.2831	31.7505	33.0077	28.2921	30.7587	27.7206	25.8269	23.3566	23.4665
Ier5	44.6971	40.8638	43.9064	34.5897	2.61776	3.29215	25.3837	24.419	10.0077	10.8208	29.906	33.7846	11.9667	13.5411	26.3502	24.9971	10.0616	9.44477
Srp54a	24.4425	22.6204	18.4217	14.3491	17.4382	18.9856	25.0739	25.5479	33.5068	31.7757	29.641	33.7609	30.2463	31.0503	27.1035	23.6497	20.7626	21.9542
Lnpep	25.3504	22.8817	21.9256	21.2301	17.4191	18.8614	25.6536	28.9074	27.6807	25.9027	27.1328	29.5317	28.0556	29.4179	24.1765	29.3034	20.3447	25.2027
Smarce1	20.0021	16.6446	17.2487	12.3861	12.7611	15.7455	21.05	21.025	24.1983	22.9828	31.7627	32.1709	30.9918	32.79	29.5871	28.9752	23.389	27.3382
Tlk1	27.63	23.9519	20.0766	17.2126	19.4756	19.9231	23.5673	23.7624	25.7312	27.793	31.0532	31.6657	29.9501	32.6537	27.2245	27.1162	22.7777	25.0732
Zfand2a	35.0188	41.6181	10.153	7.22324	2.07184	2.84178	30.3408	36.9318	8.67501	9.50585	24.7171	33.2688	5.75106	6.02035	14.5177	24.6082	4.16673	5.12189
Crip2	40.4414	37.3375	26.794	25.392	42.5955	48.1394	24.9914	26.1229	32.3454	28.5247	28.3443	32.3875	32.1125	32.2564	28.5783	23.9339	27.0349	31.7639
Lsm3	6.90365	4.84212	16.1998	14.6576	17.1277	20.7467	26.3227	25.4713	51.3656	48.1887	29.7279	36.5227	43.5798	40.4565	24.9264	21.3148	32.4453	31.2392
Shroom2	34.0132	32.4925	16.9325	23.2356	16.1543	22.047	17.9752	15.8042	9.52153	9.97379	27.9055	29.2379	14.9798	18.6964	38.7299	34.4291	16.5687	19.6689
St3gal4	7.73777	9.19568	12.3636	8.96746	4.27742	4.53444	29.9456	28.5253	23.2138	21.5522	28.3333	34.6288	16.3313	16.1727	23.9481	18.3412	11.2587	10.3189
Zc3h11a	29.3303	24.4823	23.1979	22.2665	13.3131	14.3762	24.7016	37.2967	22.1105	21.5441	25.2923	29.4566	20.9174	22.8264	25.0625	21.8598	18.8681	20.4661
Eif4h	20.399	19.4372	13.5938	14.4181	17.6814	18.9607	24.7803	23.9157	33.262	29.2341	26.9194	30.6225	29.9072	32.2811	28.4635	28.8386	21.5625	26.8554
Ifitm3	343.44	367.516	161.04	158.66	236.308	211.471	22.2901	23.4724	756.992	619.417	26.1468	28.9196	527.333	512.77	34.8525	27.8217	498.942	456.148
Mmp14	42.3829	38.5681	10.5615	9.63039	20.2485	24.8214	24.7001	24.9684	31.7792	31.5354	30.6343	29.9545	30.2948	31.5596	28.5463	24.4755	16.5464	22.7715
Esf1	22.6556	14.6529	8.14035	15.9591	20.6222	20.1113	22.4499	22.8813	29.8119	29.5731	32.7671	30.812	34.6742	37.6699	26.8775	27.1036	22.9619	28.0309
Tppp3	11.9988	14.2047	16.1738	12.215	26.2174	21.6569	36.7368	30.2127	24.5965	25.0627	30.0554	28.3349	31.3899	25.1351	17.4054	20.1248	20.921	25.0901
Mdm4	34.3042	30.0383	16.7776	31.3824	12.58	12.9741	23.1329	23.82	16.2555	19.8634	34.5509	28.3969	17.2442	18.573	28.3622	24.5482	13.2865	16.0464
Antxr1	67.5889	76.9441	25.1832	21.6179	25.1824	31.4347	22.7419	21.7314	34.5117	33.6944	32.1889	30.5005	41.2658	45.466	28.4048	27.0908	28.5473	35.4405
Prpf38b	20.1866	19.2609	23.4155	16.2918	13.2082	12.0697	23.4511	23.9461	21.2916	21.8684	31.9731	31.8393	22.8849	24.6595	26.8468	24.5841	16.4584	17.745
Ddx17	20.1604	18.4154	27.4215	25.5394	7.61211	7.06258	23.5099	23.5791	13.5619	11.0144	22.1089	32.619	12.1132	13.9082	35.5498	25.223	10.5638	11.6892
Pa2g4	12.9742	13.129	12.3869	11.4355	8.75321	10.6039	21.3006	20.6276	28.2402	30.0862	35.4739	34.77	27.5272	27.6047	26.1738	24.2132	19.2189	21.0434
Pacsin2	23.2693	22.5902	15.7291	12.0483	16.037	17.7959	23.7475	25.2853	29.9373	28.9767	33.4509	30.392	26.662	34.1864	26.4612	23.2199	21.2364	20.2743
Itfg1	38.125	26.1485	19.2025	14.9013	14.8567	18.4634	25.0149	24.3884	16.7404	17.4226	29.049	30.3533	18.5757	22.1036	29.7785	23.9346	13.6157	17.0563
Sccpdh	23.4766	16.0854	23.9459	23.2185	16.7791	19.369	17.5597	19.4272	19.17	18.5633	27.0957	32.3916	27.2329	31.4348	32.0535	33.9709	19.2377	20.9628
Fam198b	58.2071	57.9416	17.7925	24.3541	21.7679	31.1049	14.7365	14.9703	28.5848	28.5628	29.9753	25.1064	39.8576	40.9774	37.0038	40.4564	34.9696	48.7551
Rps7	12.8271	10.6811	8.14896	7.87628	19.8521	23.7694	18.7841	47.2813	41.1643	44.2202	21.4433	23.7509	42.7558	37.6636	26.6332	24.2455	36.1068	35.2215
Fbxl3	27.3083	21.1615	21.2634	19.7612	18.2528	18.6931	26.4618	28.9708	26.101	24.964	24.0885	27.1983	30.6491	29.1073	28.5041	26.7777	22.5619	24.7344
Psmb2	19.5273	17.8904	12.6881	12.5812	19.7515	23.5578	21.254	24.0253	42.5315	41.4885	28.7122	30.3737	35.8274	36.5468	29.9469	27.4609	30.2411	33.7455
Rhoc	5.24072	7.50989	6.97938	9.37469	7.40653	7.79649	30.8674	30.2482	33.8423	28.2859	27.0916	31.7679	22.2287	20.8039	21.624	20.1134	17.4042	17.3538
Tnpo1	20.6458	19.1834	12.637	11.7001	10.2834	12.4305	28.2559	28.5828	25.1331	22.9986	25.4077	27.5351	23.2073	25.019	26.1598	25.717	14.0133	17.0568
Ociad1	28.2291	22.6578	18.0277	16.3437	16.1659	19.5749	22.1192	22.0246	27.4511	29.3295	36.3788	30.7437	26.8304	32.2731	23.9326	26.3396	19.8053	22.8103
Pllp	50.4449	48.2179	27.428	29.6228	47.9965	66.6829	27.2585	22.0217	18.0823	16.7746	26.9498	28.1549	14.2774	17.5617	33.2509	23.8074	17.9413	21.2042
Eif2s1	9.86805	8.16875	3.72511	11.7532	18.4641	15.3717	22.7851	26.5645	36.8499	33.4938	28.5419	33.0238	38.3818	38.7436	27.53	22.948	27.3624	23.4853
Psme4	15.8296	15.5636	11.2649	10.5639	8.07857	7.96094	25.2117	27.5926	24.4622	22.817	29.1807	28.0997	20.5466	20.3154	25.5802	25.3407	14.0514	17.3784
Bmpr2	87.016	81.0138	33.1933	24.7323	20.338	23.0932	25.9039	24.3984	28.1413	26.2624	30.423	27.563	30.5246	30.6177	25.5862	26.8367	21.7404	28.7379
Smad5	31.3013	30.893	22.8422	17.8433	12.2149	13.149	23.5799	26.5474	19.1068	18.4289	27.2271	28.0406	21.4063	22.8458	26.8439	28.4145	22.472	21.3743
RGD1563348	5.83307	4.2298	7.436	9.37586	14.4197	15.2203	23.3286	37.6372	67.4158	65.4366	27.7761	27.9024	40.2893	40.7431	22.1665	21.7781	38.1066	32.9225
Sumo3	21.9169	16.1204	19.3249	15.8859	25.3259	24.7394	19.9466	20.4839	35.8799	36.9478	28.7437	35.846	36.2497	34.7352	31.1222	24.4002	30.2718	29.0702
Gpbp1	33.0844	32.6789	14.3491	18.8989	19.4652	18.4472	26.8652	28.3497	29.8706	30.5685	25.435	28.71	30.5036	31.0995	25.2236	25.8163	23.4111	23.3671
Dync1h1	22.4373	24.2367	20.9897	16.9752	6.1008	7.02956	25.2998	25.3157	11.8827	12.0539	31.601	32.1979	11.1611	13.5213	22.7428	23.1779	9.3251	10.5752
Mdk	17.7629	23.3125	2.03475	1.40109	10.4763	17.5257	12.9671	32.3977	32.9451	33.5946	36.3677	31.7538	43.7622	37.9971	24.3842	22.414	27.6395	35.8929
Atp6ap1	28.2549	26.9662	12.4447	15.359	16.3095	21.8013	27.7528	27.6072	37.0457	35.1273	28.5488	27.0826	27.5013	30.0207	24.6008	24.3335	22.8765	24.6573
Srrm1	24.9214	22.8683	24.8476	21.5033	11.153	12.8754	23.2824	23.564	21.8279	21.3557	30.2694	29.456	19.445	21.5313	27.3624	25.7533	14.3958	15.4819
Tspan6	26.9449	21.6099	9.96755	12.564	19.761	21.7535	22.4052	22.2694	35.348	35.2733	31.0233	31.4879	42.782	44.4451	26.8994	25.4453	28.4514	32.7594
Appbp2	39.2525	31.189	22.263	17.3624	16.4528	16.9949	22.338	21.9746	20.1748	21.0397	27.909	30.5716	24.8778	27.3173	30.8256	25.8752	17.3105	18.9266
Eny2	18.1213	20.9252	8.05398	14.4617	18.0199	20.1113	21.8578	24.1217	34.9246	35.7663	26.5142	30.4438	33.6278	33.5017	30.1473	26.3119	25.1154	24.3845
Trim44	23.0449	18.8138	25.3654	18.9032	22.7891	24.1695	21.0533	19.8012	26.6042	29.8914	35.3331	34.8829	30.1948	27.8824	26.8423	21.4759	26.9959	26.3748
Rbms1	42.9085	34.5323	21.8351	17.8064	12.3546	14.7166	25.3404	21.5605	26.9211	29.2601	30.6649	26.8709	27.8729	28.3576	28.1607	26.4624	18.8177	23.0849
Nr2f2	36.4221	41.4885	19.4109	16.1671	7.67781	10.1029	24.3273	23.3805	18.6097	19.9527	27.8982	26.1879	18.4919	20.6724	24.8964	32.3687	19.4586	21.378
Pdcd4	25.0662	22.4929	20.5003	19.4528	38.3834	32.5254	20.5861	27.5317	59.7108	47.1448	24.2493	33.8197	68.9206	65.1667	28.4733	24.28	55.2052	45.5318
RGD1305178	19.498	18.9755	17.7992	14.2888	18.1252	18.2813	17.0485	24.0708	27.8386	21.2316	32.7997	34.0159	28.4982	30.663	25.6563	25.3459	20.5748	22.3878
Gnb1	26.0806	29.1051	14.6982	11.9557	11.4717	12.5627	22.6277	29.6803	23.3086	25.4355	30.4657	28.8303	20.7887	21.1502	22.812	24.3279	13.9748	16.8891
Hnrnpul1	16.807	18.2675	11.6655	11.5667	10.9935	11.9266	24.3447	22.754	28.2948	25.1701	30.3532	29.9459	23.3143	27.086	25.8129	25.1433	16.4145	19.394
Ggnbp2	26.6298	25.3156	19.4725	20.1617	17.1657	18.6844	24.1082	25.4148	26.5802	25.3934	29.8837	30.6131	29.6376	29.0525	25.6335	22.671	20.0352	22.5953
Tmem65	17.7507	18.9628	8.58606	11.8225	10.2882	11.675	24.6613	23.2179	23.9199	23.242	27.0769	28.9218	27.606	30.5159	30.4261	24.02	16.7679	19.2102
Map1lc3b	21.5581	23.5064	11.0208	9.66872	14.2667	17.2176	22.1247	28.3142	32.9873	30.5045	28.1893	26.7237	31.1416	33.0148	26.9376	25.9945	23.1226	27.9376
Sdf2	15.0958	15.58	11.5826	9.23495	17.4821	18.652	20.3586	23.2061	31.9366	33.3268	34.2047	36.0675	38.8638	36.7858	24.5228	19.8988	34.9277	33.1367
Nfib	39.0126	37.0325	29.6141	24.3078	21.0379	24.3196	19.7618	19.3111	30.3221	27.5289	30.7402	28.0709	34.5329	35.909	28.8124	31.5416	25.0495	29.8335
Vps35	23.7128	22.9577	14.2417	12.6592	16.9044	18.6991	27.5019	24.9025	32.8138	30.9039	27.2584	29.8333	29.2291	32.2788	26.9715	21.6594	17.3892	20.0787
Khdrbs1	12.3717	13.5037	8.44294	14.2976	9.02762	9.79857	24.7721	22.8692	24.9699	24.3259	25.8643	29.5162	26.7144	25.9858	28.3514	26.4169	16.72	17.3384
Cav1	223.029	210.969	7.73928	8.15867	162.151	174.68	30.6399	30.3318	148.162	148.018	27.5413	33.0714	225.987	204.505	17.8832	18.0011	115.423	128.173
Specc1	13.8969	13.1025	23.8762	17.6309	5.44131	7.27308	18.4864	18.0842	18.6801	20.8478	32.4668	30.7792	20.3271	25.2571	28.9694	28.6805	17.9947	19.7263
Kif1b	26.3369	24.1046	17.4402	14.5905	7.90493	10.3424	27.5667	31.2051	12.3452	11.375	26.4024	28.061	10.983	13.686	21.984	22.1258	9.37494	10.6507
Slc44a2	29.2877	27.2883	16.3104	13.3907	9.91962	13.9528	29.8399	30.2199	13.806	14.465	25.1871	27.2438	13.175	14.9844	22.5471	22.1224	9.43742	11.634
Sdha	31.4247	26.4592	18.3136	14.7859	24.1596	23.4503	20.7352	21.5396	33.3085	32.0694	30.2552	32.6478	45.6231	45.197	28.112	23.6452	28.2114	28.2271
Ube2h	27.9942	26.5616	17.3283	15.1444	13.4372	13.7381	23.5197	23.8138	16.2651	15.7445	27.0703	29.796	22.1986	23.5161	28.6093	24.0535	17.7359	17.3074
Ddost	22.108	26.4766	13.5211	11.8281	12.3636	14.2471	24.4132	25.7167	37.7116	36.2797	29.6237	33.8037	33.2913	31.2197	22.5505	20.6558	23.5882	26.9357
Sec63	34.7732	22.8451	24.6119	19.1573	15.7793	18.3048	23.0854	22.2804	25.5756	25.0733	31.812	28.6666	26.8414	28.6799	26.1338	24.5472	18.1851	21.9291
Rnf2	23.1705	22.1566	16.4375	13.7353	8.47981	9.68364	23.9795	24.8835	18.2742	17.0299	25.2179	28.0514	20.6288	20.7392	26.218	28.1145	13.44	17.7594
Serf2	18.6334	16.2591	14.4152	12.3203	40.7413	44.1327	22.1165	23.0464	55.01	46.727	28.2996	31.5471	45.1898	40.7268	28.719	22.6996	44.9004	43.4535
Gabarapl2	23.3611	21.6369	22.1101	19.5861	25.993	28.7028	22.6993	24.1201	30.507	25.3608	22.5748	31.4378	40.3306	38.3716	30.7329	24.8229	34.439	28.4708
Itga7	8.39965	8.78349	9.83809	8.07541	2.87936	3.11119	23.3155	23.4512	7.10143	8.55556	31.3317	32.903	8.81142	10.4896	22.4885	22.7233	6.64632	7.30979
Polr2l	7.55665	7.19729	7.55074	7.6031	16.8724	23.9577	20.8008	26.8405	47.2108	47.6969	27.0301	32.227	36.3582	35.6683	25.6615	23.6434	34.3673	31.8811
Itm2a	454.018	383.339	147.589	121.172	234.266	284.316	28.5276	26.1728	282.237	245.533	27.4631	21.6353	348.527	356.519	25.868	26.4319	231.158	278.552
Cdk1	1.57028	1.77664	6.11803	5.16889	2.20038	2.99493	26.4352	25.5856	42.0807	42.0279	24.8654	35.7403	30.7431	33.3497	23.0892	20.3522	13.109	14.8203
Cdkn2aipnl	7.34452	7.28818	5.05847	4.98947	7.99891	7.66118	28.3773	27.735	34.2495	29.9317	28.4084	28.992	29.0096	27.1534	20.2915	21.9857	17.3563	20.4063
Stat3	33.4564	34.8629	36.2845	29.0628	5.65259	5.58633	21.3632	20.346	15.3512	16.2271	26.803	29.7411	16.6948	17.8988	31.3229	26.1154	11.7919	16.1299
Gatm	180.918	131.016	34.435	24.667	69.4699	75.0351	28.6402	22.7547	33.4905	28.1576	30.2292	29.7502	21.1771	24.6013	21.5374	22.7267	12.6179	14.6005
Prkca	26.4745	26.5389	8.47546	6.76526	10.7275	15.8589	24.0866	22.6266	15.9215	15.2276	32.7338	32.4486	12.5018	16.5282	20.8968	22.7857	7.68008	9.42578
Kbtbd2	22.01	20.9032	17.4284	17.1915	6.60794	6.82559	26.7099	23.5808	15.3292	15.6537	26.0352	29.8279	17.2066	18.4254	26.7426	22.6368	11.8437	11.371
Wdr83os	4.63739	4.85314	9.11388	7.32446	14.8686	14.7409	21.241	28.8998	36.4996	29.2563	27.2315	30.4761	27.2861	26.6589	25.046	22.5968	25.5251	21.2883
Dut	6.93172	6.39248	7.77854	7.2053	9.03622	10.6331	27.4404	31.4675	44.6113	54.4254	26.2127	26.9701	31.4307	29.5587	23.1729	20.1915	20.1714	16.2787
Srsf6	22.0547	17.9723	31.9614	23.314	9.64777	10.3513	20.2134	19.4588	20.4039	19.3065	28.2189	30.7166	23.1335	22.6506	30.5243	26.1434	18.3579	18.2808
Arsb	16.0138	13.3797	4.06283	3.83292	10.6439	12.4359	22.7746	22.6268	53.326	44.2072	27.5287	34.4075	25.3119	30.6222	20.0689	27.7142	17.119	24.3428
Naa38	8.11715	6.88309	8.59859	10.4695	18.6365	22.1089	17.3568	18.0892	32.3969	31.9082	30.5461	32.3107	32.263	33.4839	30.9985	25.7477	30.1108	30.9908
Ddx6	24.5462	20.3241	16.5815	15.7091	12.376	13.2125	24.4654	30.5755	22.9453	20.2597	25.6891	30.0899	20.5634	21.0643	21.5918	22.2777	17.5186	18.6339
LOC361985	29.411	24.2653	11.735	11.6461	26.7724	26.3406	24.8146	24.9707	37.7379	39.3839	28.5494	28.3764	41.3385	38.6157	27.106	20.7503	33.119	35.7349
Supt4h1	12.8244	17.4908	15.0094	13.5662	17.0289	13.424	21.2593	23.3135	30.1632	23.627	31.3114	27.7851	28.8061	28.7931	27.2533	23.6396	29.0335	25.039
Moap1	29.7022	31.4548	26.8506	19.6978	13.9712	12.6359	22.7423	24.2578	18.7991	18.2238	25.7418	29.1564	23.4753	22.9309	29.3667	23.1149	18.9806	20.57
Cisd1	14.322	12.4109	10.2746	10.6717	25.7391	28.5173	22.3854	23.3798	65.3305	60.1779	29.394	29.9304	44.3796	40.2213	26.8031	22.4402	42.0678	36.9259
Nenf	7.40406	7.60807	8.35812	9.33034	13.5278	15.1538	24.1243	22.1469	36.0146	38.0358	28.875	35.0215	34.5151	30.1121	21.7712	22.1734	26.6197	25.0887
Rab3b	0.138113	0.433849	0.070934	0.0246046	0.485196	0.431306	16.5197	19.452	14.1433	10.595	31.5188	38.7693	23.2564	25.2969	22.5911	25.1076	8.77678	11.0234
Tsg101	16.2183	12.7603	13.2383	10.7023	13.6767	15.1889	24.9518	23.7143	27.8271	25.9123	26.9968	29.548	22.7983	25.0731	24.5162	23.8868	16.6625	17.0503
Mfap1a	21.3661	17.5689	14.7726	14.009	15.5474	17.5498	21.4503	21.4398	25.5925	26.9626	31.0307	27.2364	31.5553	32.2649	26.9826	25.3243	19.5374	25.117
Sub1	33.4828	32.9464	13.5687	18.2413	29.2567	32.54	24.5592	20.6387	45.0277	41.8653	22.639	31.3156	46.5863	39.4728	30.7569	23.4625	35.8512	32.6531
Copb1	35.5217	26.097	15.0142	12.2858	11.9713	14.1818	24.5665	25.2659	32.9208	32.6884	27.0445	27.2414	28.2861	30.8899	24.6846	24.495	19.1494	23.4922
Prpf4b	13.1575	10.9317	25.9504	19.9338	8.69948	8.45174	22.1917	23.6956	14.5954	13.4642	25.0038	30.7402	15.4834	16.3461	26.8617	24.7719	11.6328	12.0361
Tgfbi	151.275	149.834	37.7167	31.087	52.9292	74.8878	29.1405	27.9647	94.4295	92.4205	25.4209	31.6626	91.5934	91.026	17.5378	21.4757	60.3014	62.8653
Brox	16.5404	15.7007	17.0535	14.2326	13.4856	14.1253	25.377	24.729	22.8407	21.0486	25.9077	28.9184	26.8615	27.4609	26.4839	21.6337	19.5548	18.3103
RGD735065	21.1325	19.86	12.6503	10.5999	14.8892	15.9742	25.1306	24.7201	33.4399	33.2422	29.4966	32.2473	29.6499	28.2926	20.3566	21.0902	21.6555	21.5288
Frmd8	9.99189	9.09483	9.22331	7.44308	3.18926	4.72769	23.4543	20.8852	13.1029	12.2312	25.2331	24.9509	13.7212	15.5688	29.8126	28.6829	10.4057	14.5585
Igfbp7	368.502	353.971	20.006	13.0589	144.792	190.025	25.6144	23.1694	578.706	589.809	29.7933	18.9166	556.453	555.429	26.2305	29.033	450.624	517.116
Shoc2	27.886	26.0638	19.0092	15.9227	12.3416	11.9113	27.6987	26.1097	22.9298	23.1506	25.6916	30.125	21.5165	23.888	21.4781	21.6196	15.4675	15.6457
Atp5f1	18.8314	14.3962	11.1382	9.4297	21.3842	24.6752	23.3961	22.1993	52.7337	47.3443	26.3121	31.3459	47.991	45.4035	24.1338	25.2629	30.7587	32.7832
Srp19	20.6313	16.0538	10.8326	11.9723	20.1145	26.4693	22.4029	21.8046	38.9067	38.9423	28.6016	27.8556	37.4979	39.0766	27.7044	24.2397	28.3153	25.7179
Adh5	14.94	11.6137	14.146	10.97	13.2187	13.965	17.353	16.4738	25.424	26.7102	30.916	34.0962	34.5713	33.0638	28.3467	25.0778	26.8111	26.0059
Mtch1	17.465	19.0005	13.4431	11.4362	21.1649	23.3086	20.3876	21.8836	32.8011	30.6477	28.5993	32.8156	31.6789	30.4152	25.1195	23.4386	28.7246	27.2896
Rars	13.3691	12.903	13.0834	10.7459	12.7478	13.1639	20.1506	22.3901	31.9324	33.1335	29.1327	34.104	32.3297	31.5318	24.2981	22.1152	24.0369	21.8418
Pdhb	17.9273	13.5748	12.5784	12.9115	22.0002	20.2607	23.249	24.96	41.8093	33.8583	24.7386	31.2718	39.5869	34.8054	24.8942	23.0064	28.9725	27.9993
Sec14l1	17.8224	20.5129	9.8393	9.60922	15.9723	17.5985	22.9609	26.9654	26.4561	21.8996	26.2614	28.3213	22.7859	25.7169	24.3456	23.131	21.7474	22.5172
Ssr4	21.0324	19.0181	10.6671	9.61357	29.7719	35.2134	25.1251	26.9394	98.5621	88.4516	26.0801	27.4432	62.4281	66.7056	22.5838	23.3338	66.1018	55.9641
Hmmr	3.01896	2.8346	8.06811	5.43425	2.16224	2.64684	27.9925	31.0757	34.5188	34.2471	28.2182	29.5467	21.7076	22.9984	18.591	15.9781	7.85275	8.39556
Eif6	19.5688	23.1398	15.6713	12.9778	13.4525	12.8733	21.4308	26.2088	25.4494	22.8896	26.7669	34.8547	24.3807	24.3819	20.7285	21.3513	20.1263	18.7302
Tceb2	6.54757	8.41939	8.29462	10.4188	13.1253	22.0748	17.8519	34.8458	33.3435	32.3929	25.9244	28.4757	31.1926	27.2222	24.3989	19.798	22.9785	24.6482
Pmm1	12.6717	11.7437	16.5123	14.6172	19.5638	22.4015	25.2376	25.7465	35.677	34.469	27.1217	33.6765	32.7558	33.4101	21.104	18.3495	30.4678	27.1791
Thrap3	24.9103	22.7151	21.8049	15.1246	13.9784	14.6214	20.4842	21.5554	25.6292	26.8802	30.5684	29.6345	27.9183	29.4792	25.1627	23.8285	19.89	21.1134
Ppp4r2	35.5498	27.8105	23.9092	19.0612	23.1346	22.829	24.9553	23.6023	25.434	24.4971	27.8644	27.5428	31.549	30.6985	24.3504	22.8428	20.7197	21.6657
Nek6	8.43513	8.59563	11.6099	8.32668	6.07046	7.38937	24.119	23.7612	25.3594	24.4638	31.1882	29.5162	21.9813	25.8583	21.0144	21.0563	15.6944	15.8928
Tmed9	13.1879	13.3882	11.6171	11.4278	15.1867	15.8603	25.933	24.2381	38.7365	40.1706	26.5928	27.597	31.3457	37.2037	23.4608	22.7139	23.2906	26.2013
Pja2	14.7207	9.08286	21.8921	15.9234	17.8037	17.6793	25.0449	26.818	25.3245	22.6344	25.3784	27.0758	24.5604	26.2276	23.8105	22.1398	20.2182	21.5603
Far1	70.4423	50.9096	43.3317	33.6099	32.9953	35.148	23.7547	22.4796	28.579	27.1394	25.6622	28.1667	25.6043	25.8866	25.0452	24.9624	19.9868	23.4183
Arl1	19.5004	19.3399	15.0794	11.1254	17.4949	18.6235	21.1885	30.865	29.511	31.3371	26.1452	29.6007	36.9029	36.0999	23.7347	18.5003	25.1505	23.4529
Tacc1	38.2471	33.4152	24.4341	20.3774	16.0068	16.621	25.5498	24.7707	23.6259	23.3448	27.4158	28.5731	20.7035	21.2551	22.5154	21.0097	15.8203	18.1745
Stard13	12.0951	12.8131	28.9709	21.3593	3.74182	4.57912	24.9218	23.1944	6.1353	6.34392	24.0337	28.9487	8.40001	10.0789	25.9394	22.7109	8.97666	10.2916
Cadm1	5.17182	5.28307	14.2736	13.1183	2.29677	2.06823	27.1672	34.1722	10.043	10.5854	26.0562	24.8464	8.56787	10.3237	18.5555	18.9275	5.8724	6.54025
Pfdn2	15.6142	16.62	16.1462	15.2766	22.4736	18.0724	19.0935	21.4619	31.3237	24.2989	30.9637	28.7804	28.1718	31.2708	24.6279	24.5473	23.979	23.6165
Txndc17	17.2799	13.0859	13.1545	11.2493	18.2588	23.5951	27.9953	25.3754	46.1671	45.9341	26.551	26.421	39.2821	38.4375	23.6249	19.4731	25.8306	27.5494
Grik2	8.34022	7.74321	30.6099	26.8129	2.4515	2.65166	28.3898	25.3308	6.24117	4.23536	29.8517	26.5677	8.81216	9.69944	19.9136	19.3174	8.5684	9.71099
Plekhb2	13.6262	14.2624	6.08145	4.32777	9.7156	10.2829	29.5556	34.6812	34.1654	32.4371	29.2946	28.5558	20.2572	21.5004	14.5604	12.5205	12.9115	11.9162
Prkcdbp	47.6583	49.095	13.6551	11.8607	43.3539	49.8965	26.81	25.6896	47.7718	43.1422	25.2331	24.6618	35.6892	37.4285	22.692	24.0563	28.1465	31.4451
Sirt2	21.7411	20.5423	15.4682	13.1258	17.64	21.5829	21.5978	23.6874	24.4606	22.9374	27.5813	26.7432	21.805	21.8984	25.5573	23.9167	16.546	20.8188
Uxs1	18.4573	15.2603	12.2665	10.9852	10.1987	11.1921	21.3272	22.9832	26.0036	29.2593	27.0228	31.8169	25.1352	27.0428	22.9529	22.7394	17.7668	18.759
Mmadhc	13.9691	12.0104	15.3383	12.0275	15.7346	17.1564	21.7455	22.1936	30.4222	29.1787	25.3288	35.7478	37.4118	32.4669	23.8539	19.8202	28.886	22.571
RGD1565002	20.3709	17.9512	17.8062	13.8343	17.0305	19.7499	20.9486	20.8603	26.7667	25.3863	28.9907	31.7486	38.8931	33.5214	24.6261	21.4097	20.1557	21.0729
Tcn2	20.2922	19.7162	10.4869	9.92736	12.4424	16.0328	18.3075	21.9064	29.5489	25.0666	23.8034	28.9252	26.0227	28.7678	28.6604	26.822	22.0653	24.4237
Rbm5	10.0905	9.95796	24.1042	19.8827	10.3963	12.3668	20.9132	22.2905	19.7164	19.434	27.4134	29.7618	22.2861	21.3146	25.8622	22.0731	18.3768	20.13
Syf2	15.111	17.9188	21.6582	17.1862	18.6508	19.2269	19.231	19.6735	25.0349	25.2346	29.0193	30.423	32.9496	30.8239	28.1903	21.7605	29.0102	25.8019
Itgb4	53.7822	57.1185	36.8275	33.2643	13.8009	20.2588	21.4332	20.5469	9.23261	10.7928	25.8598	28.043	13.3015	15.527	26.4405	25.8803	19.6476	21.2535
Cyp51	176.972	143.404	78.2569	65.5	85.6185	96.8791	21.694	23.7171	21.4538	21.8683	26.9127	28.3296	19.0949	18.9035	26.9278	20.6187	18.0515	19.2693
Gabpa	19.9207	14.8681	19.9759	13.5106	10.813	12.1367	20.9735	21.3205	25.4944	22.9596	27.1434	26.8434	24.5224	24.5312	27.4851	24.3902	17.008	19.0642
Arhgef12	30.1906	28.7631	19.4644	15.0611	11.8556	12.6834	25.166	23.8361	14.8609	15.0813	24.8463	28.7178	17.3488	18.7172	23.5566	21.9826	14.388	15.2773
St3gal2	11.097	10.914	7.3735	6.44882	9.10327	9.77763	29.8849	29.8591	24.3628	25.212	27.0537	24.9917	22.5291	24.5914	18.3155	17.8577	14.5203	16.8743
Grina	21.7002	28.4182	12.7252	10.7535	11.2652	15.4449	22.4229	23.57	30.1967	25.3431	27.2784	27.4663	22.7537	21.52	24.6688	22.4481	15.5978	21.8814
Itm2c	30.4073	32.4909	12.0267	10.4233	30.0588	33.4547	17.5499	20.4437	45.8333	39.2069	30.7794	32.1536	46.2865	45.0656	24.6465	22.2271	41.862	38.9617
Csnk2b	9.17731	6.0513	11.3483	11.8126	11.1836	14.2678	23.009	23.3587	28.6119	27.3456	21.6817	32.4131	28.7527	22.0175	24.0175	23.2706	19.4589	20.5083
Trip12	31.3066	31.0644	14.5574	13.0043	14.7323	14.6351	24.1741	24.1442	26.3554	26.9203	26.9026	26.2182	27.3445	29.4207	24.3001	21.866	18.2039	20.8736
Tmem33	10.7011	8.31805	10.082	12.4942	11.0232	12.581	24.2704	25.2885	21.9121	19.5918	24.5488	24.9767	19.8316	23.0875	24.8317	23.5506	12.8864	15.1905
Ezh2	9.26831	9.37333	16.19	15.8534	3.30232	4.109	23.6728	24.1772	19.2997	18.9303	28.3737	29.5986	18.1443	20.1255	21.4311	20.1561	9.49985	10.9142
Apex1	20.28	20.5503	13.1127	11.7926	12.5724	13.4989	12.9188	13.8407	24.8221	20.9632	31.8428	31.9995	30.3399	29.1498	29.0077	27.7323	20.1136	19.7935
Polr2m	29.4551	26.7967	21.0467	15.6851	20.2485	20.5248	20.639	18.1268	35.9309	33.9431	27.5988	31.1426	35.2949	36.265	25.5314	24.273	28.402	31.2588
Mrps25	9.35196	8.46712	12.5436	12.025	17.2728	18.247	20.8215	20.4403	38.8002	30.0501	26.8377	33.9233	31.3876	28.3785	23.4974	21.7596	29.7583	27.9345
Ddx1	15.4993	13.4463	13.7965	11.8205	12.4165	12.9425	20.39	18.5769	24.7968	28.0665	29.9794	32.2096	29.7904	30.3707	24.629	21.4219	20.0424	19.6174
Gna13	61.5786	64.9621	24.2164	16.2554	9.21426	11.228	24.6211	23.5423	21.2632	20.6488	28.3447	25.4167	18.7449	20.8114	21.1479	23.9932	14.9816	19.3724
Pcbp2	21.4521	19.0814	16.6153	14.9552	11.297	11.6364	20.4056	28.6648	18.9427	23.3219	23.1419	26.4289	20.3456	18.5439	25.7542	22.6078	14.6732	13.0969
Slmap	27.6846	24.4119	15.5406	14.1496	17.2992	17.7256	24.0921	26.7627	22.0359	20.8594	25.528	28.0138	23.9285	24.8504	21.7374	20.8151	17.2577	20.6278
N4bp2l2	28.2411	25.9741	17.7342	21.4386	12.2867	14.3437	21.2142	21.4888	21.4344	21.7615	24.5501	29.5888	22.9211	23.3851	25.1068	24.9269	19.3891	21.4413
Anapc13	12.2628	12.045	12.5998	9.22671	21.995	29.489	16.6944	19.4737	37.0011	32.2415	33.7609	28.0041	34.8117	41.6717	23.7146	24.7098	24.965	29.5623
Rab5c	21.1398	21.5373	11.5091	9.96487	12.8812	14.5114	21.8048	25.0344	32.1614	28.3973	28.4294	28.939	24.7547	25.0734	21.3399	20.8098	19.9384	22.6129
Ddb1	16.9939	16.0073	13.2045	10.6005	9.03302	10.4949	22.6489	21.5317	22.4204	22.6839	27.3543	29.956	20.7606	23.0705	24.1774	20.6731	14.7358	15.501
Ddt	7.91819	9.8508	18.4433	19.5238	33.7894	41.4508	19.7238	23.4457	63.1104	48.7797	26.5547	28.0276	42.6485	40.5257	28.0355	20.5227	44.6582	33.4122
Usp14	13.6285	12.6931	4.19376	6.6996	13.0024	12.106	25.5855	24.9179	28.8468	32.8509	26.8078	27.1154	30.9175	34.4334	21.9046	19.8431	18.4396	17.331
Phtf2	4.07864	3.7084	2.63116	3.23895	2.55153	3.24125	29.4637	29.6847	14.4674	14.2261	23.3533	25.2722	10.5872	12.4422	18.3953	19.9688	6.50408	7.6269
Dock7	17.1752	14.172	19.2555	15.7338	6.80609	7.65	21.6322	21.4019	13.4359	13.7462	25.731	27.4393	15.0002	16.2014	24.8538	24.5131	10.3379	13.6654
Rnh1	11.4599	11.682	12.959	9.76036	13.7939	14.5926	27.0286	28.7237	29.7483	26.436	24.5226	27.1194	24.5897	21.6796	19.3704	18.6902	18.121	18.276
Ube2b	23.8577	18.0678	16.9095	13.985	11.6646	13.3533	24.6163	25.1873	23.1843	21.0906	21.5144	27.4705	24.8375	23.1393	23.9909	22.6613	19.8084	20.4341
Wwp1	32.1292	30.8832	49.8647	45.2821	17.7881	19.2763	18.896	19.1297	18.4797	17.3862	27.7464	23.9919	21.1421	22.9929	26.7084	28.6925	19.9905	22.3692
Uba1	20.5057	22.3343	13.4576	10.965	10.0591	11.2282	22.9072	22.4829	24.2373	22.2145	27.1324	26.7645	19.8902	23.1933	23.0695	22.7389	14.283	16.6358
Ola1	22.2454	17.2066	9.92386	7.44452	13.5023	14.1595	20.329	20.4529	32.7106	32.8472	27.6202	28.5708	32.2225	32.8477	24.3452	23.7347	18.3274	21.1209
Rps14	2.54949	2.81815	7.33669	7.83282	27.1034	25.9919	12.466	59.5992	47.1709	49.3735	18.0255	21.6565	47.6631	38.152	17.2931	15.9283	53.2572	42.3364
Arid1a	16.5889	19.0037	18.5251	16.7694	7.47875	9.39901	22.0505	22.0937	14.5199	12.791	24.2385	26.0607	13.9622	14.6583	24.3247	26.0643	10.7405	14.4922
Smu1	18.3806	17.0896	14.3046	12.0989	10.8003	12.3444	19.9063	21.2798	25.8062	23.4829	27.9044	30.5547	29.836	27.7832	21.8178	23.2308	21.1565	21.7723
Fgf5	0.387214	0.404015	0.553128	0.229913	0.0378585	0.183477	32.6766	34.8693	9.78532	6.81062	24.766	24.0015	7.31064	8.14539	14.0117	14.2328	3.31513	4.61433
Nudt2	15.2129	14.7839	10.8595	12.8491	20.0974	19.5116	18.0051	21.0727	42.1095	38.1636	30.262	26.6895	34.8858	33.4231	24.7618	23.7591	27.5503	26.2707
Idh3g	16.8866	17.2898	15.793	11.6629	17.9364	20.2699	18.4906	20.8171	36.4308	34.4501	28.0973	28.9816	33.8611	32.0904	25.6801	22.3658	26.1537	26.0049
Clns1a	8.60665	8.51905	12.5184	10.4809	13.3059	15.3421	17.7106	17.8837	30.1802	29.0269	27.9329	31.9325	32.3629	29.8498	25.208	23.4864	26.6974	24.5785
Rb1	30.1397	22.1171	17.3639	14.5575	11.0566	13.1059	23.7684	23.0474	21.8558	20.7974	26.3733	23.9879	19.3683	22.432	23.4834	23.4896	14.3112	19.0857
Tmx1	20.0604	15.1596	9.93089	10.9245	10.5182	12.0573	20.2057	22.8746	28.2328	28.3735	27.3613	28.7033	29.4031	26.4585	23.7253	20.9171	17.8697	20.6487
Zcchc7	18.1825	18.1828	20.312	24.7713	7.62447	8.10186	23.3371	21.2045	11.9044	10.8987	26.2314	28.79	11.4724	9.97031	22.9941	21.075	9.40975	8.73165
Anapc5	18.5316	16.3395	12.6511	10.5046	17.5124	19.5696	20.1724	22.0701	35.5038	38.141	25.7216	30.2612	31.4199	29.7732	24.9968	20.2198	22.5639	25.1253
Zc3h14	14.7113	11.3865	13.6088	11.2953	11.1506	10.8582	20.8735	20.2615	18.1475	19.5719	28.3715	27.1535	21.2762	22.2721	24.5418	22.2397	14.9653	16.2758
Cyb5a	94.1345	68.6963	25.8972	25.7502	75.5083	95.3201	29.1583	27.0389	58.9131	50.3987	27.5078	26.0861	44.9238	43.8821	18.4842	15.1007	32.4148	38.6694
Nav2	3.74053	3.55831	6.05695	5.60232	1.15464	1.47597	26.4627	26.0897	8.55568	8.45558	24.7222	25.74	7.03666	9.52051	19.18	20.9986	5.23121	6.54764
Rnf103	36.5161	28.4565	19.3833	18.2228	12.8502	13.3354	24.1243	26.2074	16.2997	16.7507	22.8269	25.7719	22.1863	22.8837	21.8058	22.3987	16.3679	16.9702
Nfil3	48.1661	46.4198	35.5992	27.4946	1.68009	1.53725	21.4704	21.596	5.30099	6.5063	24.5921	30.3964	3.53686	4.46377	20.337	24.674	2.9343	2.99482
Tpp2	20.9654	19.1501	14.7092	11.8168	5.89992	5.82469	22.184	23.3995	18.818	18.6129	26.5767	28.2478	17.6472	20.3488	21.6393	20.9763	11.3982	12.9273
Aurkaip1	11.4654	11.9033	14.6978	12.6776	19.7748	23.1489	16.8848	18.6513	41.3006	40.963	29.0822	28.5248	34.7605	33.6565	26.4649	23.3793	31.5158	36.5654
Coq10b	77.8031	62.6506	9.766	27.9097	12.116	12.7986	24.8011	25.5651	19.2134	21.6414	21.7367	26.6332	24.5331	22.6146	20.0768	23.9623	19.8453	17.338
Tcea1	21.0943	15.7326	7.1591	13.2882	16.3725	14.9773	19.828	26.6796	26.9651	26.5042	24.2322	26.4865	30.9432	31.6928	24.2164	21.1991	20.1348	22.3623
Usp16	18.5855	13.0981	12.0935	10.7394	8.53738	7.24846	21.242	22.0353	19.3861	21.0012	28.1012	28.2147	20.5234	21.5389	22.3487	20.6386	14.2352	16.2795
Qser1	27.2665	23.8699	18.7715	18.2114	14.6546	16.2932	22.1616	21.6807	19.9493	17.9491	25.5113	24.3962	18.5692	20.8651	23.7222	25.1043	13.6657	17.1307
Pdia4	17.8739	20.3034	16.019	10.7045	9.24332	9.00226	22.2703	28.3933	31.3957	30.5467	24.9678	25.8594	27.1223	25.3639	22.4343	18.648	20.284	18.2762
Tmco1	13.9813	12.5413	10.9734	12.8472	22.1815	19.7304	19.3621	21.3318	46.3413	45.1883	29.1751	30.9975	43.469	42.9948	21.6072	19.8517	38.5995	35.4906
Lsm12	16.9837	18.5475	8.19707	7.74444	12.1678	14.2205	21.0206	22.9873	31.2575	30.6998	27.5157	23.3304	28.7418	28.2415	24.001	23.3936	19.2128	21.0129
Mapk9	11.8153	10.4968	13.4785	9.24067	7.58832	8.11077	22.1265	23.4562	17.3408	18.6717	25.8987	25.9298	18.2375	19.2628	22.0747	22.746	11.5147	13.8399
Rai14	27.7956	25.9718	19.1968	15.0848	8.5379	10.949	22.8601	23.0299	14.6106	14.9696	27.9727	29.1805	12.5782	14.2885	20.3235	18.8537	10.0012	10.5809
Ppp3ca	26.4294	21.9112	23.5553	20.0897	9.50231	9.83489	18.7095	16.0817	16.4737	15.2281	24.9111	27.8654	21.5051	22.8429	29.6636	24.8768	16.5034	19.2771
Mob1a	22.7198	21.144	12.9716	10.4837	13.5942	13.8933	21.7431	21.022	29.1329	27.7922	25.4416	27.2303	29.3249	31.8215	24.2824	22.128	21.4256	22.8433
Srsf10	10.5568	10.8967	14.3731	12.9968	11.4885	12.2056	18.7334	23.473	28.046	28.832	27.9481	25.7911	24.5933	29.4253	23.0881	22.7228	18.9836	23.5245
Asb8	27.5763	20.8566	25.5992	26.2399	24.0254	31.1082	15.386	17.5871	28.1735	23.5424	26.3996	27.2343	24.6344	26.379	25.7395	29.2807	22.8306	32.3853
Abcd3	24.9067	20.3331	20.2119	17.1162	19.7677	21.5289	18.4208	18.3541	20.5203	18.2506	26.6997	26.5856	23.6373	23.5432	26.5246	24.9784	20.7134	21.4901
Apoe	28.2051	39.1386	65.2298	77.1795	89.2971	103.813	16.0081	17.1902	396.093	399.302	26.7493	22.1478	500.605	509.889	33.694	25.6981	739.16	759.798
Zfp638	13.8333	14.7095	16.9914	20.7057	9.84297	9.7542	21.8424	22.04	15.4553	15.5042	23.3369	26.0179	18.3709	19.0796	25.3161	22.9108	16.0492	17.2708
Cops3	12.6205	11.5098	9.73287	8.37014	11.3704	13.2731	21.5938	21.9716	36.9653	34.4564	26.5601	27.6251	29.0938	32.886	21.1773	22.5287	20.0738	25.5031
Rasa1	17.9157	23.087	7.60106	10.9617	13.6562	13.6277	26.359	23.8395	26.036	27.8224	25.6373	24.2345	27.9714	29.9123	21.8039	19.5131	15.6365	19.8662
Erp44	19.939	20.0319	16.4937	12.0113	15.9986	15.5236	28.3243	26.863	35.3891	33.5418	23.1579	25.5922	31.237	36.1545	20.552	16.8379	27.2477	23.5847
Psmc5	17.1615	14.5712	12.0551	11.0872	17.1258	20.2054	18.6858	19.22	32.3342	33.4593	28.392	28.744	32.3307	31.9929	24.6169	21.3864	22.9442	23.4644
Nudt3	11.1377	11.9302	14.6637	15.2595	20.1729	19.7983	14.0744	17.5792	20.532	19.8103	28.0007	29.3501	25.1037	24.7202	27.2777	24.6769	19.5785	22.2424
Fbl	13.0466	10.6772	8.53996	7.9657	10.8124	10.2445	16.0714	19.2404	29.2066	27.7983	26.2312	32.6407	25.3306	27.2971	24.4188	22.2701	19.5175	18.6183
Smc2	8.7342	8.10031	7.94057	10.0239	5.23549	4.83277	24.2377	23.9856	30.0269	31.8251	27.359	26.9191	24.6053	26.9939	19.658	18.7085	11.1567	13.0843
Cops6	10.0275	9.69227	9.4339	7.78027	12.4629	15.1086	20.3725	18.2774	27.7135	23.4469	24.3631	28.2219	29.3251	29.0599	26.4754	23.077	21.8529	21.1832
Ash1l	38.8429	34.8339	24.616	24.7375	19.8554	20.4995	23.2699	22.7003	16.916	16.7241	24.5682	24.7275	18.6453	20.4459	22.0222	23.4227	16.2421	17.977
Gamt	7.11824	6.677	13.3752	11.5445	7.55808	10.9037	13.6502	13.6397	11.4874	11.4269	27.7436	29.2787	20.3905	19.6313	27.9269	28.345	15.8626	19.5101
Bag1	13.6225	11.6678	8.33338	5.48992	15.1289	12.4501	25.3698	25.8178	33.2844	31.6594	22.9428	28.0669	31.3879	29.3845	20.1901	18.0069	22.7173	22.0607
Atg3	18.0289	15.4595	21.3297	18.0151	18.7264	17.2295	20.3609	17.6974	24.768	29.089	25.935	30.4125	34.2607	31.3795	25.8281	20.1469	23.7781	21.167
Manea	22.7434	18.2924	13.0245	11.3165	7.75817	8.66687	20.0797	21.0128	12.4875	12.8791	27.858	26.8516	13.6922	16.0637	21.675	22.874	8.54615	11.56
Copb2	26.1777	22.4873	17.1739	12.7576	17.3973	17.6052	22.2193	19.5912	34.4214	33.0509	26.3643	31.0825	36.1996	32.5896	21.9535	18.9281	25.8491	22.9675
Pphln1	15.9786	12.7805	8.30465	10.3327	8.6858	8.80151	21.0088	22.1025	19.9446	19.152	25.9975	26.7832	20.25	22.3269	22.1047	22.1243	13.5618	14.5947
Mmp15	15.5195	17.8721	13.5958	15.2947	7.06739	8.96924	14.0323	15.1008	7.54817	7.19698	29.5899	30.6516	11.6614	12.3192	26.6828	24.0412	8.47906	10.2878
LOC306766	64.7825	56.301	10.7877	11.874	26.035	31.8067	17.2388	15.5538	17.8796	17.8322	25.9727	26.9091	18.8769	22.0812	27.1171	27.2592	18.7878	21.6744
Atp6v1e1	12.4065	11.5937	12.3204	11.4189	17.9688	22.5657	23.8116	24.3392	36.6573	35.1089	21.6785	28.7397	31.5618	29.3615	23.6927	17.6503	24.4425	23.6111
Atp2c1	31.2557	29.4639	26.2436	20.3124	11.3573	13.4658	23.6613	21.6781	21.3691	22.0828	26.1107	25.1268	21.2838	22.5761	22.7538	20.5163	17.3774	17.6543
Zmynd11	14.7708	13.4293	27.1152	18.4667	17.0346	16.692	19.5878	19.5907	18.4152	18.9254	24.0168	29.2049	23.3341	23.1908	24.183	23.0358	20.1851	21.2918
Gpx8	23.5007	19.2696	12.129	11.9126	23.2074	28.9259	20.6961	22.5781	50.1735	51.2554	21.837	26.2946	44.1942	42.1195	28.8453	19.3583	41.108	38.7773
Surf4	16.6253	17.685	7.90601	6.38786	16.0384	19.1235	22.7768	25.0881	48.4055	39.4806	24.242	28.3795	36.5115	32.3563	20.6069	18.501	22.0936	26.3686
Lasp1	38.4227	38.8958	22.1183	17.819	17.6052	20.2033	20.5258	19.2932	39.8343	38.0446	26.6793	23.5347	35.9339	39.2745	23.5988	25.9074	23.7636	32.1088
Cdkn1b	31.574	34.0402	27.4396	24.7637	13.982	17.6605	14.3426	15.9252	12.6916	10.1438	23.3256	26.8744	16.1315	17.3997	30.6132	28.119	18.3565	18.0277
Stip1	21.199	20.8856	14.8479	13.0493	9.09649	9.74999	19.4902	17.9302	23.7828	23.2176	24.5507	29.7871	21.8508	25.8094	23.8802	23.5549	14.2984	16.1468
Cenpf	2.53399	2.40618	6.87703	5.42806	1.51052	1.29427	26.1274	29.4274	26.8078	29.4121	26.9829	25.4014	16.9682	20.2494	15.8555	15.39	5.90442	6.64443
Trim2	7.84294	6.80161	13.4628	12.0572	4.04268	4.42715	14.0006	12.9865	7.61168	7.6002	27.9897	27.8694	14.8686	17.6183	28.1366	28.0346	12.207	13.4864
Usp47	16.5848	15.5788	16.2144	12.7921	10.5901	10.5795	21.7359	22.5395	19.6064	18.9812	25.8568	26.9381	19.2431	21.0897	21.0781	20.8597	16.3196	16.1529
Spred1	46.1634	40.6207	14.7206	15.7441	16.1188	19.3584	18.1764	18.3211	34.4092	35.3064	27.5131	24.7267	30.8017	34.485	23.2764	26.9796	24.569	27.8866
Krcc1	16.0812	13.1768	5.78637	9.79681	17.3014	18.1931	21.6812	20.3953	45.7745	46.5983	27.1394	28.1215	44.9244	42.6905	20.9249	20.62	34.4049	32.6511
Gtf2a1	14.3356	15.9864	16.6143	13.2749	8.01261	12.6536	17.397	22.0323	20.6347	19.7805	28.4522	26.3508	18.8324	19.444	22.2549	22.3882	14.3956	15.9933
Hnrnpl	22.991	21.7219	16.2376	12.675	8.47124	8.99635	19.9931	18.0223	20.4472	19.4764	25.7971	26.1915	19.3111	19.5019	25.5121	23.3432	13.564	14.9035
Tmbim1	27.9846	25.3027	12.5925	11.4774	11.3873	14.4002	29.6286	27.2156	19.476	18.5614	24.8268	24.2024	15.0837	15.924	15.2287	17.757	11.2524	11.5733
Adamts4	25.5548	36.0721	1.6279	1.19084	0.768584	1.04172	32.3009	25.7373	6.98878	6.92237	23.3673	21.6571	5.52254	7.85354	17.0678	18.687	4.31028	4.35181
Plec	5.62167	5.5955	14.0175	13.5077	4.73354	5.50565	21.6269	24.4246	9.94982	9.39256	25.3412	27.2934	8.87759	10.4146	20.6166	19.4837	6.72119	7.91426
Agpat1	10.6384	11.9702	7.16967	8.09872	14.6939	16.4192	20.8669	17.9785	29.0894	19.8702	24.7601	28.8996	20.7136	23.3429	23.9089	22.3612	16.3814	17.6126
Xbp1	12.8086	15.2281	17.1788	15.8379	19.4352	23.2231	23.0725	25.102	38.873	40.4973	22.166	24.629	35.5013	33.6413	24.1218	19.6379	26.1961	32.9307
Cdc42se1	15.792	13.3136	15.333	13.0849	9.25199	9.97927	18.1186	17.3577	19.6953	17.9113	27.0057	28.1857	21.3061	22.8744	25.0732	22.9012	17.5102	18.2475
Bnip2	21.6348	20.9726	13.9685	13.5814	18.8765	18.2169	22.5954	24.4468	30.5551	30.5433	26.5909	26.7481	29.4132	28.5935	19.402	18.733	21.8164	24.8528
Galnt1	23.5608	19.7014	17.7769	13.2608	15.3929	14.903	20.9131	22.3301	28.1486	32.5419	28.6899	28.1696	29.2113	28.446	21.3176	17.0768	20.4419	21.6222
Tgoln2	38.2757	31.2152	14.44	11.1157	17.4297	17.2262	20.6236	20.6596	30.209	27.5708	26.4713	27.3738	34.4602	31.6379	22.3763	20.9687	24.0227	24.2228
Mrps14	11.2261	8.33918	7.49487	9.29555	18.0419	19.8152	21.2837	19.8259	33.5106	36.1518	26.6316	27.6197	34.5124	34.1073	21.6075	21.4434	23.104	21.5678
Fbxo30	36.4806	32.8542	11.5648	14.7337	4.23481	4.71328	22.9422	22.4864	8.05466	8.26131	23.2656	25.954	9.06077	9.93253	21.7868	21.72	6.20098	7.74265
Bin3	3.96278	4.08409	8.8141	7.25913	3.69811	3.17277	13.8913	15.4297	13.0242	12.8763	29.3739	34.8925	19.9008	20.395	20.6786	23.7878	13.1394	14.2066
Nucb2	81.0789	75.2258	23.6586	22.568	54.2457	57.8252	20.3544	19.3512	90.0879	92.9305	27.2453	29.2459	99.8173	100.929	20.5583	21.0347	84.6939	93.6621
Cxcl1	280.692	259.243	260.629	226.37	0.186651	0.150799	22.7782	29.1412	0.766331	1.39842	25.473	22.2632	0.583847	0.4232	16.8024	21.1024	0.461759	0.285219
Alg5	22.3617	16.2169	12.0073	10.0243	16.2069	17.5267	16.9563	16.8326	30.5178	30.3597	27.6128	33.5011	39.4348	40.3098	22.4124	20.2356	24.4565	25.4725
Rnps1	14.4506	13.549	12.6856	11.4219	9.76944	11.6488	18.5058	20.6443	24.9444	22.772	22.5695	30.345	23.997	24.5419	23.788	21.0627	18.1915	17.6844
Csnk2a1	14.7224	13.7175	14.954	14.2743	13.7624	16.5025	18.1711	19.9281	21.3701	19.7868	25.1122	27.5795	23.1506	23.8066	24.57	21.4947	17.3518	18.2799
Praf2	19.3573	20.4068	9.12124	8.00392	14.462	18.9302	24.37	26.0415	40.3593	30.5889	23.2581	25.355	25.8522	23.5432	19.3853	18.3343	16.3176	19.9706
Ndc80	3.39393	3.79248	5.52	5.24664	2.25566	2.41723	24.077	28.653	35.5764	34.7963	23.8659	23.0048	20.2607	25.2779	19.9523	17.1905	10.869	11.285
Magt1	22.3097	18.5202	6.33376	11.3076	11.2214	11.3231	21.2523	22.9848	22.7836	20.7672	26.2166	27.0306	20.9939	22.0532	19.5203	19.6688	14.3922	15.5869
Pitpnb	24.8923	20.6168	19.8465	15.9088	20.0387	18.4761	21.7516	20.4889	33.4928	34.9325	25.895	27.2817	29.77	28.6638	20.5351	20.6517	24.2924	23.9359
Glg1	33.3358	32.4838	20.8417	15.4341	9.39188	11.2347	20.9676	23.0112	20.1001	20.2655	27.3751	24.4273	19.6806	20.3633	20.0521	20.764	12.8938	16.5109
Bcl10	40.0007	36.7795	32.3395	21.0684	13.6238	13.5459	17.7703	17.5908	17.1026	17.1386	24.5666	27.1527	24.1846	23.1404	27.1379	22.3667	15.4873	17.7388
Fign	7.53804	8.40951	22.4034	22.1062	2.11467	3.30037	28.3737	25.7018	4.17956	3.45639	19.6436	20.2217	5.31918	6.35936	19.51	23.0058	4.91947	5.8675
Mfsd1	14.4418	15.2861	8.30009	7.13764	10.269	10.888	22.9526	28.0625	38.1066	34.4836	23.8708	25.9094	30.4125	27.9355	19.6214	16.0213	20.9896	18.6859
Seli	32.8999	22.8962	14.5548	13.1948	12.3356	16.0779	17.2588	17.628	10.903	10.4243	21.2478	25.3609	12.0462	16.2596	29.6475	25.1294	9.58543	12.0703
l7Rn6	25.9548	16.6148	17.1244	14.9287	30.1759	27.0273	18.6221	20.9152	40.7185	34.9458	25.9541	28.1456	42.174	35.8127	22.8202	19.6485	32.8868	27.8185
Psmb3	9.0487	7.06236	10.7706	10.0504	15.0382	15.0685	18.2061	17.445	31.7379	26.8794	25.501	28.4522	30.8854	26.7493	23.9726	22.391	25.7402	18.5754
Hdgf	18.7281	16.6896	13.0329	9.38203	10.7606	11.9398	22.3001	23.8189	29.85	27.4591	24.5285	27.4691	20.092	19.5147	18.8592	18.925	16.0404	18.617
Nfe2l2	63.925	66.7026	32.6809	35.4986	21.6696	24.9202	19.8931	20.6024	36.6758	39.2206	22.5111	26.7722	33.9859	33.7919	23.5797	22.4966	29.4391	34.3817
Wipf1	16.8552	17.021	12.0128	9.57317	11.5426	11.9947	25.275	21.7995	22.6872	22.714	23.6198	23.7962	23.3969	24.6711	21.7697	19.5603	13.8655	17.779
Arih1	54.0639	51.2359	20.5155	21.9649	13.5959	14.3649	19.9217	19.8215	19.3573	18.2445	24.7074	25.7077	21.3316	22.8061	22.8732	22.7847	15.4968	17.6921
Ndufa12	6.90996	5.84615	6.39261	6.91742	10.2757	14.738	23.6298	21.0186	37.4492	32.325	20.6803	26.2991	20.562	21.7328	21.3637	22.7761	17.8321	20.0073
Slc30a9	20.8597	20.4531	12.7843	11.6591	16.1205	16.4414	17.337	19.836	15.3788	15.4194	26.7342	26.0413	17.5344	20.7781	24.1079	21.6299	15.2398	14.9997
Ufm1	23.5343	16.6945	17.0528	11.8432	16.8345	18.5687	20.848	20.891	35.6071	35.4156	24.7546	26.3914	33.4936	32.3194	22.6252	20.1094	24.4608	25.0479
Ctps1	10.936	12.1788	15.9186	13.709	7.86792	7.75172	19.3959	19.1634	15.4297	16.2042	25.3424	26.3933	15.7214	17.9207	23.0343	22.2552	9.43326	11.321
Ndufa9	9.33091	6.37493	12.1206	11.4869	15.8493	16.5574	15.6744	19.0568	33.3907	27.4524	24.0462	32.6458	34.1413	32.6077	21.8825	22.2334	29.1269	25.1253
Zfp180	30.5655	31.2656	19.3977	17.8603	34.8431	36.5238	25.3622	26.0856	23.0187	21.4727	22.0595	25.2394	16.0751	18.2065	17.9266	18.755	15.0503	16.3789
Pdcd6	12.2787	11.375	9.99109	7.33801	10.9962	12.5468	24.5772	23.9896	24.2493	22.3736	24.0681	25.5132	22.8534	21.5099	17.8504	19.2432	18.0774	18.9797
Sars	8.95335	10.2401	8.74002	7.4269	6.61343	7.285	17.6508	18.8658	18.6517	18.5275	25.999	34.7649	19.7388	20.0848	19.9063	18.0168	14.475	13.6368
Mat2a	39.1845	38.4929	22.5295	22.1453	16.4629	16.7545	14.929	23.7673	27.1901	27.062	26.0026	26.6705	34.3989	36.6489	24.0297	19.7539	23.4832	24.1822
Soat1	9.68959	10.0975	5.46515	4.76133	4.55487	7.20643	22.7292	26.0434	21.5444	19.3274	19.893	25.5918	15.6517	20.3648	20.2314	20.6576	11.931	12.7433
Odc1	57.5353	39.4879	37.2043	25.3123	23.4883	23.1716	17.6807	19.2914	31.2883	34.7635	26.8193	28.9309	33.8419	30.8595	23.0013	19.4129	22.0596	20.3691
Utp3	21	21.1616	16.692	15.8335	16.2532	16.1601	16.9367	19.4935	26.7405	27.1477	27.9434	28.6164	31.7053	30.3241	22.5233	19.5972	22.5888	24.604
Idh1	8.72542	7.59371	8.48917	6.65843	17.1334	14.5395	16.0661	22.7909	36.0615	29.1601	26.5218	31.4621	39.8531	34.5277	18.3874	19.5625	20.5011	21.6559
Ddx46	19.7359	16.964	19.5006	14.9644	12.3386	11.767	17.2606	18.6439	21.6472	22.4664	26.9446	28.4146	24.4445	24.5877	22.9325	20.5408	15.6372	17.6841
Cnot6	20.5338	30.0484	13.8591	13.469	10.8096	11.978	18.51	19.8405	18.9259	22.049	26.8459	20.8229	22.0382	23.8258	27.7906	20.8406	12.6757	15.0317
Acsl3	39.2763	30.956	16.4133	14.3895	19.8602	22.7151	22.6187	23.5518	20.8274	20.4691	21.0959	22.5402	22.6161	24.6589	23.575	20.9427	15.3439	16.9247
Cadm4	21.9196	18.8792	13.7254	11.7472	8.25825	10.3922	13.1415	13.6433	4.61434	6.20914	32.4218	28.2008	11.1973	12.4449	22.1883	24.6081	10.651	16.4318
Slc12a2	67.5731	59.6674	29.7046	25.7648	25.097	34.1053	13.0645	14.7775	13.3557	12.8963	24.8536	26.8685	15.8418	18.7661	29.3569	25.1914	17.3041	17.7771
RGD1562136	20.2727	17.0648	13.8262	22.0875	10.7268	12.3128	19.6865	18.6153	14.4594	12.0944	24.4095	27.7506	15.6611	18.625	22.6661	20.9032	10.2121	10.454
Emp2	51.8037	44.9761	51.2972	43.0776	21.0405	29.0051	19.8197	21.4429	10.4106	10.4796	25.1667	24.7361	10.8125	11.7645	24.2084	18.5929	10.8788	12.1338
Wtap	7.19687	9.21352	11.2699	16.1245	13.8933	16.0095	24.0104	22.7433	27.6492	30.7359	22.5441	20.9924	27.9621	28.9333	22.4794	20.9937	24.1385	22.4151
Sec61a2	18.745	15.0934	14.641	11.1099	8.89888	8.9523	18.4786	22.118	20.5592	16.1781	22.7576	26.0095	19.0878	20.1191	22.9871	21.2077	11.8752	12.952
Sf3b5	6.42364	5.56406	10.8607	10.2491	11.9946	13.5106	14.3725	16.2151	31.5431	25.9037	23.8548	28.1323	29.7008	28.9832	26.109	24.7853	28.1277	27.3379
Sypl1	23.1297	20.7687	6.39357	7.7231	11.1106	13.4339	22.8467	29.364	20.2982	21.5867	24.0772	20.5958	17.9205	17.7132	17.9476	18.561	12.6587	15.6003
Ubxn4	23.4378	21.9144	16.7653	11.8788	13.938	15.0341	21.2461	21.7788	22.6689	22.6987	21.9462	28.0006	24.0069	22.5665	20.9385	19.4646	17.0516	18.083
St6gal1	12.0888	12.6207	8.13607	8.13254	8.04074	10.2584	19.1469	19.4863	15.8584	14.7572	23.7209	22.7285	17.961	20.395	24.8668	23.4019	12.8466	16.2905
Impad1	30.3884	22.5862	14.1074	13.9598	13.1847	13.8921	21.2961	22.9623	21.8029	18.8267	23.2188	23.5726	23.233	24.1031	20.8663	21.4227	13.3176	16.3385
Fosl2	49.5002	58.4231	12.9398	11.3079	0.967286	2.53996	25.2479	19.6892	8.50373	7.30168	24.225	26.8571	8.7815	8.69453	16.3766	20.9304	4.38278	7.34243
Pdk4	8.37766	9.2647	9.68368	9.39018	3.38265	3.80663	22.351	28.0517	14.271	11.6616	15.8187	25.2631	6.80673	5.47951	16.4807	25.3438	3.15682	4.87369
Glrx3	11.9279	9.53783	8.00651	9.93604	17.072	16.8201	19.3737	18.0436	37.5803	35.8777	26.4783	26.3453	35.5552	35.1097	22.4969	20.5458	29.4656	28.3275
Kat6a	18.5817	16.476	17.1343	15.2531	9.44744	10.045	21.038	22.3733	15.815	14.6382	21.3465	23.4872	16.6507	18.9176	23.0782	21.9356	12.1712	14.7662
Prpf40a	16.3659	16.9027	10.3296	11.3124	11.7283	11.8563	20.0629	19.9036	22.5651	23.6966	25.3509	25.0154	24.1018	26.4338	21.4385	21.4504	15.155	19.2408
Hexa	12.6386	12.9867	13.4416	10.7941	9.01579	13.4735	21.0511	21.7397	28.3058	26.1155	20.8594	26.9174	25.41	26.576	23.6823	18.7312	20.4559	22.0658
Pnrc1	42.2931	39.6236	23.4722	17.5849	7.86426	8.78195	18.1756	19.0873	13.8274	12.9107	24.4879	23.6497	15.2149	18.1354	23.9595	23.5973	14.2954	15.928
Ubxn1	9.08963	12.2003	10.2217	9.18043	13.8906	13.2115	14.6059	17.1634	18.6637	16.2776	24.5221	35.6516	25.7925	22.9787	23.1916	17.7712	19.5469	19.7863
Lrrfip1	15.6972	15.8757	6.97446	5.64302	3.10643	3.70513	23.5225	23.8283	17.5225	17.612	24.7884	27.5978	13.9658	15.2844	16.2523	16.8285	7.95083	8.47691
Fut8	85.2706	66.6238	32.3302	25.9676	23.6182	29.2968	12.6825	14.085	13.8122	16.5141	24.6828	25.4966	16.0971	18.4294	29.4502	26.3282	17.0545	18.935
Cyfip1	21.1862	16.1251	15.8004	11.1245	9.29885	10.4702	19.6664	18.8645	22.139	21.5421	25.578	25.5525	22.5136	23.3872	22.6501	20.4056	14.9343	17.0368
Becn1	14.7424	15.8839	14.6085	12.0744	17.275	17.9913	20.1464	18.9846	21.6874	20.7652	24.2972	27.9149	28.053	24.4416	21.0806	20.2718	18.5808	17.0903
Msmo1	122.55	87.8943	59.3775	66.6568	63.0514	81.3283	17.5232	19.4003	11.504	11.6399	24.5091	25.1239	13.0969	13.3627	22.8822	23.1569	13.687	17.176
Gng12	29.3212	37.6387	17.377	16.4858	17.9206	17.4668	26.4671	25.4924	40.5468	41.0449	20.5931	23.6204	32.9501	27.2289	20.4808	15.9103	18.5105	24.2628
Cd2ap	71.3715	58.5946	26.2168	19.6174	32.5535	34.1599	21.341	22.9725	41.7432	40.4663	25.4316	22.1389	40.2616	43.7331	21.9106	18.649	26.6022	32.8461
Decr1	13.7994	10.5455	9.97155	9.3025	18.2514	17.3556	18.2055	17.0594	31.8801	27.7824	27.3807	28.2137	41.5572	35.8738	23.0559	18.4673	24.0417	24.0615
Pnkd	3.3597	4.39431	12.5117	9.70293	24.6758	28.0908	16.1722	18.7132	48.8971	41.395	30.5308	27.0101	32.3346	35.0666	21.092	18.7397	39.3569	35.6385
Gpx7	14.1357	12.379	13.5886	10.6157	26.2205	30.9299	16.766	19.205	46.3769	41.724	25.8114	25.5429	45.0909	41.0881	23.2132	21.6624	32.6384	41.139
Tra2b	22.7525	20.8987	13.438	15.5413	7.90688	9.20907	18.2693	24.2942	23.6236	27.7439	25.0409	23.7625	22.8784	23.6802	21.3472	19.4727	13.6832	15.9536
B3galnt1	7.82164	6.52486	3.23585	2.2473	5.93528	5.976	22.7958	25.5975	38.3563	36.8019	24.3761	24.624	26.0962	28.2232	17.4491	17.2528	15.4134	18.2904
Rnf19a	21.883	20.1682	22.0959	16.9401	8.70642	9.73542	19.3503	19.5236	12.8665	12.817	23.491	27.2373	17.4818	19.9116	22.0966	20.3505	14.0926	14.9722
Cndp1	17.4655	12.3796	5.78454	4.34574	9.60108	11.2945	20.6842	20.6441	28.5842	25.99	25.1484	25.9694	22.346	22.9931	18.3189	21.2503	17.0891	18.6718
Nampt	60.0294	61.4385	9.72426	11.8773	16.0852	13.2294	20.7165	20.4144	26.1268	24.7663	24.6264	23.0187	27.4761	28.7551	20.8314	22.391	18.4178	18.2483
RGD1564093	10.3266	11.5184	13.6139	13.0567	16.1402	16.9535	18.1141	18.6936	28.5037	28.2519	23.7118	30.1813	28.9013	25.9112	20.9844	20.1354	26.2104	25.4809
Klf10	14.2096	16.4385	17.7213	14.6715	6.58779	7.23349	28.0217	29.0579	22.3905	19.2295	21.1474	21.0247	18.1883	20.7334	17.6197	14.9112	12.3628	12.5591
Map2k1	17.4313	13.6552	11.5991	9.46886	9.646	9.01978	24.7446	25.5401	22.7194	21.4801	22.0843	25.5979	18.7543	19.191	18.1023	15.6268	11.96	12.8179
RGD1309748	59.3192	53.2632	17.4254	21.5859	13.1787	13.8234	20.2652	19.0844	14.568	13.995	24.1727	25.6408	16.8766	17.835	21.702	20.7373	13.1232	14.6576
Mrpl52	9.63845	12.0892	7.31927	7.57423	18.348	25.3957	18.7369	18.6388	37.4188	34.8968	24.9396	26.7865	31.4914	31.4984	19.5615	22.9363	24.542	25.4355
Adss	33.351	30.6527	17.0786	14.7854	13.9218	14.7879	22.5168	20.1674	30.7499	33.793	23.0212	27.3433	29.9289	29.9358	21.5186	16.9332	18.4638	17.9399
Snrpg	5.32029	3.62918	6.83734	8.72922	19.563	14.936	19.5443	37.6893	43.4009	62.1707	21.219	19.2933	39.9236	43.1226	17.6003	16.154	41.2184	36.1338
Lix1l	26.8601	27.1283	11.9306	9.57729	22.4499	23.2862	18.6429	18.2444	36.8003	32.322	24.4313	23.4434	41.0472	41.5075	23.6302	23.0527	26.1349	32.026
Slc25a17	15.4326	18.6391	9.53157	14.8698	16.6075	19.4387	19.3102	22.3762	20.3128	19.6171	21.0148	23.1573	27.8269	25.0031	26.5446	18.9706	16.2207	16.3565
Chchd3	31.2183	23.3493	15.4368	11.9641	26.0383	30.6212	18.4908	15.2939	31.0147	31.568	24.8104	25.7863	31.782	29.6371	25.2957	21.6721	25.5951	25.3953
Mdm2	37.3216	27.0954	13.6601	10.1307	4.2085	5.37183	25.3641	24.5032	11.8056	11.5646	19.8018	27.2344	10.4673	11.7002	17.3294	17.0469	8.85086	7.80929
Tubb6	28.1981	32.8512	18.5898	15.228	10.6557	11.6844	24.2238	24.6468	59.1138	63.8244	22.1224	25.4676	33.6259	35.8395	16.9677	17.7528	20.2969	21.743
Ndufb2	5.89328	6.26107	9.4273	10.7543	24.3182	25.8129	14.5221	17.6481	46.4906	47.7582	27.5084	26.907	37.3157	31.8759	23.4695	20.9334	36.6358	32.4422
Kpna3	20.7446	16.7275	8.34022	7.22265	9.47614	10.7721	23.7057	23.8702	26.6434	27.0759	21.3174	22.8366	21.1104	24.0257	19.8235	19.4125	11.7922	13.5922
Cct3	17.7869	14.938	16.8333	10.7089	9.34065	10.8143	18.5264	18.0177	25.2003	25.2813	23.0951	28.2043	23.7346	25.1153	22.831	20.1795	19.5128	19.3579
Mgst3	16.0885	14.1095	7.10381	6.13149	23.3659	29.7343	13.6272	20.473	20.5024	19.2148	22.3639	23.9887	23.6276	21.8747	23.4387	26.9296	21.9749	23.3574
Ckap4	28.5806	29.9619	7.75327	6.40044	15.4249	18.4367	21.2335	23.348	50.6423	48.4449	23.2913	25.0226	36.284	41.55	21.3759	16.5054	18.9925	23.3866
Arhgap5	26.6611	60.7884	19.4534	14.7741	24.646	28.7334	29.166	25.1091	20.7858	22.1981	19.3065	14.8436	25.2478	26.9227	22.3404	19.9766	13.6847	17.8859
Ssr2	13.2897	15.6211	10.8991	10.0692	18.9397	23.3957	19.3286	20.6408	52.3504	44.3141	23.5309	24.8348	38.5012	36.4512	24.1131	18.2939	28.5151	26.3578
Serpinb6	19.1347	18.5978	8.42488	7.67787	24.8532	23.2694	27.6811	27.903	39.7878	36.0183	20.2758	25.7134	40.3358	35.4847	13.825	15.2919	24.939	25.4544
Ythdc1	21.7221	16.4265	19.9928	17.4859	13.7656	13.2274	18.8347	20.0159	20.9035	21.9061	23.3209	25.5109	23.2791	23.0049	22.7175	20.2256	18.9386	16.9197
Zcrb1	11.3845	10.2021	9.61235	8.38302	13.9583	15.5098	22.0625	20.1103	29.6297	28.6248	24.8123	25.1078	26.5889	27.5377	18.2233	20.2953	18.5536	19.1265
Idh3a	31.1151	24.8376	13.6391	10.9126	16.581	18.8451	20.2563	19.0111	29.9818	27.1816	23.7674	26.6704	25.3023	25.159	19.2426	21.4887	15.0423	18.7264
Kif3a	17.1902	13.9565	17.5856	14.5328	9.63138	10.3172	20.5894	22.1752	14.3421	14.9562	24.8192	26.3333	13.2887	15.3324	17.9659	18.1892	7.96669	10.3988
Mrpl53	9.66087	8.09507	10.93	8.9601	19.0643	22.9954	21.3533	17.8956	36.7608	38.8686	20.4408	24.741	30.3531	29.7584	21.0781	24.437	25.9097	30.2252
Stam	17.8781	19.6833	15.3878	11.7683	8.63069	9.97799	22.0432	24.1739	16.5445	15.8603	21.036	25.7961	15.024	16.2043	19.7622	17.1197	10.613	11.0328
Rpl38	5.26386	6.73668	2.84845	5.54046	7.89928	7.92502	13.4434	34.5272	23.4275	18.4161	19.3966	19.7633	15.5481	18.7006	20.934	21.8458	14.5097	26.1901
Snx18	122.879	102.809	22.1866	20.2477	21.0993	21.2039	20.7007	22.6944	34.3304	36.1348	22.299	26.0373	35.1583	33.9131	18.1938	19.8262	20.4562	23.0911
Nfix	53.5688	56.405	22.9116	18.3979	28.3516	29.42	21.145	21.0029	34.4079	33.4121	23.2904	23.4868	35.5961	34.4502	18.414	22.1022	26.8601	31.8584
Pcdhga10	15.491	13.5484	8.68559	7.38984	7.83389	6.89598	22.6365	22.716	14.9995	13.975	19.4073	23.3273	17.0319	20.2188	19.0737	22.2683	8.82315	16.4904
Sdhaf2	25.7434	20.8322	10.6527	8.98739	25.036	25.1405	17.0966	17.9332	37.1352	35.8322	24.3352	24.6991	44.3781	41.4956	23.3072	21.9768	30.4688	33.8533
Hnrnph2	22.8594	20.6227	18.4761	15.7704	13.7879	11.8	19.266	19.8735	23.3011	25.7413	23.7312	26.6883	24.2498	23.7748	21.4472	18.2707	21.01	16.4854
Mid2	12.0414	10.5132	12.1278	9.57995	4.05831	5.48331	19.5166	20.2134	8.76333	9.84313	25.5776	23.2196	11.2001	13.6767	19.5914	21.079	7.34434	10.5932
Ccdc53	12.2315	8.14077	9.80304	10.1244	25.1713	24.6124	19.3898	20.9285	54.4252	46.1832	23.8953	25.4202	44.4749	47.1487	22.1762	17.3254	43.7142	35.1556
Elavl1	16.7042	16.0327	14.3696	12.6813	8.91973	9.18469	18.5278	17.5714	18.7181	18.5159	22.8977	25.9336	17.7692	19.5246	23.388	20.7592	13.0485	13.2896
Mien1	7.81359	6.11871	8.95812	9.47251	11.2815	12.4594	19.3328	21.3818	28.9407	27.9906	24.2651	27.666	25.9031	27.6973	19.9245	16.4981	20.2417	21.2936
Ostm1	19.507	15.5557	12.2877	10.485	12.1269	16.5493	18.4201	21.5913	27.7931	22.9907	21.5405	22.4763	23.543	23.4346	22.916	22.1188	14.9733	20.9049
Phf10	17.7874	23.6522	18.4188	12.4978	19.6115	18.6598	19.2232	20.2308	27.3504	29.4317	23.4012	25.3708	30.1849	34.8002	22.5015	18.0913	23.6444	20.3291
Phlda1	42.8767	50.9488	34.6225	35.4871	2.24851	2.94516	16.3755	13.4768	12.3776	13.8982	26.7118	24.995	9.11658	9.42016	21.4059	25.566	5.5032	6.59949
Polr2k	10.4637	7.18545	12.3027	8.38471	25.7602	22.5377	20.6702	22.7718	36.8535	44.0041	21.0575	19.7103	35.9296	27.3641	24.8107	19.4297	41.0509	33.2785
Bloc1s1	10.1007	9.92461	8.38214	9.99299	20.7316	19.7607	16.834	21.9775	33.4414	32.6306	21.7085	25.7688	29.9647	24.4164	21.7224	20.4103	32.0682	28.9895
Wbp1	8.61317	7.56515	7.51806	6.65867	7.44373	8.8292	16.2469	18.201	18.7008	14.8522	21.7865	26.2704	16.0598	18.7345	24.2549	21.6243	14.5291	14.0576
Eif2a	17.0292	14.1787	10.4312	12.8418	10.3803	11.1961	20.7647	21.5914	27.1354	26.3423	22.585	24.4149	22.3954	22.038	19.0886	19.7685	20.7338	19.2712
Rhoq	27.2884	23.0943	10.2118	8.26928	11.3484	11.6037	17.3605	16.8375	17.105	18.4343	23.6322	22.3886	20.7627	22.3659	24.2609	23.5418	16.3828	19.6973
Tmem43	15.1466	15.1855	10.0531	9.60747	8.04502	9.28879	20.6103	20.0812	15.0272	15.6227	22.5922	24.6138	17.8134	17.4397	20.3308	19.7324	11.0529	14.1056
Ssb	17.5171	20.4321	7.99163	10.2227	11.5364	12.3177	18.2218	23.9396	26.1017	28.8845	21.804	23.2623	29.3618	30.4244	21.8955	18.83	20.7538	19.6848
Dhx9	24.3214	19.8136	14.8623	9.78205	9.22031	9.72889	19.3288	18.7479	19.6266	22.8259	24.9699	24.5509	21.34	21.6278	20.1703	20.1617	13.9681	16.0819
Paf1	14.6162	16.736	16.0661	13.4433	10.7911	12.9904	18.2765	17.1651	18.1072	18.6513	24.4385	27.0871	20.9545	22.3735	21.3496	19.6022	16.5022	15.973
Sumf1	12.4249	7.98083	9.4551	9.62798	13.4738	15.2857	19.3162	18.8227	31.1136	29.747	26.905	24.2523	30.3713	33.3077	19.8087	18.8051	22.5718	23.3133
Golt1b	19.973	18.179	7.4471	9.53476	16.897	21.2532	21.7774	21.3188	39.0483	36.1222	26.3241	20.6752	34.6966	39.5325	18.4088	19.1643	17.9241	25.5686
Vta1	10.3547	7.36444	9.70191	7.38838	9.35278	11.4133	15.2782	17.4027	17.6973	16.9406	21.7433	30.6825	19.7059	22.1051	22.2391	20.2142	13.5457	14.7755
Mrps7	15.6426	12.2604	12.4473	9.24194	22.3933	26.98	15.8132	16.6099	34.2667	32.7692	25.0494	25.2688	35.1812	30.9899	22.0111	22.8069	29.7281	30.6435
Rn5-8s	0	4.12953	0.596505	6.95594	1.79557	1.17682	9.90164	7.31994	9.09224	3.47914	33.5597	10.8862	7.94907	2.72153	23.8767	41.7902	15.1718	1.85486
Ndufa11	3.82492	4.65734	5.21887	6.24426	18.5419	23.2841	16.969	21.7748	52.6643	44.0759	22.6957	26.4508	33.6948	31.3589	19.785	19.6403	28.0205	28.6357
Akap11	22.6554	19.6723	16.9224	13.4522	10.6207	12.522	21.4779	21.3262	14.8111	14.6161	22.7032	22.3654	14.8017	16.611	19.558	19.8591	13.0026	14.5033
Gnai1	36.3437	33.906	30.871	34.1085	16.8526	20.4386	17.9855	17.638	10.3235	11.653	21.4011	19.5038	14.7535	16.9094	27.5668	23.1945	11.4597	13.3577
Cs	13.104	14.5249	10.9057	9.31423	11.48	12.1935	18.4265	19.2835	27.8563	26.6659	22.1174	26.3291	22.5033	23.334	21.6435	19.4317	16.8111	19.7013
Dennd5a	29.3067	28.7904	16.1078	11.5291	12.0917	12.9936	19.0511	20.2286	17.1044	16.1041	23.3031	23.0644	16.1556	18.0943	21.3489	20.1131	14.656	16.3646
Ndufb10	11.9446	14.7274	12.4151	11.2988	21.7694	27.0022	16.9928	15.5093	37.0262	32.1525	23.7876	26.1942	33.7046	31.1794	23.1469	21.3631	29.6357	30.0593
Ankrd40	20.8027	16.8214	12.6363	10.4927	17.2868	17.7442	21.4499	19.3207	18.3272	16.1184	22.1948	23.853	16.6105	18.0216	20.7369	19.2402	14.9042	14.8133
Mkln1	23.273	22.3034	18.0674	15.0437	13.0809	14.0823	19.7778	20.2385	20.2274	21.8009	21.7858	24.0352	23.0612	26.073	19.8061	21.0282	19.5207	18.3614
Tcerg1	18.2821	17.816	15.7507	15.2862	7.88323	8.01485	17.904	19.2364	16.8154	16.2707	23.2735	25.2292	15.5865	18.1562	20.9569	19.8371	11.3004	13.1519
Ubl7	20.6298	26.4148	8.98571	8.45539	12.2211	12.576	15.3139	15.07	24.4544	18.8236	24.554	24.6546	22.1465	23.3054	23.1413	23.5655	15.9587	20.9507
Ganab	20.6085	20.982	10.5822	8.9007	6.39127	7.58647	16.5371	18.0317	15.9847	16.7011	24.8044	26.0525	14.3317	15.4791	21.8816	18.99	10.6399	11.6832
Rab2b	19.1938	17.5438	16.2576	13.1745	16.0852	15.6511	16.622	15.1928	15.6935	12.8071	24.4464	26.0094	20.9954	23.7711	22.2429	21.5506	16.4	18.74
Etfdh	20.8783	19.0439	12.8973	10.365	16.2723	15.8773	17.0391	15.2817	26.3827	24.3368	25.858	25.3369	32.0444	30.7158	22.5793	19.8739	19.2904	22.4565
Rbmx	15.8271	10.671	12.5858	11.6001	4.92969	5.43045	16.6004	17.1705	20.5479	19.473	25.9288	25.0608	19.8713	20.7308	20.5038	20.6854	10.8062	12.5295
Stim2	10.8199	10.237	11.8608	9.7216	5.34855	5.96056	18.8251	17.3793	9.98232	10.676	24.4205	24.5883	12.5731	15.3341	21.7412	18.9679	10.1146	11.0909
Prdx5	8.30512	10.1235	12.3983	14.7862	30.574	29.0686	13.3308	16.2446	59.7766	53.3929	25.6727	27.4478	54.7283	47.1339	22.7423	20.3512	44.4145	36.5236
Vamp2	20.1342	20.7755	12.8353	15.8059	16.4849	23.8053	16.8136	14.3687	14.6114	12.1288	24.589	20.5172	14.8459	18.0365	24.0827	25.4135	13.0573	18.2856
Pdpk1	16.6578	18.149	13.8462	11.9249	10.7866	11.2132	19.2865	20.3328	20.4657	18.5529	23.9955	23.1045	18.2814	20.692	20.4205	18.6394	13.8826	16.1616
Actr10	16.6759	13.5191	13.6238	9.73342	12.4042	11.806	17.8778	16.5272	24.5226	25.6999	22.8433	26.5608	27.5968	26.9785	22.2765	19.6871	21.7546	20.125
Cenpw	1.27068	1.16019	4.82583	3.5369	1.60261	1.40121	20.0039	24.1747	29.147	31.4289	24.5779	23.3353	24.2388	22.306	18.094	15.5769	11.3515	9.64232
Hspa12a	47.5394	35.9189	41.5123	35.1581	20.9121	28.54	17.3553	15.2344	7.73429	7.55158	22.7182	20.7666	12.4146	14.0232	24.8304	24.6017	12.9672	15.6538
Sap18	7.98911	6.60634	12.3001	10.6598	8.02355	9.45854	19.4124	28.3987	22.929	26.7358	19.3823	21.6036	20.3784	21.7701	18.1289	18.4732	15.2003	17.0667
Pcbp4	4.61586	7.50126	8.63144	10.3492	4.91265	6.60925	13.8213	14.2477	8.98337	7.76899	22.0542	26.5533	9.68226	10.4193	26.294	22.424	10.1568	11.5457
LOC100911576	14.5297	13.0633	12.0195	12.692	10.3348	9.79451	16.2891	16.8373	21.497	20.9993	23.6173	26.6404	21.9276	20.4844	23.1323	18.8378	18.0284	17.674
Atox1	4.48705	7.07157	4.91634	6.78544	18.6943	22.2457	16.1742	16.5191	59.8896	49.5129	25.2169	24.0564	45.5336	37.9988	23.0906	20.2471	37.8802	37.281
Stxbp3	24.0796	21.8722	17.1323	14.1429	15.6697	14.1988	19.7306	22.1183	19.7436	17.9525	21.6468	21.6574	20.7671	21.5066	19.3668	20.7677	16.106	15.894
Mtch2	15.663	14.553	5.5093	7.96834	14.1361	15.4131	19.4519	19.3661	32.8526	31.4304	23.35	23.4526	30.9638	32.0917	22.6066	17.0069	17.6188	17.9308
Lsm7	3.37274	2.7762	10.3767	10.5047	12.3874	10.1789	13.9253	15.0527	28.424	25.5078	25.467	27.5987	26.5932	24.7325	25.3648	17.5769	25.1678	20.4434
Abr	5.37884	5.06706	3.43797	2.68109	3.25162	3.58999	22.2652	23.328	17.0094	16.1622	22.0901	26.0689	13.0676	14.711	15.6307	15.568	7.48122	8.67602
Rnf38	21.1509	22.0964	13.1239	10.4076	5.42679	6.56795	18.1511	17.6127	12.74	11.0549	22.049	23.7065	14.2672	14.7846	22.3149	21.106	7.95992	11.2656
Tmem50b	50.6586	44.6018	17.3238	15.6566	26.2872	32.8788	18.7965	18.1992	31.381	30.1719	22.9396	21.1894	27.8013	30.9464	22.9184	20.7958	22.5491	27.5005
Glyr1	19.5076	17.2928	11.7766	10.4073	12.9184	14.5882	19.3304	21.0769	23.7505	20.6545	21.7419	21.6219	21.1917	24.8862	20.1282	20.7326	14.4256	20.2464
Mtss1l	4.16769	5.13047	7.11081	7.27852	2.5868	2.60587	22.0117	21.0512	13.0307	12.2844	22.3893	21.1513	12.9085	13.6407	17.2962	20.7262	8.78482	12.1321
Jund	14.6527	16.2216	8.07748	20.6577	3.65435	4.45615	20.9916	12.7479	6.61134	7.12249	22.3135	21.1236	5.50894	7.7973	22.5649	24.7834	5.76095	9.53832
Cab39	18.5497	21.9346	9.22075	10.214	11.9991	11.936	20.5591	21.7207	24.6085	24.375	21.1579	21.7628	24.9473	23.1431	19.7374	19.5408	15.5669	18.8984
Ahsa1	11.0475	15.4054	14.1863	13.5767	13.3091	14.4466	15.3112	17.7947	25.8802	24.6939	23.3611	29.0762	26.6588	24.4417	21.0947	17.809	20.5712	20.9625
Prkci	33.798	27.1295	12.8292	16.0571	20.2299	21.7437	20.4842	16.7923	27.3989	25.9987	24.3535	24.6582	30.9709	32.2573	19.817	18.3107	23.0323	23.2778
Kdelr1	17.5436	16.5801	8.57942	8.80197	11.6737	15.0464	18.3878	19.133	35.2087	35.4864	25.2952	22.8	26.4119	27.7313	19.5049	19.2056	18.7879	23.9643
Ndrg2	28.974	36.3894	76.5794	66.5227	36.7139	47.1745	13.2191	12.8097	18.4438	20.3512	28.1412	20.3031	29.5411	29.2216	28.0667	21.7502	33.9965	32.278
Ppp3cc	26.4329	23.1587	20.4745	19.793	13.589	12.9929	20.9412	13.5546	22.6357	21.1645	21.2435	25.2213	29.1848	28.0988	21.2795	21.8914	24.4168	21.059
Uba3	15.8682	11.2838	9.40223	8.00482	14.7718	14.8821	18.3523	22.5013	25.135	25.2523	21.162	23.0469	24.0489	25.454	19.1642	19.8816	17.8449	20.5599
Mesdc2	15.7536	13.8039	11.0026	8.56947	9.70206	9.40959	21.7101	20.4838	21.8596	21.0905	23.6706	24.1615	22.1514	22.1879	18.3637	15.5852	15.7415	14.8849
Smarcad1	15.8853	13.6029	4.07536	10.3401	10.4695	10.1856	16.9071	15.9554	20.4835	19.8753	23.5261	22.7891	20.971	24.1629	23.0262	21.5952	16.612	19.7359
Wdfy3	20.8528	17.5279	13.3223	11.1036	8.4102	10.1491	18.7661	19.0736	13.6558	12.6899	23.9993	21.2807	13.5653	15.8303	18.3444	22.3175	8.98424	12.3534
Suclg1	11.3237	11.5739	12.3121	10.5214	19.3617	18.1637	15.3773	13.727	30.8555	29.3066	24.5341	28.3784	39.3862	33.743	22.9224	18.7119	27.4902	26.8021
Isca2	18.2748	17.1706	11.966	9.86708	17.8629	19.051	17.2963	20.1581	28.8896	24.3371	22.5293	19.9426	27.9959	27.5391	19.5387	24.1224	16.13	22.2132
Capn5	6.52347	9.32786	12.9976	12.5167	2.69826	3.28416	14.8236	16.493	6.34376	5.90161	23.369	27.1056	9.9223	9.39512	21.425	20.2312	8.53119	10.3076
Asna1	15.1059	14.137	8.55502	8.20957	12.5368	13.9447	16.4847	17.0861	29.7382	23.3876	22.2447	26.546	26.0699	24.1747	21.1396	19.7883	18.8371	20.7232
Maged1	42.3022	47.7536	10.7629	9.60659	17.5448	19.9138	17.4026	18.1756	37.892	35.4095	21.6966	25.5318	32.3459	35.8029	20.638	19.7685	22.7395	26.5777
Plin2	28.8065	28.6538	16.4531	10.5828	8.97326	10.5947	19.0183	21.8817	37.0679	34.2329	23.7731	25.1497	28.1603	29.9132	15.1442	18.1269	17.9017	20.6093
Socs5	15.1342	12.6288	7.89589	5.84367	3.64243	4.1301	19.6522	20.6552	13.3418	12.8552	18.7127	21.7966	13.1812	14.0803	21.9917	20.2048	9.05678	11.287
Zbtb20	21.7497	27.7348	14.2592	12.7515	14.8864	18.3215	24.3389	25.6755	19.4351	18.1475	20.7834	18.4045	20.1138	23.1198	14.8294	18.9715	14.6934	18.0777
Snx2	27.3416	21.0459	22.2418	15.3279	21.5585	19.5048	19.5594	20.4075	53.9599	51.7065	22.8549	23.8168	39.5598	39.032	19.5065	16.808	31.2058	29.6053
Eif4g3	18.044	17.3184	14.2532	10.7971	7.19306	8.30298	16.9036	17.6766	16.7022	15.7527	21.9392	22.4357	15.7621	18.8156	21.3546	22.6101	11.8533	16.2028
Oaf	15.3718	13.198	3.9338	3.41179	6.72665	7.47756	18.354	19.8766	23.6346	23.7114	24.1127	24.2781	23.546	22.9082	19.5386	16.7292	15.5337	16.0583
Tp53i11	3.57544	4.58862	2.03762	2.22789	3.83327	3.41611	19.566	18.6837	10.3107	8.64048	24.6587	24.9657	11.3256	12.5683	17.0987	17.7933	6.61333	8.97662
Nucks1	14.7255	12.115	12.9021	8.21029	7.6386	7.26253	18.5797	23.3086	20.9049	24.3508	23.1184	24.3456	18.084	18.4799	19.1156	14.1712	11.6534	11.1325
Dync1li1	14.5068	17.1786	13.6265	10.8513	7.16822	8.35115	16.901	17.1012	16.6662	15.3609	24.89	24.6797	15.8897	19.5916	20.3145	18.7425	11.3248	11.5123
Avpi1	4.65319	3.75722	2.51814	2.99984	6.00743	6.20117	25.311	22.6931	30.1122	25.2718	21.4432	23.5403	16.5233	17.4606	13.9744	15.5184	8.98469	11.7036
Ech1	13.1166	11.6149	13.1049	10.9194	21.8337	21.4438	18.2699	18.5545	29.9332	26.1267	20.6989	24.5009	31.5448	28.7599	20.8484	19.5434	26.3176	25.0422
Pcdh17	3.95141	5.81533	9.787	8.31448	0.994761	1.48382	22.4586	24.6863	7.55688	8.10569	22.6683	19.944	9.00209	11.236	16.3505	16.2733	4.55318	6.48358
P4ha1	61.0251	54.9042	29.4174	27.5249	25.22	27.5164	17.5472	19.3477	31.8072	31.1842	22.9897	23.7371	30.426	34.5841	21.1688	17.5073	27.875	26.3713
Fnbp1l	8.64746	8.63795	6.87164	5.37215	5.23957	5.34442	19.4197	21.2403	16.5567	17.966	22.3162	23.1926	17.6614	18.8654	17.779	18.2797	9.96881	13.3973
Ppdpf	20.0686	19.2158	16.0226	15.087	26.191	27.373	12.8302	15.2408	28.2107	23.8741	19.5132	22.2432	21.8221	20.8327	26.9622	25.3306	20.7006	23.5794
Lars	18.2592	16.5136	19.2545	14.1851	11.2088	12.3424	15.4832	17.3373	16.6	17.1214	23.8338	26.1758	18.0099	19.2314	20.8	18.2386	14.3352	14.9854
Cnppd1	13.163	16.7296	16.9646	14.7291	6.63499	6.93647	19.67	21.8189	13.0771	10.5136	19.4888	23.7356	12.5887	11.9389	20.5471	16.3881	10.619	11.2617
Iah1	6.49447	7.17812	9.61211	9.07266	8.88126	8.71854	13.0381	14.9205	23.3521	18.8443	22.9296	25.2579	27.616	22.6843	23.3121	22.0547	20.5805	24.105
C1galt1c1	10.5247	17.8633	9.18979	9.19138	35.0731	31.7555	18.7521	18.7095	26.7179	26.8718	21.2484	16.7283	42.0636	36.4728	26.0092	19.8255	30.7067	30.3744
Rassf1	21.2726	23.3177	21.2968	19.8544	6.74271	6.97112	23.6177	20.6084	16.1111	18.2765	21.7108	23.2271	12.0513	13.1413	16.2824	15.7841	10.7813	11.0622
RGD1565641	6.93829	9.96129	5.4404	5.45922	40.3258	43.4267	17.4658	22.2729	68.0632	80.2134	20.5681	16.0274	49.2829	34.1299	22.9827	21.8113	60.6152	50.3772
Ppm1g	8.57121	9.34697	9.22506	9.56425	9.26587	8.59669	16.8633	18.6767	24.0153	20.8544	22.7809	27.7944	21.0813	21.5072	18.6028	16.3759	15.5566	15.3169
Stau1	15.1117	12.7634	15.498	10.7857	9.13785	9.99529	16.9348	17.8058	18.5238	17.284	23.4673	24.2993	19.4923	20.3113	20.2425	18.1957	14.1209	15.4691
Ube2n	19.7811	17.2373	8.41721	6.18529	8.7948	7.33264	20.7213	16.0047	29.2196	25.2734	20.6918	24.4346	23.1677	27.807	20.6284	18.4397	15.451	14.7002
Gpx4	3.68083	4.31981	9.00312	10.2786	19.7597	21.6097	13.0974	18.4654	34.8481	31.8474	22.0579	26.7603	36.2781	28.9518	20.2132	20.1935	32.6591	32.5571
Psmc3	12.0886	10.2532	11.1936	9.97374	13.5092	17.0767	16.0642	16.1333	25.2549	24.8334	23.7223	26.8331	22.6919	22.2519	20.215	17.7489	18.4109	18.4496
Tmem189	66.163	58.6909	17.9755	17.3725	35.8455	51.0825	17.1856	17.4476	18.8134	17.7516	20.1961	20.0492	15.1656	15.1276	25.8371	19.9813	12.9643	14.0084
Cxcl14	1.91288	2.41712	2.3382	2.73954	1.76619	1.4146	14.4944	14.9509	21.2873	25.3721	25.9772	22.8127	16.3488	15.5967	21.4266	20.9948	11.0309	12.576
Ptprj	14.0814	14.3977	14.4991	12.5138	5.27299	5.88496	19.0745	18.367	13.5894	13.7742	21.2687	20.5398	13.8107	14.911	21.7856	19.5676	10.9351	12.0246
Abcg3l3	3.14245	3.12064	5.34835	4.1332	1.34945	1.39297	7.71731	11.3811	8.35084	7.92508	26.1515	30.7328	6.65116	5.85756	21.2873	23.3271	6.15968	9.50415
Nap1l4	12.6713	11.2039	9.04756	7.8695	12.056	12.6383	16.347	16.4687	23.1465	24.7277	25.7714	24.5085	22.914	23.1894	18.6184	18.5827	17.1011	18.0368
Dpagt1	17.6983	19.8106	11.4143	10.1633	8.27047	8.64895	17.0066	18.2798	25.6097	25.1511	21.6435	21.4512	16.976	19.255	22.6236	19.0981	13.871	16.3442
Akap2	39.2372	37.9728	23.675	18.117	7.73514	8.85324	19.8051	18.8428	13.0484	14.0991	18.3908	24.4868	15.0213	17.067	19.6537	18.8195	11.3471	14.7758
Sfxn3	17.0217	17.8823	7.48799	7.17838	8.06151	11.2103	18.6578	16.4982	14.7481	14.2198	21.8759	22.8541	15.3972	15.7164	19.9549	20.045	11.6019	13.1189
Vps25	9.08288	9.59893	8.3294	7.85954	13.1151	15.0986	18.2175	19.3963	33.5838	27.5959	20.3299	24.7434	27.9651	25.873	21.171	15.9883	23.2061	22.4887
Lgi4	11.3948	10.8783	24.2065	22.7781	4.5171	7.34417	15.7105	15.0294	5.3732	5.83987	22.0599	21.3522	9.33503	9.70068	23.2328	22.3746	9.55495	12.4004
Mme	84.5003	86.6096	52.468	48.3399	39.7084	47.6359	19.6305	23.8655	24.1674	20.2293	20.5032	21.4233	18.8537	16.8937	19.0738	15.2527	14.8169	17.5633
Jak1	50.6333	56.2661	16.4929	11.9507	16.4484	16.2094	18.4545	19.652	34.3704	34.172	22.4807	23.2708	35.0169	34.0177	19.0272	16.8423	24.0186	26.1218
Xpo7	16.0035	13.6019	13.2515	11.5399	14.3341	14.5735	17.4688	16.6416	19.5056	19.5857	22.5031	20.918	22.2825	23.7152	21.7764	20.2659	14.6231	16.452
Pmepa1	1.88004	3.56755	2.55453	2.23354	4.741	4.68318	14.5669	21.9676	18.0892	18.1847	30.8122	21.6145	18.1233	14.9372	11.4108	19.1034	13.6323	18.8808
Stox2	7.27179	6.69702	4.11503	3.70148	2.84344	3.61281	20.4116	21.3517	13.3013	12.3326	20.6376	22.1322	10.1362	11.856	16.2687	18.6406	5.75933	8.43151
Rbms2	26.7707	37.6871	12.3657	12.4939	15.0223	17.1084	18.2268	18.714	28.7587	24.6742	20.9805	23.2697	24.2976	24.9995	18.6494	19.565	18.2083	22.4958
Ccpg1	21.0957	20.4051	12.233	11.3423	12.9211	14.1349	18.3606	20.4629	21.3	19.0215	23.1072	22.275	23.238	24.8877	18.2482	16.9108	19.1225	20.8977
Crbn	67.7485	59.0444	14.7353	14.5192	37.4211	39.3957	15.1296	12.9922	12.2603	13.0614	20.7578	21.6535	18.7043	21.4008	26.3239	22.5021	19.6602	19.319
Fdx1l	8.1849	7.92101	7.4854	7.33363	16.9643	18.7191	15.6162	16.9064	33.5651	31.4988	25.4207	24.0062	30.6759	24.6192	18.6777	18.6999	23.6487	27.6538
Rpl36a	7.15896	6.53899	9.42928	7.66264	21.8464	21.9801	13.9374	38.5896	48.1926	58.2622	18.2556	17.2331	36.4764	31.1648	16.4781	14.7922	55.3825	37.355
Ywhag	13.0064	19.8366	6.3279	6.6233	11.4311	14.4207	20.6291	23.3675	28.4714	24.8862	20.1479	22.3888	24.6696	25.0472	16.1477	16.4568	16.1751	17.6241
Ndufv2	19.502	11.7615	15.3402	13.4793	32.2614	37.4437	14.9249	16.9342	35.1039	33.7173	20.0482	21.5129	37.2255	31.808	22.6269	22.9893	29.538	34.2386
Mrpl20	6.8757	7.79141	9.56452	8.74294	16.0224	19.6407	15.6105	19.2272	37.8623	36.1791	23.9974	24.8885	32.3394	25.5676	19.3098	15.8548	29.1979	24.1943
Chp1	27.0566	20.6973	14.5913	10.0869	19.3314	18.4162	18.7321	22.8279	28.884	28.2658	21.9411	23.6312	29.3867	27.5355	16.1271	15.4815	18.3208	19.3197
Tmed5	35.0436	45.7359	15.1001	9.05214	10.7454	12.3751	21.225	21.0185	25.7834	22.9758	17.7048	17.3345	22.7512	23.9141	20.9607	20.443	11.9949	15.8436
Tial1	11.8979	9.09513	15.417	14.8194	7.14499	9.03139	18.9655	17.4043	17.8849	17.8407	20.0324	24.1663	16.562	15.7644	21.721	16.3274	11.8575	12.9066
Cdk19	10.5595	9.47666	17.0528	13.7291	6.48572	6.23128	17.8103	17.6875	13.659	13.5147	21.4706	22.7422	14.8198	17.2974	19.1733	19.4238	13.3895	15.4372
Fau	3.23394	1.45902	9.42022	8.83891	15.8831	16.0032	13.1073	24.4446	35.0886	34.4419	18.3643	22.3554	26.784	29.2641	21.2797	18.7348	24.8456	24.7177
Metrnl	18.8852	14.2055	12.645	8.4041	11.2591	15.2521	21.9992	20.4491	12.0103	13.8008	14.2766	20.738	13.7625	12.8194	21.2554	19.3972	12.0164	12.8391
Psmd13	8.11298	7.78881	10.4758	9.79309	9.96871	10.8425	16.1966	18.5466	25.8191	24.5237	21.6488	26.3432	20.6142	23.0259	19.2792	16.0578	16.6515	17.1879
Poldip3	7.98385	8.93146	10.077	11.4342	9.6616	11.6033	16.7739	18.6199	18.4147	16.8222	18.4131	23.4083	17.1843	18.8008	21.1995	19.6511	14.3054	16.7083
Gosr2	27.0433	20.3374	9.43017	8.62739	15.3796	18.1612	17.5685	17.9086	31.7022	28.9642	19.8846	22.8824	26.4755	28.5825	18.7931	20.8921	22.1687	24.81
Edn3	2.26921	2.9034	0.1	0.1	0.719261	1.16175	18.9523	28.9577	29.2839	19.8732	29.3214	26.538	11.422	11.639	6.40036	7.75882	3.30678	5.19887
Pdcd5	9.83519	9.52227	6.40524	7.96804	16.1184	15.8943	15.3204	15.742	32.7238	31.8183	19.2539	22.6393	32.0444	35.8772	24.6544	20.3002	18.7372	25.1526
Kif11	3.35382	3.53506	5.59155	6.41246	1.34987	1.4117	19.0052	19.4335	21.8527	23.8139	22.6582	21.6336	15.7622	20.1692	18.3292	16.6657	7.01836	8.26895
Atp6ap2	23.9919	21.5263	8.61301	8.03113	10.7338	9.78843	22.0169	23.7832	21.0908	20.5918	19.2495	21.3285	20.3949	18.0141	14.7639	16.5826	11.4911	14.7422
Col14a1	84.8175	77.0923	68.3508	55.4792	34.3401	36.0675	9.16579	8.88398	33.1619	32.3619	21.7244	22.4157	42.322	41.3178	31.6543	23.8675	33.1196	37.964
Edem3	21.2091	20.357	17.2811	14.4389	9.13115	11.1333	19.9442	20.4135	18.8653	16.8215	20.764	21.548	20.2935	20.856	17.7367	17.2891	13.5466	15.9637
Gorasp2	26.2659	22.8535	10.4149	8.06611	13.8345	15.6415	19.4563	19.3249	30.485	28.8919	22.8021	21.0706	26.0196	26.503	18.3372	16.4247	16.928	21.9772
Dtd1	8.73147	8.78606	10.7192	9.54624	18.9749	17.9243	12.8377	14.4385	27.0208	25.2424	25.4597	26.5129	31.9987	32.6423	20.3038	17.8284	25.7386	23.5381
Mrpl41	6.01293	6.07764	5.89736	6.71356	16.5996	17.8245	17.2547	19.2036	42.5168	38.8084	22.2847	23.363	38.4724	35.7748	17.4913	17.6317	33.375	28.3329
Yae1d1	13.3807	11.5241	8.47193	6.59829	7.88578	8.90819	16.8494	18.4183	15.4645	15.1622	20.837	23.8606	17.4307	18.3036	18.2579	18.9992	11.1309	12.1723
Zhx1	30.6531	23.1735	14.5398	13.4557	26.852	24.106	16.4582	15.8933	20.2444	20.8341	21.8924	24.2491	24.9271	25.1221	20.9008	17.8279	20.636	21.0193
Usp34	22.1264	18.9423	18.4192	15.0365	11.8757	13.4692	18.7198	18.5613	15.987	16.7115	22.8669	19.7897	18.0862	18.4715	17.6901	19.5311	13.6234	16.2001
Dock1	12.0058	10.837	8.67834	6.58861	5.3505	6.07957	17.3396	16.1865	14.0984	14.9364	22.1044	23.6448	15.3231	16.9625	19.4849	18.2967	10.523	11.2388
Lrp10	14.3707	22.5599	7.56392	6.64442	9.04394	9.18665	18.833	20.7718	23.6589	21.1715	22.6801	23.0858	20.4531	23.9807	15.9819	15.6311	13.3674	16.4773
Lats1	23.9754	19.6646	15.8122	12.3234	9.92025	11.3871	20.1784	19.9666	13.5843	13.9829	19.9783	21.2876	14.4407	16.3133	17.1539	18.3899	10.3872	12.3869
Ube2s	5.50633	8.23292	8.1551	10.5044	8.29346	7.83382	16.3714	21.4027	29.9419	25.5755	21.1381	22.2549	17.5721	20.4856	16.9485	18.8286	12.2368	14.6982
Prtfdc1	8.78863	7.4715	9.95706	7.08355	6.1223	6.48878	21.5139	20.9722	22.4153	21.5402	19.8297	19.5574	24.054	21.0587	17.9354	16.8013	18.4876	16.9441
Klhdc10	24.5672	22.2587	14.3693	10.4003	13.1712	13.468	16.6298	16.7481	20.3894	19.959	21.8909	21.0778	20.3898	21.4369	19.5253	20.6138	13.3385	17.6259
Bub1	3.24768	2.74566	4.55914	5.56145	2.30289	2.12211	20.6757	20.2961	26.8825	27.4508	22.765	21.7009	18.2557	20.7053	15.5968	15.4496	6.94231	9.13838
Nr4a2	185.056	146.686	57.5282	54.6018	6.19038	8.53776	14.5907	17.4475	4.4941	4.33333	16.3476	22.1184	3.99267	4.88497	21.8661	23.9825	3.19364	4.92281
Pdcd6ip	22.5517	18.2172	12.2032	8.70857	7.74176	8.89929	18.8976	19.8581	16.5402	15.2468	19.919	20.6347	13.8774	14.3144	17.4675	19.4067	10.2416	12.365
Zdhhc20	23.3356	21.0604	9.80974	10.6055	10.4671	13.1556	20.6873	21.8755	19.386	18.0228	19.5489	18.6937	21.3044	20.4659	16.8515	18.5074	11.4533	13.7849
Hist1h1b	3.8946	4.53903	9.64893	10.2603	6.96198	6.71427	12.1333	16.2397	53.144	44.2446	24.7805	23.4744	39.7377	38.4891	20.7753	18.7511	15.2586	20.2023
Spc25	2.33827	1.8423	2.85284	4.99307	2.92671	1.9974	19.2191	19.5357	34.3814	31.1233	23.3276	24.4655	28.3533	31.2296	15.9865	13.6104	13.8301	11.5819
Prkcsh	11.3278	12.7206	6.98554	6.45152	6.7698	7.30432	13.3645	14.0532	17.2743	13.8565	25.4967	25.4851	15.7896	16.7608	20.8567	16.7867	11.1946	13.2883
Ctsh	47.6161	37.9965	30.0133	24.2946	37.9176	45.177	18.9793	19.4729	62.295	60.1711	22.5229	21.9901	71.2984	68.9048	17.0054	15.9247	73.0337	73.5585
Yme1l1	13.197	14.4235	8.78978	10.4038	11.6703	11.4471	18.4913	20.4581	27.1899	24.6137	22.3108	21.8889	24.1474	26.3942	16.5772	16.1543	13.0652	16.1035
Exosc9	13.4023	9.32113	8.093	8.41227	7.5758	6.11743	12.7223	15.3573	15.7611	14.0577	21.7691	26.5815	14.7538	19.4032	20.8938	18.5044	12.0127	12.8249
Srek1	12.47	8.30519	16.9747	14.0844	8.8303	8.23954	17.183	19.1425	15.6361	14.1458	20.2353	21.681	14.3793	15.0473	18.651	18.8884	11.2584	12.2715
Uqcrfs1	14.1204	8.98083	8.95964	7.05022	18.0005	17.6672	16.0552	19.0885	38.5146	32.464	20.1088	23.5005	32.9691	30.1324	19.5432	17.4815	24.4933	23.194
Terf1	10.6362	13.06	9.01755	15.8223	9.92065	10.6057	19.5724	18.3743	18.9414	21.1743	22.1138	19.2694	21.3842	24.3658	19.3309	17.0083	18.0087	15.7829
Tmbim4	10.992	9.66686	8.1034	7.79346	11.9243	15.4124	16.0054	18.7749	28.733	25.4509	19.8693	23.4845	24.1265	22.3324	18.6658	18.854	19.1779	20.7891
Mpp5	25.3718	20.3606	20.8855	15.5523	14.4267	16.8981	14.9565	16.9236	13.4728	13.62	21.222	22.4605	15.5504	17.3185	21.1384	18.9284	13.3994	15.114
Trip11	28.8172	22.4716	20.9444	15.8136	17.5659	17.0354	17.2894	18.3591	18.3355	18.6766	22.7069	22.1953	20.0139	21.929	17.4867	17.5564	15.747	17.3584
Clcn3	43.9237	33.4091	19.4016	18.7935	19.4993	23.2964	15.5545	15.2276	8.54688	8.40271	23.9672	21.2714	11.4801	13.6557	20.7881	18.6432	9.38988	11.4998
Ptges3	9.80051	18.2102	10.5164	8.76231	17.6207	18.0252	22.1701	19.0258	26.4158	28.0179	15.8276	21.3832	29.8685	31.8082	22.7905	14.2489	13.6535	14.698
Luc7l3	7.59586	6.69501	11.0932	16.5316	9.62018	9.5409	15.8103	18.5914	12.8746	11.5397	18.7871	19.1924	14.9024	13.291	23.4211	19.5638	11.6793	12.9391
Maf1	13.9368	14.7417	14.7629	11.7069	11.8825	12.7507	15.0831	15.1124	19.2566	17.5336	24.5283	23.5099	22.5336	20.1022	20.5091	16.6088	19.3955	20.0394
Mrpl13	8.75804	5.77991	8.95894	7.29559	17.0721	19.9528	17.2713	16.6562	33.7951	30.6763	23.3131	22.1322	32.1005	30.0487	20.2983	15.6594	29.6844	24.1111
Gng11	4.49046	6.07083	3.50733	5.01292	5.0657	4.84575	20.018	20.8318	27.5944	24.3498	21.5033	20.4257	19.1446	19.8284	15.3126	17.1057	16.1548	15.0329
Rarres2	21.2407	22.805	46.7188	42.1583	59.6072	48.6954	18.0831	18.9686	104.611	84.4359	21.1488	21.6167	102.98	66.5982	21.7557	13.4244	82.2372	61.2925
Rad23b	19.3626	42.6091	10.1071	10.5948	11.1236	12.6063	18.8787	17.0939	23.5537	21.9463	22.5908	20.8131	21.4735	22.218	18.2071	17.3197	12.7427	14.1844
Gab2	20.6967	21.4495	5.30107	3.60804	8.05796	9.68097	26.6493	26.8684	29.498	28.244	16.7911	16.5292	19.6173	20.3927	12.6303	15.3761	13.7002	17.0717
Riok3	22.1844	18.6056	12.3395	9.09907	8.84866	9.32618	17.1114	17.582	16.193	16.5871	21.2161	24.0342	18.0652	17.0328	17.0196	17.8708	11.5993	12.0019
Timm17a	4.59508	4.74755	4.94142	4.71315	6.43246	10.4461	20.0876	23.5061	20.5879	21.9077	20.546	20.8276	18.0963	16.7982	15.2544	14.5043	10.0408	11.0524
Ythdf3	21.0493	25.1776	17.9433	12.6149	9.45127	10.1731	18.987	19.9166	18.0688	18.3357	17.9836	17.2178	17.1976	19.4496	20.4332	20.1238	11.6512	15.8203
Ccar1	11.5711	10.644	12.4788	9.60908	8.93984	8.91471	17.8579	17.1275	16.9279	17.1082	20.8685	21.2162	17.6539	18.3739	20.0061	17.5347	11.0829	13.5397
Cadm2	31.9768	30.6984	95.0313	70.4487	5.44815	9.77938	33.0485	26.267	5.03475	5.17138	17.1999	12.9765	5.83256	5.99364	12.2416	12.838	4.37378	5.83788
Nop10	10.0446	9.80463	9.67797	8.92096	17.7056	20.5527	16.3894	17.9647	36.6978	38.5278	18.2429	20.1594	28.8232	28.0377	22.6758	19.0733	18.3856	26.4198
Fam13b	36.8856	31.1948	19.8561	20.7109	22.5094	25.873	16.5033	16.8595	15.9427	18.9948	18.5545	22.2993	20.1346	22.7702	21.2373	19.0387	17.7185	18.025
Dpp8	20.0629	17.2791	12.6352	9.60058	9.3938	11.3509	15.9063	15.9443	16.2398	15.9798	22.4783	22.5948	16.8718	17.4596	18.5737	18.959	13.4883	13.3967
Banf1	6.4651	8.90107	9.59589	9.17227	15.2438	16.9918	17.0336	18.7924	32.9465	29.1532	21.3536	21.9869	22.0942	21.1197	20.0927	15.1073	19.127	21.7025
LOC500034	30.0481	31.501	16.2931	14.6119	11.2329	10.4323	16.82	17.7186	16.7145	16.064	21.7735	23.1566	18.2642	21.1152	17.5351	17.3165	14.9328	13.3271
Trak2	19.394	20.329	15.0409	10.8868	29.6647	27.2528	18.6497	20.0544	25.7332	26.1598	18.8018	23.9895	30.5314	32.4379	15.8658	16.9031	27.9045	25.8944
Smpd1	25.7853	25.3971	10.8361	10.0922	16.2451	19.9102	15.5538	16.7877	25.4595	23.6485	22.3436	21.2182	24.4168	24.7045	20.1514	18.0453	16.5159	22.3369
Cct7	11.0348	12.1476	11.43	9.47197	8.65157	8.86661	15.4025	17.3793	19.0962	18.931	22.595	23.5315	18.2293	18.3748	18.3169	16.8031	14.5038	13.7604
Rraga	18.2724	16.994	17.5142	12.4659	15.3994	17.4565	16.2923	12.9029	19.7019	19.4098	18.8047	23.4599	23.0462	23.4035	20.2805	22.2419	18.4695	20.8267
Fam20b	14.4345	12.5519	8.99814	7.34213	11.2293	12.4781	17.9118	17.9316	23.6049	23.2901	23.0034	21.3716	20.8023	22.7256	16.7276	17.0272	13.4469	16.1211
Tubb2a	14.4646	14.8348	14.0427	11.8692	12.1812	14.9569	18.1721	19.6026	24.6656	23.6955	18.392	23.9245	19.274	20.7493	17.6243	16.2286	15.6365	16.4763
Grsf1	17.4174	15.6256	10.9471	9.49382	13.7724	14.0145	16.007	16.5969	21.1443	21.4963	20.8986	21.3863	23.9587	23.7508	21.2936	17.7437	16.9278	19.8489
Emc4	19.2729	15.9635	10.4998	9.23294	13.142	15.83	17.6977	17.5219	27.9285	26.2797	22.5228	20.5193	27.4493	27.6514	17.9094	17.7202	18.7141	24.3704
Ormdl2	8.52506	8.02719	11.3604	11.0228	10.8721	15.2908	17.5624	19.5202	27.7234	25.0967	21.072	19.1796	22.866	24.1791	19.8052	16.7285	17.8225	20.4266
Plekha4	19.2833	19.9221	31.5588	32.4169	26.1569	24.8948	7.02996	7.60988	3.95668	4.32368	21.0326	24.3858	11.5287	10.8615	29.3928	24.4008	15.7874	16.4764
Prkar2a	11.8916	10.5758	9.287	7.31841	7.41308	7.93896	21.0644	18.5717	20.7869	22.8201	22.7757	21.6897	17.9913	19.8642	14.2652	15.4751	12.536	14.3538
Puf60	12.3181	12.956	15.5048	13.6399	9.4557	10.3539	15.7614	12.6745	13.944	12.9872	21.3038	23.301	19.5387	17.1109	21.3072	19.4208	13.8773	14.4551
Zranb2	13.2869	12.7805	17.8438	14.1801	13.3642	12.8429	15.7922	15.2143	20.2519	20.0494	20.0223	22.2388	20.2733	21.7715	20.8159	19.5782	15.4583	16.3892
Ankrd13a	15.4368	17.3489	7.81223	7.05099	6.89608	7.44532	20.132	16.6448	17.4917	17.6086	19.9241	22.9221	17.2232	17.5872	16.774	17.1516	11.7314	14.2507
Bcas2	11.0258	10.096	12.0385	11.3313	15.7756	16.9174	14.7429	14.8529	29.0754	34.7665	19.8241	23.9783	33.297	28.1773	22.9039	17.2077	29.5017	24.5516
Snx27	13.0727	11.3047	14.2115	11.0727	11.9824	12.8271	17.0013	16.6592	15.5056	15.5024	23.1586	19.7089	14.5342	16.7339	18.773	18.1036	11.8342	13.9504
Matr3	19.4854	14.4815	17.3062	14.0328	12.97	11.906	15.9047	22.1832	19.0654	21.1923	20.4022	19.7164	19.1477	18.9153	17.9212	17.2076	17.2072	18.341
Snapc2	9.16244	15.7232	9.02023	11.6522	14.649	14.5179	12.4575	10.7078	14.2233	8.81055	16.9353	21.5444	16.7775	18.2967	28.7045	22.9256	14.0389	16.622
Uxt	23.3791	18.619	17.0242	13.9014	17.0573	20.1581	13.9028	18.1676	33.6193	32.7669	20.4959	21.5655	26.2396	27.3508	18.9198	20.1317	19.6345	22.8639
Naa15	16.185	18.4051	7.32436	9.62516	10.7062	10.5541	19.3101	18.5672	20.5544	20.171	20.5691	20.4577	19.5571	22.0165	17.4644	16.7655	10.8846	13.4036
Armc10	5.24811	5.09905	7.55374	6.425	6.17842	7.34727	17.7937	16.2879	15.954	14.1822	22.4507	24.3346	18.6093	18.8731	18.0737	14.1399	12.6294	12.657
Nup88	8.27885	8.32831	7.32741	5.4579	6.82307	6.84644	17.4507	18.6611	23.2487	21.9473	21.6761	23.2914	19.0259	21.8038	16.7031	15.2947	14.5036	14.6651
Pcdh7	6.74244	6.84015	12.6945	9.28856	1.98477	2.1957	15.2158	14.6466	5.37261	5.34833	21.7528	20.7155	6.95635	10.7196	19.6781	21.0347	6.1806	9.56939
Larp4b	16.7713	14.2166	12.7284	10.8133	10.9287	11.0046	17.9733	19.9176	21.2224	20.1372	20.3845	21.2571	18.9352	20.2771	16.7595	16.6489	12.5973	14.4025
Cdk16	31.1643	28.9043	15.4771	11.8743	15.5287	18.166	17.9024	17.2877	22.6347	21.971	22.8418	21.1158	20.4713	18.415	16.1177	17.6328	14.1144	17.1607
Nop56	16.9718	17.3554	14.2893	11.6991	6.18519	6.97932	15.2591	19.3369	22.497	27.3233	22.1903	20.9216	17.2145	17.0033	17.5746	17.4673	11.6779	16.2182
Hdgfrp3	28.0638	26.7814	10.713	9.61901	14.6127	16.642	17.3509	17.9771	22.6256	19.5697	20.1734	24.4892	22.3031	21.8104	15.5698	17.1459	13.013	14.6394
Ube2i	10.9097	6.15687	9.05238	8.20613	8.78179	9.73028	16.6881	16.4502	23.323	22.1026	17.373	21.1809	21.2898	23.7581	21.4698	19.47	16.5882	19.0314
Celf1	18.4207	17.6361	7.15144	10.5577	9.95858	10.9407	19.4588	24.6025	19.5756	20.0261	16.929	19.0859	16.5969	17.8063	15.7689	16.6965	11.2426	11.1102
Rexo2	26.5046	29.2938	14.3909	10.6528	25.9859	21.213	18.9772	19.5286	56.8574	54.0221	22.895	20.9724	47.7825	38.7567	14.3001	15.8247	32.531	27.4424
Romo1	2.90605	4.96532	6.83565	6.92857	16.0508	16.2695	15.0626	13.9863	31.5475	33.5869	21.7299	23.3284	31.4667	29.3856	19.198	19.0827	22.6833	28.4299
Syap1	32.5207	24.9824	15.5526	12.5405	18.5511	16.7541	16.1268	19.5999	22.8352	20.8316	20.653	19.2961	28.5917	28.2507	18.5865	18.1256	19.6623	21.7778
Uba2	17.6857	14.2335	12.2254	12.9882	12.7469	11.4196	19.4864	18.255	14.1546	15.1578	13.3528	15.3331	14.508	29.6515	24.8976	20.9952	21.5635	17.0565
Aes	6.45935	6.20004	6.23789	7.68763	10.5253	13.1472	18.6331	17.6141	26.4927	29.1748	19.1915	21.5195	18.5987	17.6692	15.9234	19.3614	15.0959	17.8681
Gls	21.9172	19.3973	24.6329	17.6073	9.25277	9.76928	18.2778	18.0264	14.3766	14.0727	19.1875	20.0439	13.8162	14.3161	19.2631	17.3823	10.5122	11.1407
Fus	10.3431	8.19664	12.8864	14.7853	5.95865	7.17967	14.2512	15.7344	14.8107	17.4193	22.5207	19.5691	14.0576	16.4184	20.3119	19.7226	8.91942	10.7137
Hist1h2bl	8.12255	8.70614	7.50192	7.48984	5.98934	5.78544	10.1457	9.5083	52.2872	45.2934	23.0202	28.5358	37.9314	35.2113	20.789	20.101	17.3029	23.3899
LOC361346	11.4253	8.80899	8.11434	7.01357	4.31755	4.87296	18.0828	19.0928	15.9593	17.3988	19.5166	19.9546	12.8102	13.5285	17.4023	18.0401	8.08939	10.5327
Capg	7.3494	7.61499	8.64217	5.17906	3.24569	2.78294	20.7464	13.2921	23.3899	24.855	19.0294	20.4602	19.0615	19.7111	21.1506	17.3678	11.2515	21.7292
Pcnp	16.4037	12.6847	15.7337	13.5359	11.2007	13.0053	13.6867	24.0513	16.7	16.8925	20.4109	19.9468	18.6665	19.572	19.1087	14.7689	15.9338	17.6068
Snx6	13.8105	13.1582	9.3569	6.71129	11.123	12.5278	15.4567	16.1518	25.83	27.291	19.4467	23.5575	23.9289	26.6005	20.4633	16.8909	15.3883	17.239
Zdhhc2	81.9566	45.6408	32.1159	21.5661	32.9379	39.399	17.8165	17.8885	31.8834	33.5448	23.9165	17.9217	22.6592	26.5656	16.8273	17.5624	12.6424	28.2827
Bccip	8.17389	6.08311	10.5547	9.19325	15.8894	14.3756	14.3228	13.3979	28.3106	31.5253	22.6525	24.4112	33.3982	26.9901	20.7642	16.3329	23.9628	21.3749
Nedd4l	6.2889	4.98875	5.12254	4.24957	2.3601	3.3339	22.2663	22.3878	12.254	11.566	19.2753	19.6114	9.44346	10.3834	12.5862	15.7266	6.1746	7.47772
Plekhg1	8.30964	8.60442	6.02162	4.3101	2.06585	2.61789	23.0565	21.7516	9.7342	9.37269	17.811	17.9165	7.92035	10.5297	14.035	17.2621	4.95544	7.56237
Cnksr3	8.61573	8.94115	3.02924	2.03315	2.00691	2.45198	18.6843	18.5203	8.40505	8.43285	20.4825	20.4068	10.4878	11.2938	16.4302	17.2715	6.39901	5.65516
Snapc3	23.9558	21.1308	10.844	9.95704	9.7877	11.3371	18.9074	16.9895	21.6021	21.4799	18.6426	20.389	20.877	25.9014	17.3886	19.4579	17.3126	17.3818
Rab28	27.4325	18.8639	17.728	12.6188	19.9979	22.6175	18.3321	16.717	25.9512	26.0146	18.9726	23.2663	27.595	25.9269	16.7846	17.6708	21.2082	21.2178
Eif4e	21.869	17.7879	9.85457	7.11331	9.87407	8.86845	19.8163	17.7464	20.766	19.8836	17.7451	24.3889	18.2413	18.3686	15.8416	16.176	14.2098	11.382
Cebpz	28.3052	21.5449	8.83288	12.3736	11.3482	10.7566	14.733	13.3376	16.2213	19.7358	23.6717	22.8226	21.718	22.3519	18.5678	18.3761	15.1045	16.472
Csgalnact1	22.7538	20.3687	5.83931	3.834	8.81021	10.4191	17.8643	16.5536	25.8127	26.0845	21.6022	21.1261	28.1083	29.0441	14.2113	20.1373	18.0988	23.4663
Zcchc17	9.72321	8.63779	11.7018	9.92738	19.5045	20.6279	19.8749	21.9186	35.3442	33.9035	21.583	20.8333	29.0094	26.1587	14.8046	12.3989	19.3148	20.6539
Cdc27	19.4111	18.5028	9.89088	7.28095	11.5601	12.049	17.4566	19.7273	25.3932	25.689	19.5626	20.2082	22.1509	24.753	17.2107	17.2438	13.1479	15.7241
Copa	25.3562	25.0062	10.8562	9.36647	13.6322	13.5938	17.7828	18.2229	25.858	23.8182	18.718	21.5556	25.2205	24.58	16.5815	18.479	17.0315	20.52
Adnp	17.4022	16.02	14.9371	12.0457	8.4365	8.98388	16.3988	16.8509	14.1808	13.8122	18.6036	21.0126	15.0361	16.0499	18.6707	19.6024	11.7504	13.1403
Gem	185.636	187.085	9.29169	8.95659	3.93958	3.28827	18.1198	19.504	9.10858	11.6748	19.7366	24.8581	11.3081	11.1388	11.2615	17.6135	5.93767	7.34278
Kpna2	3.00283	2.0788	3.09554	4.16548	3.48384	3.65632	19.3283	28.7948	32.985	32.2102	18.618	20.4499	22.8262	25.0698	12.4516	11.3561	11.1169	11.1744
Mmgt1	17.5607	13.5546	6.71106	7.64995	9.35468	10.7263	18.9435	17.8098	19.0695	18.7719	19.7613	20.2831	16.8817	18.625	17.2131	16.6615	10.2068	13.1215
Tcf19	3.84696	4.4837	6.77907	5.40195	4.38961	3.86301	22.7617	21.7489	31.8172	32.16	18.8513	20.4894	17.8292	20.1238	13.0277	13.7268	9.50244	9.99506
Cnpy4	14.6105	14.707	12.5182	9.33415	17.6668	15.0424	13.0331	13.6412	31.1114	30.425	24.8554	25.6262	33.2055	30.6148	17.3386	16.089	26.6017	26.234
Ranbp2	27.9464	23.805	15.5883	16.0844	11.7936	11.5	19.0769	18.8885	21.5579	22.425	19.9483	19.437	20.4348	22.5442	17.2285	16.0033	15.8108	16.8024
Slc39a7	23.624	19.147	12.612	11.474	13.8413	16.8369	17.1701	15.735	23.4204	26.0533	22.6498	21.4101	23.1579	23.8096	18.042	15.5398	20.4941	18.4403
Gtf2b	15.4424	12.6712	10.0981	8.68094	8.60451	9.39693	15.7371	15.9216	22.2051	21.8028	22.4809	23.7201	25.1443	29.0974	15.8627	16.6172	17.2531	17.9657
Plcd1	3.53934	4.46632	8.20968	7.21452	2.09424	2.08987	17.6309	17.41	8.67624	8.82837	19.0191	23.7434	7.87464	7.61947	16.3324	16.0459	7.16545	7.92596
Rfk	59.7136	39.6962	24.6802	21.2694	27.2401	31.3712	13.5687	14.3431	18.8574	19.1352	20.201	21.238	22.9012	22.1802	22.2464	18.5001	19.908	19.9551
Sf3b2	9.13019	8.3865	10.8856	8.98105	8.98288	8.96248	15.0098	15.8329	19.6485	18.1534	19.5965	24.0906	19.1182	20.5499	19.1666	16.3152	13.683	14.7901
Suclg2	26.065	22.2502	8.46799	7.88662	19.5597	18.7737	12.6814	13.3556	24.1779	24.384	20.949	23.4347	27.778	27.5848	19.9732	19.5948	21.0322	21.2214
Rnf14	18.0536	14.2033	14.6585	13.1008	12.4626	15.056	15.553	15.499	16.2098	13.933	18.5353	21.2813	17.0571	17.1569	20.4856	18.5807	15.4247	13.8002
Rb1cc1	21.061	19.3604	10.7425	10.9307	9.0093	10.4956	19.1404	17.8557	14.8307	13.7171	18.1162	18.1091	15.6224	17.2095	18.2198	18.4613	10.3632	14.1566
Ebag9	10.3138	7.58145	8.97636	6.14187	10.6551	11.367	13.7284	15.5973	19.3011	18.771	22.4198	23.0519	23.9439	24.8777	18.081	16.7851	13.7741	16.6654
Med31	6.10873	5.17484	10.3209	8.83447	10.2325	12.4978	14.1147	17.2618	25.0968	25.7326	21.6033	21.581	25.0185	22.8053	17.4684	17.603	23.8107	21.6518
LOC691931	2.76449	2.93666	1.63146	2.22928	2.51319	1.8515	14.1795	13.0565	12.5862	9.27439	23.8574	23.8185	14.4955	17.3343	15.9977	18.7132	7.33305	11.1779
Ndufb7	3.81019	3.23722	6.24252	5.65952	13.7714	15.1029	13.1185	13.6276	34.5857	30.6783	20.8207	25.8483	28.9	25.3585	19.8121	16.3783	24.2051	23.4929
Immt	13.6949	12.4647	10.4871	9.11406	9.32427	10.3502	17.5491	19.8499	24.1995	20.6093	19.549	21.2921	20.3073	19.0239	16.8995	14.4473	11.9367	15.385
Rrm1	6.09044	5.98115	7.31827	4.9764	3.56152	3.91165	19.1762	19.9442	26.9745	29.7785	21.194	21.0544	18.3137	19.638	13.9634	14.2046	10.0496	10.4127
Gltscr2	16.0046	21.6872	13.3676	10.9948	10.9785	10.9491	12.8762	15.1781	18.5772	19.546	21.6523	24.1036	23.8643	20.2534	19.8903	15.8201	19.5217	19.8698
Hba1	182.175	357.536	2.12668	5.51598	209.896	942.251	24.1077	6.26268	833.323	778.11	20.3116	19.0688	856.597	365.324	4.49167	35.2122	350.314	334.906
Ublcp1	15.6444	13.0183	4.40118	8.57946	11.9319	12.692	16.0057	16.0189	28.787	27.8855	21.0379	20.8075	29.1035	29.8979	19.4191	16.1631	23.5865	25.0983
Coro1b	13.8702	14.1231	11.0348	10.8866	10.4596	9.94771	16.2733	18.8021	22.1394	21.8063	20.1004	20.3144	20.1807	21.2944	18.0764	15.8468	16.7619	18.7551
Cse1l	12.4374	12.6944	11.2756	9.17827	7.26427	7.7296	15.8161	15.2446	19.5269	19.1758	18.8488	22.3512	16.3232	18.1347	18.5045	18.6164	11.214	13.0877
Spcs3	14.596	11.8609	10.1268	9.08648	11.7508	16.2417	14.4922	15.1847	36.5467	33.7574	20.3771	18.6923	27.491	29.1581	21.9535	18.5597	18.2258	27.1941
Kidins220	17.492	17.9283	13.9233	10.3904	7.21264	8.56911	18.7396	19.5651	13.8298	13.9717	19.9761	21.04	14.2197	16.1239	14.8053	15.0555	11.3521	12.3159
Txndc5	23.8623	23.2956	10.7034	8.15814	12.995	16.2082	15.8177	16.1197	35.8858	38.7912	22.5599	22.437	31.5496	30.603	16.6094	15.6281	22.092	25.1146
Guk1	7.54832	7.33114	4.49792	6.97022	10.6295	11.0909	15.0812	16.7916	27.8236	28.2521	18.7743	23.6966	24.6246	23.7757	18.7518	15.9699	19.5309	19.7194
Scp2	14.8408	10.7102	12.4587	10.8075	24.9805	23.1433	12.1101	12.3406	27.0994	23.0549	20.8926	21.7412	30.0266	28.4765	23.9317	18.0343	21.7054	22.7193
Sh3gl3	5.82021	6.0424	11.1367	7.86236	4.06748	4.1059	4.6166	5.30651	2.82813	2.28975	21.5113	25.6046	13.2211	14.4017	28.7939	23.0915	15.513	17.3232
Ube2g1	42.0645	44.5022	9.52523	12.0935	11.0741	13.8794	17.0001	16.2607	19.5074	19.3705	19.1781	18.9643	20.3777	22.6112	19.4303	18.0383	13.9112	16.5371
Stk3	25.6259	21.7498	13.7208	12.247	13.0505	12.1163	17.2689	15.6352	19.0658	20.6963	21.8971	22.2142	19.3058	19.5148	14.8937	16.9432	13.3123	15.7328
Fbxo22	12.8468	9.51805	10.9239	9.48974	15.2184	12.7513	13.953	16.5927	26.8227	29.9781	20.6023	23.0404	31.6097	31.4059	19.3893	15.1617	25.8992	20.418
Tp53inp2	30.7481	27.6499	17.4707	15.148	43.6478	44.8732	14.2426	14.0259	22.3393	20.6036	20.3941	21.1376	33.4376	34.2625	20.6136	18.2534	28.9336	32.1699
Galc	7.60346	6.47221	4.64427	2.99199	3.57008	3.18104	12.7496	13.2565	15.5242	15.2823	28.1288	26.1952	11.415	12.604	14.3462	13.9235	8.8465	9.95008
LOC100911483	6.82001	5.15989	7.96465	7.45323	16.8825	21.7811	11.1967	22.0233	34.4894	33.512	22.5087	21.163	26.4325	28.8869	16.0704	15.6297	25.8946	25.3878
Prr13	6.14305	8.39007	4.52193	4.30009	8.42007	9.59736	17.8021	18.5337	35.7331	32.2573	21.2665	21.4432	25.6644	29.2387	14.8809	14.6	17.3149	17.3164
Cdc5l	9.25483	8.67897	10.0339	7.91553	7.06197	7.79929	18.2012	19.2597	18.2714	18.2731	18.7622	21.6512	18.4401	17.6289	16.765	13.8484	11.991	12.2307
Nsd1	17.0449	14.7582	17.4468	14.7434	11.1907	11.9292	15.4413	16.6092	16.2376	15.6167	19.6585	20.6943	19.1346	20.0209	18.2398	17.8336	13.6778	15.2228
Fam129a	7.91533	8.53306	11.9498	8.89945	3.7689	4.57956	16.9332	17.2773	7.48295	6.81995	17.9286	18.7175	10.7833	12.8297	20.7994	16.6575	9.60229	13.6935
Rufy3	10.4925	8.78472	9.54001	9.50755	5.75653	5.91387	16.2665	17.9611	10.1203	9.44003	18.2641	21.4851	10.3524	11.5297	17.6907	16.391	8.62892	9.74043
Dctn3	4.00353	4.43922	7.50629	6.37446	9.57028	8.67812	12.4432	24.969	16.071	14.3761	20.5915	18.8042	16.5155	16.2318	15.8503	15.3911	14.3898	13.9455
Osbpl1a	28.7805	21.8596	17.8326	14.3218	14.1503	16.7453	15.4052	16.5992	15.7673	16.3506	20.5087	19.7793	14.9104	15.2401	18.2288	17.4922	11.7451	14.9078
Ap1s2	10.0982	12.1928	3.35124	5.03758	14.8786	12.4249	19.0752	21.4175	48.8011	43.4177	21.2235	16.5508	34.6531	35.4885	14.5615	15.1287	22.0829	25.5847
Cd151	17.1478	12.6288	8.93092	8.25588	11.2013	14.02	14.7944	13.617	17.9099	15.5749	20.1683	23.667	19.4718	18.7186	16.4295	19.2772	13.4485	16.8682
Scpep1	34.7549	31.2067	10.4892	8.00538	19.5756	22.6552	15.9669	16.7888	46.0563	45.1745	19.2678	22.0289	44.3349	41.605	17.492	16.3485	32.3585	37.2471
Smc4	8.04932	11.2711	9.02348	7.28437	5.71169	6.19671	21.574	18.8251	27.6855	29.943	17.4757	17.231	23.9106	27.1417	17.4965	15.2373	9.55616	11.145
Snx4	14.1579	12.9202	12.7427	9.7839	8.41439	8.90751	15.6823	16.459	17.0911	17.6831	20.4951	21.754	17.9738	19.4076	18.0766	15.3611	14.4163	14.8882
Atp6v1c1	16.3458	13.0599	14.9895	11.7532	12.7005	11.2811	18.1384	18.325	25.1715	26.9105	18.7515	19.8489	23.3365	24.5304	17.9677	14.6339	20.5351	16.6049
Ccnb2	2.08342	2.1432	5.47116	4.26985	1.02568	1.42943	19.487	18.8409	23.9654	25.2244	19.7437	19.9329	14.789	17.5385	16.3271	13.3181	7.81648	7.55498
Smim15	12.2586	9.98499	9.10075	9.32535	14.7997	16.4815	15.6383	14.5424	30.2444	28.5893	19.9105	20.9544	28.3107	30.1726	19.8615	16.713	22.7946	24.7672
Slc25a16	12.5674	11.3347	10.1639	10.119	15.325	15.9077	16.9419	16.885	32.1108	26.0498	20.0041	17.2729	30.2742	30.8055	18.4112	17.9631	22.5623	20.598
Kxd1	11.1878	9.19147	9.57461	7.62914	8.79477	10.7171	12.9071	13.0625	12.4679	11.4467	17.9666	22.1121	13.9376	13.6985	21.483	19.9367	13.4751	12.0089
Gpnmb	7.12407	8.4713	1.61395	1.49369	4.94292	5.80971	28.845	31.8039	87.7741	96.501	15.3702	17.2259	62.4516	67.765	6.33226	7.87766	45.2228	52.5348
Nit2	17.9038	13.7373	12.4635	11.8081	17.0942	17.8908	15.1527	16.8134	32.0221	26.2306	18.7159	20.7834	31.7762	31.2296	18.8403	17.029	25.5154	28.7125
LOC294154	24.86	21.3157	15.2669	13.5601	17.6396	17.9361	16.2817	15.3242	20.293	17.6992	19.2143	20.8182	19.1706	21.5498	18.9594	16.5976	15.5352	17.0956
Tkt	26.5335	24.0791	17.0704	14.9244	19.5017	21.5235	12.5258	14.5731	30.4195	28.5203	19.0623	22.0244	27.1664	23.0443	21.0769	17.9214	19.8957	22.9001
Arhgap11a	3.19011	3.19406	6.7387	4.73184	4.29365	3.69916	18.075	19.843	38.2358	42.119	20.0745	20.1204	30.1324	36.0918	16.1977	12.7426	15.9863	14.7796
Ankrd13c	18.055	13.0693	5.44679	9.15242	9.02247	9.37021	15.8929	15.8283	15.5898	16.5507	17.9528	20.3974	17.9913	17.9358	18.7785	18.0083	12.7979	14.0194
RGD1311747	6.12382	5.2681	8.20176	6.92893	8.53308	11.0793	14.8923	15.5952	24.5107	23.4599	20.9456	22.8788	19.8896	21.9729	17.5378	15.0076	13.1609	11.8113
Snrnp200	13.7126	14.3568	13.525	10.3487	7.34665	8.09337	13.9149	14.5253	14.5722	13.7682	22.0135	22.2273	14.1448	15.6163	16.4876	17.6243	11.2821	13.8694
Aplp2	31.3951	28.6593	19.5734	16.5793	24.76	24.4906	16.9593	16.2366	34.7528	29.9942	16.5841	19.6466	46.3768	40.5381	19.1448	18.1951	28.7681	30.3468
Prelid1	8.44309	8.50835	5.57795	4.93173	12.1142	15.2853	16.6053	20.7176	35.5107	33.7692	17.3837	20.3668	28.8578	31.2195	16.6149	15.0087	19.9725	24.8714
Cdr2	43.7418	41.1184	11.1193	10.7363	17.3531	18.0475	19.7153	19.7986	20.0348	22.4856	21.8195	19.2068	16.514	16.2763	12.1984	13.8463	9.88026	12.3093
Leprotl1	9.10483	5.65269	7.12787	5.7875	7.62094	10.2148	15.434	18.654	24.9804	24.3255	19.4762	18.9648	19.7083	20.8729	16.0857	17.5497	14.9214	14.6308
Nasp	11.2434	11.666	13.6711	10.3094	4.07042	4.22591	16.67	20.8812	18.2738	18.4847	18.0054	21.0883	13.541	14.9332	15.6177	13.827	9.04983	8.32914
Chchd2	15.8521	13.0972	11.473	8.27191	28.598	28.0582	12.6386	19.621	47.6889	44.3943	21.4138	18.8821	49.0902	38.4416	18.3526	15.0563	48.1391	35.6266
Emc10	5.09935	6.17818	5.68568	5.19218	6.43165	8.31849	14.3078	15.847	17.578	17.6386	21.0598	21.8722	15.1403	14.9399	16.5412	16.1694	11.1143	13.5567
Rad51	1.68505	1.55632	1.91495	3.60138	1.58645	1.15058	22.1952	22.2687	30.2516	31.3534	18.5738	21.1573	17.0699	19.164	10.4271	11.0713	7.41266	7.70876
Tmem68	9.76085	8.99599	17.4512	12.7692	6.12267	6.84176	18.6233	17.2633	11.0347	11.5739	17.7108	20.5416	11.2606	12.5927	15.2152	15.9883	10.7286	10.5133
Setd2	23.1287	22.305	17.7205	14.7973	10.8613	11.8725	17.761	17.261	15.1955	15.5751	18.404	18.361	16.2381	17.8846	17.2186	16.3323	12.9525	14.736
Stag1	23.9981	22.9473	14.7072	15.1849	12.7345	12.9881	18.2716	17.4679	19.0267	17.3474	16.9352	18.312	19.6144	21.697	17.6053	16.7183	15.1316	16.809
Nme1	2.94619	3.1817	5.24226	5.10197	7.90524	9.79034	15.7236	15.2539	22.2768	23.0095	20.7386	23.0574	16.4945	17.3203	17.6118	12.8781	12.4629	13.0763
Hipk1	26.6733	22.946	19.7226	14.3584	16.091	16.6462	17.0784	16.9447	17.2171	15.6559	18.0644	20.1695	16.592	18.4215	17.2496	15.734	14.9096	15.051
Nucb1	15.3044	21.9811	10.0839	11.118	12.2614	15.0687	13.9158	16.1419	23.2765	19.8678	21.1951	25.2236	24.1516	22.0218	15.3574	13.3111	15.2553	15.8734
Zfp608	19.2986	18.5702	26.309	22.7936	4.49045	5.88593	13.1694	12.5661	5.28838	5.04982	17.2607	18.1246	7.1008	8.34985	22.7476	21.2481	5.90829	7.4832
Thoc7	7.71891	8.70278	10.4747	7.38404	13.5652	13.6377	13.369	15.5498	29.9895	30.0672	20.4467	22.7272	30.5341	27.8626	16.4781	16.5377	24.0614	20.367
Tmem9b	14.2327	11.8304	7.69585	8.00622	9.44961	12.6325	17.7899	14.4372	21.3373	17.4747	17.0652	21.8686	17.8951	18.1831	18.1758	15.7496	11.4771	14.1409
Fscn1	13.172	14.6687	2.14142	2.17021	7.87155	10.0115	14.0023	12.0288	15.0881	13.079	22.9681	21.3461	13.7478	15.1442	17.2218	17.4612	8.96479	11.4962
Farsb	13.1254	11.2984	7.36555	6.70551	11.0688	11.7269	14.7929	14.7945	23.615	24.774	20.9186	18.8422	18.2301	22.5878	17.1421	18.4878	14.9762	17.2849
Cnot1	20.2298	18.0171	13.691	10.6091	7.4589	8.32102	16.3347	17.2651	17.4289	16.9123	18.3826	19.0262	14.9264	16.2646	17.0113	16.9151	10.6924	12.7763
Stub1	8.63734	8.85214	11.8099	11.2161	15.0142	15.3055	16.3382	15.2207	23.8185	25.1075	20.3754	25.0006	23.2878	18.6963	14.3662	13.6092	17.8942	14.8013
Lamtor4	4.63852	3.76616	6.73907	7.44114	18.4844	18.1209	12.3693	15.6967	32.0357	29.1193	19.1554	24.5934	30.5384	23.8119	16.9041	16.1767	24.6115	24.6878
Sdc3	11.7537	14.5502	15.8462	15.5562	5.63946	8.17439	14.8114	16.6598	8.28725	7.82155	20.9935	18.2919	8.43179	9.65554	18.115	15.9991	7.37335	8.63797
Mertk	7.99024	6.57195	1.87638	1.4224	2.46467	2.77558	18.1093	20.4172	10.2184	9.52491	18.6558	22.8289	7.08998	7.9319	11.4	13.4547	3.63063	5.84083
Sec13	18.0893	16.1003	10.2621	8.1331	14.4821	15.3686	15.8712	16.1472	29.4699	32.9162	21.0398	19.4559	28.7833	26.1539	15.81	16.521	21.3685	21.7564
Auh	8.32562	7.98424	9.48408	6.80656	12.3753	11.3799	17.0507	19.1869	14.2599	13.3875	16.1845	22.0634	16.6182	14.6257	17.3438	13.0126	12.7078	12.9846
Sugt1	12.5278	10.6637	6.29777	8.77821	10.6367	11.6876	14.6472	12.7581	27.5124	23.6675	19.8401	22.1927	26.4529	25.8387	19.6367	15.6828	17.9393	17.8671
Hbegf	30.57	37.0855	20.6691	17.8867	3.97334	4.37843	16.0769	15.1408	1.90211	2.69304	18.6551	19.5116	4.16551	4.41158	16.9138	18.3054	4.77125	4.16934
RGD1308706	16.4695	15.0031	21.201	17.0338	7.17578	9.6226	13.7776	13.0219	13.5574	12.6593	19.5633	18.4041	17.6579	14.6377	22.4307	17.367	12.7182	12.6081
Rab11a	27.8014	21.5081	9.99651	13.9338	25.6302	28.0293	16.1458	16.8745	30.1884	27.4594	17.8752	16.9457	28.2042	26.2997	18.8662	17.7721	21.8304	21.4679
Nup62	15.033	16.219	10.842	7.95484	4.6012	6.20877	15.5301	15.6031	15.7257	14.9098	20.81	21.6882	12.8295	14.5151	15.6545	15.1858	9.18801	10.9708
G6pc3	13.5939	15.6503	7.09605	6.41039	8.98105	10.951	12.5475	14.4436	19.023	13.4501	21.0647	22.5521	14.7542	16.137	17.6732	16.1137	9.55004	12.3582
Cdc73	21.5372	18.8029	18.996	14.1609	12.6834	11.0645	16.2149	16.4705	17.8838	16.4503	20.7086	20.2843	17.021	17.0251	15.7143	14.9938	12.5174	14.8023
Polr2g	9.21436	9.35137	7.6479	7.14992	12.5059	14.3214	14.4453	14.3259	29.1661	25.8151	20.7178	19.8829	26.0974	25.5982	16.8876	17.8332	22.288	20.7783
Gna12	38.625	33.1119	10.6239	7.88914	18.9077	21.1965	17.6986	17.5968	25.9481	25.8685	18.8693	20.1013	21.2231	22.6659	13.7384	16.0733	14.2713	18.8828
Vps26a	17.6179	17.0056	8.78368	10.251	11.871	10.7847	14.4543	19.1831	22.3412	22.5777	19.7817	21.5423	21.9111	21.8051	15.1746	13.925	17.671	15.5465
Rabep1	22.6392	16.1509	16.489	13.3196	17.6212	17.9215	16.5068	17.2177	13.7983	16.1115	20.0518	18.7131	21.5372	20.9729	16.4642	15.0343	15.8569	18.5786
Srgap2	11.0833	11.9962	19.0108	14.113	3.12454	4.57852	19.3797	19.7407	9.48821	9.24245	17.3832	18.5025	6.35965	7.87857	14.8536	14.0701	5.65279	6.18551
Mark3	17.5477	13.5362	15.7898	13.3012	8.34028	10.6538	15.428	15.8698	14.376	13.5869	17.7174	19.5754	14.4967	13.5372	18.3329	16.9535	12.4722	13.1102
Sf1	14.3756	14.8513	13.1729	11.8395	4.8027	6.13948	14.201	14.9285	11.5715	11.46	19.9272	20.4363	10.4831	12.5086	17.4879	16.8652	7.75813	8.59214
Rps6ka3	31.3393	33.4068	18.9365	15.1417	10.0117	9.96444	13.649	12.2954	21.0873	20.5099	19.5823	19.9098	23.7314	21.8467	20.9429	17.4459	12.9518	15.2428
Pcmtd1	27.9897	23.945	13.1074	14.1191	19.4447	19.3981	14.2446	14.3637	17.6309	18.4717	20.3935	18.1291	23.392	24.3692	19.515	17.0789	20.8653	21.4617
Crebbp	16.7451	15.5971	14.358	13.0248	6.249	7.33064	17.1274	16.3437	11.7114	10.8367	17.2878	18.2685	12.32	13.987	17.1317	17.4062	9.04825	11.3142
Gtf2a2	7.78298	8.32975	8.10799	7.9171	9.55312	9.07522	10.0049	41.5557	23.2343	16.275	10.2911	14.928	22.9158	20.2112	13.4588	13.3227	17.9271	22.5349
Arl5b	57.5713	55.336	16.0766	17.4647	11.2048	11.486	15.5646	18.0239	13.8008	14.5024	17.9286	17.9853	16.853	19.1938	16.8857	16.9897	11.8631	12.7368
Ska2	2.91673	2.55019	6.44372	5.65682	4.94669	5.11853	19.8404	19.4414	25.1128	23.4438	16.3565	19.8282	20.1055	20.2108	14.54	13.2153	13.1348	9.86128
Snx7	12.984	10.4453	11.9598	9.08047	7.4186	8.19828	21.8136	20.7185	19.778	17.9725	16.8073	19.1112	13.7143	13.3107	12.8817	11.8236	9.72799	10.0162
Bicd2	15.5483	11.4472	10.1085	7.0722	8.0551	9.95889	20.0576	19.6502	15.4244	16.961	19.3106	18.3689	11.2943	13.3178	12.5156	13.199	6.98775	9.93116
Ndufb5	11.7587	8.32444	8.93298	7.81622	16.6372	20.6152	14.4142	12.9817	32.9098	30.1112	19.7919	21.3109	29.3892	29.1032	19.1168	15.4591	25.5134	23.6495
Hist1h2bk	3.39806	2.60592	5.92671	5.82543	2.98452	4.31457	11.5645	13.1189	52.7634	31.6405	22.1689	22.4877	26.7353	29.1257	17.5609	16.1685	17.9971	27.2188
Man1a2	26.895	22.5149	15.5677	12.3209	12.4062	13.4892	12.717	14.3673	15.5561	15.4795	19.8711	20.6737	15.0157	17.6487	18.8524	16.5175	12.5969	14.4271
Mxi1	17.3288	17.5329	14.3574	10.1645	9.66361	11.5008	15.0718	15.0119	9.59912	8.73882	18.9579	19.4247	14.2941	14.8547	17.8365	16.5852	13.4133	13.5733
Xpnpep1	14.4159	13.2353	8.75451	7.31635	10.6998	12.2716	14.1456	15.1484	18.8996	17.9343	21.2137	21.7517	16.941	17.7966	15.4252	15.2006	12.2841	13.6331
Igf2bp2	6.10773	5.64516	4.63064	3.72809	3.34816	3.7922	14.4656	12.844	9.35504	8.92951	20.5726	19.3336	8.46902	10.697	19.5498	16.1041	6.38884	7.11368
Gulp1	38.6755	28.6347	48.9203	32.9778	22.5617	27.5321	12.4518	11.4607	18.0197	17.1669	18.5519	17.1626	17.9545	17.912	22.3799	20.7669	18.7198	21.0166
Flnc	3.02324	3.42792	2.17938	1.71858	1.28854	1.34179	20.334	22.0664	3.89655	3.99002	17.4411	20.7905	4.00471	4.25644	9.6802	12.3756	2.63896	3.24415
Psme3	12.8475	11.7948	10.0895	7.844	8.01164	9.48227	14.6572	14.0835	24.0449	23.3202	19.3842	20.7142	16.6898	20.6361	16.483	17.2156	14.1447	13.8596
Nacc1	14.9986	15.9383	6.34468	6.41649	6.95399	8.27043	14.3541	14.2808	15.2581	14.6537	15.8458	20.833	15.9136	17.9399	19.6306	17.5466	10.0057	11.8875
Tmem223	3.46286	2.84336	3.8772	4.6568	12.317	12.8615	12.4264	14.8595	30.2363	27.1843	16.0952	22.7887	25.2312	22.9713	18.0429	18.2715	22.2726	22.8265
Dctn2	7.94632	6.92781	8.69911	6.66691	9.16387	8.38154	16.2652	15.9645	16.7128	17.3166	17.3125	22.5778	18.8193	15.4316	15.7334	14.5405	14.4271	14.3912
Slc20a2	19.4024	20.921	10.1741	9.22421	8.73551	10.3934	16.6475	17.1567	15.3161	12.4777	17.8874	19.505	12.3061	14.274	15.7748	15.3745	9.2934	12.5242
Slc35b1	8.60942	7.21517	7.97343	7.68771	8.37606	10.7668	15.038	17.9869	24.6905	24.9704	16.6973	21.6219	14.9339	16.4276	16.2205	14.6719	15.3967	15.9379
Cops4	13.4975	12.5829	11.3238	9.22588	10.8396	14.8829	12.7049	14.5079	22.0631	21.1545	19.6079	20.8724	20.2618	20.1527	17.1782	17.3164	15.0644	16.8695
Ppa2	28.5586	22.8173	23.5094	21.5083	29.515	33.545	11.5383	11.2531	17.25	15.6338	18.0198	19.6481	18.0633	21.8253	22.1014	19.613	18.255	20.0396
Ufl1	17.8596	14.9191	8.59663	10.6422	10.8641	11.6059	15.3335	16.5864	19.2074	18.5262	18.8062	19.2711	19.5174	19.7345	16.1163	16.0035	12.6671	15.883
Tjp2	32.7858	31.3858	21.78	19.7067	9.01368	10.2647	15.236	16.0272	9.95154	10.0367	18.876	18.3837	9.86862	11.4863	17.2165	16.2982	8.83703	10.3149
PVR	42.8589	41.597	5.03612	5.4775	2.3548	2.31472	24.2627	28.0847	6.48153	6.29317	12.8448	18.2902	4.36428	4.62424	9.41625	9.11065	1.79564	3.02366
Atat1	4.4696	4.38082	4.90307	5.73298	2.54678	3.17511	9.55308	11.6663	5.55215	5.15371	19.1992	19.2646	4.64501	5.72976	21.2782	21.0385	4.91304	7.51252
Ifngr1	21.4991	24.9643	20.3871	16.4286	18.4999	22.2233	15.6563	18.5434	58.2889	56.615	17.4788	20.1471	61.1032	66.0703	14.8597	15.3012	45.3516	50.2034
Rela	20.8001	21.9633	12.7229	10.9893	6.56192	8.19195	16.5155	16.1629	12.5026	11.5344	16.0562	19.1477	11.0032	12.7527	16.805	17.1917	7.49158	11.2815
Postn	180.816	169.514	12.4515	8.92383	235.715	176.029	2.90284	5.23309	209.646	182.399	14.6129	12.7113	302.006	247.386	39.9296	26.4874	162.298	194.773
Socs2	9.45955	8.07171	4.39761	3.46196	2.90166	2.34423	9.80502	10.3459	7.86663	8.43497	19.3226	19.4887	10.7668	11.0046	19.5847	23.3289	9.11539	10.8928
Nmd3	13.0603	13.6911	4.35757	5.32413	11.2346	14.0791	16.3913	15.2955	27.1068	26.9217	19.7787	18.7024	27.289	25.1252	14.8704	16.8044	17.2291	19.1584
Chsy1	10.9679	12.0605	5.02743	4.29869	4.50035	3.8074	17.322	16.7909	18.5285	18.1775	18.6272	19.3803	16.2781	17.8829	15.0416	14.6668	9.20008	10.7454
Uhmk1	19.8129	18.0445	11.7516	9.15486	15.3527	13.7638	15.7704	16.8087	20.3332	19.868	18.7165	18.2261	21.6454	24.8665	17.4663	14.7386	14.165	15.713
Ubqln1	19.498	18.0519	9.41639	8.15418	7.96875	9.67528	15.4145	16.6853	14.4519	15.6023	17.9325	19.7835	11.6225	12.2211	15.9262	15.888	8.3495	11.085
Rpp21	4.14792	3.29444	9.31271	8.51966	11.0051	11.8152	17.1898	19.2342	25.7765	26.3184	18.1911	19.17	20.3882	21.0652	14.6546	13.1042	15.0385	21.7717
Ndufb3	7.71942	6.29806	8.04074	5.95185	16.9652	19.8633	13.3023	16.7042	34.4971	33.143	20.8598	19.044	32.5969	31.3101	17.2336	14.3837	26.0787	25.6086
Optn	43.2987	32.3761	17.2557	12.2717	24.4955	24.7214	20.7537	20.1584	37.54	37.066	18.0821	17.5695	35.8642	39.2795	11.853	13.0405	25.7755	31.3328
Lrrc59	20.6317	18.6156	8.70194	7.37062	9.89425	10.9761	15.5297	15.1124	30.0635	31.325	21.6292	19.7168	24.9528	25.2221	15.6062	13.8508	15.1968	17.0828
Lrrc58	27.3747	38.5029	5.72706	6.8875	10.6843	9.82614	15.6086	14.8067	18.0236	16.2954	19.4816	17.9195	17.8078	19.2308	17.197	16.401	10.3687	12.3239
Pmpcb	10.1409	9.51855	5.47633	5.54733	8.69297	10.077	15.9121	17.3443	21.2702	19.5644	18.6915	20.3758	19.2031	18.6114	14.9803	14.0893	13.6546	15.2162
Atp5d	1.84137	4.62158	5.58648	5.26689	13.3132	14.5424	11.06	15.1444	30.4554	25.552	18.6057	22.0302	25.3751	21.229	18.1986	16.2015	14.0735	20.4723
U2af1	9.3663	7.43263	9.97139	10.4985	9.18534	9.31179	13.8727	12.6512	20.4895	21.7131	15.9902	25.8319	21.7115	22.6457	16.7106	16.177	17.3577	18.941
Pfdn6	2.983	3.19775	7.02496	8.46901	10.6712	10.1757	10.8697	23.4755	19.9251	13.7595	15.0416	19.4025	21.8916	20.1795	18.2307	14.0526	15.7332	15.0336
Atxn7l3b	16.79	17.4804	9.97068	11.6988	16.5732	16.6428	13.4778	12.2461	19.7879	18.9703	20.1715	18.4562	25.9113	25.6284	19.9558	16.6668	19.0295	19.846
Fat1	28.1504	26.8606	14.3381	12.454	7.18714	8.89386	14.9373	14.3569	10.6297	10.3126	18.5414	18.3916	9.44466	11.4798	16.8662	17.7719	8.13965	10.1729
Plekha5	8.20685	7.68023	13.0391	9.22107	2.31669	3.32964	15.7445	17.3637	6.62101	6.66345	17.494	18.6809	7.50624	8.37676	15.3954	16.1796	6.16969	6.92073
Creb3l2	18.4697	18.3129	8.24186	7.53252	5.90581	9.43063	15.107	13.366	14.2614	12.1776	16.4463	18.0475	11.6834	12.8035	19.2798	18.6006	8.98559	10.4647
Copz1	14.679	14.7552	9.11883	8.72264	15.1658	15.8462	14.6522	14.2829	28.3344	27.6455	18.9558	19.3793	22.9365	23.1539	17.8714	15.6333	16.806	18.0427
Gpi	29.6725	30.0014	7.85075	7.56686	15.7303	21.2329	13.4726	14.0796	29.2217	25.8326	18.0116	20.0065	22.1659	20.3267	17.6583	17.5444	16.6715	20.56
Col4a3bp	27.1497	21.3347	17.4954	14.0052	19.5956	22.0111	17.1793	17.3028	23.3334	24.4909	18.5946	16.4994	23.7893	26.2004	16.3113	14.8347	20.2663	20.7736
Erh	7.36244	7.52882	5.90601	5.36465	9.62369	12.0216	11.937	13.6713	32.0311	28.9575	20.4929	20.8109	26.4539	25.4	17.2682	16.5173	20.549	19.8484
Gsto1	8.2168	8.74671	9.90343	8.32158	11.4089	12.3251	12.3465	14.9641	27.207	25.1559	21.4929	19.2974	28.8752	27.4904	16.3696	16.2236	20.5064	20.8541
Tmem176a	31.8886	42.3642	51.52	44.7894	19.4604	21.094	22.379	16.1999	80.3405	68.097	12.8596	20.0971	56.4836	57.2031	15.435	13.7099	56.2842	61.8227
Gtf2f1	8.44401	11.3296	7.29689	7.63937	9.68064	8.52213	12.8221	14.4415	17.778	15.975	20.4908	25.2156	18.0406	19.6418	14.9403	12.7419	15.4647	12.9287
Cyfip2	3.67786	3.69075	4.30617	3.40407	0.784749	1.14941	15.9134	13.5935	5.49371	5.77289	18.8575	17.9074	6.73215	8.62647	17.2641	17.0716	5.60797	7.4149
Gtf2i	14.4091	16.2908	12.3739	10.2301	7.70981	9.11492	12.0931	11.9483	11.5371	13.0688	19.5004	19.9173	14.8803	17.7963	19.4011	17.6582	12.2254	14.0408
Arhgap12	12.0899	10.8714	10.3624	9.74509	8.67144	9.10011	13.9147	13.014	9.21902	9.85558	18.8994	20.2867	13.4133	13.5464	17.6606	16.6715	11.897	10.5623
Ppfia1	15.24	12.7981	8.53675	6.54922	6.67905	7.46485	19.3008	19.4059	13.5454	12.7532	16.4566	18.1793	10.9966	12.322	12.8242	14.2528	8.12981	9.48937
Mapk1	10.4239	10.159	10.4408	9.34211	8.56206	10.5014	14.2142	15.4143	16.6364	16.9475	18.5124	18.4375	15.9327	15.1354	18.0816	15.7421	9.44273	12.3893
Efr3a	13.5847	14.071	8.08662	5.57863	6.78662	7.73914	19.3444	19.7086	16.7766	15.7489	17.6957	16.4377	12.9188	14.942	13.2267	13.8224	9.14883	10.4188
Snf8	8.40436	7.66775	7.02481	6.89982	13.7947	13.1155	14.1842	17.9229	27.9727	26.717	19.6091	21.0562	23.8007	21.1015	14.009	13.4214	19.1038	18.6087
Itpr3	17.8252	18.5867	13.7721	11.7181	4.61	6.3624	12.8379	12.2857	4.76069	5.3064	19.3704	19.1973	6.1542	6.67955	18.6127	17.8469	5.82753	8.64193
Pqlc3	8.91532	6.08943	6.25973	5.71451	4.53526	6.04908	17.4509	16.5344	14.8305	16.8253	19.3742	18.752	13.9402	14.2868	13.1356	14.8893	9.19655	9.08849
Snx12	10.0875	9.87601	5.22284	5.34253	11.0304	12.2314	16.7233	17.1403	26.0981	26.1033	18.112	17.8997	21.0124	22.4806	15.5105	14.684	14.2868	14.4394
Dnajc2	8.44926	7.06714	7.16721	7.74231	10.1541	9.5368	13.4429	13.8055	24.0179	24.9485	20.1159	21.004	24.0638	25.071	17.2367	14.3741	16.973	18.056
Ss18	14.0794	13.5893	14.7976	11.4002	8.89506	8.49729	13.5595	12.9864	13.8623	14.3462	18.441	19.6393	16.2639	15.6879	18.4436	16.8497	13.7582	14.533
Tmem206	2.03346	2.08273	4.82315	3.77834	1.74165	2.01103	15.6008	19.8703	10.2148	10.9618	19.1185	18.1152	8.86183	10.2522	13.9945	13.2085	5.23932	8.39048
Clasp2	21.249	18.3324	14.3185	11.26	9.70585	12.1524	13.7618	13.8331	10.4629	9.74068	18.7848	18.1731	11.9665	14.2169	18.2354	17.1042	8.79699	11.4744
Lsm4	2.69118	3.67257	4.5762	4.67698	8.43209	8.28867	12.7097	14.6441	22.2273	20.2349	18.5034	24.8799	19.3055	17.2478	15.5995	13.4373	15.0343	15.5349
Brd4	13.7912	14.9632	9.66022	8.95572	5.62953	6.40047	14.8647	13.4242	13.027	11.0669	17.2229	16.8807	12.3536	13.9449	18.5404	18.8243	8.34049	11.0726
Nfat5	36.4985	37.4063	18.9412	18.0227	11.6548	12.9989	19.0988	21.3065	11.8495	11.6184	15.7472	15.1434	13.1318	14.0505	13.6749	14.7677	10.2664	10.929
Ppm1b	14.6272	10.5216	20.5162	13.5106	12.2476	13.2964	15.5505	14.9561	14.3516	15.47	16.961	17.4192	19.1192	20.9205	17.3571	17.4422	14.7731	15.0428
Enpp5	18.91	13.2783	25.8035	20.9972	7.5091	9.47535	12.8463	15.1124	12.9654	12.2652	20.6525	19.1407	13.9075	13.7307	15.6313	16.2053	9.00797	9.59236
Ddx42	11.3655	11.0044	16.0292	11.9911	8.69445	8.25619	14.0905	15.2373	16.5134	16.2608	18.4945	20.0896	16.0054	17.2906	16.8929	14.7757	12.9522	12.5255
Cdh6	10.8357	10.579	9.76269	6.77908	3.61778	4.22009	3.70435	3.34305	4.88273	4.28247	20.9636	23.9875	12.7984	15.7287	25.706	21.8724	9.25102	11.6912
Herpud2	15.6758	13.9996	10.1151	6.97981	6.3024	6.14222	15.9331	15.1335	10.6475	10.2238	17.5359	20.4148	13.64	14.8944	15.5074	14.9741	8.34989	10.13
Dnajc21	17.5242	14.4157	13.5168	15.5159	12.3078	11.4037	16.7543	15.596	15.6176	15.9119	16.6639	19.9447	16.6459	16.0868	16.459	14.0369	12.7323	11.5186
Iws1	10.884	10.2345	11.9981	13.077	8.40581	7.6582	15.3157	15.3746	16.1128	15.9541	18.4055	21.0622	16.0246	16.3866	15.354	13.9282	11.1891	11.4348
Fxyd5	5.30804	7.1619	1.44994	1.0308	5.42774	6.23327	16.9568	19.415	32.0576	29.1357	19.8753	17.6092	20.1963	21.1567	10.6443	14.8339	13.0597	19.9753
Fam96a	3.65469	2.9859	7.68452	6.87699	11.1514	10.5866	15.2605	15.6448	34.7179	34.3964	17.6644	17.9959	30.0355	29.0779	17.2027	15.5373	23.0054	22.5294
Ndrg4	15.6118	6.05727	4.62898	4.20654	9.13182	10.6458	14.7963	15.1806	9.29566	9.70379	19.1031	17.3873	14.3998	13.997	16.6521	16.1771	8.94929	10.4445
Rnd2	9.53891	9.23515	14.0814	8.03849	5.70612	5.77298	8.52774	7.01773	8.12087	8.2228	27.0515	18.1062	15.7921	19.1942	18.1759	20.3968	20.5473	22.9894
Ntng2	7.60955	9.26833	18.6417	20.4631	4.51586	4.05979	15.9063	16.414	7.45113	6.18955	16.7414	21.0719	9.31065	10.4635	13.7507	15.1999	7.68919	6.98173
Selm	8.91031	13.3964	9.75381	14.974	30.8505	32.4719	14.6308	13.2968	56.0613	47.2609	18.0852	20.1111	56.6114	52.6501	15.691	17.2659	44.8478	48.7587
Raver1	11.5169	13.2755	10.9243	9.89257	7.69968	8.03843	12.7962	14.8657	20.0694	17.5615	19.1914	18.6838	16.2551	19.3805	17.0192	16.4179	10.8772	14.0991
Tcp11l1	16.3349	14.8743	9.52463	8.8707	5.10577	6.1788	16.7677	17.8936	8.35639	10.8765	17.96	18.0134	9.26706	9.99194	14.0212	14.272	5.05267	6.69771
Pdzd8	33.4217	28.5368	13.1495	10.0191	10.2535	12.6082	16.007	16.0957	12.5282	11.932	16.7709	17.9102	11.9373	13.1406	15.9663	16.0443	7.93012	9.93946
Eif5b	18.9999	16.7194	10.3814	8.32095	14.8273	14.9518	14.2592	24.2468	19.0281	19.1554	16.6924	16.4429	19.7171	23.2228	14.0476	13.0766	11.5666	14.2814
S1pr3	19.8402	24.7855	39.6507	36.4543	5.96459	8.17309	8.53889	7.21909	6.26006	6.15105	20.6155	17.9103	14.0139	13.3097	19.7535	24.7279	9.19736	12.6478
Leprot	19.4162	17.7428	16.8886	13.918	17.8575	20.5693	11.627	9.17629	20.9848	19.4431	18.399	19.4094	25.5305	25.6763	22.8327	17.2986	20.1342	23.3864
Cyp20a1	20.3889	16.3297	13.7981	9.24254	11.5989	10.9699	14.2836	16.201	23.535	20.0337	17.8396	19.4406	18.6094	21.8532	15.6351	15.3349	12.9004	13.457
Snrpb	7.27863	7.649	7.50415	7.14799	9.36486	9.35422	14.0717	14.9754	23.7251	21.1767	18.1409	19.0338	19.9254	19.3539	15.657	16.8447	12.7897	14.5108
Flot1	7.86675	9.47436	7.36702	7.21543	9.55706	10.301	17.5917	17.6538	17.8279	15.6606	17.2001	20.2873	14.0975	13.2548	13.492	12.4947	10.6814	13.1147
Atp5g1	0.600321	0.958605	4.56075	7.91075	16.0011	18.6628	11.5415	17.1459	34.9031	22.2392	17.489	19.0818	22.9879	24.0211	18.3052	15.083	21.2025	21.0865
Tnks	5.90889	5.51179	5.53165	4.31359	2.86942	3.31061	18.3931	18.6549	7.13191	6.06461	17.0834	18.2431	7.03894	7.70053	11.1307	15.1233	5.83721	7.25725
Marcksl1	5.67632	5.88248	8.02484	8.16778	6.13702	6.54044	11.4649	12.3026	10.0106	8.41031	20.7823	20.817	13.0244	12.3443	18.1211	15.1382	8.85655	9.39064
RGD1306954	11.4598	7.66714	8.69518	8.54981	10.564	10.8143	13.965	13.4864	18.1587	17.7433	21.839	21.0189	17.8899	17.4577	14.2856	13.9532	14.4791	11.1021
B3gnt5	16.3474	12.8467	8.19701	8.40085	5.32139	6.92771	18.3535	20.8861	10.3679	9.49955	17.6783	17.2442	5.89983	7.87348	13.0559	11.3233	3.5091	4.74924
Smad2	24.187	21.8517	13.2186	10.1654	14.4484	13.6227	13.9669	13.6186	15.6482	15.7639	17.8181	19.0446	17.5556	18.9708	17.8246	16.259	12.4371	13.3799
Fip1l1	10.3104	9.55272	9.8336	8.96448	9.05227	8.33285	14.2908	13.99	15.9231	17.0976	17.5192	20.2312	17.5526	17.2659	17.0573	15.3944	12.7028	13.0097
Dusp18	23.7443	19.1892	11.9496	8.80381	11.6506	15.5085	16.1411	15.7124	9.98513	9.32023	16.46	16.5377	9.75875	12.2833	17.7203	15.8451	7.53313	10.2237
Camsap2	22.8154	21.7432	17.4233	13.5978	12.3379	13.0708	16.8649	15.8154	14.8775	14.8226	17.5482	16.8619	16.0714	17.3344	15.3716	15.9088	12.2325	14.876
Dnajc18	15.5461	12.7213	10.379	9.18376	9.20972	9.99703	13.6096	14.4279	15.5348	15.3079	18.5597	18.3309	14.9037	17.3257	17.3988	16.0045	11.9194	12.2384
Usp7	18.6344	15.1507	14.803	10.067	8.46854	9.9641	14.5749	13.9071	15.3081	16.5643	18.5732	19.1117	15.6768	17.7243	17.0335	15.0478	10.3563	12.2554
Rc3h2	21.7373	18.9841	11.4092	9.59457	8.55024	8.96462	17.8072	16.4164	14.4162	13.8093	17.8062	16.9681	12.2111	14.4642	13.5879	15.6454	10.3754	11.2485
Rps19	6.3397	12.3841	5.59925	6.3588	13.9138	15.2239	13.0564	24.281	22.204	22.5139	10.757	13.6057	16.4142	27.039	20.7065	15.7894	19.8956	20.5448
Eef1d	5.27832	5.69869	7.65925	6.365	7.34113	7.68605	13.5335	15.5713	19.4084	18.9294	18.5224	20.4996	17.1101	17.1728	16.1418	13.8529	14.1882	14.158
Smarca4	7.95825	8.07685	7.30834	6.03859	4.61014	4.37266	12.4355	12.4001	13.0635	11.8342	21.2371	20.0862	11.5961	13.3543	16.0746	15.8868	8.83646	11.3858
Sort1	12.2035	12.8559	5.96869	5.21453	6.68873	8.16696	10.9512	9.6233	10.8055	9.08715	20.0964	21.371	12.7471	14.0878	18.9088	17.1297	8.33505	10.8883
Cd82	1.7029	2.36447	2.09023	2.06198	2.64046	2.70838	14.6647	15.721	11.8226	12.7944	17.6374	22.2039	13.6315	12.8571	15.0555	12.7948	8.8113	7.10545
Pds5a	19.0344	16.3056	15.055	10.1148	6.57191	7.42066	15.4156	15.4905	15.3077	16.793	18.0817	19.571	13.9279	14.934	15.5106	14.0034	10.5262	11.3064
[truncated: 13,173 more rows]
