# Supplementary material for: An RNA-sequencing transcriptome of the rodent Schwann cell response to peripheral nerve injury
Source: J Neuroinflammation. 2022 Apr 30;19:105. doi: 10.1186/s12974-022-02462-6 (PMC9063194; doi:10.1186/s12974-022-02462-6)
Supplement: Supplementary file 6 — Additional file 6. Table of enriched gene pathways in purified Schwann cells at days 3, 5, and 7. First two sheets show pathways across all timepoints and the subsequent sheets highlight statistics of each pathway separated by timepoints. [file 12974_2022_2462_MOESM6_ESM.xlsx]

## Sheet: D3SC_vs_UncrushedSC_Results
	ensembl_gene_id	external_gene_name	description	transcript_length	baseMean	log2FoldChange	lfcSE	stat	pvalue	padj
1	ENSRNOG00000028896	A2m	alpha-2-macroglobulin [Source:RGD Symbol;Acc:2004]	4573	536.797	4.94558	0.740322	6.68031	2.38443e-11	2.23308e-10
2	ENSRNOG00000005935	A3galt2	alpha 1,3-galactosyltransferase 2 [Source:RGD Symbol;Acc:727913]	1909	90.0526	2.99695	0.419122	7.15055	8.64315e-13	9.25822e-12
5	ENSRNOG00000013445	Aaas	aladin WD repeat nucleoporin [Source:RGD Symbol;Acc:1308701]	1911	240.234	0.952182	0.240688	3.95608	7.61881e-05	0.000309979
6	ENSRNOG00000000967	Aacs	acetoacetyl-CoA synthetase [Source:RGD Symbol;Acc:708522]	3191	239.614	-2.35355	0.252344	-9.32675	1.09165e-20	1.94059e-19
7	ENSRNOG00000011861	Aadat	aminoadipate aminotransferase [Source:RGD Symbol;Acc:2948]	1807	16.5306	2.56879	0.827216	3.10534	0.00190058	0.00571588
9	ENSRNOG00000008424	Aagab	alpha- and gamma-adaptin binding protein [Source:RGD Symbol;Acc:621601]	1089	473.484	0.431467	0.176261	2.44789	0.0143697	0.0337468
10	ENSRNOG00000018317	Aak1	AP2 associated kinase 1 [Source:RGD Symbol;Acc:1305520]	7976	2813.21	0.601276	0.133052	4.51911	6.21007e-06	3.1008e-05
11	ENSRNOG00000012584	Aamdc	adipogenesis associated, Mth938 domain containing [Source:RGD Symbol;Acc:1561459]	711	40.6774	0.480314	0.528925	0.908096	0.363827	0.484179
12	ENSRNOG00000014399	Aamp	angio-associated, migratory cell protein [Source:RGD Symbol;Acc:1306281]	2163	495.611	-0.138368	0.208805	-0.662665	0.507545	0.619912
13	ENSRNOG00000020086	Aar2	AAR2 splicing factor [Source:RGD Symbol;Acc:1311066]	2548	148.558	0.135739	0.263741	0.514669	0.606784	0.70588
14	ENSRNOG00000018404	Aars	alanyl-tRNA synthetase [Source:RGD Symbol;Acc:1304832]	3513	1020.49	0.469846	0.140297	3.34893	0.000811243	0.00264149
15	ENSRNOG00000025808	Aars2	alanyl-tRNA synthetase 2, mitochondrial [Source:RGD Symbol;Acc:1310617]	3832	44.9033	-0.109562	0.45699	-0.239748	0.810526	0.867574
16	ENSRNOG00000020658	Aarsd1	alanyl-tRNA synthetase domain containing 1 [Source:RGD Symbol;Acc:1561650]	3305	257.234	0.677978	0.233769	2.90021	0.00372915	0.0103836
17	ENSRNOG00000002137	Aasdh	aminoadipate-semialdehyde dehydrogenase [Source:RGD Symbol;Acc:1311135]	3300	162.752	-1.16553	0.297442	-3.9185	8.91029e-05	0.000357412
18	ENSRNOG00000005795	Aasdhppt	aminoadipate-semialdehyde dehydrogenase-phosphopantetheinyl transferase [Source:RGD Symbol;Acc:1311360]	1073	399.372	0.786352	0.19166	4.10286	4.08082e-05	0.000175419
19	ENSRNOG00000039494	Aass	aminoadipate-semialdehyde synthase [Source:RGD Symbol;Acc:1310811]	2781	42.7017	3.68939	0.717824	5.1397	2.75184e-07	1.6792e-06
20	ENSRNOG00000002778	Aatf	apoptosis antagonizing transcription factor [Source:RGD Symbol;Acc:620685]	1789	293.363	-1.30526	0.205894	-6.33949	2.30533e-10	1.97367e-09
21	ENSRNOG00000004392	Aatk	apoptosis-associated tyrosine kinase [Source:RGD Symbol;Acc:1590980]	5263	4945.64	-1.09052	0.139051	-7.8426	4.41317e-15	5.5287e-14
22	ENSRNOG00000002636	Abat	4-aminobutyrate aminotransferase [Source:RGD Symbol;Acc:620948]	2638	83.9422	-2.64049	0.387287	-6.81792	9.23708e-12	9.05375e-11
23	ENSRNOG00000018126	Abca1	ATP binding cassette subfamily A member 1 [Source:RGD Symbol;Acc:631344]	10339	33146.2	3.09222	0.109335	28.2821	5.74037e-176	4.89813e-173
24	ENSRNOG00000014268	Abca2	ATP binding cassette subfamily A member 2 [Source:RGD Symbol;Acc:620238]	8047	1631.72	-0.41692	0.159453	-2.61468	0.00893101	0.0224283
25	ENSRNOG00000050057	Abca3	ATP binding cassette subfamily A member 3 [Source:RGD Symbol;Acc:1307174]	1181	870.929	0.773542	0.152396	5.07587	3.85732e-07	2.30613e-06
26	ENSRNOG00000004378	Abca5	ATP binding cassette subfamily A member 5 [Source:RGD Symbol;Acc:628661]	5170	93.0287	0.590679	0.377071	1.56649	0.117234	0.196614
27	ENSRNOG00000012939	Abca7	ATP binding cassette subfamily A member 7 [Source:RGD Symbol;Acc:1303134]	6750	73.5734	0.809482	0.406991	1.98894	0.0467076	0.0920428
28	ENSRNOG00000004040	Abca8	ATP binding cassette subfamily A member 8 [Source:RGD Symbol;Acc:1307069]	4866	389.956	-6.31344	0.619183	-10.1964	2.05739e-24	4.41951e-23
29	ENSRNOG00000004147	Abca8a	ATP-binding cassette, subfamily A (ABC1), member 8a [Source:RGD Symbol;Acc:1307333]	5647	11922.1	-6.40315	0.314869	-20.3359	6.18789e-92	1.04439e-89
30	ENSRNOG00000059326	Abca9	ATP binding cassette subfamily A member 9 [Source:RGD Symbol;Acc:1305931]	4872	580.251	-6.14399	0.240569	-25.5394	7.19196e-144	3.80901e-141
31	ENSRNOG00000017993	Abcb10	ATP binding cassette subfamily B member 10 [Source:RGD Symbol;Acc:1311222]	3434	168.514	0.23801	0.27134	0.877168	0.380396	0.500642
34	ENSRNOG00000008012	Abcb4	ATP binding cassette subfamily B member 4 [Source:RGD Symbol;Acc:620248]	5362	889.811	3.95716	0.421595	9.38616	6.2228e-21	1.11916e-19
35	ENSRNOG00000018697	Abcb6	ATP binding cassette subfamily B member 6 [Source:RGD Symbol;Acc:71077]	2891	234.714	-0.706845	0.236434	-2.98961	0.00279331	0.00803266
36	ENSRNOG00000002790	Abcb7	ATP binding cassette subfamily B member 7 [Source:RGD Symbol;Acc:1303086]	2091	238.476	0.101029	0.248131	0.40716	0.683891	0.769064
37	ENSRNOG00000008557	Abcb8	ATP binding cassette subfamily B member 8 [Source:RGD Symbol;Acc:1307655]	3233	97.2809	0.446136	0.359487	1.24104	0.214592	0.318923
38	ENSRNOG00000001082	Abcb9	ATP binding cassette subfamily B member 9 [Source:RGD Symbol;Acc:620254]	5434	55.4045	1.95975	0.451985	4.33588	1.45179e-05	6.75904e-05
39	ENSRNOG00000022305	Abcc1	ATP binding cassette subfamily C member 1 [Source:RGD Symbol;Acc:3112]	4590	931.224	0.238095	0.147642	1.61266	0.106819	0.182171
40	ENSRNOG00000018863	Abcc10	ATP binding cassette subfamily C member 10 [Source:RGD Symbol;Acc:1306696]	7338	56.1816	0.00557782	0.451883	0.0123435	0.990152	0.992543
41	ENSRNOG00000002948	Abcc3	ATP binding cassette subfamily C member 3 [Source:RGD Symbol;Acc:71101]	4572	199.062	0.191441	0.244679	0.782419	0.433968	0.552725
42	ENSRNOG00000010064	Abcc4	ATP binding cassette subfamily C member 4 [Source:RGD Symbol;Acc:620266]	4481	370.164	-0.192358	0.199273	-0.965298	0.334395	0.453548
43	ENSRNOG00000029178	Abcc5	ATP binding cassette subfamily C member 5 [Source:RGD Symbol;Acc:70913]	5738	793.375	-0.285442	0.164447	-1.73577	0.0826038	0.147559
44	ENSRNOG00000021130	Abcc8	ATP binding cassette subfamily C member 8 [Source:RGD Symbol;Acc:3786]	4749	12.6628	-6.57605	1.56031	-4.21457	2.50256e-05	0.000112224
45	ENSRNOG00000036960	Abcc9	ATP binding cassette subfamily C member 9 [Source:RGD Symbol;Acc:3787]	6581	32.5116	-1.13721	0.732718	-1.55204	0.120652	0.201226
46	ENSRNOG00000056524	Abcd1	ATP binding cassette subfamily D member 1 [Source:RGD Symbol;Acc:1562128]	4555	220.698	0.5121	0.224689	2.27915	0.022658	0.0498145
47	ENSRNOG00000015538	Abcd2	ATP binding cassette subfamily D member 2 [Source:RGD Symbol;Acc:69244]	5518	233.788	0.0790575	0.232822	0.339562	0.734186	0.809444
48	ENSRNOG00000011929	Abcd3	ATP binding cassette subfamily D member 3 [Source:RGD Symbol;Acc:2007]	3294	2480.94	-0.405498	0.119567	-3.39137	0.000695439	0.00229605
49	ENSRNOG00000011964	Abcd4	ATP binding cassette subfamily D member 4 [Source:RGD Symbol;Acc:1307273]	2349	49.2364	-0.0460747	0.457757	-0.100653	0.919826	0.945054
50	ENSRNOG00000018345	Abce1	ATP binding cassette subfamily E member 1 [Source:RGD Symbol;Acc:1305301]	3450	3492.07	0.075767	0.130051	0.582594	0.560167	0.666071
51	ENSRNOG00000000799	Abcf1	ATP binding cassette subfamily F member 1 [Source:RGD Symbol;Acc:620286]	3137	1050.82	0.0117874	0.139841	0.0842912	0.932825	0.953752
52	ENSRNOG00000010609	Abcf2	ATP binding cassette subfamily F member 2 [Source:RGD Symbol;Acc:1304942]	2568	435.959	0.0330378	0.180283	0.183255	0.854598	0.89858
53	ENSRNOG00000001710	Abcf3	ATP binding cassette subfamily F member 3 [Source:RGD Symbol;Acc:1310468]	2521	178.776	-0.321835	0.249594	-1.28943	0.197247	0.298828
54	ENSRNOG00000001158	Abcg1	ATP binding cassette subfamily G member 1 [Source:RGD Symbol;Acc:620294]	3529	32.6895	-0.0653105	0.581033	-0.112404	0.910503	0.938211
56	ENSRNOG00000030216	Abcg3l1	ATP-binding cassette, subfamily G (WHITE), member 3-like 1 [Source:RGD Symbol;Acc:1303294]	2018	182.654	0.330382	0.272162	1.21392	0.224779	0.330942
57	ENSRNOG00000039890	Abcg3l3	ATP-binding cassette, subfamily G (WHITE), member 3-like 3 [Source:RGD Symbol;Acc:1564709]	2055	2127.21	0.594356	0.16241	3.65961	0.000252599	0.000921537
59	ENSRNOG00000008862	Abcg4	ATP binding cassette subfamily G member 4 [Source:RGD Symbol;Acc:1305840]	1953	124.739	-0.81655	0.297688	-2.74297	0.00608857	0.0160073
60	ENSRNOG00000025689	Abhd1	abhydrolase domain containing 1 [Source:RGD Symbol;Acc:1310988]	5126	55.7953	-1.26816	0.406549	-3.11932	0.0018127	0.00547194
61	ENSRNOG00000054334	Abhd10	abhydrolase domain containing 10 [Source:RGD Symbol;Acc:1308084]	1432	45.292	-0.207426	0.597165	-0.347351	0.728327	0.804544
62	ENSRNOG00000018910	Abhd11	abhydrolase domain containing 11 [Source:RGD Symbol;Acc:1304681]	1145	80.8523	-0.0440346	0.38019	-0.115823	0.907793	0.936581
63	ENSRNOG00000036934	Abhd12	abhydrolase domain containing 12 [Source:RGD Symbol;Acc:1562570]	1948	600.368	1.55583	0.212899	7.30784	2.71467e-13	3.01917e-12
64	ENSRNOG00000014598	Abhd13	abhydrolase domain containing 13 [Source:RGD Symbol;Acc:1308317]	5267	730.574	0.241823	0.155681	1.55332	0.120346	0.200814
65	ENSRNOG00000011936	Abhd14a	abhydrolase domain containing 14A [Source:RGD Symbol;Acc:1309721]	1401	102.15	-0.662878	0.337794	-1.96237	0.0497191	0.096982
66	ENSRNOG00000012073	Abhd14b	abhydrolase domain containing 14b [Source:RGD Symbol;Acc:1359649]	1574	245.731	0.895613	0.233829	3.8302	0.00012804	0.000496732
67	ENSRNOG00000015002	Abhd15	abhydrolase domain containing 15 [Source:RGD Symbol;Acc:1304598]	3098	85.4876	-3.63709	0.370533	-9.81583	9.62406e-23	1.89508e-21
68	ENSRNOG00000056637	Abhd16a	abhydrolase domain containing 16A [Source:RGD Symbol;Acc:1303164]	439	261.753	-0.569708	0.238984	-2.38388	0.0171313	0.0391489
69	ENSRNOG00000018212	Abhd17a	abhydrolase domain containing 17A [Source:RGD Symbol;Acc:1359682]	1446	321.389	0.365492	0.206542	1.76958	0.0767967	0.138996
70	ENSRNOG00000012514	Abhd17b	abhydrolase domain containing 17B [Source:RGD Symbol;Acc:1305246]	2473	854.532	-1.33054	0.151401	-8.78815	1.52038e-18	2.41485e-17
71	ENSRNOG00000012683	Abhd17c	abhydrolase domain containing 17C [Source:RGD Symbol;Acc:1308210]	2177	331.84	0.400894	0.221389	1.81081	0.0701703	0.129273
72	ENSRNOG00000013692	Abhd18	abhydrolase domain containing 18 [Source:RGD Symbol;Acc:1563987]	2475	148.269	-0.582596	0.260778	-2.23407	0.0254783	0.0551312
73	ENSRNOG00000017120	Abhd2	abhydrolase domain containing 2 [Source:RGD Symbol;Acc:1311389]	2023	677.65	-0.378794	0.1724	-2.19717	0.028008	0.0598395
74	ENSRNOG00000029370	Abhd3	abhydrolase domain containing 3 [Source:RGD Symbol;Acc:1310655]	1912	709.846	-1.73777	0.183557	-9.4672	2.87444e-21	5.28092e-20
75	ENSRNOG00000009244	Abhd4	abhydrolase domain containing 4 [Source:RGD Symbol;Acc:1311858]	2388	3980.17	1.02665	0.130287	7.8799	3.27634e-15	4.13486e-14
76	ENSRNOG00000000221	Abhd5	abhydrolase domain containing 5 [Source:RGD Symbol;Acc:1303237]	3033	787.867	-0.299475	0.152225	-1.96732	0.0491466	0.0960971
77	ENSRNOG00000008167	Abhd6	abhydrolase domain containing 6 [Source:RGD Symbol;Acc:1359323]	2213	213.207	0.969966	0.237405	4.08571	4.39426e-05	0.000187685
78	ENSRNOG00000000054	Abhd8	abhydrolase domain containing 8 [Source:RGD Symbol;Acc:1305693]	1997	68.6072	-0.278041	0.413544	-0.672336	0.50137	0.614157
79	ENSRNOG00000031325	Abi1	abl-interactor 1 [Source:RGD Symbol;Acc:621008]	3003	1255.44	0.187934	0.141837	1.325	0.185171	0.284296
80	ENSRNOG00000017707	Abi2	abl-interactor 2 [Source:RGD Symbol;Acc:628771]	1605	1084.73	0.0122772	0.137376	0.0893691	0.928789	0.951057
81	ENSRNOG00000001627	Abi3bp	ABI family member 3 binding protein [Source:RGD Symbol;Acc:1562717]	3447	295.146	-2.47623	0.249264	-9.93418	2.95602e-23	5.99756e-22
82	ENSRNOG00000009371	Abl1	ABL proto-oncogene 1, non-receptor tyrosine kinase [Source:RGD Symbol;Acc:1584969]	3375	821.372	0.00554517	0.157874	0.0351241	0.971981	0.979699
83	ENSRNOG00000004305	Abl2	ABL proto-oncogene 2, non-receptor tyrosine kinase [Source:RGD Symbol;Acc:1590898]	3764	1537.51	1.05835	0.144888	7.30462	2.78044e-13	3.08561e-12
85	ENSRNOG00000007882	Ablim2	actin binding LIM protein family, member 2 [Source:RGD Symbol;Acc:1303094]	2679	18.8133	-0.90283	0.682992	-1.32188	0.18621	0.285457
86	ENSRNOG00000019365	Ablim3	actin binding LIM protein family, member 3 [Source:RGD Symbol;Acc:1565118]	2049	7.42382	-3.44238	1.14142	-3.01589	0.0025623	0.0074408
87	ENSRNOG00000046958	Abo	ABO, alpha 1-3-N-acetylgalactosaminyltransferase and alpha 1-3-galactosyltransferase [Source:RGD Symbol;Acc:2307241]	1664	28.1917	0.267577	0.614526	0.43542	0.663258	0.751862
88	ENSRNOG00000056837	Abr	ABR activator of RhoGEF and GTPase [Source:RGD Symbol;Acc:1306279]	2735	2539.9	2.52113	0.133341	18.9074	9.92174e-80	1.24908e-77
89	ENSRNOG00000051450	Abracl	ABRA C-terminal like [Source:RGD Symbol;Acc:1583256]	793	632.241	1.75249	0.252248	6.94752	3.71774e-12	3.78402e-11
90	ENSRNOG00000017585	Abt1	activator of basal transcription 1 [Source:RGD Symbol;Acc:1310785]	1291	98.757	-0.0414203	0.335158	-0.123585	0.901644	0.931921
91	ENSRNOG00000015762	Abtb1	ankyrin repeat and BTB domain containing 1 [Source:RGD Symbol;Acc:1359363]	1887	115.195	0.0892235	0.298931	0.298475	0.76534	0.833672
92	ENSRNOG00000008510	Abtb2	ankyrin repeat and BTB domain containing 2 [Source:RGD Symbol;Acc:620724]	3075	297.589	-0.615474	0.199513	-3.08488	0.00203636	0.00608372
93	ENSRNOG00000058372	Ac1576	uncharacterized LOC102552783 [Source:RGD Symbol;Acc:7502825]	1143	5.20222	-0.0503315	1.28906	-0.039045	0.968855	0.97796
95	ENSRNOG00000013766	Acaa2	acetyl-CoA acyltransferase 2 [Source:RGD Symbol;Acc:620482]	1616	634.547	-0.0547048	0.177467	-0.308254	0.757889	0.827911
96	ENSRNOG00000034013	Acaca	acetyl-CoA carboxylase alpha [Source:RGD Symbol;Acc:621248]	6684	1352.23	-1.30441	0.134421	-9.70385	2.9033e-22	5.60904e-21
97	ENSRNOG00000000658	Acacb	acetyl-CoA carboxylase beta [Source:RGD Symbol;Acc:620500]	9024	26.2428	-2.31159	0.588771	-3.92612	8.63262e-05	0.000347545
98	ENSRNOG00000037815	Acad10	acyl-CoA dehydrogenase family, member 10 [Source:RGD Symbol;Acc:1310159]	2589	87.5967	0.0947002	0.347251	0.272714	0.785073	0.849031
99	ENSRNOG00000010940	Acad11	acyl-CoA dehydrogenase family, member 11 [Source:RGD Symbol;Acc:1306270]	3521	237.331	0.306115	0.225162	1.35953	0.173978	0.270513
100	ENSRNOG00000048164	Acad8	acyl-CoA dehydrogenase family, member 8 [Source:RGD Symbol;Acc:1564209]	1236	245.989	-0.393267	0.229283	-1.71521	0.0863072	0.153177
101	ENSRNOG00000014178	Acad9	acyl-CoA dehydrogenase family, member 9 [Source:RGD Symbol;Acc:727973]	2517	253.753	0.719407	0.217467	3.30812	0.000939259	0.00301234
102	ENSRNOG00000012966	Acadl	acyl-CoA dehydrogenase, long chain [Source:RGD Symbol;Acc:2011]	1463	1039.29	0.927054	0.149317	6.20863	5.34476e-10	4.3665e-09
103	ENSRNOG00000009845	Acadm	acyl-CoA dehydrogenase medium chain [Source:RGD Symbol;Acc:2012]	1953	935.163	-0.231686	0.15326	-1.51172	0.130605	0.214861
104	ENSRNOG00000001177	Acads	acyl-CoA dehydrogenase short chain [Source:RGD Symbol;Acc:620514]	1767	40.0294	1.44585	0.554915	2.60554	0.00917301	0.0229572
105	ENSRNOG00000020624	Acadsb	acyl-CoA dehydrogenase, short/branched chain [Source:RGD Symbol;Acc:2013]	2040	591.296	-0.712391	0.195981	-3.635	0.00027798	0.00100577
106	ENSRNOG00000018114	Acadvl	acyl-CoA dehydrogenase, very long chain [Source:RGD Symbol;Acc:2014]	2178	462.866	0.741849	0.18087	4.10156	4.10375e-05	0.000176356
107	ENSRNOG00000001730	Acap2	ArfGAP with coiled-coil, ankyrin repeat and PH domains 2 [Source:RGD Symbol;Acc:1562939]	3578	1714.83	0.361413	0.14467	2.4982	0.0124827	0.029868
108	ENSRNOG00000022307	Acap3	ArfGAP with coiled-coil, ankyrin repeat and PH domains 3 [Source:RGD Symbol;Acc:1310711]	4440	224.709	-0.0426264	0.259635	-0.164178	0.869591	0.909874
109	ENSRNOG00000007862	Acat1	acetyl-CoA acetyltransferase 1 [Source:RGD Symbol;Acc:2016]	2186	725.377	-0.440798	0.147002	-2.99859	0.00271236	0.0078292
110	ENSRNOG00000019189	Acat2	acetyl-CoA acetyltransferase 2 [Source:RGD Symbol;Acc:1359366]	2027	87.4536	-1.81585	0.34422	-5.27525	1.32578e-07	8.44923e-07
111	ENSRNOG00000013975	Acat2l1	acetyl-CoA acetyltransferase 2-like 1 [Source:RGD Symbol;Acc:1562948]	1975	56.9531	-1.13297	0.412403	-2.74723	0.00601015	0.0158173
112	ENSRNOG00000003185	Acbd3	acyl-CoA binding domain containing 3 [Source:RGD Symbol;Acc:727851]	3458	1258.27	0.349082	0.133986	2.60536	0.0091779	0.0229657
113	ENSRNOG00000003108	Acbd4	acyl-CoA binding domain containing 4 [Source:RGD Symbol;Acc:1308404]	1786	106.449	-0.172971	0.311732	-0.554869	0.578984	0.682637
114	ENSRNOG00000017642	Acbd5	acyl-CoA binding domain containing 5 [Source:RGD Symbol;Acc:1309411]	2305	3594.25	-0.115598	0.127787	-0.904609	0.365672	0.486013
115	ENSRNOG00000003550	Acbd6	acyl-CoA binding domain containing 6 [Source:RGD Symbol;Acc:1305030]	1476	239.726	-0.348918	0.234778	-1.48616	0.137237	0.223768
116	ENSRNOG00000009199	Accs	1-aminocyclopropane-1-carboxylate synthase homolog [Source:RGD Symbol;Acc:1309314]	1907	32.0967	-0.0600057	0.538808	-0.111368	0.911325	0.93876
117	ENSRNOG00000038973	Acd	ACD, shelterin complex subunit and telomerase recruitment factor [Source:RGD Symbol;Acc:1565053]	1376	157.766	0.294061	0.278136	1.05726	0.290394	0.406208
118	ENSRNOG00000007637	Acer2	alkaline ceramidase 2 [Source:RGD Symbol;Acc:1304629]	5157	58.5226	-2.05498	0.461869	-4.44927	8.6161e-06	4.17065e-05
119	ENSRNOG00000036866	Acer3	alkaline ceramidase 3 [Source:RGD Symbol;Acc:1561254]	4187	3218.47	-1.13808	0.127917	-8.89703	5.73612e-19	9.37245e-18
120	ENSRNOG00000013533	Acin1	apoptotic chromatin condensation inducer 1 [Source:RGD Symbol;Acc:1311945]	4780	1153.11	-0.429528	0.139372	-3.08189	0.0020569	0.00613196
122	ENSRNOG00000019622	Ackr3	atypical chemokine receptor 3 [Source:RGD Symbol;Acc:620601]	1936	389.698	-3.496	0.493906	-7.07828	1.45955e-12	1.53228e-11
123	ENSRNOG00000011478	Ackr4	atypical chemokine receptor 4 [Source:RGD Symbol;Acc:1596453]	2016	52.0375	2.60576	0.510311	5.10623	3.28652e-07	1.98652e-06
124	ENSRNOG00000016924	Acly	ATP citrate lyase [Source:RGD Symbol;Acc:2018]	4327	5515.19	-1.37934	0.120247	-11.4709	1.8468e-30	5.24308e-29
125	ENSRNOG00000005849	Aco1	aconitase 1 [Source:RGD Symbol;Acc:2019]	3465	636.703	0.195631	0.163645	1.19546	0.231908	0.338807
126	ENSRNOG00000024128	Aco2	aconitase 2 [Source:RGD Symbol;Acc:621360]	1627	1439.21	0.445059	0.128424	3.46555	0.000529153	0.00180365
127	ENSRNOG00000055221	Acot1	acyl-CoA thioesterase 1 [Source:RGD Symbol;Acc:70894]	2134	74.6702	-3.72589	0.438107	-8.50452	1.82346e-17	2.72173e-16
128	ENSRNOG00000007837	Acot11	acyl-CoA thioesterase 11 [Source:RGD Symbol;Acc:2324815]	2108	45.0242	0.486601	0.455908	1.06732	0.285827	0.401538
129	ENSRNOG00000018415	Acot13	acyl-CoA thioesterase 13 [Source:RGD Symbol;Acc:1306513]	763	71.5884	0.0564437	0.371259	0.152033	0.879161	0.916039
130	ENSRNOG00000010134	Acot2	acyl-CoA thioesterase 2 [Source:RGD Symbol;Acc:621055]	2375	365.084	-1.82891	0.201391	-9.0814	1.07186e-19	1.81507e-18
131	ENSRNOG00000053460	Acot3	acyl-CoA thioesterase 3 [Source:RGD Symbol;Acc:1564089]	1290	210.617	-1.24812	0.247237	-5.0483	4.45762e-07	2.63528e-06
132	ENSRNOG00000010580	Acot7	acyl-CoA thioesterase 7 [Source:RGD Symbol;Acc:628856]	1499	161.802	1.40694	0.287892	4.88704	1.02362e-06	5.78221e-06
133	ENSRNOG00000015187	Acot8	acyl-CoA thioesterase 8 [Source:RGD Symbol;Acc:70368]	2546	29.2633	0.528988	0.579583	0.912704	0.361398	0.481626
134	ENSRNOG00000003782	Acot9	acyl-CoA thioesterase 9 [Source:RGD Symbol;Acc:1359188]	1622	393.485	0.712608	0.244755	2.91152	0.00359676	0.0100496
135	ENSRNOG00000008755	Acox1	acyl-CoA oxidase 1 [Source:RGD Symbol;Acc:619757]	3848	683.573	0.168467	0.160267	1.05116	0.293183	0.409178
136	ENSRNOG00000008474	Acox3	acyl-CoA oxidase 3, pristanoyl [Source:RGD Symbol;Acc:69245]	2594	351.35	0.464678	0.205718	2.25881	0.0238954	0.052132
137	ENSRNOG00000005260	Acp1	acid phosphatase 1 [Source:RGD Symbol;Acc:2020]	1430	731.914	0.127965	0.174924	0.731546	0.464445	0.581513
138	ENSRNOG00000013594	Acp2	acid phosphatase 2, lysosomal [Source:RGD Symbol;Acc:2021]	2040	529.876	0.738812	0.189926	3.89	0.000100245	0.000398051
139	ENSRNOG00000017494	Acp6	acid phosphatase 6, lysophosphatidic [Source:RGD Symbol;Acc:1306336]	1586	135.372	-0.243024	0.273792	-0.887622	0.374744	0.495199
141	ENSRNOG00000017399	Acrbp	acrosin binding protein [Source:RGD Symbol;Acc:1564880]	1259	25.9822	-0.875081	0.622947	-1.40474	0.160097	0.253336
142	ENSRNOG00000003330	Acsf2	acyl-CoA synthetase family member 2 [Source:RGD Symbol;Acc:1562656]	3083	284.788	0.646348	0.217057	2.97779	0.00290339	0.00831186
143	ENSRNOG00000015077	Acsf3	acyl-CoA synthetase family member 3 [Source:RGD Symbol;Acc:1586037]	2075	120.64	0.554743	0.358001	1.54956	0.121247	0.202022
144	ENSRNOG00000010633	Acsl1	acyl-CoA synthetase long-chain family member 1 [Source:RGD Symbol;Acc:2015]	3661	455.702	-0.861521	0.177347	-4.85783	1.18678e-06	6.65487e-06
145	ENSRNOG00000014718	Acsl3	acyl-CoA synthetase long-chain family member 3 [Source:RGD Symbol;Acc:70552]	2772	1981.53	0.237123	0.118874	1.99475	0.0460706	0.0909627
146	ENSRNOG00000019180	Acsl4	acyl-CoA synthetase long-chain family member 4 [Source:RGD Symbol;Acc:69401]	4951	1166.63	0.0439169	0.165601	0.265198	0.790857	0.853723
147	ENSRNOG00000016265	Acsl5	acyl-CoA synthetase long-chain family member 5 [Source:RGD Symbol;Acc:69402]	2453	249.357	1.18279	0.226286	5.22698	1.72297e-07	1.0788e-06
148	ENSRNOG00000026745	Acsl6	acyl-CoA synthetase long-chain family member 6 [Source:RGD Symbol;Acc:69403]	5899	43.7752	5.10776	0.941677	5.42411	5.8245e-08	3.82628e-07
149	ENSRNOG00000014726	Acsm4	acyl-CoA synthetase medium-chain family member 4 [Source:RGD Symbol;Acc:727928]	2052	36.3541	0.0152091	0.504463	0.0301492	0.975948	0.982924
150	ENSRNOG00000007102	Acss1	acyl-CoA synthetase short-chain family member 1 [Source:RGD Symbol;Acc:1306246]	3595	623.408	-1.76929	0.215144	-8.22376	1.97228e-16	2.7389e-15
151	ENSRNOG00000018755	Acss2	acyl-CoA synthetase short-chain family member 2 [Source:RGD Symbol;Acc:1305489]	2867	547.988	-3.24015	0.188257	-17.2113	2.18498e-66	2.03389e-64
152	ENSRNOG00000004448	Acss3	acyl-CoA synthetase short-chain family member 3 [Source:RGD Symbol;Acc:1307051]	4808	7.17891	0.583107	1.35948	0.428918	0.667983	0.755283
153	ENSRNOG00000058039	Acta2	actin alpha 2, smooth muscle [Source:RGD Symbol;Acc:621676]	1391	13.1742	0.763821	0.87746	0.870491	0.384032	0.504262
154	ENSRNOG00000034254	Actb	actin, beta [Source:RGD Symbol;Acc:628837]	1263	16431.8	0.709092	0.108652	6.52625	6.74371e-11	6.08559e-10
155	ENSRNOG00000036701	Actg1	actin, gamma 1 [Source:RGD Symbol;Acc:1304556]	1128	19970.1	0.844185	0.119309	7.0756	1.48799e-12	1.56e-11
156	ENSRNOG00000011553	Actl6a	actin-like 6A [Source:RGD Symbol;Acc:1307747]	2875	470.5	0.0636569	0.190658	0.333881	0.73847	0.812825
157	ENSRNOG00000056756	Actn1	actinin, alpha 1 [Source:RGD Symbol;Acc:70907]	3696	56.5643	2.6301	0.569788	4.61593	3.91342e-06	2.01699e-05
158	ENSRNOG00000020433	Actn4	actinin alpha 4 [Source:RGD Symbol;Acc:61816]	3870	3477.31	1.24885	0.120173	10.3921	2.69331e-25	6.07439e-24
159	ENSRNOG00000007504	Actr10	actin related protein 10 [Source:RGD Symbol;Acc:1306515]	1417	823.224	0.106912	0.169166	0.631996	0.52739	0.637508
160	ENSRNOG00000019725	Actr1a	actin related protein 1A [Source:RGD Symbol;Acc:1307025]	2767	2756.68	0.832613	0.122954	6.77173	1.27254e-11	1.23002e-10
161	ENSRNOG00000016789	Actr1b	actin related protein 1B [Source:RGD Symbol;Acc:1307380]	3140	4004.34	2.40355	0.135766	17.7037	3.92734e-70	3.9947e-68
162	ENSRNOG00000004959	Actr2	actin related protein 2 [Source:RGD Symbol;Acc:1310826]	1670	12153.8	1.19323	0.123414	9.66853	4.10229e-22	7.85625e-21
163	ENSRNOG00000003206	Actr3	actin related protein 3 [Source:RGD Symbol;Acc:71024]	2466	3949.29	0.458763	0.121152	3.78668	0.000152671	0.000582579
164	ENSRNOG00000031855	Actr3b	actin related protein 3B [Source:RGD Symbol;Acc:1565759]	1126	9.7289	1.6537	1.04892	1.57657	0.114894	0.193429
165	ENSRNOG00000023989	Actr5	actin related protein 5 [Source:RGD Symbol;Acc:1307958]	1953	44.1282	-0.681325	0.457684	-1.48864	0.136583	0.223026
166	ENSRNOG00000007875	Actr6	actin related protein 6 [Source:RGD Symbol;Acc:1304609]	1724	370.644	0.966868	0.20764	4.65646	3.21695e-06	1.68564e-05
167	ENSRNOG00000015280	Actr8	actin related protein 8 [Source:RGD Symbol;Acc:1311878]	2054	313.067	0.381275	0.194376	1.96154	0.0498165	0.0971348
168	ENSRNOG00000005033	Acvr1	activin A receptor type 1 [Source:RGD Symbol;Acc:620200]	3018	469.233	-0.0192674	0.169858	-0.113432	0.909688	0.9379
169	ENSRNOG00000006934	Acvr1b	activin A receptor type 1B [Source:RGD Symbol;Acc:735207]	4516	40.7802	-0.330675	0.461276	-0.716869	0.473455	0.589477
170	ENSRNOG00000005334	Acvr2a	activin A receptor type 2A [Source:RGD Symbol;Acc:70911]	4493	2757.85	-0.337247	0.118275	-2.85138	0.004353	0.0119134
171	ENSRNOG00000014477	Acvr2b	activin A receptor type 2B [Source:RGD Symbol;Acc:2028]	1792	733.329	-0.224384	0.165667	-1.35443	0.175601	0.272429
172	ENSRNOG00000011189	Acy1	aminoacylase 1 [Source:RGD Symbol;Acc:2030]	1576	472.897	0.0676853	0.196848	0.343846	0.730962	0.806701
173	ENSRNOG00000017901	Acy3	aminoacylase 3 [Source:RGD Symbol;Acc:1305394]	1329	123.217	-1.13917	0.289833	-3.93045	8.47875e-05	0.000342157
174	ENSRNOG00000006744	Acyp1	acylphosphatase 1 [Source:RGD Symbol;Acc:1311327]	552	511.3	0.858634	0.176545	4.86355	1.15296e-06	6.47708e-06
175	ENSRNOG00000042419	Acyp2	acylphosphatase 2 [Source:RGD Symbol;Acc:1595836]	1139	286.441	1.69986	0.237828	7.14744	8.84114e-13	9.4562e-12
176	ENSRNOG00000010265	Ada	adenosine deaminase [Source:RGD Symbol;Acc:2031]	1393	17.6002	1.35084	0.759723	1.77807	0.0753929	0.137085
177	ENSRNOG00000012166	Adal	adenosine deaminase-like [Source:RGD Symbol;Acc:1359517]	1604	170.228	-0.241225	0.249993	-0.964929	0.33458	0.453719
178	ENSRNOG00000054257	Adam10	ADAM metallopeptidase domain 10 [Source:RGD Symbol;Acc:2032]	3785	4787.26	-0.282753	0.144453	-1.95741	0.0502996	0.0979345
179	ENSRNOG00000002753	Adam11	ADAM metallopeptidase domain 11 [Source:RGD Symbol;Acc:1307515]	2528	123.98	-2.47004	0.494724	-4.99275	5.95252e-07	3.46568e-06
180	ENSRNOG00000018384	Adam12	ADAM metallopeptidase domain 12 [Source:RGD Symbol;Acc:1583652]	2996	53.0834	-0.491658	0.460449	-1.06778	0.28562	0.401357
181	ENSRNOG00000020590	Adam15	ADAM metallopeptidase domain 15 [Source:RGD Symbol;Acc:620402]	2865	69.0602	1.63953	0.421001	3.89437	9.84562e-05	0.000391556
182	ENSRNOG00000060694	Adam17	ADAM metallopeptidase domain 17 [Source:RGD Symbol;Acc:620404]	4093	4834.72	-0.81228	0.119319	-6.80762	9.92286e-12	9.67038e-11
183	ENSRNOG00000042980	Adam19	ADAM metallopeptidase domain 19 [Source:RGD Symbol;Acc:1585017]	6286	2494.75	-1.00489	0.140773	-7.13839	9.44293e-13	1.0037e-11
184	ENSRNOG00000001347	Adam1a	ADAM metallopeptidase domain 1a [Source:RGD Symbol;Acc:621467]	2955	19.3944	-1.37355	0.73206	-1.87628	0.0606165	0.114403
185	ENSRNOG00000042478	Adam22	ADAM metallopeptidase domain 22 [Source:RGD Symbol;Acc:1585016]	2328	94.8892	0.0128799	0.334782	0.0384725	0.969311	0.978225
186	ENSRNOG00000012424	Adam23	ADAM metallopeptidase domain 23 [Source:RGD Symbol;Acc:1305739]	2876	3639.42	-2.09868	0.156468	-13.4128	5.08566e-41	2.25103e-39
187	ENSRNOG00000038275	Adam4	a disintegrin and metalloprotease domain 4 [Source:RGD Symbol;Acc:621470]	2445	38.5414	-0.776663	0.513584	-1.51224	0.130473	0.214761
189	ENSRNOG00000017897	Adam8	ADAM metallopeptidase domain 8 [Source:RGD Symbol;Acc:1566394]	2788	77.7213	-0.62972	0.360406	-1.74725	0.0805938	0.144557
190	ENSRNOG00000017231	Adam9	ADAM metallopeptidase domain 9 [Source:RGD Symbol;Acc:621473]	3094	1080.27	0.157891	0.149301	1.05753	0.290268	0.406143
191	ENSRNOG00000001607	Adamts1	ADAM metallopeptidase with thrombospondin type 1 motif, 1 [Source:RGD Symbol;Acc:621241]	4400	7425.69	0.265533	0.187196	1.41848	0.156052	0.248167
192	ENSRNOG00000008857	Adamts10	ADAM metallopeptidase with thrombospondin type 1 motif, 10 [Source:RGD Symbol;Acc:1598320]	4066	57.5972	-0.0256727	0.436144	-0.058863	0.953061	0.968062
193	ENSRNOG00000018865	Adamts12	ADAM metallopeptidase with thrombospondin type 1 motif, 12 [Source:RGD Symbol;Acc:1307323]	8600	162.745	-3.8936	0.791783	-4.91751	8.76502e-07	4.9971e-06
194	ENSRNOG00000000563	Adamts14	ADAM metallopeptidase with thrombospondin type 1 motif, 14 [Source:RGD Symbol;Acc:1308899]	4901	116.525	5.55658	0.780778	7.11671	1.10531e-12	1.16757e-11
195	ENSRNOG00000009892	Adamts15	ADAM metallopeptidase with thrombospondin type 1 motif, 15 [Source:RGD Symbol;Acc:1309770]	6064	144.493	-2.46493	0.27899	-8.83517	9.99457e-19	1.6074e-17
196	ENSRNOG00000037080	Adamts17	ADAM metallopeptidase with thrombospondin type 1 motif, 17 [Source:RGD Symbol;Acc:1308783]	3363	1693.25	-6.57876	0.191528	-34.3489	1.46311e-258	5.61799e-255
197	ENSRNOG00000061484	Adamts2	ADAM metallopeptidase with thrombospondin type 1 motif, 2 [Source:RGD Symbol;Acc:1565950]	3794	84.0946	-1.67925	0.398851	-4.21022	2.55123e-05	0.000114107
198	ENSRNOG00000033397	Adamts20	ADAM metallopeptidase with thrombospondin type 1 motif, 20 [Source:RGD Symbol;Acc:1307725]	5730	4384.25	-5.01102	0.168818	-29.683	1.27181e-193	1.22086e-190
199	ENSRNOG00000027463	Adamts3	ADAM metallopeptidase with thrombospondin type 1, motif 3 [Source:RGD Symbol;Acc:1310750]	4195	166.064	-2.7568	0.270463	-10.1929	2.13329e-24	4.56976e-23
200	ENSRNOG00000003538	Adamts4	ADAM metallopeptidase with thrombospondin type 1 motif, 4 [Source:RGD Symbol;Acc:621242]	5637	1471.64	4.0753	0.167581	24.3184	1.25295e-130	4.47536e-128
201	ENSRNOG00000057794	Adamts5	ADAM metallopeptidase with thrombospondin type 1 motif, 5 [Source:RGD Symbol;Acc:735196]	3180	707.392	-1.97348	0.162406	-12.1515	5.63378e-34	1.88517e-32
202	ENSRNOG00000012655	Adamts6	ADAM metallopeptidase with thrombospondin type 1 motif, 6 [Source:RGD Symbol;Acc:1307678]	3354	14.5489	-0.847513	0.814504	-1.04053	0.298096	0.414264
203	ENSRNOG00000028036	Adamts7	ADAM metallopeptidase with thrombospondin type 1 motif, 7 [Source:RGD Symbol;Acc:1306713]	5643	419.45	-1.6388	0.177487	-9.23333	2.62356e-20	4.5738e-19
204	ENSRNOG00000023257	Adamts9	ADAM metallopeptidase with thrombospondin type 1 motif, 9 [Source:RGD Symbol;Acc:1306889]	7965	861.484	0.522226	0.176769	2.95429	0.00313389	0.00889547
206	ENSRNOG00000010840	Adamtsl3	ADAMTS-like 3 [Source:RGD Symbol;Acc:1305155]	7405	179.248	-3.0916	0.269085	-11.4893	1.49275e-30	4.25364e-29
207	ENSRNOG00000049385	Adamtsl4	ADAMTS-like 4 [Source:RGD Symbol;Acc:1561012]	4150	139.184	-2.09701	0.278203	-7.5377	4.78329e-14	5.57833e-13
208	ENSRNOG00000033787	Adamtsl5	ADAMTS-like 5 [Source:RGD Symbol;Acc:1305607]	1051	165.468	-0.882135	0.311911	-2.82816	0.0046816	0.012713
209	ENSRNOG00000054033	Adap1	ArfGAP with dual PH domains 1 [Source:RGD Symbol;Acc:621418]	2361	10.9167	-1.40608	0.893417	-1.57382	0.115528	0.19422
210	ENSRNOG00000020744	Adar	adenosine deaminase, RNA-specific [Source:RGD Symbol;Acc:71099]	3608	442.839	-0.150096	0.175489	-0.855304	0.392383	0.512597
211	ENSRNOG00000001227	Adarb1	adenosine deaminase, RNA-specific, B1 [Source:RGD Symbol;Acc:2033]	6441	33.6131	0.0115857	0.511146	0.0226662	0.981917	0.987079
212	ENSRNOG00000030775	Adarb2	adenosine deaminase, RNA-specific, B2 [Source:RGD Symbol;Acc:621519]	2385	361.44	-0.210782	0.261523	-0.805979	0.420255	0.540187
213	ENSRNOG00000019434	Adat1	adenosine deaminase, tRNA-specific 1 [Source:RGD Symbol;Acc:1591020]	3190	48.0635	-1.17069	0.437564	-2.67547	0.00746252	0.0191028
214	ENSRNOG00000046983	Adat2	adenosine deaminase, tRNA-specific 2 [Source:RGD Symbol;Acc:1309642]	567	57.5593	-0.262052	0.434101	-0.603667	0.546065	0.654111
216	ENSRNOG00000012685	Adck1	aarF domain containing kinase 1 [Source:RGD Symbol;Acc:1308263]	2080	26.6335	0.249597	0.58712	0.425121	0.670748	0.757724
217	ENSRNOG00000010005	Adck2	aarF domain containing kinase 2 [Source:RGD Symbol;Acc:1311058]	2508	88.5445	-0.156446	0.339371	-0.46099	0.644806	0.73638
220	ENSRNOG00000030334	Adck5	aarF domain containing kinase 5 [Source:RGD Symbol;Acc:1305504]	2823	56.1011	0.298257	0.43124	0.691625	0.489173	0.603615
221	ENSRNOG00000059479	Adcy1	adenylate cyclase 1 [Source:RGD Symbol;Acc:1309318]	3444	2340.59	-2.43384	0.17188	-14.1601	1.61693e-45	8.33371e-44
222	ENSRNOG00000053410	Adcy10	adenylate cyclase 10 [Source:RGD Symbol;Acc:708450]	4929	14.6394	-2.62947	0.853104	-3.08224	0.00205449	0.00612598
223	ENSRNOG00000032150	Adcy2	adenylate cyclase 2 [Source:RGD Symbol;Acc:619965]	3217	37.4843	-3.32051	0.665645	-4.98842	6.08765e-07	3.53632e-06
224	ENSRNOG00000003999	Adcy3	adenylate cyclase 3 [Source:RGD Symbol;Acc:71009]	5693	12.0865	-0.467901	0.852515	-0.548848	0.58311	0.685641
225	ENSRNOG00000002229	Adcy5	adenylate cyclase 5 [Source:RGD Symbol;Acc:71014]	4850	435.288	-0.278093	0.181573	-1.53157	0.125627	0.207877
226	ENSRNOG00000054757	Adcy6	adenylate cyclase 6 [Source:RGD Symbol;Acc:2035]	5878	1443.1	-0.116626	0.13342	-0.874129	0.382048	0.502172
227	ENSRNOG00000014776	Adcy7	adenylate cyclase 7 [Source:RGD Symbol;Acc:619966]	4164	34.8392	-0.25876	0.566138	-0.457062	0.647627	0.738558
228	ENSRNOG00000004890	Adcy8	adenylate cyclase 8 [Source:RGD Symbol;Acc:2036]	4587	40.6735	2.0345	0.610336	3.3334	0.000857904	0.00277518
229	ENSRNOG00000049768	Adcy9	adenylate cyclase 9 [Source:RGD Symbol;Acc:1304747]	4065	263.925	0.563636	0.215808	2.61175	0.00900798	0.022581
230	ENSRNOG00000013039	Add1	adducin 1 [Source:RGD Symbol;Acc:2041]	3800	6310.33	1.33172	0.110176	12.0872	1.23442e-33	4.06854e-32
231	ENSRNOG00000012820	Add3	adducin 3 [Source:RGD Symbol;Acc:2043]	4177	11135.5	-0.904989	0.137621	-6.57595	4.83444e-11	4.40927e-10
232	ENSRNOG00000012991	Adgra2	adhesion G protein-coupled receptor A2 [Source:RGD Symbol;Acc:2323365]	4011	416.297	-0.912885	0.21307	-4.28444	1.83198e-05	8.42185e-05
233	ENSRNOG00000004279	Adgra3	adhesion G protein-coupled receptor A3 [Source:RGD Symbol;Acc:1304914]	1134	276.917	-0.00293058	0.217676	-0.013463	0.989258	0.992036
235	ENSRNOG00000014375	Adgrb2	adhesion G protein-coupled receptor B2 [Source:RGD Symbol;Acc:1309431]	4939	17.5162	-1.11529	0.761168	-1.46523	0.142858	0.231158
236	ENSRNOG00000012045	Adgrb3	adhesion G protein-coupled receptor B3 [Source:RGD Symbol;Acc:1309703]	4569	113.353	-2.48195	0.414438	-5.98871	2.11511e-09	1.62755e-08
237	ENSRNOG00000023536	Adgrd1	adhesion G protein-coupled receptor D1 [Source:RGD Symbol;Acc:1594795]	2712	12.0653	0.374079	0.839182	0.445767	0.655766	0.74557
238	ENSRNOG00000046254	Adgre1	adhesion G protein-coupled receptor E1 [Source:RGD Symbol;Acc:1359214]	3268	6.57157	0.158964	1.17359	0.135451	0.892255	0.925643
239	ENSRNOG00000050325	Adgre4	adhesion G protein-coupled receptor E4 [Source:RGD Symbol;Acc:1359641]	2273	5.33614	0.732579	1.39783	0.524082	0.600221	0.699959
240	ENSRNOG00000004489	Adgre5	adhesion G protein-coupled receptor E5 [Source:RGD Symbol;Acc:1305595]	3109	1728.87	2.31196	0.172436	13.4077	5.45366e-41	2.40698e-39
241	ENSRNOG00000011154	Adgrf5	adhesion G protein-coupled receptor F5 [Source:RGD Symbol;Acc:621679]	8412	63.1245	0.945476	0.565733	1.67124	0.0946741	0.165332
242	ENSRNOG00000014963	Adgrg1	adhesion G protein-coupled receptor G1 [Source:RGD Symbol;Acc:628617]	3471	1417.63	0.534602	0.146603	3.64659	0.000265743	0.000965591
243	ENSRNOG00000032472	Adgrg2	adhesion G protein-coupled receptor G2 [Source:RGD Symbol;Acc:628618]	4608	9.78532	1.4814	1.01265	1.46289	0.143497	0.232046
244	ENSRNOG00000011411	Adgrg6	adhesion G protein-coupled receptor G6 [Source:RGD Symbol;Acc:1308551]	6855	5894.77	-0.448667	0.141886	-3.16217	0.00156599	0.00480752
245	ENSRNOG00000048134	Adgrg7	adhesion G protein-coupled receptor G7 [Source:RGD Symbol;Acc:1307217]	2358	75.7752	-2.40466	0.436674	-5.50677	3.65469e-08	2.46844e-07
246	ENSRNOG00000029134	Adgrl1	adhesion G protein-coupled receptor L1 [Source:RGD Symbol;Acc:620768]	5562	458.161	-0.398886	0.176773	-2.25649	0.02404	0.0524028
247	ENSRNOG00000032660	Adgrl2	adhesion G protein-coupled receptor L2 [Source:RGD Symbol;Acc:620835]	4485	88.0118	-1.06595	0.326334	-3.26645	0.00108907	0.00344318
248	ENSRNOG00000030149	Adgrl3	adhesion G protein-coupled receptor L3 [Source:RGD Symbol;Acc:620836]	3458	8362.3	0.867205	0.136833	6.33769	2.33242e-10	1.99505e-09
249	ENSRNOG00000033940	Adgrl4	adhesion G protein-coupled receptor L4 [Source:RGD Symbol;Acc:621136]	4452	9.57624	3.21626	1.27089	2.53071	0.0113833	0.0276158
250	ENSRNOG00000016306	Adgrv1	adhesion G protein-coupled receptor V1 [Source:RGD Symbol;Acc:1562101]	929	38.3412	-2.47804	0.593369	-4.17623	2.96382e-05	0.000131261
251	ENSRNOG00000046357	Adh5	alcohol dehydrogenase 5 (class III), chi polypeptide [Source:RGD Symbol;Acc:2292706]	2619	956.114	0.0210397	0.149022	0.141185	0.887724	0.921876
252	ENSRNOG00000032959	Adh7	alcohol dehydrogenase 7 (class IV), mu or sigma polypeptide [Source:RGD Symbol;Acc:621638]	2023	8.23556	-7.80524	4.78918	-1.62977	0.103151	0.177016
253	ENSRNOG00000008950	Adi1	acireductone dioxygenase 1 [Source:RGD Symbol;Acc:727828]	1403	255.044	-0.162574	0.220124	-0.738558	0.460175	0.577626
254	ENSRNOG00000004143	Adipor1	adiponectin receptor 1 [Source:RGD Symbol;Acc:1303151]	2025	1561.42	0.871941	0.130999	6.65607	2.81251e-11	2.61327e-10
255	ENSRNOG00000007990	Adipor2	adiponectin receptor 2 [Source:RGD Symbol;Acc:1307891]	1445	1180.14	-0.0623169	0.141565	-0.4402	0.659792	0.748734
256	ENSRNOG00000012325	Adk	adenosine kinase [Source:RGD Symbol;Acc:2046]	1932	326.688	-0.140072	0.216274	-0.64766	0.517205	0.62861
257	ENSRNOG00000027030	Adm	adrenomedullin [Source:RGD Symbol;Acc:2047]	1387	16.817	-0.899654	0.749414	-1.20048	0.229954	0.336625
258	ENSRNOG00000010975	Adnp	activity-dependent neuroprotector homeobox [Source:RGD Symbol;Acc:71030]	5593	3283.46	-0.0675778	0.124312	-0.543613	0.586708	0.688512
259	ENSRNOG00000053370	Adnp2	ADNP homeobox 2 [Source:RGD Symbol;Acc:1308279]	4014	134.843	-0.34415	0.278505	-1.23571	0.216567	0.32116
260	ENSRNOG00000002922	Adora2b	adenosine A2B receptor [Source:RGD Symbol;Acc:2050]	1849	11.1873	0.234628	0.925744	0.253448	0.799922	0.859763
261	ENSRNOG00000026178	Adpgk	ADP-dependent glucokinase [Source:RGD Symbol;Acc:1306103]	2579	557.594	0.638944	0.186401	3.4278	0.000608499	0.00203926
262	ENSRNOG00000027260	Adprh	ADP-ribosylarginine hydrolase [Source:RGD Symbol;Acc:2052]	1521	474.694	0.122533	0.169144	0.72443	0.468802	0.585076
263	ENSRNOG00000010849	Adprhl2	ADP-ribosylhydrolase like 2 [Source:RGD Symbol;Acc:1309068]	1666	170.364	0.118654	0.278319	0.426324	0.669872	0.756901
264	ENSRNOG00000003397	Adprm	ADP-ribose/CDP-alcohol diphosphatase, manganese-dependent [Source:RGD Symbol;Acc:1309906]	1333	110.153	-0.202372	0.30002	-0.674527	0.499976	0.613106
265	ENSRNOG00000047545	Adra2a	adrenoceptor alpha 2A [Source:RGD Symbol;Acc:2056]	2799	7.30976	-2.16758	1.20562	-1.7979	0.0721932	0.132285
266	ENSRNOG00000019217	Adrb2	adrenoceptor beta 2 [Source:RGD Symbol;Acc:2060]	2042	53.4821	-2.45709	0.439002	-5.59699	2.1811e-08	1.51171e-07
267	ENSRNOG00000055984	Adrm1	adhesion regulating molecule 1 [Source:RGD Symbol;Acc:69248]	1441	440.623	0.812701	0.208715	3.89384	9.86705e-05	0.000392104
268	ENSRNOG00000018655	Adsl	adenylosuccinate lyase [Source:RGD Symbol;Acc:1307617]	1952	366.57	-0.3064	0.214927	-1.4256	0.153984	0.245311
269	ENSRNOG00000004481	Adss	adenylosuccinate synthase [Source:RGD Symbol;Acc:1310508]	2539	1752.52	0.0517307	0.145567	0.355374	0.722309	0.799276
270	ENSRNOG00000013720	Aebp1	AE binding protein 1 [Source:RGD Symbol;Acc:1306922]	3828	1257.35	3.88353	0.196479	19.7656	5.88923e-87	8.45353e-85
271	ENSRNOG00000008929	Aebp2	AE binding protein 2 [Source:RGD Symbol;Acc:1307233]	1904	1653.65	-0.499228	0.130003	-3.84011	0.000122978	0.000480006
272	ENSRNOG00000018421	Aen	apoptosis enhancing nuclease [Source:RGD Symbol;Acc:1305051]	2373	32.6376	0.566372	0.601096	0.942232	0.346074	0.466068
274	ENSRNOG00000060665	Afap1	actin filament associated protein 1 [Source:RGD Symbol;Acc:619959]	6617	287.013	0.271468	0.208976	1.29904	0.19393	0.295021
275	ENSRNOG00000019403	Afap1l1	actin filament associated protein 1-like 1 [Source:RGD Symbol;Acc:1311580]	3436	408.176	-1.71603	0.195088	-8.7962	1.4153e-18	2.25493e-17
276	ENSRNOG00000017164	Afap1l2	actin filament associated protein 1-like 2 [Source:RGD Symbol;Acc:1310668]	3946	3206.85	-0.270862	0.130225	-2.07996	0.037529	0.0763159
277	ENSRNOG00000023753	Afdn	afadin, adherens junction formation factor [Source:RGD Symbol;Acc:708561]	5319	14.5479	-1.48755	0.923837	-1.61019	0.107357	0.182987
278	ENSRNOG00000002232	Aff1	AF4/FMR2 family, member 1 [Source:RGD Symbol;Acc:1307940]	4660	1544.96	-0.749968	0.138814	-5.40267	6.56577e-08	4.29122e-07
279	ENSRNOG00000052572	Aff2	AF4/FMR2 family, member 2 [Source:RGD Symbol;Acc:1565592]	8534	17.9987	1.60308	0.812827	1.97222	0.0485842	0.0952277
280	ENSRNOG00000018830	Aff3	AF4/FMR2 family, member 3 [Source:RGD Symbol;Acc:1308527]	4068	1042.63	3.72409	0.205051	18.1618	1.03659e-73	1.14539e-71
281	ENSRNOG00000006965	Aff4	AF4/FMR2 family, member 4 [Source:RGD Symbol;Acc:1311694]	10168	5732.64	-0.603594	0.11997	-5.03119	4.87442e-07	2.86734e-06
282	ENSRNOG00000026994	Afg3l1	AFG3(ATPase family gene 3)-like 1 (S. cerevisiae) [Source:RGD Symbol;Acc:1309722]	2600	99.8254	0.657186	0.324263	2.02671	0.0426925	0.0852241
283	ENSRNOG00000017965	Afg3l2	AFG3 like matrix AAA peptidase subunit 2 [Source:RGD Symbol;Acc:1305259]	3074	549.515	-0.41749	0.163658	-2.55099	0.0107416	0.0262624
284	ENSRNOG00000050205	Afmid	arylformamidase [Source:RGD Symbol;Acc:1591143]	2511	55.2448	1.1117	0.444107	2.50322	0.0123068	0.029493
285	ENSRNOG00000005411	Aftph	aftiphilin [Source:RGD Symbol;Acc:1311920]	3157	1335.97	0.60647	0.146026	4.15316	3.27914e-05	0.000143898
286	ENSRNOG00000000108	Aga	aspartylglucosaminidase [Source:RGD Symbol;Acc:1309646]	1182	1094.95	-0.773561	0.152185	-5.08304	3.71439e-07	2.22762e-06
287	ENSRNOG00000019476	Agap1	ArfGAP with GTPase domain, ankyrin repeat and PH domain 1 [Source:RGD Symbol;Acc:1309244]	3066	2435.13	0.301107	0.136661	2.20331	0.0275727	0.05899
288	ENSRNOG00000012764	Agap3	ArfGAP with GTPase domain, ankyrin repeat and PH domain 3 [Source:RGD Symbol;Acc:1310751]	4337	243.615	-0.114679	0.223534	-0.513028	0.607932	0.706723
289	ENSRNOG00000022610	Agbl1	ATP/GTP binding protein-like 1 [Source:RGD Symbol;Acc:1560280]	3479	14.3819	-0.253769	0.756115	-0.335622	0.737156	0.811961
290	ENSRNOG00000008467	Agbl2	ATP/GTP binding protein-like 2 [Source:RGD Symbol;Acc:1306827]	2583	5.71661	1.26466	1.37785	0.91785	0.358697	0.479147
291	ENSRNOG00000010397	Agbl3	ATP/GTP binding protein-like 3 [Source:RGD Symbol;Acc:1561995]	4710	276.602	-1.19641	0.22095	-5.41482	6.13506e-08	4.0217e-07
292	ENSRNOG00000008612	Agbl5	ATP/GTP binding protein-like 5 [Source:RGD Symbol;Acc:1598311]	3282	147.376	0.365295	0.282785	1.29178	0.196435	0.298041
293	ENSRNOG00000000439	Ager	advanced glycosylation end product-specific receptor [Source:RGD Symbol;Acc:69258]	1420	16.0348	0.336588	0.797495	0.422056	0.672984	0.759902
294	ENSRNOG00000015619	Agfg1	ArfGAP with FG repeats 1 [Source:RGD Symbol;Acc:1560041]	1989	1205.7	0.03884	0.141856	0.273799	0.784239	0.848607
295	ENSRNOG00000001404	Agfg2	ArfGAP with FG repeats 2 [Source:RGD Symbol;Acc:1306590]	1817	40.9709	-2.13047	0.488947	-4.35725	1.31704e-05	6.17474e-05
296	ENSRNOG00000029304	Aggf1	angiogenic factor with G patch and FHA domains 1 [Source:RGD Symbol;Acc:1310888]	2115	811.784	0.114012	0.15573	0.732109	0.464102	0.58113
297	ENSRNOG00000011509	Agk	acylglycerol kinase [Source:RGD Symbol;Acc:1562046]	1836	163.291	0.424885	0.272214	1.56085	0.118559	0.198339
298	ENSRNOG00000016214	Agl	amylo-alpha-1, 6-glucosidase, 4-alpha-glucanotransferase [Source:RGD Symbol;Acc:1306376]	7567	594.92	-0.20419	0.178546	-1.14362	0.252779	0.363558
299	ENSRNOG00000023116	Agmo	alkylglycerol monooxygenase [Source:RGD Symbol;Acc:1312038]	2218	183.486	-2.4487	0.251247	-9.74619	1.91528e-22	3.7331e-21
300	ENSRNOG00000055915	Ago1	argonaute RISC component 1 [Source:RGD Symbol;Acc:1304619]	2886	861.672	-0.0836921	0.151412	-0.552745	0.580438	0.683556
301	ENSRNOG00000008533	Ago2	argonaute RISC catalytic component 2 [Source:RGD Symbol;Acc:621255]	3116	745.033	-0.0632473	0.166084	-0.380814	0.703341	0.784903
302	ENSRNOG00000034269	Ago3	argonaute RISC catalytic component 3 [Source:RGD Symbol;Acc:1309163]	3138	832.612	-0.611503	0.17973	-3.40234	0.000668122	0.00221396
303	ENSRNOG00000025596	Ago4	argonaute RISC component 4 [Source:RGD Symbol;Acc:1304583]	3737	30.583	0.0519565	0.534972	0.0971199	0.922631	0.946286
304	ENSRNOG00000000437	Agpat1	1-acylglycerol-3-phosphate O-acyltransferase 1 [Source:RGD Symbol;Acc:1303287]	791	1134.44	0.996843	0.153374	6.49943	8.06235e-11	7.20778e-10
305	ENSRNOG00000019466	Agpat2	1-acylglycerol-3-phosphate O-acyltransferase 2 [Source:RGD Symbol;Acc:1309229]	1107	69.9909	2.61492	0.4396	5.94841	2.70762e-09	2.06179e-08
306	ENSRNOG00000001205	Agpat3	1-acylglycerol-3-phosphate O-acyltransferase 3 [Source:RGD Symbol;Acc:1305787]	6003	473.166	0.611582	0.181457	3.37039	0.00075062	0.00246289
307	ENSRNOG00000017731	Agpat4	1-acylglycerol-3-phosphate O-acyltransferase 4 [Source:RGD Symbol;Acc:619916]	1838	616.314	0.0740721	0.158578	0.4671	0.640428	0.733125
308	ENSRNOG00000028623	Agpat5	1-acylglycerol-3-phosphate O-acyltransferase 5 [Source:RGD Symbol;Acc:1306405]	2430	729.882	-0.774846	0.183284	-4.22757	2.36225e-05	0.000106492
309	ENSRNOG00000001547	Agps	alkylglycerone phosphate synthase [Source:RGD Symbol;Acc:620364]	1935	680.038	-0.646724	0.157198	-4.11408	3.88727e-05	0.000167898
310	ENSRNOG00000020205	Agrn	agrin [Source:RGD Symbol;Acc:2067]	7470	2386.38	0.443974	0.12222	3.63258	0.000280606	0.00101479
311	ENSRNOG00000018445	Agt	angiotensinogen [Source:RGD Symbol;Acc:2069]	1933	9.48028	3.08373	1.25018	2.46664	0.0136388	0.0322472
312	ENSRNOG00000018651	Agtpbp1	ATP/GTP binding protein 1 [Source:RGD Symbol;Acc:1306307]	4485	1553.97	-0.186952	0.151453	-1.23439	0.217057	0.321662
313	ENSRNOG00000018346	Agtr1a	angiotensin II receptor, type 1a [Source:RGD Symbol;Acc:2070]	2183	6.03757	-0.359141	1.27181	-0.282385	0.777648	0.843436
314	ENSRNOG00000008619	Agtrap	angiotensin II receptor-associated protein [Source:RGD Symbol;Acc:1359346]	3461	122.845	0.386865	0.318752	1.21369	0.224867	0.331039
315	ENSRNOG00000023541	Ahctf1	AT hook containing transcription factor 1 [Source:RGD Symbol;Acc:1561291]	8572	3077.69	-0.503478	0.115123	-4.37338	1.22335e-05	5.77249e-05
316	ENSRNOG00000017777	Ahcy	adenosylhomocysteinase [Source:RGD Symbol;Acc:69260]	2054	871.724	0.970673	0.154798	6.27059	3.59683e-10	3.00891e-09
317	ENSRNOG00000018569	Ahcyl1	adenosylhomocysteinase-like 1 [Source:RGD Symbol;Acc:1309768]	3435	4028.32	0.11973	0.128016	0.935275	0.349646	0.469877
318	ENSRNOG00000039300	Ahcyl2	adenosylhomocysteinase-like 2 [Source:RGD Symbol;Acc:1564895]	5074	505.473	0.259946	0.16831	1.54445	0.12248	0.2037
319	ENSRNOG00000042855	Ahdc1	AT hook, DNA binding motif, containing 1 [Source:RGD Symbol;Acc:1310031]	6079	79.423	-0.853919	0.365658	-2.3353	0.0195279	0.0438173
320	ENSRNOG00000013969	Ahi1	Abelson helper integration site 1 [Source:RGD Symbol;Acc:1303040]	3141	460.503	-0.721155	0.180741	-3.99	6.60744e-05	0.000272879
321	ENSRNOG00000057569	Ahnak	AHNAK nucleoprotein [Source:RGD Symbol;Acc:619779]	17592	161201	-0.276143	0.109401	-2.52414	0.0115983	0.0280488
323	ENSRNOG00000004342	Ahr	aryl hydrocarbon receptor [Source:RGD Symbol;Acc:2074]	5144	2466.25	-2.22147	0.154821	-14.3486	1.08739e-46	5.86006e-45
324	ENSRNOG00000014721	Ahrr	aryl-hydrocarbon receptor repressor [Source:RGD Symbol;Acc:1559857]	4694	14.2242	3.01593	0.954285	3.16041	0.00157549	0.00483282
325	ENSRNOG00000048981	Ahsa1	activator of Hsp90 ATPase activity 1 [Source:RGD Symbol;Acc:1589285]	1391	820.686	-0.105866	0.160456	-0.659785	0.509392	0.621673
326	ENSRNOG00000052142	Ahsa2	activator of HSP90 ATPase homolog 2 [Source:RGD Symbol;Acc:1307171]	1259	706.922	-0.599077	0.154059	-3.88861	0.000100819	0.000400021
327	ENSRNOG00000058805	Aida	axin interactor, dorsalization associated [Source:RGD Symbol;Acc:1592746]	2673	3127.31	1.50253	0.119255	12.5993	2.13124e-36	7.96441e-35
328	ENSRNOG00000000853	Aif1	allograft inflammatory factor 1 [Source:RGD Symbol;Acc:61924]	1504	19.0024	1.6712	0.937228	1.78313	0.0745648	0.135756
329	ENSRNOG00000009951	Aif1l	allograft inflammatory factor 1-like [Source:RGD Symbol;Acc:1305081]	3070	861.593	-0.41221	0.151333	-2.72386	0.0064523	0.0168139
330	ENSRNOG00000006067	Aifm1	apoptosis inducing factor, mitochondria associated 1 [Source:RGD Symbol;Acc:620817]	2008	178.774	0.358093	0.270759	1.32255	0.185985	0.285169
331	ENSRNOG00000059445	Aifm2	apoptosis inducing factor, mitochondria associated 2 [Source:RGD Symbol;Acc:1304964]	3416	260.318	1.20682	0.218236	5.52988	3.20445e-08	2.1799e-07
332	ENSRNOG00000037957	Aifm3	apoptosis inducing factor, mitochondria associated 3 [Source:RGD Symbol;Acc:1306028]	1815	9.5961	-0.675669	0.946888	-0.713568	0.475494	0.591441
333	ENSRNOG00000010753	Aig1	androgen-induced 1 [Source:RGD Symbol;Acc:1562920]	1420	491.074	0.514412	0.18706	2.74999	0.00595968	0.0156953
335	ENSRNOG00000003480	Aim2	absent in melanoma 2 [Source:RGD Symbol;Acc:1307283]	1071	8.81229	2.88153	1.08021	2.66757	0.0076402	0.0195121
336	ENSRNOG00000011384	Aimp1	aminoacyl tRNA synthetase complex-interacting multifunctional protein 1 [Source:RGD Symbol;Acc:620466]	1122	821.721	-0.319517	0.14973	-2.13395	0.032847	0.0683972
337	ENSRNOG00000001044	Aimp2	aminoacyl tRNA synthetase complex-interacting multifunctional protein 2 [Source:RGD Symbol;Acc:1560787]	641	282.313	0.0798583	0.208682	0.382679	0.701958	0.783701
338	ENSRNOG00000022289	Aip	aryl-hydrocarbon receptor-interacting protein [Source:RGD Symbol;Acc:628619]	1824	261.995	-0.71752	0.213083	-3.36733	0.000759	0.00248613
339	ENSRNOG00000050137	Ajap1	adherens junctions associated protein 1 [Source:RGD Symbol;Acc:1590138]	2404	22.1275	2.85787	0.739792	3.86308	0.000111968	0.000441178
340	ENSRNOG00000012791	Ajuba	ajuba LIM protein [Source:RGD Symbol;Acc:620407]	3228	140.845	-2.0111	0.295618	-6.80302	1.02447e-11	9.97139e-11
342	ENSRNOG00000000122	Ak2	adenylate kinase 2 [Source:RGD Symbol;Acc:2077]	1685	660.902	0.557374	0.16881	3.30178	0.000960737	0.00307288
343	ENSRNOG00000052506	Ak3	adenylate kinase 3 [Source:RGD Symbol;Acc:619885]	1055	1022.66	-0.0582446	0.143284	-0.406499	0.684376	0.769441
344	ENSRNOG00000045738	Ak4	adenylate kinase 4 [Source:RGD Symbol;Acc:2078]	1025	39.6522	-0.541358	0.609586	-0.888075	0.3745	0.494919
345	ENSRNOG00000046947	Ak5	adenylate kinase 5 [Source:RGD Symbol;Acc:1590818]	3017	47.5787	2.11764	1.75548	1.2063	0.227702	0.334124
346	ENSRNOG00000026813	Ak6	adenylate kinase 6 [Source:RGD Symbol;Acc:7387335]	516	312.601	0.381433	0.205217	1.85868	0.0630719	0.118238
347	ENSRNOG00000055714	Ak7	adenylate kinase 7 [Source:RGD Symbol;Acc:1309600]	2716	4.50119	1.27086	1.65174	0.769406	0.441652	0.560329
348	ENSRNOG00000002373	Akap1	A-kinase anchoring protein 1 [Source:RGD Symbol;Acc:620826]	3513	235.756	-0.206155	0.220859	-0.933422	0.350602	0.470749
349	ENSRNOG00000002899	Akap10	A-kinase anchoring protein 10 [Source:RGD Symbol;Acc:1308869]	3461	434.654	-0.355371	0.183727	-1.93423	0.0530851	0.102377
350	ENSRNOG00000009987	Akap11	A-kinase anchoring protein 11 [Source:RGD Symbol;Acc:2079]	6950	7110.25	0.116503	0.118057	0.986835	0.323724	0.442591
351	ENSRNOG00000019549	Akap12	A-kinase anchoring protein 12 [Source:RGD Symbol;Acc:70988]	6251	2887.58	-1.4775	0.447172	-3.3041	0.000952832	0.00305013
352	ENSRNOG00000010964	Akap13	A-kinase anchoring protein 13 [Source:RGD Symbol;Acc:727893]	12229	4148.05	0.946276	0.129384	7.3137	2.59884e-13	2.89663e-12
353	ENSRNOG00000028211	Akap17a	A-kinase anchoring protein 17A [Source:RGD Symbol;Acc:1564640]	3114	319.819	-1.02088	0.208075	-4.90631	9.28048e-07	5.26557e-06
354	ENSRNOG00000009746	Akap17b	A kinase (PRKA) anchor protein 17B [Source:RGD Symbol;Acc:1566363]	5166	173.666	0.113452	0.24672	0.459842	0.64563	0.736886
355	ENSRNOG00000011504	Akap2	A-kinase anchoring protein 2 [Source:RGD Symbol;Acc:1305135]	579	5656.83	-0.213467	0.15075	-1.41603	0.156766	0.249018
356	ENSRNOG00000006410	Akap5	A-kinase anchoring protein 5 [Source:RGD Symbol;Acc:620829]	2700	18.3591	-1.28833	0.778542	-1.6548	0.0979648	0.17017
357	ENSRNOG00000004841	Akap6	A-kinase anchoring protein 6 [Source:RGD Symbol;Acc:69412]	8824	1394.65	4.20042	0.199615	21.0426	2.67229e-98	5.26201e-96
358	ENSRNOG00000013202	Akap7	A-kinase anchoring protein 7 [Source:RGD Symbol;Acc:1303071]	1059	42.8016	-0.75093	0.506431	-1.48279	0.138131	0.22505
359	ENSRNOG00000006559	Akap8	A-kinase anchoring protein 8 [Source:RGD Symbol;Acc:620832]	3502	1285.28	-0.462184	0.144707	-3.19393	0.00140352	0.0043505
360	ENSRNOG00000006355	Akap8l	A-kinase anchoring protein 8 like [Source:RGD Symbol;Acc:1359200]	2076	298.347	-0.823867	0.216636	-3.80299	0.000142958	0.000548666
361	ENSRNOG00000026319	Akap9	A-kinase anchoring protein 9 [Source:RGD Symbol;Acc:620833]	12068	6050.38	-0.137194	0.127621	-1.07501	0.28237	0.397846
362	ENSRNOG00000013744	Akip1	A-kinase interacting protein 1 [Source:RGD Symbol;Acc:1306959]	1783	110.866	-0.190001	0.303775	-0.625466	0.531665	0.641253
363	ENSRNOG00000026610	Akirin1	akirin 1 [Source:RGD Symbol;Acc:1585989]	2366	1111.14	0.0962241	0.175288	0.548949	0.583041	0.685623
364	ENSRNOG00000008288	Akirin2	akirin 2 [Source:RGD Symbol;Acc:1307791]	1493	2341.01	-0.153422	0.135863	-1.12924	0.258796	0.370546
365	ENSRNOG00000008005	Akna	AT-hook transcription factor [Source:RGD Symbol;Acc:1308202]	5353	82.6063	-0.96848	0.343573	-2.81885	0.00481967	0.0130303
366	ENSRNOG00000016727	Akr1a1	aldo-keto reductase family 1 member A1 [Source:RGD Symbol;Acc:68346]	1253	3537.87	0.563142	0.114731	4.90836	9.18414e-07	5.21283e-06
367	ENSRNOG00000009513	Akr1b1	aldo-keto reductase family 1 member B [Source:RGD Symbol;Acc:2092]	1338	1511.94	0.496758	0.13825	3.59319	0.000326653	0.00116567
369	ENSRNOG00000009875	Akr1b7	aldo-keto reductase family 1, member B7 [Source:RGD Symbol;Acc:620257]	1415	29.1757	7.9792	1.53205	5.20817	1.90716e-07	1.18977e-06
370	ENSRNOG00000009734	Akr1b8	aldo-keto reductase family 1, member B8 [Source:RGD Symbol;Acc:708475]	1285	105.215	1.71525	0.403524	4.25068	2.13121e-05	9.6844e-05
371	ENSRNOG00000033010	Akr1c12	aldo-keto reductase family 1, member C12 [Source:RGD Symbol;Acc:1359406]	1234	116.313	-1.13332	0.300824	-3.76737	0.000164974	0.000624559
372	ENSRNOG00000038319	Akr1c19	aldo-keto reductase family 1, member C19 [Source:RGD Symbol;Acc:1562954]	1355	711.689	-1.70049	0.166279	-10.2267	1.50601e-24	3.26706e-23
373	ENSRNOG00000017165	Akr1e2	aldo-keto reductase family 1, member E2 [Source:RGD Symbol;Acc:1309599]	1356	151.845	0.312311	0.2718	1.14905	0.250537	0.36084
374	ENSRNOG00000017780	Akr7a2	aldo-keto reductase family 7, member A2 [Source:RGD Symbol;Acc:620311]	1101	62.4079	0.683883	0.405702	1.68568	0.0918575	0.161184
375	ENSRNOG00000017899	Akr7a3	aldo-keto reductase family 7 member A3 [Source:RGD Symbol;Acc:628635]	1259	8.38919	0.116397	1.05405	0.110429	0.91207	0.93941
376	ENSRNOG00000028629	Akt1	AKT serine/threonine kinase 1 [Source:RGD Symbol;Acc:2081]	2418	1796.76	0.961157	0.124116	7.74402	9.63204e-15	1.17225e-13
377	ENSRNOG00000020289	Akt1s1	AKT1 substrate 1 [Source:RGD Symbol;Acc:1312049]	1581	128.42	0.777438	0.307721	2.52644	0.0115226	0.027901
378	ENSRNOG00000018677	Akt2	AKT serine/threonine kinase 2 [Source:RGD Symbol;Acc:2082]	1984	417.627	-0.138897	0.176572	-0.786633	0.431497	0.550146
379	ENSRNOG00000021497	Akt3	AKT serine/threonine kinase 3 [Source:RGD Symbol;Acc:62390]	1736	527.011	0.990063	0.194253	5.09677	3.45505e-07	2.08266e-06
380	ENSRNOG00000011956	Aktip	AKT interacting protein [Source:RGD Symbol;Acc:1311170]	1704	402.329	0.267235	0.189997	1.40652	0.15957	0.252663
381	ENSRNOG00000015206	Alad	aminolevulinate dehydratase [Source:RGD Symbol;Acc:2083]	656	44.2245	0.946736	0.493182	1.91965	0.0549023	0.10534
382	ENSRNOG00000056596	Alas1	5'-aminolevulinate synthase 1 [Source:RGD Symbol;Acc:68392]	2030	163.962	0.197338	0.258303	0.763977	0.444881	0.563351
383	ENSRNOG00000001989	Alcam	activated leukocyte cell adhesion molecule [Source:RGD Symbol;Acc:619972]	2868	4494.07	-1.86241	0.139179	-13.3815	7.7612e-41	3.39289e-39
384	ENSRNOG00000020623	Aldh16a1	aldehyde dehydrogenase 16 family, member A1 [Source:RGD Symbol;Acc:1566295]	1078	137.075	0.297667	0.279088	1.06657	0.286165	0.401829
385	ENSRNOG00000060047	Aldh18a1	aldehyde dehydrogenase 18 family, member A1 [Source:RGD Symbol;Acc:1311431]	3389	205.534	0.183424	0.271049	0.676718	0.498585	0.611985
386	ENSRNOG00000017619	Aldh1a1	aldehyde dehydrogenase 1 family, member A1 [Source:RGD Symbol;Acc:2087]	2205	14.733	-1.27304	0.831096	-1.53176	0.125581	0.207822
387	ENSRNOG00000055049	Aldh1a2	aldehyde dehydrogenase 1 family, member A2 [Source:RGD Symbol;Acc:620250]	2257	351.119	6.73175	0.745216	9.03329	1.66593e-19	2.7903e-18
388	ENSRNOG00000008586	Aldh1l2	aldehyde dehydrogenase 1 family, member L2 [Source:RGD Symbol;Acc:1309458]	2769	11.1008	0.468243	0.917114	0.510562	0.609658	0.708086
389	ENSRNOG00000001344	Aldh2	aldehyde dehydrogenase 2 family member [Source:RGD Symbol;Acc:69219]	1876	487.812	-0.291689	0.207914	-1.40293	0.160638	0.253883
390	ENSRNOG00000002342	Aldh3a2	aldehyde dehydrogenase 3 family, member A2 [Source:RGD Symbol;Acc:61866]	2977	929.623	-1.04691	0.151628	-6.90451	5.03787e-12	5.0474e-11
391	ENSRNOG00000017512	Aldh3b1	aldehyde dehydrogenase 3 family, member B1 [Source:RGD Symbol;Acc:1359546]	1861	49.9133	-0.374929	0.510319	-0.734695	0.462525	0.57977
393	ENSRNOG00000023538	Aldh5a1	aldehyde dehydrogenase 5 family, member A1 [Source:RGD Symbol;Acc:621422]	5435	236.292	-0.265097	0.222682	-1.19047	0.233861	0.341237
394	ENSRNOG00000011419	Aldh6a1	aldehyde dehydrogenase 6 family, member A1 [Source:RGD Symbol;Acc:621556]	3289	1964.34	-0.936481	0.12808	-7.31171	2.63773e-13	2.93785e-12
395	ENSRNOG00000014645	Aldh7a1	aldehyde dehydrogenase 7 family, member A1 [Source:RGD Symbol;Acc:1308614]	1894	1584.68	0.00310851	0.154627	0.0201033	0.983961	0.988466
396	ENSRNOG00000004027	Aldh9a1	aldehyde dehydrogenase 9 family, member A1 [Source:RGD Symbol;Acc:68409]	2336	1010.47	-0.335546	0.148836	-2.25447	0.0241665	0.0526114
397	ENSRNOG00000052802	Aldoa	aldolase, fructose-bisphosphate A [Source:RGD Symbol;Acc:2089]	1426	2048.22	0.899934	0.145373	6.19052	5.99644e-10	4.87814e-09
398	ENSRNOG00000011452	Aldoc	aldolase, fructose-bisphosphate C [Source:RGD Symbol;Acc:2091]	1581	707.153	-3.36877	0.163145	-20.6489	9.97774e-95	1.76147e-92
399	ENSRNOG00000002883	Alg1	ALG1, chitobiosyldiphosphodolichol beta-mannosyltransferase [Source:RGD Symbol;Acc:1310700]	1816	50.9875	0.144564	0.451592	0.320121	0.748877	0.820634
400	ENSRNOG00000014511	Alg10	ALG10, alpha-1,2-glucosyltransferase [Source:RGD Symbol;Acc:708500]	2374	361.289	0.212513	0.187812	1.13152	0.257838	0.369431
401	ENSRNOG00000012841	Alg11	ALG11, alpha-1,2-mannosyltransferase [Source:RGD Symbol;Acc:1564725]	1730	1200.85	-0.305646	0.165566	-1.84606	0.0648835	0.121161
402	ENSRNOG00000004591	Alg12	ALG12, alpha-1,6-mannosyltransferase [Source:RGD Symbol;Acc:1304826]	2040	118.247	-0.115317	0.297091	-0.388153	0.697903	0.780538
404	ENSRNOG00000011528	Alg14	ALG14, UDP-N-acetylglucosaminyltransferase subunit [Source:RGD Symbol;Acc:1312003]	1509	570.008	0.47239	0.171916	2.74779	0.00599977	0.0157927
405	ENSRNOG00000006369	Alg2	ALG2, alpha-1,3/1,6-mannosyltransferase [Source:RGD Symbol;Acc:1309940]	3023	577.822	0.545837	0.188912	2.88937	0.00386017	0.0107038
406	ENSRNOG00000001712	Alg3	ALG3, alpha-1,3- mannosyltransferase [Source:RGD Symbol;Acc:1306004]	1421	328.924	0.896243	0.211962	4.22833	2.35436e-05	0.000106167
407	ENSRNOG00000058694	Alg5	ALG5, dolichyl-phosphate beta-glucosyltransferase [Source:RGD Symbol;Acc:1308900]	1424	893.973	0.23843	0.150792	1.58119	0.113835	0.191921
408	ENSRNOG00000009045	Alg6	ALG6, alpha-1,3-glucosyltransferase [Source:RGD Symbol;Acc:1308815]	1524	269.051	0.349977	0.205854	1.70012	0.0891085	0.157276
409	ENSRNOG00000012292	Alg8	ALG8, alpha-1,3-glucosyltransferase [Source:RGD Symbol;Acc:1305468]	1996	238.664	1.53873	0.235581	6.53165	6.50494e-11	5.88741e-10
410	ENSRNOG00000010877	Alg9	ALG9, alpha-1,2-mannosyltransferase [Source:RGD Symbol;Acc:1311272]	2597	260.698	0.461717	0.228079	2.02438	0.0429315	0.085601
411	ENSRNOG00000008683	Alk	ALK receptor tyrosine kinase [Source:RGD Symbol;Acc:628622]	4777	299.677	-0.49906	0.206475	-2.41704	0.0156472	0.0362755
412	ENSRNOG00000012264	Alkbh1	alkB homolog 1, histone H2A dioxygenase [Source:RGD Symbol;Acc:1308327]	4111	338.026	-0.446546	0.196286	-2.27497	0.0229077	0.0502772
413	ENSRNOG00000028584	Alkbh2	alkB homolog 2, alpha-ketoglutarate-dependent dioxygenase [Source:RGD Symbol;Acc:1306377]	1210	8.39448	2.15339	1.17027	1.84008	0.0657563	0.122389
414	ENSRNOG00000021678	Alkbh3	alkB homolog 3, alpha-ketoglutarate-dependent dioxygenase [Source:RGD Symbol;Acc:1359731]	1260	195.943	0.0187583	0.247469	0.0758005	0.939578	0.958926
415	ENSRNOG00000001428	Alkbh4	alkB homolog 4, lysine demethylase [Source:RGD Symbol;Acc:1308608]	1905	37.1675	-0.932887	0.494004	-1.88842	0.0589698	0.111817
416	ENSRNOG00000028341	Alkbh5	alkB homolog 5, RNA demethylase [Source:RGD Symbol;Acc:1309496]	4774	148.333	-0.0142318	0.266187	-0.0534653	0.957361	0.970952
417	ENSRNOG00000025216	Alkbh6	alkB homolog 6 [Source:RGD Symbol;Acc:1566318]	931	50.8934	-0.107722	0.496818	-0.216825	0.828345	0.88088
418	ENSRNOG00000047089	Alkbh7	alkB homolog 7 [Source:RGD Symbol;Acc:1598126]	991	60.1909	0.0311712	0.45361	0.0687181	0.945214	0.962823
419	ENSRNOG00000024525	Alkbh8	alkB homolog 8, tRNA methyltransferase [Source:RGD Symbol;Acc:1304687]	2312	647.792	-0.101121	0.181047	-0.558536	0.576479	0.680146
420	ENSRNOG00000022343	Alms1	ALMS1, centrosome and basal body associated protein [Source:RGD Symbol;Acc:1311590]	9738	1573.47	0.212178	0.159843	1.32741	0.184374	0.283349
421	ENSRNOG00000027037	Alox12	arachidonate 12-lipoxygenase, 12S type [Source:RGD Symbol;Acc:1311159]	2838	8.98484	-0.162456	1.0861	-0.149577	0.881098	0.917104
422	ENSRNOG00000012972	Alox5	arachidonate 5-lipoxygenase [Source:RGD Symbol;Acc:2096]	2296	15.6056	-0.0270467	0.725482	-0.037281	0.970261	0.978672
423	ENSRNOG00000000907	Alox5ap	arachidonate 5-lipoxygenase activating protein [Source:RGD Symbol;Acc:2097]	989	15.2522	1.78853	0.959021	1.86495	0.0621882	0.116895
424	ENSRNOG00000022636	Alpk1	alpha-kinase 1 [Source:RGD Symbol;Acc:1304613]	8412	195.051	-0.878729	0.244428	-3.59505	0.000324333	0.00115766
425	ENSRNOG00000013954	Alpl	alkaline phosphatase, biomineralization associated [Source:RGD Symbol;Acc:2100]	2158	15.6444	1.14312	0.80526	1.41957	0.155733	0.247738
427	ENSRNOG00000023280	Als2	alsin Rho guanine nucleotide exchange factor ALS2 [Source:RGD Symbol;Acc:1310372]	6243	805.347	-0.969972	0.153403	-6.32301	2.56509e-10	2.18267e-09
428	ENSRNOG00000036687	Alyref	Aly/REF export factor [Source:RGD Symbol;Acc:1594679]	1335	1031.84	-0.0789564	0.180477	-0.437486	0.661759	0.750495
429	ENSRNOG00000018662	Amacr	alpha-methylacyl-CoA racemase [Source:RGD Symbol;Acc:3048]	1515	85.0481	0.196054	0.365154	0.536909	0.591331	0.692664
430	ENSRNOG00000017422	Ambra1	autophagy and beclin 1 regulator 1 [Source:RGD Symbol;Acc:621330]	5290	476.288	-0.537486	0.190791	-2.81714	0.00484536	0.013086
431	ENSRNOG00000000585	Amd1	adenosylmethionine decarboxylase 1 [Source:RGD Symbol;Acc:2104]	3170	696.191	-1.04427	0.156238	-6.68385	2.32741e-11	2.18367e-10
432	ENSRNOG00000006460	Amdhd2	amidohydrolase domain containing 2 [Source:RGD Symbol;Acc:1304601]	1472	75.4862	1.4818	0.376592	3.93477	8.32753e-05	0.000336586
433	ENSRNOG00000007984	Amer1	APC membrane recruitment protein 1 [Source:RGD Symbol;Acc:1560322]	3597	100.862	-1.46796	0.332197	-4.41894	9.91852e-06	4.75909e-05
434	ENSRNOG00000013623	Amer2	APC membrane recruitment protein 2 [Source:RGD Symbol;Acc:1559605]	1755	15.115	0.887942	0.850321	1.04424	0.296373	0.41268
435	ENSRNOG00000055446	Amfr	autocrine motility factor receptor [Source:RGD Symbol;Acc:1311551]	1890	3262.69	0.45808	0.136823	3.34798	0.000814037	0.0026489
436	ENSRNOG00000045665	Amigo1	adhesion molecule with Ig like domain 1 [Source:RGD Symbol;Acc:1303079]	4642	75.7897	-0.452833	0.367842	-1.23105	0.218303	0.323079
437	ENSRNOG00000007032	Amigo2	adhesion molecule with Ig like domain 2 [Source:RGD Symbol;Acc:727911]	3096	17.066	-1.38051	0.860713	-1.60391	0.108733	0.185004
439	ENSRNOG00000022166	Ammecr1	AMMECR nuclear protein 1 [Source:RGD Symbol;Acc:1561004]	1005	209.714	0.271219	0.254304	1.06651	0.286192	0.40183
440	ENSRNOG00000016250	Ammecr1l	AMMECR1 like [Source:RGD Symbol;Acc:1307915]	4268	1480	0.202966	0.140201	1.44768	0.147707	0.237565
441	ENSRNOG00000036917	Amn1	antagonist of mitotic exit network 1 homolog [Source:RGD Symbol;Acc:1308119]	1238	466.346	0.903568	0.469597	1.92414	0.0543376	0.104426
442	ENSRNOG00000007345	Amot	angiomotin [Source:RGD Symbol;Acc:1564027]	7271	269.136	0.855094	0.213646	4.0024	6.27042e-05	0.000259939
443	ENSRNOG00000008990	Amotl1	angiomotin-like 1 [Source:RGD Symbol;Acc:1305268]	2904	5379.74	1.58475	0.132103	11.9964	3.71188e-33	1.1902e-31
444	ENSRNOG00000008487	Amotl2	angiomotin like 2 [Source:RGD Symbol;Acc:70977]	4601	901.669	-0.719376	0.157885	-4.55632	5.20585e-06	2.62497e-05
445	ENSRNOG00000019240	Ampd2	adenosine monophosphate deaminase 2 [Source:RGD Symbol;Acc:2110]	3685	166.441	-0.0293685	0.25864	-0.11355	0.909595	0.937867
446	ENSRNOG00000018262	Ampd3	adenosine monophosphate deaminase 3 [Source:RGD Symbol;Acc:2111]	3919	14.9477	0.779871	0.774079	1.00748	0.313703	0.431812
447	ENSRNOG00000012490	Amph	amphiphysin [Source:RGD Symbol;Acc:620274]	2043	67.9224	1.86289	0.550874	3.3817	0.000720391	0.0023713
448	ENSRNOG00000050214	Amt	aminomethyltransferase [Source:RGD Symbol;Acc:1359408]	1212	124.478	-0.0693484	0.310885	-0.223068	0.823483	0.87735
449	ENSRNOG00000024264	Amz1	archaelysin family metallopeptidase 1 [Source:RGD Symbol;Acc:1311314]	2333	18.8438	-1.32544	0.699204	-1.89564	0.0580079	0.110347
450	ENSRNOG00000000246	Amz2	archaelysin family metallopeptidase 2 [Source:RGD Symbol;Acc:1304846]	2938	470.264	0.128431	0.176996	0.725616	0.468074	0.584627
451	ENSRNOG00000016965	Anapc1	anaphase promoting complex subunit 1 [Source:RGD Symbol;Acc:1306629]	8895	1997.64	-0.113163	0.128005	-0.88405	0.376669	0.497058
452	ENSRNOG00000018296	Anapc10	anaphase promoting complex subunit 10 [Source:RGD Symbol;Acc:1308936]	1852	348.542	0.759032	0.194913	3.8942	9.8522e-05	0.000391716
453	ENSRNOG00000036686	Anapc11	anaphase promoting complex subunit 11 [Source:RGD Symbol;Acc:1561880]	3289	198.086	0.365728	0.271727	1.34594	0.178322	0.275899
454	ENSRNOG00000008459	Anapc13	anaphase promoting complex subunit 13 [Source:RGD Symbol;Acc:1583270]	616	289.602	0.230666	0.232973	0.990098	0.322126	0.440839
455	ENSRNOG00000019936	Anapc15	anaphase promoting complex subunit 15 [Source:RGD Symbol;Acc:1311634]	399	169.755	1.39814	0.272247	5.13556	2.8131e-07	1.71454e-06
456	ENSRNOG00000000576	Anapc16	anaphase promoting complex subunit 16 [Source:RGD Symbol;Acc:2321124]	1168	457.78	-0.349302	0.179539	-1.94554	0.0517096	0.100178
457	ENSRNOG00000011295	Anapc2	anaphase promoting complex subunit 2 [Source:RGD Symbol;Acc:1305546]	2688	559.055	0.582124	0.170461	3.415	0.000637819	0.0021227
458	ENSRNOG00000004130	Anapc4	anaphase promoting complex subunit 4 [Source:RGD Symbol;Acc:1306572]	3048	870.692	0.15021	0.145426	1.0329	0.301651	0.418161
459	ENSRNOG00000001316	Anapc5	anaphase-promoting complex subunit 5 [Source:RGD Symbol;Acc:1306125]	2433	1586.61	0.460739	0.138837	3.31856	0.000904826	0.00291408
460	ENSRNOG00000001283	Anapc7	anaphase promoting complex subunit 7 [Source:RGD Symbol;Acc:1311927]	2458	155.157	0.31491	0.283801	1.10961	0.267166	0.38005
462	ENSRNOG00000010567	Angel1	angel homolog 1 [Source:RGD Symbol;Acc:1306238]	4384	29.4738	-0.470855	0.546488	-0.861602	0.388907	0.508965
463	ENSRNOG00000003795	Angel2	angel homolog 2 [Source:RGD Symbol;Acc:1305056]	3539	451.953	-0.433787	0.196034	-2.21281	0.0269105	0.0577583
464	ENSRNOG00000005854	Angpt1	angiopoietin 1 [Source:RGD Symbol;Acc:628896]	1891	140.898	2.87915	1.15999	2.48204	0.0130633	0.0310885
465	ENSRNOG00000016696	Angpt2	angiopoietin 2 [Source:RGD Symbol;Acc:621861]	2443	38.8467	-2.81504	0.518405	-5.43019	5.62927e-08	3.70595e-07
466	ENSRNOG00000004712	Angptl1	angiopoietin-like 1 [Source:RGD Symbol;Acc:1598128]	2078	7.20585	1.7615	1.228	1.43445	0.151444	0.242143
467	ENSRNOG00000016678	Angptl2	angiopoietin-like 2 [Source:RGD Symbol;Acc:620004]	2127	1722.37	0.830514	0.125948	6.59407	4.27916e-11	3.91212e-10
468	ENSRNOG00000008638	Angptl3	angiopoietin-like 3 [Source:RGD Symbol;Acc:1564505]	1627	47.8234	-1.06658	0.464875	-2.29434	0.0217707	0.0480771
469	ENSRNOG00000007545	Angptl4	angiopoietin-like 4 [Source:RGD Symbol;Acc:735058]	1888	312.726	-0.25312	0.212537	-1.19094	0.233675	0.341097
470	ENSRNOG00000011076	Ank2	ankyrin 2 [Source:RGD Symbol;Acc:620156]	5547	1590.62	-2.61084	0.149984	-17.4074	7.24974e-68	7.04739e-66
471	ENSRNOG00000053288	Ank3	ankyrin 3 [Source:RGD Symbol;Acc:620157]	7845	10935	-0.627675	0.114155	-5.49843	3.83196e-08	2.5791e-07
472	ENSRNOG00000003991	Ankar	ankyrin and armadillo repeat containing [Source:RGD Symbol;Acc:1561071]	4320	16.4609	-0.478528	0.725886	-0.659232	0.509747	0.621957
473	ENSRNOG00000016212	Ankfy1	ankyrin repeat and FYVE domain containing 1 [Source:RGD Symbol;Acc:1309598]	7181	2468.13	-0.0659094	0.141169	-0.466882	0.640584	0.733249
474	ENSRNOG00000010960	Ankh	ANKH inorganic pyrophosphate transport regulator [Source:RGD Symbol;Acc:619925]	2456	949.911	0.373125	0.148995	2.50429	0.0122698	0.0294226
476	ENSRNOG00000005502	Ankib1	ankyrin repeat and IBR domain containing 1 [Source:RGD Symbol;Acc:1597088]	6332	2403.96	-0.317753	0.11749	-2.70452	0.00684032	0.0176989
477	ENSRNOG00000017156	Ankle1	ankyrin repeat and LEM domain containing 1 [Source:RGD Symbol;Acc:1308184]	1608	162.062	0.67144	0.263037	2.55264	0.0106908	0.0261591
478	ENSRNOG00000060144	Ankle2	ankyrin repeat and LEM domain containing 2 [Source:RGD Symbol;Acc:1310191]	2836	1355.28	-0.0682008	0.143879	-0.474015	0.635489	0.729319
479	ENSRNOG00000048567	Ankmy1	ankyrin repeat and MYND domain containing 1 [Source:RGD Symbol;Acc:1595229]	3018	394.636	2.92588	0.230781	12.6782	7.8136e-37	2.95589e-35
480	ENSRNOG00000005623	Ankmy2	ankyrin repeat and MYND domain containing 2 [Source:RGD Symbol;Acc:1306017]	2229	838.038	-0.63827	0.147185	-4.33651	1.44766e-05	6.74389e-05
482	ENSRNOG00000018598	Ankrd1	ankyrin repeat domain 1 [Source:RGD Symbol;Acc:61989]	1770	24.7086	-0.496547	0.593536	-0.836591	0.402823	0.522944
483	ENSRNOG00000013618	Ankrd10	ankyrin repeat domain 10 [Source:RGD Symbol;Acc:1310501]	1248	1313.95	-1.04335	0.143232	-7.28436	3.23193e-13	3.57373e-12
484	ENSRNOG00000027906	Ankrd11	ankyrin repeat domain 11 [Source:RGD Symbol;Acc:1306679]	8920	5083.38	-0.320337	0.11732	-2.73046	0.00632458	0.0165456
485	ENSRNOG00000012733	Ankrd12	ankyrin repeat domain 12 [Source:RGD Symbol;Acc:1310118]	9777	4579.31	0.212877	0.125689	1.69368	0.0903255	0.158968
486	ENSRNOG00000001204	Ankrd13a	ankyrin repeat domain 13a [Source:RGD Symbol;Acc:1308577]	3639	2059.26	0.891033	0.14409	6.18385	6.25565e-10	5.07289e-09
487	ENSRNOG00000014742	Ankrd13b	ankyrin repeat domain 13B [Source:RGD Symbol;Acc:1564005]	2091	282.439	-0.927915	0.210261	-4.41317	1.0187e-05	4.88028e-05
488	ENSRNOG00000011340	Ankrd13c	ankyrin repeat domain 13C [Source:RGD Symbol;Acc:1595074]	3855	2829.5	0.451698	0.165809	2.72421	0.00644564	0.0167993
489	ENSRNOG00000028247	Ankrd13d	ankyrin repeat domain 13D [Source:RGD Symbol;Acc:1309156]	2436	11.4774	-1.04798	0.934787	-1.12109	0.262247	0.374371
490	ENSRNOG00000028168	Ankrd16	ankyrin repeat domain 16 [Source:RGD Symbol;Acc:1311405]	2038	19.6723	-1.3234	0.700316	-1.88972	0.0587957	0.111542
491	ENSRNOG00000002940	Ankrd17	ankyrin repeat domain 17 [Source:RGD Symbol;Acc:1562348]	10086	4713.4	-0.15685	0.113682	-1.37972	0.167673	0.26265
492	ENSRNOG00000016151	Ankrd23	ankyrin repeat domain 23 [Source:RGD Symbol;Acc:1310398]	1312	9.50768	-1.47527	1.02549	-1.43859	0.150265	0.24071
493	ENSRNOG00000006717	Ankrd26	ankyrin repeat domain 26 [Source:RGD Symbol;Acc:1310736]	6790	688.661	-0.918682	0.163387	-5.62272	1.87974e-08	1.3159e-07
494	ENSRNOG00000052814	Ankrd27	ankyrin repeat domain 27 [Source:RGD Symbol;Acc:1307106]	4291	88.1597	-0.227294	0.352424	-0.644945	0.518963	0.629999
495	ENSRNOG00000019697	Ankrd28	ankyrin repeat domain 28 [Source:RGD Symbol;Acc:1559931]	3633	3797.45	-1.66357	0.138586	-12.0038	3.39165e-33	1.09208e-31
496	ENSRNOG00000046744	Ankrd29	ankyrin repeat domain 29 [Source:RGD Symbol;Acc:1587260]	2274	6.99882	-1.76603	1.21274	-1.45623	0.145328	0.234365
497	ENSRNOG00000031335	Ankrd37	ankyrin repeat domain 37 [Source:RGD Symbol;Acc:1565715]	872	33.4719	0.865968	0.530302	1.63297	0.102475	0.176146
498	ENSRNOG00000023995	Ankrd39	ankyrin repeat domain 39 [Source:RGD Symbol;Acc:1559504]	2684	72.5003	1.11004	0.408156	2.71964	0.00653521	0.0169953
499	ENSRNOG00000002935	Ankrd40	ankyrin repeat domain 40 [Source:RGD Symbol;Acc:1594678]	3382	2069.5	0.481573	0.127698	3.77119	0.000162471	0.000615841
500	ENSRNOG00000009664	Ankrd42	ankyrin repeat domain 42 [Source:RGD Symbol;Acc:1310789]	2768	184.729	0.188821	0.238874	0.79046	0.429259	0.547773
501	ENSRNOG00000021384	Ankrd44	ankyrin repeat domain 44 [Source:RGD Symbol;Acc:1561893]	3152	3049.8	0.0215934	0.146229	0.147669	0.882604	0.918174
503	ENSRNOG00000025504	Ankrd46	ankyrin repeat domain 46 [Source:RGD Symbol;Acc:1309382]	2239	1159.77	0.61347	0.138334	4.43468	9.22078e-06	4.44095e-05
504	ENSRNOG00000009233	Ankrd49	ankyrin repeat domain 49 [Source:RGD Symbol;Acc:1311759]	2138	279.842	0.377153	0.222652	1.69391	0.0902824	0.158927
505	ENSRNOG00000010534	Ankrd50	ankyrin repeat domain 50 [Source:RGD Symbol;Acc:1311665]	8378	2513.59	-1.06633	0.137367	-7.76263	8.31878e-15	1.01807e-13
506	ENSRNOG00000030597	Ankrd52	ankyrin repeat domain 52 [Source:RGD Symbol;Acc:1307124]	7722	196.75	0.483894	0.23886	2.02585	0.0427804	0.0853886
507	ENSRNOG00000021402	Ankrd53	ankyrin repeat domain 53 [Source:RGD Symbol;Acc:1561200]	1927	32.0423	0.0926205	0.629134	0.147219	0.882959	0.918419
508	ENSRNOG00000010821	Ankrd54	ankyrin repeat domain 54 [Source:RGD Symbol;Acc:1309552]	2203	46.2328	-0.454871	0.44506	-1.02205	0.306759	0.42404
509	ENSRNOG00000007110	Ankrd6	ankyrin repeat domain 6 [Source:RGD Symbol;Acc:1583731]	4583	1106.19	3.90584	0.186382	20.9561	1.64919e-97	3.12715e-95
510	ENSRNOG00000001048	Ankrd61	ankyrin repeat domain 61 [Source:RGD Symbol;Acc:1586393]	1477	8.91628	-1.7844	0.962888	-1.85317	0.0638574	0.119491
511	ENSRNOG00000042446	Ankrd63	ankyrin repeat domain 63 [Source:RGD Symbol;Acc:1595953]	1173	6.40047	-2.25593	1.48292	-1.52127	0.128192	0.21155
512	ENSRNOG00000055481	Ankrd7	ankyrin repeat domain 7 [Source:RGD Symbol;Acc:1564660]	1159	26.7192	-1.38304	0.597765	-2.31368	0.0206851	0.0460104
513	ENSRNOG00000008056	Ankrd9	ankyrin repeat domain 9 [Source:RGD Symbol;Acc:1307662]	1452	10.652	-0.445442	0.9482	-0.469776	0.638515	0.731589
514	ENSRNOG00000000498	Anks1a	ankyrin repeat and sterile alpha motif domain containing 1A [Source:RGD Symbol;Acc:1309183]	5616	741.99	-1.9143	0.152476	-12.5548	3.74224e-36	1.38166e-34
515	ENSRNOG00000024870	Anks1b	ankyrin repeat and sterile alpha motif domain containing 1B [Source:RGD Symbol;Acc:1565556]	3651	28.4122	-0.0874192	0.582342	-0.150117	0.880673	0.916972
516	ENSRNOG00000003186	Anks3	ankyrin repeat and sterile alpha motif domain containing 3 [Source:RGD Symbol;Acc:1305833]	2387	105.942	-0.807922	0.31331	-2.57867	0.00991812	0.0245777
517	ENSRNOG00000023309	Anks6	ankyrin repeat and sterile alpha motif domain containing 6 [Source:RGD Symbol;Acc:3334]	6273	51.9362	-1.02371	0.45371	-2.2563	0.0240518	0.0524138
518	ENSRNOG00000043466	Ankub1	ankyrin repeat and ubiquitin domain containing 1 [Source:RGD Symbol;Acc:2320491]	579	17.9243	-1.28422	0.724063	-1.77362	0.0761254	0.138009
519	ENSRNOG00000019052	Ankzf1	ankyrin repeat and zinc finger peptidyl tRNA hydrolase 1 [Source:RGD Symbol;Acc:1359242]	2666	186.962	0.504712	0.259005	1.94865	0.0513368	0.099581
520	ENSRNOG00000014343	Anln	anillin, actin binding protein [Source:RGD Symbol;Acc:1561367]	3369	2723.53	2.05727	0.140825	14.6087	2.47115e-48	1.40572e-46
522	ENSRNOG00000020865	Ano1	anoctamin 1 [Source:RGD Symbol;Acc:1310786]	4470	194.6	4.70392	0.435999	10.7888	3.88695e-27	9.55194e-26
523	ENSRNOG00000000219	Ano10	anoctamin 10 [Source:RGD Symbol;Acc:1308260]	2395	206.389	1.06029	0.253587	4.18119	2.89992e-05	0.000128654
524	ENSRNOG00000006841	Ano4	anoctamin 4 [Source:RGD Symbol;Acc:1310252]	3987	596.188	1.77625	0.214298	8.28873	1.14466e-16	1.61737e-15
525	ENSRNOG00000006995	Ano6	anoctamin 6 [Source:RGD Symbol;Acc:1304765]	5451	2591.59	0.480066	0.129759	3.69966	0.000215887	0.000798028
526	ENSRNOG00000058662	Ano8	anoctamin 8 [Source:RGD Symbol;Acc:1563946]	2881	55.5337	-0.856569	0.453109	-1.89043	0.0587009	0.11139
527	ENSRNOG00000058484	Anp32a	acidic nuclear phosphoprotein 32 family member A [Source:RGD Symbol;Acc:11508551]	1049	1089.01	0.44934	0.196034	2.29215	0.0218969	0.0483071
528	ENSRNOG00000009266	Anp32b	acidic nuclear phosphoprotein 32 family member B [Source:RGD Symbol;Acc:621285]	1350	7432.24	-0.00600135	0.111161	-0.0539881	0.956945	0.970719
529	ENSRNOG00000021168	Anp32e	acidic nuclear phosphoprotein 32 family member E [Source:RGD Symbol;Acc:1310611]	3173	3479.63	0.738377	0.142833	5.16953	2.34688e-07	1.44762e-06
530	ENSRNOG00000014610	Anpep	alanyl aminopeptidase, membrane [Source:RGD Symbol;Acc:2991]	3851	170.29	2.65245	0.332591	7.9751	1.52253e-15	1.99187e-14
531	ENSRNOG00000008678	Antxr1	ANTXR cell adhesion molecule 1 [Source:RGD Symbol;Acc:1307144]	3326	2912.61	-0.473732	0.123492	-3.83615	0.000124979	0.000486084
532	ENSRNOG00000000081	Antxr2	ANTXR cell adhesion molecule 2 [Source:RGD Symbol;Acc:1561294]	1467	1859.83	0.547398	0.151989	3.60155	0.000316324	0.00113224
533	ENSRNOG00000017469	Anxa1	annexin A1 [Source:RGD Symbol;Acc:2118]	1415	6381.99	1.79627	0.157599	11.3978	4.28871e-30	1.20201e-28
534	ENSRNOG00000010984	Anxa11	annexin A11 [Source:RGD Symbol;Acc:1309911]	2394	507.7	1.0374	0.178529	5.81085	6.21572e-09	4.58096e-08
535	ENSRNOG00000010362	Anxa2	annexin A2 [Source:RGD Symbol;Acc:621170]	1376	7859.8	1.327	0.1207	10.9942	4.07429e-28	1.06063e-26
536	ENSRNOG00000002045	Anxa3	annexin A3 [Source:RGD Symbol;Acc:2119]	747	4.49073	1.2249	1.41503	0.865636	0.38669	0.506884
537	ENSRNOG00000018159	Anxa4	annexin A4 [Source:RGD Symbol;Acc:621171]	1956	2728.2	1.28134	0.126812	10.1042	5.29138e-24	1.11482e-22
538	ENSRNOG00000014453	Anxa5	annexin A5 [Source:RGD Symbol;Acc:2120]	1543	4965.76	0.461845	0.133599	3.45694	0.000546338	0.00185482
539	ENSRNOG00000010668	Anxa6	annexin A6 [Source:RGD Symbol;Acc:621172]	2625	4346.11	0.999203	0.126814	7.87925	3.29353e-15	4.15315e-14
540	ENSRNOG00000007136	Anxa7	annexin A7 [Source:RGD Symbol;Acc:621173]	1859	1399.31	1.65799	0.144953	11.4381	2.6979e-30	7.63113e-29
541	ENSRNOG00000021134	Anxa9	annexin A9 [Source:RGD Symbol;Acc:1587550]	1035	7.16887	-1.82999	1.19764	-1.52799	0.126514	0.209164
542	ENSRNOG00000051307	Aoc3	amine oxidase, copper containing 3 [Source:RGD Symbol;Acc:62058]	3937	31.5642	-1.15585	0.703052	-1.64405	0.100166	0.172995
543	ENSRNOG00000015354	Aox1	aldehyde oxidase 1 [Source:RGD Symbol;Acc:620528]	4271	92.828	-3.36506	0.434587	-7.74311	9.70126e-15	1.17974e-13
544	ENSRNOG00000024492	Ap1ar	adaptor-related protein complex 1 associated regulatory protein [Source:RGD Symbol;Acc:1311435]	1234	1219.15	-0.0850538	0.184965	-0.459837	0.645633	0.736886
545	ENSRNOG00000008786	Ap1b1	adaptor related protein complex 1 subunit beta 1 [Source:RGD Symbol;Acc:2064]	3935	319.274	0.976364	0.199653	4.8903	1.00682e-06	5.69297e-06
547	ENSRNOG00000025619	Ap1g2	adaptor related protein complex 1 subunit gamma 2 [Source:RGD Symbol;Acc:2324507]	2558	60.3884	0.798005	0.410814	1.9425	0.0520769	0.100762
548	ENSRNOG00000014454	Ap1m1	adaptor related protein complex 1 subunit mu 1 [Source:RGD Symbol;Acc:1307653]	1931	310.858	0.493546	0.204454	2.41397	0.0157797	0.0365111
549	ENSRNOG00000001415	Ap1s1	adaptor related protein complex 1 subunit sigma 1 [Source:RGD Symbol;Acc:1305911]	1344	134.328	1.69246	0.327422	5.16904	2.35303e-07	1.45083e-06
550	ENSRNOG00000038686	Ap1s2	adaptor related protein complex 1 subunit sigma 2 [Source:RGD Symbol;Acc:1561862]	2180	1578.84	2.00988	0.201677	9.96586	2.15006e-23	4.42071e-22
551	ENSRNOG00000049873	Ap1s3	adaptor related protein complex 1 subunit sigma 3 [Source:RGD Symbol;Acc:1311772]	2535	95.9428	4.31934	0.666942	6.47634	9.39748e-11	8.34794e-10
552	ENSRNOG00000026243	Ap2a1	adaptor related protein complex 2 subunit alpha 1 [Source:RGD Symbol;Acc:1306254]	2934	189.259	0.750169	0.247276	3.03373	0.00241551	0.00706528
553	ENSRNOG00000019534	Ap2a2	adaptor related protein complex 2 subunit alpha 2 [Source:RGD Symbol;Acc:71015]	3228	1541.59	0.487706	0.13238	3.68413	0.000229489	0.000844648
554	ENSRNOG00000061543	Ap2b1	adaptor related protein complex 2 subunit beta 1 [Source:RGD Symbol;Acc:71048]	5383	3005.09	0.302391	0.116914	2.58643	0.00969752	0.0240815
555	ENSRNOG00000001709	Ap2m1	adaptor related protein complex 2 subunit mu 1 [Source:RGD Symbol;Acc:620135]	1800	1952.55	0.600427	0.129045	4.65283	3.27407e-06	1.71159e-05
556	ENSRNOG00000015865	Ap2s1	adaptor related protein complex 2 subunit sigma 1 [Source:RGD Symbol;Acc:620188]	913	88.1445	0.600558	0.386326	1.55454	0.120057	0.200386
557	ENSRNOG00000010624	Ap3b1	adaptor related protein complex 3 subunit beta 1 [Source:RGD Symbol;Acc:1310256]	4680	1926.19	0.0753055	0.148102	0.50847	0.611124	0.709253
558	ENSRNOG00000018977	Ap3d1	adaptor related protein complex 3 subunit delta 1 [Source:RGD Symbol;Acc:1308659]	4758	990.653	0.320783	0.138544	2.31538	0.0205921	0.0458435
559	ENSRNOG00000011461	Ap3m1	adaptor related protein complex 3 subunit mu 1 [Source:RGD Symbol;Acc:620417]	3158	1331.15	-0.06171	0.137979	-0.447244	0.654699	0.744654
560	ENSRNOG00000018650	Ap3m2	adaptor related protein complex 3 subunit mu 2 [Source:RGD Symbol;Acc:70969]	1251	117.236	0.445167	0.299081	1.48845	0.136633	0.223083
561	ENSRNOG00000003829	Ap3s1	adaptor related protein complex 3 subunit sigma 1 [Source:RGD Symbol;Acc:1311115]	1285	424.631	0.675884	0.202189	3.34282	0.000829302	0.00269514
562	ENSRNOG00000043141	Ap3s2	adaptor related protein complex 3 subunit sigma 2 [Source:RGD Symbol;Acc:1586888]	1211	416.371	0.876069	0.208406	4.20367	2.62627e-05	0.000117156
563	ENSRNOG00000019455	Ap4b1	adaptor related protein complex 4 subunit beta 1 [Source:RGD Symbol;Acc:1310529]	2921	133.16	-0.347045	0.301662	-1.15044	0.249962	0.360181
564	ENSRNOG00000022938	Ap4e1	adaptor related protein complex 4 subunit epsilon 1 [Source:RGD Symbol;Acc:1562199]	3628	625.13	0.768005	0.167456	4.5863	4.51172e-06	2.30447e-05
565	ENSRNOG00000001353	Ap4m1	adaptor related protein complex 4 subunit mu 1 [Source:RGD Symbol;Acc:1310233]	1362	54.2943	-0.163518	0.414809	-0.394201	0.693433	0.776823
566	ENSRNOG00000005765	Ap4s1	adaptor related protein complex 4 subunit sigma 1 [Source:RGD Symbol;Acc:1311990]	1316	258.087	0.0227084	0.316171	0.0718233	0.942743	0.960978
567	ENSRNOG00000026114	Ap5b1	adaptor related protein complex 5 subunit beta 1 [Source:RGD Symbol;Acc:1562657]	3580	66.5883	-0.589591	0.425537	-1.38552	0.165893	0.260473
568	ENSRNOG00000014148	Ap5m1	adaptor related protein complex 5 subunit mu 1 [Source:RGD Symbol;Acc:1308087]	2999	478.119	0.219192	0.170557	1.28516	0.198738	0.30062
569	ENSRNOG00000021249	Ap5s1	adaptor related protein complex 5 subunit sigma 1 [Source:RGD Symbol;Acc:1561852]	1130	30.8514	0.0439325	0.555838	0.0790383	0.937002	0.957067
571	ENSRNOG00000008022	Apaf1	apoptotic peptidase activating factor 1 [Source:RGD Symbol;Acc:620575]	6099	938.155	-0.297718	0.157079	-1.89534	0.0580469	0.110399
572	ENSRNOG00000014928	Apba1	amyloid beta precursor protein binding family A member 1 [Source:RGD Symbol;Acc:620844]	3681	15.3736	-0.641045	0.928002	-0.69078	0.489704	0.604076
573	ENSRNOG00000020466	Apba3	amyloid beta precursor protein binding family A member 3 [Source:RGD Symbol;Acc:620846]	2130	70.5477	0.120317	0.383375	0.313836	0.753645	0.824237
574	ENSRNOG00000018020	Apbb1	amyloid beta precursor protein binding family B member 1 [Source:RGD Symbol;Acc:2122]	2563	194.135	-0.18353	0.244151	-0.751704	0.452229	0.569712
575	ENSRNOG00000017803	Apbb1ip	amyloid beta precursor protein binding family B member 1 interacting protein [Source:RGD Symbol;Acc:1304795]	3118	11.5138	-0.203646	0.911706	-0.223368	0.823249	0.877162
576	ENSRNOG00000025509	Apbb2	amyloid beta precursor protein binding family B member 2 [Source:RGD Symbol;Acc:1562438]	633	442.995	0.365864	0.200328	1.82632	0.0678023	0.125679
577	ENSRNOG00000017849	Apbb3	amyloid beta precursor protein binding family B member 3 [Source:RGD Symbol;Acc:620853]	2278	71.7293	-0.727896	0.383224	-1.8994	0.057512	0.109553
578	ENSRNOG00000020423	Apc	APC regulator of WNT signaling pathway [Source:RGD Symbol;Acc:2123]	8582	8089.1	0.881545	0.129646	6.79965	1.04873e-11	1.02011e-10
579	ENSRNOG00000033791	Apc2	APC regulator of WNT signaling pathway 2 [Source:RGD Symbol;Acc:1308256]	9594	262.14	-2.12268	0.218803	-9.70132	2.97622e-22	5.73548e-21
580	ENSRNOG00000043304	Apcdd1	APC down-regulated 1 [Source:RGD Symbol;Acc:1589962]	3138	245.259	-2.35807	0.219117	-10.7617	5.21867e-27	1.27026e-25
581	ENSRNOG00000028440	Apcdd1l	APC down-regulated 1 like [Source:RGD Symbol;Acc:1562045]	2169	20.0415	-0.260266	0.688492	-0.378023	0.705413	0.786207
582	ENSRNOG00000048353	Apeg3	antisense paternally expressed gene 3 [Source:RGD Symbol;Acc:1563921]	932	299.379	0.104069	0.222227	0.468302	0.639569	0.732468
583	ENSRNOG00000029572	Apeh	acylaminoacyl-peptide hydrolase [Source:RGD Symbol;Acc:2125]	2839	325.682	1.21795	0.206089	5.9098	3.42516e-09	2.58384e-08
584	ENSRNOG00000009663	Apex1	apurinic/apyrimidinic endodeoxyribonuclease 1 [Source:RGD Symbol;Acc:2126]	1213	832.493	-0.31173	0.146548	-2.12715	0.0334078	0.0693088
585	ENSRNOG00000000166	Apex2	apurinic/apyrimidinic endodeoxyribonuclease 2 [Source:RGD Symbol;Acc:1565983]	1847	83.5668	-0.34368	0.331072	-1.03808	0.299232	0.415677
586	ENSRNOG00000023816	Aph1a	aph-1 homolog A, gamma secretase subunit [Source:RGD Symbol;Acc:1311546]	1194	52.8031	1.57953	0.448934	3.51841	0.000434144	0.00150894
587	ENSRNOG00000009689	Api5	apoptosis inhibitor 5 [Source:RGD Symbol;Acc:1309772]	3598	3091.36	0.455618	0.374007	1.21821	0.223145	0.328945
588	ENSRNOG00000007446	Apip	APAF1 interacting protein [Source:RGD Symbol;Acc:1564562]	1211	254.665	0.149072	0.245168	0.608041	0.54316	0.651648
590	ENSRNOG00000043059	Aplf	aprataxin and PNKP like factor [Source:RGD Symbol;Acc:1565557]	2577	315.939	-0.62184	0.215944	-2.87963	0.00398144	0.0109964
591	ENSRNOG00000003984	Apln	apelin [Source:RGD Symbol;Acc:620672]	3075	81.4985	-1.13622	0.357154	-3.18131	0.00146609	0.00452527
592	ENSRNOG00000020851	Aplp1	amyloid beta precursor like protein 1 [Source:RGD Symbol;Acc:69257]	2254	117.9	1.24941	0.331683	3.76688	0.000165303	0.000625651
593	ENSRNOG00000047179	Aplp2	amyloid beta precursor like protein 2 [Source:RGD Symbol;Acc:2128]	3451	2041.16	-0.560719	0.124662	-4.49792	6.86202e-06	3.40309e-05
594	ENSRNOG00000006795	Apmap	adipocyte plasma membrane associated protein [Source:RGD Symbol;Acc:1308874]	2073	861.76	0.406534	0.15266	2.66301	0.00774455	0.0197556
595	ENSRNOG00000045679	Apoa1	apolipoprotein A1 [Source:RGD Symbol;Acc:2130]	889	4.73615	0.806688	1.29565	0.622615	0.533538	0.64304
596	ENSRNOG00000015411	Apobec1	apolipoprotein B mRNA editing enzyme catalytic subunit 1 [Source:RGD Symbol;Acc:2133]	1272	9.99169	2.54648	1.1503	2.21376	0.0268452	0.0576504
598	ENSRNOG00000017403	Apobr	apolipoprotein B receptor [Source:RGD Symbol;Acc:1565169]	4017	37.6854	0.421008	0.525112	0.80175	0.422698	0.542147
599	ENSRNOG00000051784	Apoc1	apolipoprotein C1 [Source:RGD Symbol;Acc:2134]	207	21.5465	-3.13765	0.796962	-3.93701	8.25034e-05	0.000333905
600	ENSRNOG00000048273	Apod	apolipoprotein D [Source:RGD Symbol;Acc:2137]	961	1200.93	3.52766	0.207961	16.9631	1.54025e-64	1.31426e-62
601	ENSRNOG00000018454	Apoe	apolipoprotein E [Source:RGD Symbol;Acc:2138]	1387	1331.47	-2.49244	0.179204	-13.9084	5.63188e-44	2.67802e-42
602	ENSRNOG00000003566	Apoh	apolipoprotein H [Source:RGD Symbol;Acc:1310625]	1233	14.3496	4.5128	1.6227	2.78105	0.00541838	0.0144305
603	ENSRNOG00000007830	Apold1	apolipoprotein L domain containing 1 [Source:RGD Symbol;Acc:1303123]	2891	82.4315	0.713919	0.370126	1.92886	0.0537487	0.103462
604	ENSRNOG00000000850	Apom	apolipoprotein M [Source:RGD Symbol;Acc:620773]	760	9.66493	-1.984	1.01184	-1.96079	0.0499041	0.0972809
605	ENSRNOG00000046918	Apoo	apolipoprotein O [Source:RGD Symbol;Acc:1565289]	932	114.606	1.2115	0.312537	3.87635	0.000106035	0.000419522
606	ENSRNOG00000004512	Apool	apolipoprotein O-like [Source:RGD Symbol;Acc:1549725]	1410	357.917	0.835961	0.497385	1.68071	0.0928191	0.162666
608	ENSRNOG00000006997	App	amyloid beta precursor protein [Source:RGD Symbol;Acc:2139]	3388	8450.22	-0.171365	0.131935	-1.29886	0.193993	0.295061
609	ENSRNOG00000027654	Appbp2	amyloid beta precursor protein binding protein 2 [Source:RGD Symbol;Acc:1306488]	6384	5721.98	-0.195176	0.121466	-1.60683	0.108091	0.184054
610	ENSRNOG00000013574	Appl1	adaptor protein, phosphotyrosine interacting with PH domain and leucine zipper 1 [Source:RGD Symbol;Acc:1309388]	2337	3100.27	-0.280106	0.116375	-2.40693	0.0160874	0.0371112
611	ENSRNOG00000008174	Appl2	adaptor protein, phosphotyrosine interacting with PH domain and leucine zipper 2 [Source:RGD Symbol;Acc:1563028]	2964	813.946	-0.620038	0.150236	-4.12709	3.67375e-05	0.000159528
612	ENSRNOG00000014405	Aprt	adenine phosphoribosyl transferase [Source:RGD Symbol;Acc:1307758]	543	230.507	0.45497	0.246502	1.8457	0.0649351	0.121213
614	ENSRNOG00000006582	Aptx	aprataxin [Source:RGD Symbol;Acc:628740]	1413	115.77	0.136761	0.289392	0.472582	0.636511	0.729947
615	ENSRNOG00000011648	Aqp1	aquaporin 1 (Colton blood group) [Source:RGD Symbol;Acc:2141]	1064	5.83351	0.626244	1.30797	0.478792	0.632086	0.726608
616	ENSRNOG00000013358	Aqp11	aquaporin 11 [Source:RGD Symbol;Acc:628763]	1291	5.23845	2.3248	1.41675	1.64094	0.100809	0.173989
617	ENSRNOG00000051970	Aqp5	aquaporin 5 [Source:RGD Symbol;Acc:2144]	1424	4.80989	-0.610175	2.29413	-0.265972	0.790261	0.853319
618	ENSRNOG00000008912	Aqr	aquarius intron-binding spliceosomal factor [Source:RGD Symbol;Acc:1306223]	4980	1019.66	0.194657	0.151542	1.28451	0.198962	0.300804
619	ENSRNOG00000005639	Ar	androgen receptor [Source:RGD Symbol;Acc:2147]	4164	5.77946	-5.12696	1.81789	-2.82028	0.00479814	0.0129744
620	ENSRNOG00000010838	Araf	A-Raf proto-oncogene, serine/threonine kinase [Source:RGD Symbol;Acc:2148]	2333	562.897	-0.340353	0.168552	-2.01928	0.0434584	0.086472
621	ENSRNOG00000019555	Arap1	ArfGAP with RhoGAP domain, ankyrin repeat and PH domain 1 [Source:RGD Symbol;Acc:1310385]	5072	339.309	-0.609883	0.192063	-3.17544	0.00149612	0.00461146
622	ENSRNOG00000056826	Arap2	ArfGAP with RhoGAP domain, ankyrin repeat and PH domain 2 [Source:RGD Symbol;Acc:1306452]	998	34.5745	-3.03993	0.552006	-5.50707	3.64864e-08	2.46544e-07
623	ENSRNOG00000055527	Arap3	ArfGAP with RhoGAP domain, ankyrin repeat and PH domain 3 [Source:RGD Symbol;Acc:1304938]	4608	1022.88	0.234717	0.150318	1.56146	0.118415	0.198183
624	ENSRNOG00000043465	Arc	activity-regulated cytoskeleton-associated protein [Source:RGD Symbol;Acc:62037]	3004	74.5803	-2.91139	0.388647	-7.49108	6.83068e-14	7.88815e-13
625	ENSRNOG00000061108	Arcn1	archain 1 [Source:RGD Symbol;Acc:1359110]	3503	4411.16	0.150878	0.133244	1.13234	0.25749	0.369089
626	ENSRNOG00000002754	Areg	amphiregulin [Source:RGD Symbol;Acc:2149]	1140	76.6139	2.49443	0.458186	5.44414	5.20568e-08	3.44185e-07
627	ENSRNOG00000004382	Arel1	apoptosis resistant E3 ubiquitin protein ligase 1 [Source:RGD Symbol;Acc:1307597]	4894	1239.14	-0.272099	0.133822	-2.0333	0.0420227	0.0840618
628	ENSRNOG00000060229	Arf1	ADP-ribosylation factor 1 [Source:RGD Symbol;Acc:621270]	897	6342.87	0.77323	0.116649	6.62867	3.38717e-11	3.12079e-10
629	ENSRNOG00000004807	Arf2	ADP-ribosylation factor 2 [Source:RGD Symbol;Acc:621271]	2177	455.913	0.323124	0.179285	1.8023	0.071499	0.131155
631	ENSRNOG00000012623	Arf4	ADP-ribosylation factor 4 [Source:RGD Symbol;Acc:621275]	1603	6093.35	0.525458	0.142931	3.67629	0.000236646	0.000867822
632	ENSRNOG00000007806	Arf5	ADP-ribosylation factor 5 [Source:RGD Symbol;Acc:621278]	1057	115.11	0.0571275	0.307747	0.185631	0.852734	0.89763
633	ENSRNOG00000004791	Arf6	ADP-ribosylation factor 6 [Source:RGD Symbol;Acc:621279]	1147	684.844	0.638721	0.155575	4.10555	4.03347e-05	0.000173578
634	ENSRNOG00000043150	Arfgap1	ADP-ribosylation factor GTPase activating protein 1 [Source:RGD Symbol;Acc:708452]	1857	189.95	0.58845	0.245874	2.3933	0.0166977	0.0383062
635	ENSRNOG00000014429	Arfgap2	ADP-ribosylation factor GTPase activating protein 2 [Source:RGD Symbol;Acc:1306177]	2760	326.752	0.0849465	0.221962	0.382707	0.701937	0.783701
636	ENSRNOG00000046472	Arfgap3	ADP-ribosylation factor GTPase activating protein 3 [Source:RGD Symbol;Acc:1560066]	1885	272.844	0.63035	0.211732	2.97711	0.00290975	0.00832387
637	ENSRNOG00000005703	Arfgef1	ADP ribosylation factor guanine nucleotide exchange factor 1 [Source:RGD Symbol;Acc:1560793]	6945	2088.9	0.360943	0.138616	2.6039	0.00921698	0.0230522
638	ENSRNOG00000007485	Arfgef2	ADP ribosylation factor guanine nucleotide exchange factor 2 [Source:RGD Symbol;Acc:631430]	8666	904.389	-0.150433	0.145543	-1.0336	0.301323	0.41788
639	ENSRNOG00000010533	Arfip1	ADP-ribosylation factor interacting protein 1 [Source:RGD Symbol;Acc:708401]	1713	1967.63	0.930574	0.440769	2.11125	0.0347508	0.0716137
640	ENSRNOG00000018440	Arfip2	ADP-ribosylation factor interacting protein 2 [Source:RGD Symbol;Acc:1303204]	1774	377.156	-0.763974	0.198312	-3.85239	0.000116971	0.000459244
641	ENSRNOG00000013992	Arfrp1	ADP-ribosylation factor related protein 1 [Source:RGD Symbol;Acc:621683]	953	335.273	-0.00837837	0.198133	-0.0422866	0.96627	0.976378
642	ENSRNOG00000053811	Arg2	arginase 2 [Source:RGD Symbol;Acc:2151]	1527	16.5713	-1.45344	0.73654	-1.97333	0.048458	0.0950653
643	ENSRNOG00000024142	Arglu1	arginine and glutamate rich 1 [Source:RGD Symbol;Acc:1310061]	1718	1925.87	-0.444287	0.137638	-3.22793	0.00124689	0.00390199
644	ENSRNOG00000016610	Arhgap1	Rho GTPase activating protein 1 [Source:RGD Symbol;Acc:1306068]	2852	842.868	0.30164	0.146627	2.05719	0.0396677	0.0800494
645	ENSRNOG00000013152	Arhgap10	Rho GTPase activating protein 10 [Source:RGD Symbol;Acc:1588859]	2618	431.972	-0.636445	0.1801	-3.53385	0.000409556	0.00143249
646	ENSRNOG00000008115	Arhgap11a	Rho GTPase activating protein 11A [Source:RGD Symbol;Acc:1309107]	4170	2269.74	1.32406	0.151085	8.76366	1.8901e-18	2.98049e-17
647	ENSRNOG00000017791	Arhgap12	Rho GTPase activating protein 12 [Source:RGD Symbol;Acc:1310017]	4891	2692.28	0.0548703	0.121557	0.451394	0.651706	0.742048
648	ENSRNOG00000031168	Arhgap15	Rho GTPase activating protein 15 [Source:RGD Symbol;Acc:1359304]	1660	14.4085	-1.76671	0.776314	-2.27577	0.0228597	0.0501789
649	ENSRNOG00000013836	Arhgap17	Rho GTPase activating protein 17 [Source:RGD Symbol;Acc:628767]	3412	597.17	-0.743368	0.157107	-4.73162	2.22737e-06	1.20162e-05
650	ENSRNOG00000011245	Arhgap18	Rho GTPase activating protein 18 [Source:RGD Symbol;Acc:1305053]	2285	489.833	2.69019	0.211162	12.7399	3.54626e-37	1.36167e-35
651	ENSRNOG00000048166	Arhgap19	Rho GTPase activating protein 19 [Source:RGD Symbol;Acc:1593044]	4944	2081.26	-3.89941	0.150732	-25.8698	1.45663e-147	8.28609e-145
652	ENSRNOG00000025624	Arhgap20	Rho GTPase activating protein 20 [Source:RGD Symbol;Acc:1303160]	6916	329.994	-2.595	0.23449	-11.0666	1.82262e-28	4.81817e-27
653	ENSRNOG00000008659	Arhgap21	Rho GTPase activating protein 21 [Source:RGD Symbol;Acc:1311028]	6958	2087.69	0.759983	0.157427	4.82751	1.38251e-06	7.63675e-06
654	ENSRNOG00000024728	Arhgap22	Rho GTPase activating protein 22 [Source:RGD Symbol;Acc:1307237]	2720	138.325	5.03934	0.452013	11.1487	7.26892e-29	1.95865e-27
655	ENSRNOG00000022771	Arhgap23	Rho GTPase activating protein 23 [Source:RGD Symbol;Acc:1309742]	4374	2379.18	0.49714	0.1331	3.73508	0.000187654	0.000702797
656	ENSRNOG00000056944	Arhgap24	Rho GTPase activating protein 24 [Source:RGD Symbol;Acc:1306669]	2949	1095.49	0.531425	0.138045	3.84966	0.000118284	0.000463806
657	ENSRNOG00000009347	Arhgap25	Rho GTPase activating protein 25 [Source:RGD Symbol;Acc:1562105]	3412	6.54419	1.35777	1.16332	1.16715	0.243151	0.35209
658	ENSRNOG00000013920	Arhgap26	Rho GTPase activating protein 26 [Source:RGD Symbol;Acc:1310923]	2747	1218.94	-2.01852	0.141617	-14.2534	4.27252e-46	2.23964e-44
659	ENSRNOG00000017065	Arhgap28	Rho GTPase activating protein 28 [Source:RGD Symbol;Acc:1559882]	2175	222.75	-0.579881	0.224699	-2.5807	0.00985997	0.0244454
660	ENSRNOG00000012563	Arhgap29	Rho GTPase activating protein 29 [Source:RGD Symbol;Acc:1306185]	4050	301.375	-0.775603	0.238231	-3.25568	0.0011312	0.00356464
661	ENSRNOG00000004192	Arhgap30	Rho GTPase activating protein 30 [Source:RGD Symbol;Acc:1561419]	3672	4.71883	1.00045	1.47132	0.679963	0.496528	0.610338
662	ENSRNOG00000003088	Arhgap31	Rho GTPase activating protein 31 [Source:RGD Symbol;Acc:1306093]	4643	1143.85	-0.64649	0.1415	-4.56883	4.9046e-06	2.48204e-05
663	ENSRNOG00000008709	Arhgap32	Rho GTPase activating protein 32 [Source:RGD Symbol;Acc:1305267]	9935	884.363	-0.489103	0.153667	-3.18288	0.00145816	0.0045053
664	ENSRNOG00000024677	Arhgap33	Rho GTPase activating protein 33 [Source:RGD Symbol;Acc:2318374]	4190	122.14	0.0699786	0.313986	0.222872	0.823635	0.877423
665	ENSRNOG00000015852	Arhgap35	Rho GTPase activating protein 35 [Source:RGD Symbol;Acc:1308738]	8364	3607.32	0.0565483	0.112571	0.502336	0.615431	0.712959
666	ENSRNOG00000016566	Arhgap39	Rho GTPase activating protein 39 [Source:RGD Symbol;Acc:1593158]	4612	2149.75	-0.649014	0.129214	-5.02278	5.09278e-07	2.98664e-06
667	ENSRNOG00000058545	Arhgap4	Rho GTPase activating protein 4 [Source:RGD Symbol;Acc:628901]	3205	9.9315	0.78528	0.967971	0.811264	0.417214	0.536728
668	ENSRNOG00000026821	Arhgap42	Rho GTPase activating protein 42 [Source:RGD Symbol;Acc:1564081]	3645	4072.8	0.204295	0.122172	1.67219	0.0944869	0.165043
669	ENSRNOG00000003603	Arhgap44	Rho GTPase activating protein 44 [Source:RGD Symbol;Acc:1305664]	2394	13.594	0.153001	0.853135	0.179339	0.857671	0.901024
670	ENSRNOG00000004696	Arhgap5	Rho GTPase activating protein 5 [Source:RGD Symbol;Acc:1308507]	5000	4044.21	0.330878	0.161769	2.04537	0.0408186	0.0820163
671	ENSRNOG00000003956	Arhgap6	Rho GTPase activating protein 6 [Source:RGD Symbol;Acc:2323364]	2214	9.6478	-2.98972	0.986198	-3.03157	0.00243288	0.00711069
672	ENSRNOG00000036688	Arhgdia	Rho GDP dissociation inhibitor alpha [Source:RGD Symbol;Acc:1359547]	1880	6318.55	0.996175	0.141217	7.05421	1.7358e-12	1.81361e-11
673	ENSRNOG00000005809	Arhgdib	Rho GDP dissociation inhibitor beta [Source:RGD Symbol;Acc:1305383]	1173	35.4376	0.701753	0.769305	0.912191	0.361668	0.481844
674	ENSRNOG00000020130	Arhgef1	Rho guanine nucleotide exchange factor 1 [Source:RGD Symbol;Acc:620951]	3192	345.587	-0.0598481	0.186949	-0.320131	0.748869	0.820634
675	ENSRNOG00000012561	Arhgef10	Rho guanine nucleotide exchange factor 10 [Source:RGD Symbol;Acc:1565043]	4684	2228.39	-1.61146	0.124446	-12.9491	2.37708e-38	9.50771e-37
676	ENSRNOG00000050636	Arhgef10l	Rho guanine nucleotide exchange factor 10 like [Source:RGD Symbol;Acc:1585585]	3840	345.483	0.827913	0.218424	3.7904	0.000150406	0.00057522
677	ENSRNOG00000015026	Arhgef11	Rho guanine nucleotide exchange factor 11 [Source:RGD Symbol;Acc:619705]	5127	867.69	-0.225058	0.14757	-1.5251	0.127235	0.210175
678	ENSRNOG00000008924	Arhgef12	Rho guanine nucleotide exchange factor 12 [Source:RGD Symbol;Acc:1305111]	4599	3389.7	0.121514	0.132757	0.915314	0.360027	0.480297
679	ENSRNOG00000004566	Arhgef15	Rho guanine nucleotide exchange factor 15 [Source:RGD Symbol;Acc:1306961]	4181	6.21105	-0.634992	1.15449	-0.550017	0.582307	0.685012
680	ENSRNOG00000046803	Arhgef16	Rho guanine nucleotide exchange factor 16 [Source:RGD Symbol;Acc:1588981]	4447	41.1641	-1.88259	0.473719	-3.97406	7.06574e-05	0.000290012
681	ENSRNOG00000028090	Arhgef18	Rho/Rac guanine nucleotide exchange factor 18 [Source:RGD Symbol;Acc:1311448]	6131	204.116	0.0518103	0.234694	0.220757	0.825282	0.878529
682	ENSRNOG00000047967	Arhgef19	Rho guanine nucleotide exchange factor 19 [Source:RGD Symbol;Acc:1304766]	3648	139.694	0.395297	0.317704	1.24423	0.213415	0.317749
683	ENSRNOG00000020027	Arhgef2	Rho/Rac guanine nucleotide exchange factor 2 [Source:RGD Symbol;Acc:1304659]	713	952.607	1.29955	0.147694	8.79891	1.38156e-18	2.20576e-17
684	ENSRNOG00000005034	Arhgef25	Rho guanine nucleotide exchange factor 25 [Source:RGD Symbol;Acc:735210]	2104	286.228	-0.410562	0.21712	-1.89095	0.0586309	0.1113
685	ENSRNOG00000014549	Arhgef26	Rho guanine nucleotide exchange factor 26 [Source:RGD Symbol;Acc:1562559]	4502	816.744	-2.16705	0.161805	-13.393	6.64592e-41	2.91642e-39
686	ENSRNOG00000016544	Arhgef28	Rho guanine nucleotide exchange factor 28 [Source:RGD Symbol;Acc:1307061]	6195	2590.21	-1.63973	0.128794	-12.7315	3.9518e-37	1.51361e-35
687	ENSRNOG00000014363	Arhgef3	Rho guanine nucleotide exchange factor 3 [Source:RGD Symbol;Acc:1310672]	2322	904.791	-0.48485	0.159877	-3.03263	0.00242431	0.00708698
688	ENSRNOG00000007061	Arhgef33	Rho guanine nucleotide exchange factor 33 [Source:RGD Symbol;Acc:1560224]	2559	8.03314	-0.479851	1.06775	-0.449403	0.653141	0.743301
689	ENSRNOG00000025502	Arhgef37	Rho guanine nucleotide exchange factor 37 [Source:RGD Symbol;Acc:1560471]	4472	66.5575	-0.356616	0.368632	-0.967406	0.333341	0.452518
690	ENSRNOG00000021433	Arhgef39	Rho guanine nucleotide exchange factor 39 [Source:RGD Symbol;Acc:1310376]	4602	10.444	1.10249	1.04362	1.05641	0.290781	0.406675
691	ENSRNOG00000014035	Arhgef4	Rho guanine nucleotide exchange factor 4 [Source:RGD Symbol;Acc:1586179]	1455	1370.39	-0.061922	0.163486	-0.37876	0.704866	0.785862
692	ENSRNOG00000052354	Arhgef40	Rho guanine nucleotide exchange factor 40 [Source:RGD Symbol;Acc:1308093]	6118	778.212	-1.13046	0.158719	-7.12239	1.06069e-12	1.12198e-11
693	ENSRNOG00000005506	Arhgef5	Rho guanine nucleotide exchange factor 5 [Source:RGD Symbol;Acc:620718]	4912	45.7257	3.23019	0.698246	4.62615	3.72534e-06	1.93106e-05
694	ENSRNOG00000000869	Arhgef6	Rac/Cdc42 guanine nucleotide exchange factor 6 [Source:RGD Symbol;Acc:1359674]	2786	464.302	-0.951646	0.174192	-5.46321	4.67598e-08	3.10902e-07
695	ENSRNOG00000012934	Arhgef7	Rho guanine nucleotide exchange factor 7 [Source:RGD Symbol;Acc:620624]	4709	811.355	-1.16002	0.197836	-5.86354	4.5309e-09	3.38803e-08
696	ENSRNOG00000007733	Arhgef9	Cdc42 guanine nucleotide exchange factor 9 [Source:RGD Symbol;Acc:620719]	2515	411.621	-1.15119	0.200179	-5.75083	8.88086e-09	6.44009e-08
697	ENSRNOG00000006137	Arid1a	AT-rich interaction domain 1A [Source:RGD Symbol;Acc:1310500]	7932	4972.38	-0.0429066	0.112188	-0.382452	0.702126	0.783774
698	ENSRNOG00000017030	Arid1b	AT-rich interaction domain 1B [Source:RGD Symbol;Acc:708504]	3722	708.711	0.0638556	0.153714	0.415418	0.677836	0.764157
699	ENSRNOG00000004831	Arid2	AT-rich interaction domain 2 [Source:RGD Symbol;Acc:1311105]	5875	2455.04	-0.326271	0.123177	-2.6488	0.00807787	0.0205137
700	ENSRNOG00000026435	Arid3a	AT-rich interaction domain 3A [Source:RGD Symbol;Acc:1305299]	2370	65.6406	0.241795	0.401913	0.60161	0.547434	0.655393
701	ENSRNOG00000019677	Arid3b	AT-rich interaction domain 3B [Source:RGD Symbol;Acc:1306335]	4083	196.697	-1.6847	0.249434	-6.75409	1.43739e-11	1.37723e-10
702	ENSRNOG00000026239	Arid4a	AT-rich interaction domain 4A [Source:RGD Symbol;Acc:1307442]	4886	1082.57	-0.34726	0.156147	-2.22393	0.0261532	0.0564027
703	ENSRNOG00000016391	Arid4b	AT-rich interaction domain 4B [Source:RGD Symbol;Acc:619919]	4888	2884.18	0.572738	0.581942	0.984185	0.325025	0.444172
704	ENSRNOG00000015382	Arid5a	AT-rich interaction domain 5A [Source:RGD Symbol;Acc:1311041]	2041	589.197	-2.03691	0.186971	-10.8943	1.22739e-27	3.11081e-26
705	ENSRNOG00000000635	Arid5b	AT-rich interaction domain 5B [Source:RGD Symbol;Acc:1311735]	874	4443.79	0.518156	0.110691	4.68109	2.85356e-06	1.51183e-05
706	ENSRNOG00000009887	Arih1	ariadne RBR E3 ubiquitin protein ligase 1 [Source:RGD Symbol;Acc:1308131]	5112	4217.03	-0.481447	0.124994	-3.85177	0.000117268	0.000460056
707	ENSRNOG00000031827	Arih2	ariadne RBR E3 ubiquitin protein ligase 2 [Source:RGD Symbol;Acc:1305839]	3749	891.606	0.165835	0.159926	1.03695	0.299758	0.416235
708	ENSRNOG00000005763	Arl1	ADP-ribosylation factor like GTPase 1 [Source:RGD Symbol;Acc:621326]	943	551.786	0.48066	0.182639	2.63175	0.00849473	0.0214414
709	ENSRNOG00000045948	Arl10	ADP-ribosylation factor like GTPase 10 [Source:RGD Symbol;Acc:1303298]	783	170.985	0.139849	0.255156	0.548093	0.583628	0.686104
710	ENSRNOG00000047194	Arl13b	ADP-ribosylation factor like GTPase 13B [Source:RGD Symbol;Acc:1584979]	3481	859.917	-0.355454	0.153707	-2.31255	0.0207475	0.0461093
711	ENSRNOG00000004891	Arl14ep	ADP-ribosylation factor like GTPase 14 effector protein [Source:RGD Symbol;Acc:1311463]	1317	2383.9	-0.521753	0.126352	-4.12937	3.63752e-05	0.000158134
712	ENSRNOG00000011105	Arl15	ADP-ribosylation factor like GTPase 15 [Source:RGD Symbol;Acc:1597407]	612	536.079	-0.477366	0.16553	-2.88387	0.00392826	0.0108632
713	ENSRNOG00000049235	Arl16	ADP-ribosylation factor like GTPase 16 [Source:RGD Symbol;Acc:1590059]	918	53.4228	-0.23229	0.451653	-0.51431	0.607035	0.706109
714	ENSRNOG00000021010	Arl2	ADP-ribosylation factor like GTPase 2 [Source:RGD Symbol;Acc:69326]	714	96.6454	1.1316	0.330315	3.42582	0.000612951	0.00205105
715	ENSRNOG00000016991	Arl2bp	ADP-ribosylation factor like GTPase 2 binding protein [Source:RGD Symbol;Acc:1561471]	1999	2215.8	0.300597	0.132712	2.26503	0.0235111	0.051447
716	ENSRNOG00000019973	Arl3	ADP ribosylation factor like GTPase 3 [Source:RGD Symbol;Acc:69327]	1357	544.041	-0.37129	0.16605	-2.23602	0.0253506	0.0548857
717	ENSRNOG00000004282	Arl4a	ADP-ribosylation factor like GTPase 4A [Source:RGD Symbol;Acc:2152]	1034	1586.34	-0.280723	0.742928	-0.377861	0.705534	0.786207
719	ENSRNOG00000006839	Arl5a	ADP-ribosylation factor like GTPase 5A [Source:RGD Symbol;Acc:621327]	2714	6088.79	-0.859468	0.116499	-7.37751	1.61283e-13	1.82143e-12
720	ENSRNOG00000018714	Arl5b	ADP-ribosylation factor like GTPase 5B [Source:RGD Symbol;Acc:1305569]	5280	2531.81	-0.366417	0.141644	-2.58689	0.00968457	0.0240571
721	ENSRNOG00000001689	Arl6	ADP-ribosylation factor like GTPase 6 [Source:RGD Symbol;Acc:1305535]	1853	270.157	0.856342	0.234377	3.65369	0.000258495	0.000940588
722	ENSRNOG00000017751	Arl6ip1	ADP-ribosylation factor like GTPase 6 interacting protein 1 [Source:RGD Symbol;Acc:735205]	2116	2827.66	0.185383	0.12414	1.49333	0.13535	0.221318
723	ENSRNOG00000001080	Arl6ip4	ADP-ribosylation factor like GTPase 6 interacting protein 4 [Source:RGD Symbol;Acc:1307657]	1187	151.222	0.0748001	0.274777	0.272221	0.785452	0.849202
724	ENSRNOG00000006818	Arl6ip5	ADP-ribosylation factor like GTPase 6 interacting protein 5 [Source:RGD Symbol;Acc:708572]	1242	84.8869	1.2313	0.363328	3.38894	0.000701632	0.00231501
725	ENSRNOG00000005074	Arl6ip6	ADP ribosylation factor like GTPase 6 interacting protein 6 [Source:RGD Symbol;Acc:1564819]	1712	386.775	0.52982	0.232603	2.27778	0.0227396	0.049955
726	ENSRNOG00000005988	Arl8a	ADP-ribosylation factor like GTPase 8A [Source:RGD Symbol;Acc:1565940]	1707	1653.56	0.16247	0.145616	1.11574	0.264533	0.376933
727	ENSRNOG00000055860	Arl8b	ADP-ribosylation factor like GTPase 8B [Source:RGD Symbol;Acc:1562830]	2728	5106.85	0.984724	0.183829	5.35674	8.47362e-08	5.47754e-07
728	ENSRNOG00000029628	Arl9	ADP-ribosylation factor like GTPase 9 [Source:RGD Symbol;Acc:1303337]	645	10.2352	-2.60776	0.975981	-2.67194	0.00754148	0.0192824
729	ENSRNOG00000013253	Armc1	armadillo repeat containing 1 [Source:RGD Symbol;Acc:1560393]	1245	513.48	0.32805	0.168577	1.946	0.0516549	0.100101
730	ENSRNOG00000012785	Armc10	armadillo repeat containing 10 [Source:RGD Symbol;Acc:1305915]	1929	861.754	0.782164	0.15917	4.91403	8.9224e-07	5.07552e-06
731	ENSRNOG00000026217	Armc2	armadillo repeat containing 2 [Source:RGD Symbol;Acc:1562413]	3723	11.9695	0.111992	0.849809	0.131784	0.895155	0.927711
732	ENSRNOG00000018905	Armc4	armadillo repeat containing 4 [Source:RGD Symbol;Acc:1306933]	3111	108.74	0.528533	0.341049	1.54973	0.121207	0.201977
733	ENSRNOG00000019935	Armc5	armadillo repeat containing 5 [Source:RGD Symbol;Acc:1306553]	3263	178.035	0.652254	0.26051	2.50376	0.0122883	0.0294624
734	ENSRNOG00000020280	Armc6	armadillo repeat containing 6 [Source:MGI Symbol;Acc:MGI:1924063]	1885	6.0931	-0.553449	1.3113	-0.422061	0.672981	0.759902
735	ENSRNOG00000042691	Armc7	armadillo repeat containing 7 [Source:RGD Symbol;Acc:1310043]	2370	81.2898	0.993131	0.385816	2.57411	0.01005	0.0248363
736	ENSRNOG00000014521	Armc8	armadillo repeat containing 8 [Source:RGD Symbol;Acc:1310477]	4447	443.637	-0.335647	0.169728	-1.97755	0.0479793	0.0942105
737	ENSRNOG00000025418	Armc9	armadillo repeat containing 9 [Source:RGD Symbol;Acc:1305615]	2239	169.221	-0.495328	0.271564	-1.82398	0.068155	0.126211
738	ENSRNOG00000037709	Armcx1	armadillo repeat containing, X-linked 1 [Source:RGD Symbol;Acc:1561629]	1774	624.308	-1.09655	0.201715	-5.43613	5.44512e-08	3.59397e-07
739	ENSRNOG00000025705	Armcx2	armadillo repeat containing, X-linked 2 [Source:RGD Symbol;Acc:1359132]	3295	384.012	0.994667	0.217546	4.57222	4.8259e-06	2.44463e-05
740	ENSRNOG00000025730	Armcx3	armadillo repeat containing, X-linked 3 [Source:RGD Symbol;Acc:1549739]	1935	3710.94	-0.331163	0.113485	-2.91813	0.00352134	0.00986939
741	ENSRNOG00000043128	Armcx4	armadillo repeat containing, X-linked 4 [Source:RGD Symbol;Acc:2325053]	7032	1232.32	-0.349377	0.131774	-2.65133	0.00801754	0.0203775
742	ENSRNOG00000037707	Armcx6	armadillo repeat containing, X-linked 6 [Source:RGD Symbol;Acc:1359303]	1929	123.8	-0.380266	0.332261	-1.14448	0.252425	0.363139
743	ENSRNOG00000019489	Armt1	acidic residue methyltransferase 1 [Source:RGD Symbol;Acc:1305235]	2296	553.815	0.575768	0.175896	3.27335	0.00106282	0.00337129
744	ENSRNOG00000031174	Arnt	aryl hydrocarbon receptor nuclear translocator [Source:RGD Symbol;Acc:2153]	2432	547.719	-0.994018	0.164317	-6.04941	1.45376e-09	1.13227e-08
745	ENSRNOG00000013017	Arnt2	aryl hydrocarbon receptor nuclear translocator 2 [Source:RGD Symbol;Acc:2154]	6220	221.629	-1.1097	0.231459	-4.79437	1.63186e-06	8.95452e-06
746	ENSRNOG00000014448	Arntl	aryl hydrocarbon receptor nuclear translocator-like [Source:RGD Symbol;Acc:62003]	2973	552.321	-1.29945	0.181419	-7.16268	7.91151e-13	8.51527e-12
747	ENSRNOG00000001830	Arntl2	aryl hydrocarbon receptor nuclear translocator-like 2 [Source:RGD Symbol;Acc:620230]	1410	16.6404	3.36897	0.93322	3.61005	0.000306135	0.00109935
748	ENSRNOG00000000996	Arpc1a	actin related protein 2/3 complex, subunit 1A [Source:RGD Symbol;Acc:620834]	389	1587.39	0.842314	0.128815	6.53892	6.19637e-11	5.61807e-10
749	ENSRNOG00000000991	Arpc1b	actin related protein 2/3 complex, subunit 1B [Source:RGD Symbol;Acc:2155]	1516	3641.72	1.86105	0.133608	13.9292	4.21089e-44	2.00854e-42
750	ENSRNOG00000014289	Arpc2	actin related protein 2/3 complex, subunit 2 [Source:RGD Symbol;Acc:1305848]	1383	5870.44	0.497574	0.1299	3.83044	0.000127915	0.000496375
751	ENSRNOG00000008673	Arpc3	actin related protein 2/3 complex, subunit 3 [Source:RGD Symbol;Acc:1311985]	902	720.768	0.689393	0.168854	4.08278	4.45005e-05	0.000189804
752	ENSRNOG00000008994	Arpc4	actin related protein 2/3 complex, subunit 4 [Source:RGD Symbol;Acc:1310096]	1422	953.677	1.33334	0.157777	8.45082	2.89256e-17	4.25545e-16
753	ENSRNOG00000028062	Arpc5	actin related protein 2/3 complex, subunit 5 [Source:RGD Symbol;Acc:1311791]	1785	4018.95	0.582015	0.140975	4.1285	3.6513e-05	0.00015865
754	ENSRNOG00000014317	Arpc5l	actin related protein 2/3 complex, subunit 5-like [Source:RGD Symbol;Acc:1308867]	1264	358.952	0.759848	0.202982	3.74343	0.000181528	0.000681682
755	ENSRNOG00000014589	Arpin	actin-related protein 2/3 complex inhibitor [Source:RGD Symbol;Acc:1311021]	3818	185.714	0.27799	0.254822	1.09092	0.275309	0.389972
757	ENSRNOG00000030404	Arrb1	arrestin, beta 1 [Source:RGD Symbol;Acc:2156]	2726	1994.22	-0.585499	0.120896	-4.84301	1.27888e-06	7.11681e-06
758	ENSRNOG00000019308	Arrb2	arrestin, beta 2 [Source:RGD Symbol;Acc:2157]	1707	26.4091	0.333558	0.575738	0.579358	0.562348	0.668116
759	ENSRNOG00000007622	Arrdc1	arrestin domain containing 1 [Source:RGD Symbol;Acc:1309961]	1578	68.2465	1.09726	0.395145	2.77684	0.00548895	0.0145982
760	ENSRNOG00000019009	Arrdc2	arrestin domain containing 2 [Source:RGD Symbol;Acc:1309659]	2318	52.228	-1.49498	0.429965	-3.47697	0.000507107	0.0017366
761	ENSRNOG00000045649	Arrdc3	arrestin domain containing 3 [Source:RGD Symbol;Acc:1359478]	1678	1735.72	-1.50328	0.147269	-10.2077	1.8317e-24	3.95684e-23
762	ENSRNOG00000010775	Arrdc4	arrestin domain containing 4 [Source:RGD Symbol;Acc:1311763]	4212	1946.56	1.30028	0.139717	9.3065	1.32118e-20	2.33779e-19
763	ENSRNOG00000012953	Arsa	arylsulfatase A [Source:RGD Symbol;Acc:1310381]	3613	667.688	0.0254532	0.154686	0.164548	0.8693	0.909756
764	ENSRNOG00000011150	Arsb	arylsulfatase B [Source:RGD Symbol;Acc:2158]	3768	937.872	2.19477	0.195206	11.2433	2.4985e-29	6.82819e-28
765	ENSRNOG00000028350	Arse	arylsulfatase E [Source:RGD Symbol;Acc:1304917]	1836	95.264	0.231748	0.342142	0.677343	0.498188	0.611792
766	ENSRNOG00000003931	Arsg	arylsulfatase G [Source:RGD Symbol;Acc:1306571]	6900	88.9214	-0.622964	0.360273	-1.72914	0.0837834	0.149302
767	ENSRNOG00000026060	Arsi	arylsulfatase family, member I [Source:RGD Symbol;Acc:1310242]	1722	8.4484	1.43004	1.08606	1.31672	0.187931	0.287608
769	ENSRNOG00000026937	Arsk	arylsulfatase family, member K [Source:RGD Symbol;Acc:1310182]	3099	459.93	-0.462848	0.171308	-2.70184	0.0068956	0.0178209
770	ENSRNOG00000002256	Art3	ADP-ribosyltransferase 3 [Source:RGD Symbol;Acc:628833]	1480	8985.63	-1.20046	0.121731	-9.86158	6.10815e-23	1.2168e-21
771	ENSRNOG00000019842	Artn	artemin [Source:RGD Symbol;Acc:621427]	1331	39.3753	2.21119	0.548184	4.03366	5.49158e-05	0.00023064
772	ENSRNOG00000018909	Arv1	ARV1 homolog, fatty acid homeostasis modulator [Source:RGD Symbol;Acc:1310264]	1410	115.908	-0.100851	0.305428	-0.330196	0.741252	0.814836
773	ENSRNOG00000001888	Arvcf	ARVCF, delta catenin family member [Source:RGD Symbol;Acc:1306655]	3760	284.621	-1.76811	0.230177	-7.68152	1.57213e-14	1.88056e-13
774	ENSRNOG00000020081	As3mt	arsenite methyltransferase [Source:RGD Symbol;Acc:621325]	1607	155.688	0.320135	0.298283	1.07326	0.283156	0.39877
775	ENSRNOG00000010034	Asah1	N-acylsphingosine amidohydrolase 1 [Source:RGD Symbol;Acc:621568]	1562	5167.24	0.50309	0.14147	3.55615	0.000376328	0.00132448
776	ENSRNOG00000012196	Asah2	N-acylsphingosine amidohydrolase 2 [Source:RGD Symbol;Acc:69410]	4972	179.068	1.70617	0.344385	4.95426	7.2607e-07	4.18922e-06
777	ENSRNOG00000058733	Asap1	ArfGAP with SH3 domain, ankyrin repeat and PH domain 1 [Source:RGD Symbol;Acc:1307379]	3424	563.687	0.490819	0.16851	2.9127	0.00358315	0.0100207
778	ENSRNOG00000061519	Asap2	ArfGAP with SH3 domain, ankyrin repeat and PH domain 2 [Source:RGD Symbol;Acc:1305263]	2928	2394.18	-0.217991	0.133126	-1.63748	0.10153	0.174957
779	ENSRNOG00000049714	Asap3	ArfGAP with SH3 domain, ankyrin repeat and PH domain 3 [Source:RGD Symbol;Acc:1593929]	2712	56.2234	-0.538765	0.402485	-1.3386	0.180701	0.278641
780	ENSRNOG00000020322	Asb1	ankyrin repeat and SOCS box-containing 1 [Source:RGD Symbol;Acc:1310760]	2020	182.086	-0.75393	0.261404	-2.88416	0.00392464	0.0108551
781	ENSRNOG00000017967	Asb13	ankyrin repeat and SOCS box-containing 13 [Source:RGD Symbol;Acc:1310387]	1907	25.5209	0.084354	0.602686	0.139963	0.888689	0.922816
782	ENSRNOG00000013346	Asb14	ankyrin repeat and SOCS box-containing 14 [Source:RGD Symbol;Acc:1596812]	2008	7.67744	-0.715409	1.06851	-0.669537	0.503153	0.615722
783	ENSRNOG00000006365	Asb15	ankyrin repeat and SOCS box containing 15 [Source:RGD Symbol;Acc:727860]	4236	245.807	-1.80595	0.248229	-7.27532	3.45605e-13	3.81882e-12
784	ENSRNOG00000032471	Asb3	ankyrin repeat and SOCS box-containing 3 [Source:RGD Symbol;Acc:1308462]	1959	133.224	-0.338403	0.270048	-1.25312	0.210162	0.313843
785	ENSRNOG00000042630	Asb5	ankyrin repeat and SOCS box-containing 5 [Source:RGD Symbol;Acc:1565973]	1491	35.8501	-1.25465	0.581807	-2.15646	0.0310474	0.0652749
786	ENSRNOG00000024786	Asb6	ankyrin repeat and SOCS box-containing 6 [Source:RGD Symbol;Acc:1308445]	2163	91.0411	-0.258478	0.352746	-0.732761	0.463704	0.580964
787	ENSRNOG00000013795	Asb7	ankyrin repeat and SOCS box-containing 7 [Source:RGD Symbol;Acc:1305154]	4435	563.524	-0.113254	0.180532	-0.627339	0.530437	0.640285
788	ENSRNOG00000010099	Asb8	ankyrin repeat and SOCS box-containing 8 [Source:RGD Symbol;Acc:1309246]	2005	1627.37	-1.04041	0.14409	-7.22054	5.17814e-13	5.6405e-12
789	ENSRNOG00000056647	Ascc1	activating signal cointegrator 1 complex subunit 1 [Source:RGD Symbol;Acc:1359255]	1485	141.077	-0.0150755	0.282952	-0.0532793	0.957509	0.970952
790	ENSRNOG00000007349	Ascc2	activating signal cointegrator 1 complex subunit 2 [Source:RGD Symbol;Acc:1561422]	2250	337.373	0.791863	0.202531	3.90983	9.2361e-05	0.000369709
791	ENSRNOG00000037604	Ascc3	activating signal cointegrator 1 complex subunit 3 [Source:RGD Symbol;Acc:1307995]	7446	2963.47	0.63361	0.141378	4.48167	7.40616e-06	3.6412e-05
792	ENSRNOG00000020434	Ascl2	achaete-scute family bHLH transcription factor 2 [Source:RGD Symbol;Acc:2159]	1572	5.09606	-0.707414	1.27735	-0.553813	0.579707	0.683231
794	ENSRNOG00000000415	Asf1a	anti-silencing function 1A histone chaperone [Source:RGD Symbol;Acc:1311941]	2693	950.453	-0.337219	0.146681	-2.29899	0.0215053	0.04758
795	ENSRNOG00000005115	Asf1b	anti-silencing function 1B histone chaperone [Source:RGD Symbol;Acc:1304918]	1586	89.8358	1.55911	0.357777	4.35777	1.31397e-05	6.1622e-05
796	ENSRNOG00000018693	Asgr1	asialoglycoprotein receptor 1 [Source:RGD Symbol;Acc:2160]	1183	20.155	2.39862	0.871995	2.75072	0.00594639	0.015663
797	ENSRNOG00000020386	Ash1l	ASH1 like histone lysine methyltransferase [Source:RGD Symbol;Acc:1306350]	9490	9923.72	-0.486595	0.119222	-4.08143	4.47604e-05	0.000190594
798	ENSRNOG00000014875	Ash2l	ASH2 like histone lysine methyltransferase complex subunit [Source:RGD Symbol;Acc:1305632]	2107	563.326	-0.0349195	0.166614	-0.209584	0.833992	0.884201
799	ENSRNOG00000008380	Asic3	acid sensing ion channel subunit 3 [Source:RGD Symbol;Acc:708578]	1602	34.0656	-0.202327	0.545943	-0.370601	0.710935	0.790849
800	ENSRNOG00000000903	Asl	argininosuccinate lyase [Source:RGD Symbol;Acc:619974]	1789	123.087	0.46902	0.306367	1.53091	0.125791	0.208081
801	ENSRNOG00000028166	Asmtl	acetylserotonin O-methyltransferase-like [Source:RGD Symbol;Acc:1306877]	1075	23.7955	-0.152718	0.672399	-0.227125	0.820327	0.87508
803	ENSRNOG00000007546	Asns	asparagine synthetase (glutamine-hydrolyzing) [Source:RGD Symbol;Acc:2162]	2070	128.284	-1.0203	0.298279	-3.42063	0.000624764	0.00208585
804	ENSRNOG00000003942	Asnsd1	asparagine synthetase domain containing 1 [Source:RGD Symbol;Acc:1306332]	2133	918.456	0.218527	0.160562	1.36101	0.17351	0.270028
805	ENSRNOG00000019659	Aspa	aspartoacylase [Source:RGD Symbol;Acc:621693]	582	804.6	-1.49317	0.408161	-3.65829	0.000253907	0.000925429
806	ENSRNOG00000019424	Aspdh	aspartate dehydrogenase domain containing [Source:RGD Symbol;Acc:1310111]	1426	6.39099	-2.48961	1.27057	-1.95943	0.0500619	0.0975639
807	ENSRNOG00000012843	Aspg	asparaginase [Source:RGD Symbol;Acc:708388]	2632	30.8176	-0.086545	0.574545	-0.150632	0.880266	0.916859
808	ENSRNOG00000007445	Asph	aspartate-beta-hydroxylase [Source:RGD Symbol;Acc:1312000]	6625	1393.94	-2.23156	0.159952	-13.9514	3.08472e-44	1.48521e-42
809	ENSRNOG00000012318	Aspm	abnormal spindle microtubule assembly [Source:RGD Symbol;Acc:1307111]	9727	2071.74	0.992595	0.126576	7.84186	4.43911e-15	5.55667e-14
810	ENSRNOG00000050431	Aspn	asporin [Source:RGD Symbol;Acc:1549776]	2341	15.7516	3.3131	1.14341	2.89756	0.0037608	0.0104623
811	ENSRNOG00000015410	Aspnl1	asporin-like 1 [Source:RGD Symbol;Acc:9278606]	1525	16.6545	1.14774	0.817221	1.40444	0.160189	0.253408
813	ENSRNOG00000036678	Aspscr1	ASPSCR1 tether for SLC2A4, UBX domain containing [Source:RGD Symbol;Acc:1588666]	1908	61.5885	0.41272	0.409185	1.00864	0.313147	0.431164
814	ENSRNOG00000020202	Asrgl1	asparaginase and isoaspartyl peptidase 1 [Source:RGD Symbol;Acc:708526]	1634	264.951	-1.02856	0.224887	-4.57368	4.79236e-06	2.43245e-05
815	ENSRNOG00000008837	Ass1	argininosuccinate synthase 1 [Source:RGD Symbol;Acc:2163]	1651	6.84093	0.138128	1.1513	0.119976	0.904502	0.934121
816	ENSRNOG00000013059	Aste1	asteroid homolog 1 [Source:RGD Symbol;Acc:1304643]	2406	258.478	-0.643676	0.224248	-2.87037	0.00409993	0.0112972
818	ENSRNOG00000061603	Asxl1	ASXL transcriptional regulator 1 [Source:RGD Symbol;Acc:1561878]	4482	1850.22	-0.899599	0.126046	-7.1371	9.53219e-13	1.01248e-11
819	ENSRNOG00000011908	Asxl2	ASXL transcriptional regulator 2 [Source:RGD Symbol;Acc:1304710]	4045	2420.51	-0.286895	0.128595	-2.23099	0.0256817	0.0555167
820	ENSRNOG00000015383	Asxl3	ASXL transcriptional regulator 3 [Source:RGD Symbol;Acc:1305869]	6654	1001.69	-2.10131	0.143739	-14.6189	2.12809e-48	1.22417e-46
821	ENSRNOG00000010861	Atad1	ATPase family, AAA domain containing 1 [Source:RGD Symbol;Acc:1308570]	3229	4899.04	0.231266	0.145466	1.58983	0.111874	0.189341
822	ENSRNOG00000025604	Atad2	ATPase family, AAA domain containing 2 [Source:RGD Symbol;Acc:1304849]	4122	1571.3	0.282584	0.13729	2.05831	0.0395609	0.0798548
823	ENSRNOG00000058973	Atad2b	ATPase family, AAA domain containing 2B [Source:RGD Symbol;Acc:1566199]	4292	366.667	-1.31002	0.189018	-6.9307	4.18767e-12	4.23426e-11
824	ENSRNOG00000018118	Atad3a	ATPase family, AAA domain containing 3A [Source:RGD Symbol;Acc:1305964]	2356	207.882	0.154052	0.235415	0.654383	0.512865	0.624819
825	ENSRNOG00000021903	Atad5	ATPase family, AAA domain containing 5 [Source:RGD Symbol;Acc:1561464]	6073	976.165	0.127471	0.149723	0.85138	0.394558	0.514358
826	ENSRNOG00000000809	Atat1	alpha tubulin acetyltransferase 1 [Source:RGD Symbol;Acc:1303066]	1424	686.346	0.675332	0.182152	3.70752	0.000209298	0.0007761
827	ENSRNOG00000024414	Ate1	arginyltransferase 1 [Source:RGD Symbol;Acc:1309335]	4516	1812.19	0.407567	0.121556	3.35291	0.000799673	0.00260657
828	ENSRNOG00000061088	Atf1	activating transcription factor 1 [Source:RGD Symbol;Acc:1307360]	2118	930.925	0.558738	0.173304	3.22403	0.001264	0.00394992
829	ENSRNOG00000001597	Atf2	activating transcription factor 2 [Source:RGD Symbol;Acc:621862]	1850	578.836	0.197439	0.169103	1.16757	0.242982	0.351939
830	ENSRNOG00000003745	Atf3	activating transcription factor 3 [Source:RGD Symbol;Acc:2165]	2756	8315.21	-0.440907	0.138543	-3.18245	0.00146033	0.0045111
831	ENSRNOG00000017801	Atf4	activating transcription factor 4 [Source:RGD Symbol;Acc:621863]	1401	4387.77	-1.12645	0.112886	-9.97866	1.89008e-23	3.90184e-22
832	ENSRNOG00000020060	Atf5	activating transcription factor 5 [Source:RGD Symbol;Acc:628902]	1030	232.056	-1.74872	0.229906	-7.60622	2.82225e-14	3.33438e-13
833	ENSRNOG00000024632	Atf6	activating transcription factor 6 [Source:RGD Symbol;Acc:1305471]	4684	5328.92	-0.229379	0.117763	-1.94781	0.0514376	0.0997387
834	ENSRNOG00000000431	Atf6b	activating transcription factor 6 beta [Source:RGD Symbol;Acc:1303317]	2663	257.041	0.0907266	0.219921	0.412541	0.679943	0.765971
835	ENSRNOG00000015269	Atf7	activating transcription factor 7 [Source:RGD Symbol;Acc:1304940]	2223	8130.08	-0.61359	0.118582	-5.17438	2.28665e-07	1.4116e-06
836	ENSRNOG00000008870	Atf7ip	activating transcription factor 7 interacting protein [Source:RGD Symbol;Acc:1306030]	4133	2874.87	-0.398876	0.115432	-3.45552	0.000549227	0.00186257
837	ENSRNOG00000016342	Atg10	autophagy related 10 [Source:RGD Symbol;Acc:1587624]	1590	121.934	-0.471303	0.307681	-1.53179	0.125574	0.207822
838	ENSRNOG00000007756	Atg101	autophagy related 101 [Source:RGD Symbol;Acc:1359310]	1257	211.373	-0.288112	0.253934	-1.13459	0.256546	0.368089
839	ENSRNOG00000000157	Atg12	autophagy related 12 [Source:RGD Symbol;Acc:1306306]	2566	1215.7	0.0760423	0.16606	0.45792	0.64701	0.738074
840	ENSRNOG00000016984	Atg13	autophagy related 13 [Source:RGD Symbol;Acc:1310685]	1437	458.802	-0.0502438	0.17488	-0.287305	0.773879	0.840298
841	ENSRNOG00000011873	Atg14	autophagy related 14 [Source:RGD Symbol;Acc:1304610]	3490	176.898	-0.213962	0.249941	-0.856049	0.391971	0.51219
842	ENSRNOG00000017913	Atg16l1	autophagy related 16-like 1 [Source:RGD Symbol;Acc:1310631]	3281	161.236	-0.709657	0.254106	-2.79276	0.00522598	0.0139763
843	ENSRNOG00000019413	Atg16l2	autophagy related 16-like 2 [Source:RGD Symbol;Acc:1311400]	2097	83.3871	-1.07564	0.385283	-2.79182	0.00524133	0.0140076
844	ENSRNOG00000060707	Atg2a	autophagy related 2A [Source:RGD Symbol;Acc:1589890]	6340	283.277	-0.603027	0.204167	-2.95361	0.00314085	0.0089103
845	ENSRNOG00000004519	Atg2b	autophagy related 2B [Source:RGD Symbol;Acc:1304878]	9661	1768.94	0.632058	0.186311	3.3925	0.000692589	0.00228812
846	ENSRNOG00000002094	Atg3	autophagy related 3 [Source:RGD Symbol;Acc:708464]	878	983.857	-0.42538	0.157571	-2.69961	0.00694213	0.0179231
848	ENSRNOG00000018403	Atg4b	autophagy related 4B, cysteine peptidase [Source:RGD Symbol;Acc:1309664]	1457	211.233	0.26995	0.232379	1.16168	0.245365	0.354621
849	ENSRNOG00000008767	Atg4c	autophagy related 4C, cysteine peptidase [Source:RGD Symbol;Acc:1598323]	1368	310.189	0.168972	0.222694	0.758764	0.447994	0.566037
850	ENSRNOG00000047625	Atg4d	autophagy related 4D, cysteine peptidase [Source:RGD Symbol;Acc:1596392]	1939	57.4084	0.597139	0.401097	1.48877	0.136549	0.222994
851	ENSRNOG00000000322	Atg5	autophagy related 5 [Source:RGD Symbol;Acc:1359580]	738	433.314	0.383197	0.198612	1.92937	0.0536845	0.103378
852	ENSRNOG00000007486	Atg7	autophagy related 7 [Source:RGD Symbol;Acc:1304817]	3028	192.244	0.227991	0.242848	0.938822	0.347822	0.467835
853	ENSRNOG00000018975	Atg9a	autophagy related 9A [Source:RGD Symbol;Acc:1310450]	4083	423.121	-0.363583	0.182753	-1.98948	0.0466482	0.0919967
854	ENSRNOG00000015511	Atic	5-aminoimidazole-4-carboxamide ribonucleotide formyltransferase/IMP cyclohydrolase [Source:RGD Symbol;Acc:70879]	2484	691.825	1.09416	0.15785	6.93162	4.16048e-12	4.21231e-11
855	ENSRNOG00000005063	Atl1	atlastin GTPase 1 [Source:RGD Symbol;Acc:1359232]	2678	1380.99	-0.0724051	0.131252	-0.55165	0.581188	0.68402
856	ENSRNOG00000006523	Atl2	atlastin GTPase 2 [Source:RGD Symbol;Acc:1305125]	2084	769.74	-0.220729	0.162296	-1.36004	0.173818	0.270375
857	ENSRNOG00000021203	Atl3	atlastin GTPase 3 [Source:RGD Symbol;Acc:1309871]	2021	1873.39	0.375141	0.15153	2.4757	0.0132977	0.0315769
858	ENSRNOG00000029773	Atm	ATM serine/threonine kinase [Source:RGD Symbol;Acc:1593265]	12140	1153.49	-0.18122	0.145259	-1.24756	0.212191	0.316338
860	ENSRNOG00000049575	Atn1	atrophin 1 [Source:RGD Symbol;Acc:61832]	4376	917.613	-0.153206	0.20822	-0.735789	0.461859	0.579219
861	ENSRNOG00000010716	Atoh8	atonal bHLH transcription factor 8 [Source:RGD Symbol;Acc:1561512]	2375	12.7422	-1.70487	0.853559	-1.99737	0.0457852	0.0905038
862	ENSRNOG00000013118	Atox1	antioxidant 1 copper chaperone [Source:RGD Symbol;Acc:621684]	553	134.85	1.0763	0.298747	3.6027	0.000314925	0.00112802
863	ENSRNOG00000056228	Atp10a	ATPase phospholipid transporting 10A (putative) [Source:RGD Symbol;Acc:1306150]	5098	14.8608	-1.15759	0.754552	-1.53414	0.124994	0.207049
864	ENSRNOG00000003781	Atp10b	ATPase phospholipid transporting 10B (putative) [Source:RGD Symbol;Acc:1565126]	7189	2999.19	-0.264268	0.131636	-2.00757	0.0446892	0.0886225
865	ENSRNOG00000002312	Atp10d	ATPase phospholipid transporting 10D (putative) [Source:RGD Symbol;Acc:1588541]	4407	48.9241	2.09012	0.556476	3.75599	0.000172655	0.00065123
866	ENSRNOG00000017154	Atp11a	ATPase phospholipid transporting 11A [Source:RGD Symbol;Acc:1308688]	7459	2218.46	0.545107	0.156792	3.47663	0.000507755	0.00173843
867	ENSRNOG00000052116	Atp11b	ATPase phospholipid transporting 11B (putative) [Source:RGD Symbol;Acc:1561719]	3381	653.879	0.123703	0.161278	0.767022	0.443069	0.561754
868	ENSRNOG00000003472	Atp11c	ATPase phospholipid transporting 11C [Source:RGD Symbol;Acc:1564481]	3587	626.354	-0.275421	0.182942	-1.50551	0.132193	0.217104
869	ENSRNOG00000010776	Atp13a1	ATPase 13A1 [Source:RGD Symbol;Acc:1306033]	3987	443.749	0.183675	0.188246	0.975719	0.329204	0.448129
870	ENSRNOG00000008052	Atp13a2	ATPase cation transporting 13A2 [Source:RGD Symbol;Acc:1307977]	3789	146.45	0.429187	0.273402	1.56981	0.11646	0.195509
871	ENSRNOG00000001724	Atp13a3	ATPase 13A3 [Source:RGD Symbol;Acc:1590881]	790	135.312	-1.86741	0.274839	-6.79456	1.08646e-11	1.05614e-10
872	ENSRNOG00000030019	Atp1a1	ATPase Na+/K+ transporting subunit alpha 1 [Source:RGD Symbol;Acc:2167]	3636	1557.37	0.170775	0.139991	1.2199	0.222501	0.328185
873	ENSRNOG00000007290	Atp1a2	ATPase Na+/K+ transporting subunit alpha 2 [Source:RGD Symbol;Acc:2168]	5128	1747.13	-6.43569	0.430569	-14.9469	1.63118e-50	1.00213e-48
874	ENSRNOG00000002934	Atp1b1	ATPase Na+/K+ transporting subunit beta 1 [Source:RGD Symbol;Acc:2170]	2528	21.2391	-1.72412	0.74728	-2.30719	0.0210442	0.0466538
875	ENSRNOG00000011227	Atp1b2	ATPase Na+/K+ transporting subunit beta 2 [Source:RGD Symbol;Acc:2171]	3009	1258.56	-0.612596	0.1676	-3.65511	0.000257073	0.000935859
876	ENSRNOG00000011501	Atp1b3	ATPase Na+/K+ transporting subunit beta 3 [Source:RGD Symbol;Acc:2172]	1818	3492.85	-0.141406	0.12938	-1.09295	0.274415	0.388921
877	ENSRNOG00000007059	Atp1b4	ATPase Na+/K+ transporting family member beta 4 [Source:RGD Symbol;Acc:620994]	4583	12.3384	0.437087	0.875677	0.499142	0.61768	0.714862
878	ENSRNOG00000045629	Atp23	ATP23 metallopeptidase and ATP synthase assembly factor homolog [Source:RGD Symbol;Acc:1588587]	1081	72.6633	0.191164	0.393388	0.485944	0.627007	0.7225
879	ENSRNOG00000001285	Atp2a2	ATPase sarcoplasmic/endoplasmic reticulum Ca2+ transporting 2 [Source:RGD Symbol;Acc:2174]	4283	5284.51	0.385406	0.110394	3.4912	0.00048086	0.00165484
880	ENSRNOG00000004026	Atp2b1	ATPase plasma membrane Ca2+ transporting 1 [Source:RGD Symbol;Acc:621303]	4229	2668.25	-0.457	0.140906	-3.2433	0.00118155	0.00371567
881	ENSRNOG00000061304	Atp2b3	ATPase plasma membrane Ca2+ transporting 3 [Source:RGD Symbol;Acc:621304]	5090	16.49	4.00417	1.55042	2.58264	0.00980479	0.0243204
882	ENSRNOG00000003031	Atp2b4	ATPase plasma membrane Ca2+ transporting 4 [Source:RGD Symbol;Acc:621305]	8531	47.8495	0.598856	0.459548	1.30314	0.192526	0.293325
883	ENSRNOG00000013305	Atp2c1	ATPase secretory pathway Ca2+ transporting 1 [Source:RGD Symbol;Acc:621311]	2754	4004.51	-0.419743	0.129725	-3.23563	0.00121376	0.00380917
900	ENSRNOG00000054352	Atp6ap1	ATPase H+ transporting accessory protein 1 [Source:RGD Symbol;Acc:620423]	2203	1321.72	0.622662	0.166994	3.72865	0.00019251	0.000719406
901	ENSRNOG00000003858	Atp6ap2	ATPase H+ transporting accessory protein 2 [Source:RGD Symbol;Acc:1561269]	2181	567.869	1.05065	0.172663	6.08498	1.16505e-09	9.16235e-09
902	ENSRNOG00000036814	Atp6v0a1	ATPase H+ transporting V0 subunit a1 [Source:RGD Symbol;Acc:68405]	3995	572.396	-0.799213	0.16214	-4.92917	8.25815e-07	4.73449e-06
903	ENSRNOG00000052704	Atp6v0a2	ATPase H+ transporting V0 subunit a2 [Source:RGD Symbol;Acc:621006]	3777	281.411	0.64193	0.204382	3.14084	0.00168465	0.00512469
904	ENSRNOG00000013428	Atp6v0a4	ATPase H+ transporting V0 subunit a4 [Source:RGD Symbol;Acc:1305055]	3154	262.919	-1.58826	0.231565	-6.85879	6.9444e-12	6.88567e-11
905	ENSRNOG00000019655	Atp6v0b	ATPase, H+ transporting, lysosomal V0 subunit B [Source:MGI Symbol;Acc:MGI:1890510]	1005	99.9598	0.380266	0.309754	1.22764	0.219583	0.324486
906	ENSRNOG00000006542	Atp6v0c	ATPase H+ transporting V0 subunit C [Source:RGD Symbol;Acc:621394]	1151	1458.08	1.02517	0.153552	6.67641	2.44864e-11	2.28763e-10
907	ENSRNOG00000017235	Atp6v0d1	ATPase H+ transporting V0 subunit D1 [Source:RGD Symbol;Acc:1306159]	1585	1671.48	0.49271	0.128997	3.81955	0.000133697	0.00051698
908	ENSRNOG00000006926	Atp6v0d2	ATPase H+ transporting V0 subunit D2 [Source:RGD Symbol;Acc:1306900]	1394	6.76144	3.06432	1.26579	2.42089	0.0154828	0.0359268
909	ENSRNOG00000003269	Atp6v0e1	ATPase H+ transporting V0 subunit e1 [Source:RGD Symbol;Acc:621393]	1005	867.099	1.68234	0.151194	11.127	9.27401e-29	2.48152e-27
910	ENSRNOG00000008218	Atp6v0e2	ATPase, H+ transporting V0 subunit e2 [Source:RGD Symbol;Acc:1303238]	862	56.6724	0.540274	0.409257	1.32013	0.186791	0.286165
911	ENSRNOG00000001992	Atp6v1a	ATPase H+ transporting V1 subunit A [Source:RGD Symbol;Acc:1596464]	737	1662.46	0.351144	0.138437	2.53649	0.0111971	0.0272329
912	ENSRNOG00000011891	Atp6v1b2	ATPase H+ transporting V1 subunit B2 [Source:RGD Symbol;Acc:620284]	2715	859.349	0.264371	0.158878	1.66399	0.0961143	0.167334
913	ENSRNOG00000004846	Atp6v1c1	ATPase H+ transporting V1 subunit C1 [Source:RGD Symbol;Acc:1311082]	1744	1092.8	0.0189364	0.145509	0.130139	0.896457	0.928539
914	ENSRNOG00000050553	Atp6v1c2	ATPase H+ transporting V1 subunit C2 [Source:RGD Symbol;Acc:1359430]	1308	180.626	0.822548	0.274611	2.99532	0.00274158	0.00790612
915	ENSRNOG00000009080	Atp6v1d	ATPase H+ transporting V1 subunit D [Source:RGD Symbol;Acc:735119]	1294	1251.3	0.470522	0.154801	3.03953	0.0023695	0.00694925
916	ENSRNOG00000011905	Atp6v1e1	ATPase H+ transporting V1 subunit E1 [Source:RGD Symbol;Acc:735157]	1331	742.783	0.639794	0.182928	3.49751	0.000469619	0.00162014
917	ENSRNOG00000007392	Atp6v1f	ATPase H+ transporting V1 subunit F [Source:RGD Symbol;Acc:621552]	643	511.085	1.54581	0.194059	7.96565	1.64359e-15	2.14477e-14
918	ENSRNOG00000008163	Atp6v1g1	ATPase H+ transporting V1 subunit G1 [Source:RGD Symbol;Acc:1310088]	1074	3701.2	-0.345427	0.122705	-2.81509	0.0048763	0.0131597
919	ENSRNOG00000000840	Atp6v1g2	ATPase H+ transporting V1 subunit G2 [Source:RGD Symbol;Acc:1303186]	1461	7.39027	-1.23411	1.12558	-1.09643	0.272892	0.38712
920	ENSRNOG00000030862	Atp6v1h	ATPase H+ transporting V1 subunit H [Source:RGD Symbol;Acc:1562450]	1948	503.594	0.018549	0.200537	0.0924967	0.926303	0.949106
921	ENSRNOG00000061367	Atp7a	ATPase copper transporting alpha [Source:RGD Symbol;Acc:2179]	487	4435.06	-0.0927056	0.125944	-0.736087	0.461678	0.579086
922	ENSRNOG00000012878	Atp7b	ATPase copper transporting beta [Source:RGD Symbol;Acc:2180]	5506	11.7609	0.00519448	0.862492	0.00602264	0.995195	0.996362
923	ENSRNOG00000034200	Atp8a1	ATPase phospholipid transporting 8A1 [Source:RGD Symbol;Acc:1309619]	3210	1400.98	0.76282	0.134645	5.66543	1.46659e-08	1.03995e-07
924	ENSRNOG00000008053	Atp8a2	ATPase phospholipid transporting 8A2 [Source:RGD Symbol;Acc:1594597]	3789	612.895	-2.85544	0.173917	-16.4184	1.41164e-60	1.11187e-58
925	ENSRNOG00000024952	Atp8b1	ATPase phospholipid transporting 8B1 [Source:RGD Symbol;Acc:1308488]	6028	57.9219	3.02186	0.463572	6.51864	7.09482e-11	6.37994e-10
926	ENSRNOG00000020822	Atp8b2	ATPase phospholipid transporting 8B2 [Source:RGD Symbol;Acc:1597731]	5420	4674.02	-0.0177185	0.122478	-0.144666	0.884974	0.919705
927	ENSRNOG00000024975	Atp8b3	ATPase phospholipid transporting 8B3 [Source:RGD Symbol;Acc:1307622]	4374	9.02105	-1.78923	1.28353	-1.39399	0.163322	0.257146
928	ENSRNOG00000049484	Atp9a	ATPase phospholipid transporting 9A (putative) [Source:RGD Symbol;Acc:621421]	2424	423.715	0.550859	0.180403	3.0535	0.0022619	0.00667189
929	ENSRNOG00000032039	Atp9b	ATPase phospholipid transporting 9B (putative) [Source:RGD Symbol;Acc:1563006]	5102	884.336	0.284105	0.147796	1.92227	0.0545713	0.104809
930	ENSRNOG00000010169	Atpaf1	ATP synthase mitochondrial F1 complex assembly factor 1 [Source:RGD Symbol;Acc:1305417]	4278	373.549	0.591918	0.199813	2.96237	0.00305282	0.00868945
931	ENSRNOG00000003719	Atpaf2	ATP synthase mitochondrial F1 complex assembly factor 2 [Source:RGD Symbol;Acc:1305161]	1462	68.4191	0.39308	0.427899	0.918627	0.358291	0.47877
933	ENSRNOG00000010027	Atr	ATR serine/threonine kinase [Source:RGD Symbol;Acc:1305796]	8759	760.58	0.374317	0.177292	2.1113	0.0347463	0.0716137
934	ENSRNOG00000006326	Atraid	all-trans retinoic acid-induced differentiation factor [Source:RGD Symbol;Acc:1311605]	1029	329.266	0.679807	0.204892	3.31789	0.000907005	0.00291987
935	ENSRNOG00000020670	Atrip	ATR interacting protein [Source:RGD Symbol;Acc:1626390]	2647	81.969	-0.766138	0.363523	-2.10754	0.0350709	0.0721476
936	ENSRNOG00000021240	Atrn	attractin [Source:RGD Symbol;Acc:69063]	8725	9843.99	1.07171	0.126494	8.47243	2.40322e-17	3.55598e-16
937	ENSRNOG00000017406	Atrnl1	attractin like 1 [Source:RGD Symbol;Acc:1563485]	7017	817.595	0.343386	0.144504	2.3763	0.0174872	0.0398561
938	ENSRNOG00000046897	Atrx	ATRX, chromatin remodeler [Source:RGD Symbol;Acc:619795]	471	5917.6	0.453447	0.131801	3.44041	0.000580844	0.00195726
939	ENSRNOG00000016998	Atxn1	ataxin 1 [Source:RGD Symbol;Acc:3624]	4307	218.378	1.18769	0.252623	4.70142	2.58357e-06	1.3831e-05
940	ENSRNOG00000014637	Atxn10	ataxin 10 [Source:RGD Symbol;Acc:621813]	1838	1313.01	1.02353	0.132614	7.71814	1.18039e-14	1.4264e-13
941	ENSRNOG00000001256	Atxn2	ataxin 2 [Source:RGD Symbol;Acc:1306637]	3654	2182.47	-0.0485519	0.123067	-0.394515	0.693201	0.77669
942	ENSRNOG00000018686	Atxn2l	ataxin 2-like [Source:RGD Symbol;Acc:1565868]	4275	2035.51	-0.313171	0.121471	-2.57817	0.00993262	0.0246063
943	ENSRNOG00000005470	Atxn3	ataxin 3 [Source:RGD Symbol;Acc:621567]	3066	2100.02	0.383551	0.197106	1.94591	0.0516651	0.100104
944	ENSRNOG00000007246	Atxn7	ataxin 7 [Source:RGD Symbol;Acc:1562692]	2799	659.779	-1.43588	0.156624	-9.16769	4.83271e-20	8.25646e-19
945	ENSRNOG00000010415	Atxn7l1	ataxin 7-like 1 [Source:RGD Symbol;Acc:1305730]	716	519.569	-0.138163	0.16432	-0.840818	0.40045	0.520436
946	ENSRNOG00000028749	Atxn7l2	ataxin 7-like 2 [Source:RGD Symbol;Acc:1307047]	2406	51.5113	-0.454806	0.450662	-1.0092	0.312881	0.430835
947	ENSRNOG00000020930	Atxn7l3	ataxin 7-like 3 [Source:RGD Symbol;Acc:1311493]	1299	260.021	0.827634	0.254679	3.24971	0.00115522	0.00363585
948	ENSRNOG00000059744	Atxn7l3b	ataxin 7-like 3B [Source:RGD Symbol;Acc:2301984]	3515	1851.93	-0.141347	0.162026	-0.872374	0.383004	0.50317
949	ENSRNOG00000011684	Auh	AU RNA binding methylglutaconyl-CoA hydratase [Source:RGD Symbol;Acc:1306087]	1304	620.603	0.789173	0.188296	4.19114	2.77562e-05	0.000123496
950	ENSRNOG00000022030	Aunip	aurora kinase A and ninein interacting protein [Source:RGD Symbol;Acc:1589922]	1313	13.0005	1.31635	0.901773	1.45974	0.144363	0.233176
951	ENSRNOG00000007842	Aup1	AUP1, lipid droplet regulating VLDL assembly factor [Source:RGD Symbol;Acc:1591777]	1423	236.672	0.510096	0.217622	2.34396	0.0190805	0.0429073
952	ENSRNOG00000004479	Aurka	aurora kinase A [Source:RGD Symbol;Acc:628895]	2358	120.057	1.80777	0.316073	5.71946	1.06861e-08	7.68027e-08
953	ENSRNOG00000018691	Aurkaip1	aurora kinase A interacting protein 1 [Source:RGD Symbol;Acc:1303211]	2011	414.891	-0.06083	0.185333	-0.32822	0.742745	0.816079
954	ENSRNOG00000005659	Aurkb	aurora kinase B [Source:RGD Symbol;Acc:621625]	1811	397.61	1.43445	0.194808	7.36344	1.79228e-13	2.02111e-12
955	ENSRNOG00000015825	Aurkc	aurora kinase C [Source:RGD Symbol;Acc:1309573]	1108	67.4975	-1.27846	0.392521	-3.25705	0.00112577	0.00355119
956	ENSRNOG00000006419	Aven	apoptosis and caspase activation inhibitor [Source:RGD Symbol;Acc:1309928]	1059	138.862	0.52309	0.316859	1.65086	0.0987671	0.171118
957	ENSRNOG00000050419	Avil	advillin [Source:RGD Symbol;Acc:620301]	3014	7.62488	-0.186384	1.01233	-0.184114	0.853924	0.898177
958	ENSRNOG00000013314	Avl9	AVL9 cell migration associated [Source:RGD Symbol;Acc:1564615]	2382	1454.72	-0.0949866	0.142704	-0.665618	0.505655	0.618341
959	ENSRNOG00000014828	Avpi1	arginine vasopressin-induced 1 [Source:RGD Symbol;Acc:621721]	1084	457.364	2.80767	0.202752	13.8478	1.31204e-43	6.18146e-42
960	ENSRNOG00000004400	Avpr1a	arginine vasopressin receptor 1A [Source:RGD Symbol;Acc:2185]	1900	19.0067	2.24379	0.917703	2.44501	0.0144848	0.0339807
962	ENSRNOG00000055010	Axin2	axin 2 [Source:RGD Symbol;Acc:69259]	3989	84.3987	-0.258318	0.348759	-0.740676	0.45889	0.576365
963	ENSRNOG00000020716	Axl	Axl receptor tyrosine kinase [Source:RGD Symbol;Acc:620028]	4271	2583.59	1.21485	0.134202	9.05237	1.39895e-19	2.35597e-18
964	ENSRNOG00000010096	Azi2	5-azacytidine induced 2 [Source:RGD Symbol;Acc:1310530]	1996	728.437	0.0084099	0.157715	0.0533232	0.957474	0.970952
965	ENSRNOG00000005333	Azin1	antizyme inhibitor 1 [Source:RGD Symbol;Acc:61934]	4186	5381.93	0.132821	0.436618	0.304203	0.760973	0.830098
966	ENSRNOG00000017123	B2m	beta-2 microglobulin [Source:RGD Symbol;Acc:2189]	1827	23508.8	0.276502	0.115445	2.3951	0.0166159	0.038164
967	ENSRNOG00000012019	B3galnt1	beta-1,3-N-acetylgalactosaminyltransferase 1 (globoside blood group) [Source:RGD Symbol;Acc:1304797]	1888	1040.35	2.76406	0.157871	17.5084	1.23687e-68	1.23357e-66
968	ENSRNOG00000016855	B3galnt2	beta-1,3-N-acetylgalactosaminyltransferase 2 [Source:RGD Symbol;Acc:1306946]	3936	805.047	-0.564793	0.164195	-3.43976	0.000582229	0.00196064
969	ENSRNOG00000003251	B3galt2	Beta-1,3-galactosyltransferase 2 [Source:RGD Symbol;Acc:1586615]	4463	138.967	-1.18607	0.344342	-3.44446	0.000572192	0.00193447
970	ENSRNOG00000030983	B3galt5	Beta-1,3-galactosyltransferase 5 [Source:RGD Symbol;Acc:1306727]	5264	18.5283	0.84961	0.836669	1.01547	0.309883	0.427666
971	ENSRNOG00000019979	B3galt6	Beta-1,3-galactosyltransferase 6 [Source:RGD Symbol;Acc:1309558]	2137	59.4881	-0.0906207	0.405461	-0.2235	0.823146	0.877113
972	ENSRNOG00000007142	B3gat1	beta-1,3-glucuronyltransferase 1 [Source:RGD Symbol;Acc:70880]	3582	43.009	-2.95128	0.528554	-5.58369	2.35468e-08	1.62981e-07
973	ENSRNOG00000019804	B3gat3	beta-1,3-glucuronyltransferase 3 [Source:RGD Symbol;Acc:1311968]	1574	159.053	1.67488	0.277178	6.0426	1.51648e-09	1.17932e-08
974	ENSRNOG00000061346	B3glct	beta 3-glucosyltransferase [Source:RGD Symbol;Acc:1588723]	1694	1156.95	-0.984409	0.148942	-6.60935	3.86004e-11	3.53526e-10
975	ENSRNOG00000009267	B3gnt2	UDP-GlcNAc:betaGal beta-1,3-N-acetylglucosaminyltransferase 2 [Source:RGD Symbol;Acc:1310077]	2934	408.21	1.87528	0.212228	8.83615	9.90761e-19	1.59508e-17
976	ENSRNOG00000008544	B3gnt4	UDP-GlcNAc:betaGal beta-1,3-N-acetylglucosaminyltransferase 4 [Source:RGD Symbol;Acc:1309612]	1414	7.30128	2.30546	1.32278	1.74289	0.0813529	0.145774
977	ENSRNOG00000046258	B3gnt5	UDP-GlcNAc:betaGal beta-1,3-N-acetylglucosaminyltransferase 5 [Source:RGD Symbol;Acc:70955]	4198	2066.93	0.857629	0.13484	6.36034	2.01304e-10	1.73212e-09
978	ENSRNOG00000053895	B3gnt9	UDP-GlcNAc:betaGal beta-1,3-N-acetylglucosaminyltransferase 9 [Source:RGD Symbol;Acc:1310170]	1588	300.802	-0.150844	0.21942	-0.687467	0.491788	0.605773
979	ENSRNOG00000049724	B3gntl1	UDP-GlcNAc:betaGal beta-1,3-N-acetylglucosaminyltransferase-like 1 [Source:RGD Symbol;Acc:1359497]	1511	188.571	-1.45903	0.255865	-5.70236	1.1816e-08	8.45678e-08
980	ENSRNOG00000010344	B4galnt3	beta-1,4-N-acetyl-galactosaminyl transferase 3 [Source:RGD Symbol;Acc:1561056]	2970	9.79554	-3.34184	1.03481	-3.22942	0.0012404	0.00388406
981	ENSRNOG00000059461	B4galt1	beta-1,4-galactosyltransferase 1 [Source:RGD Symbol;Acc:620900]	2291	274.753	0.240999	0.217171	1.10972	0.267118	0.380018
982	ENSRNOG00000019609	B4galt2	beta-1,4-galactosyltransferase 2 [Source:RGD Symbol;Acc:1305358]	2019	137.815	1.17182	0.286453	4.09081	4.29871e-05	0.000184018
983	ENSRNOG00000003551	B4galt3	beta-1,4-galactosyltransferase 3 [Source:RGD Symbol;Acc:1359221]	2010	129.731	0.530624	0.290629	1.82578	0.0678839	0.125815
984	ENSRNOG00000003114	B4galt4	beta-1,4-galactosyltransferase 4 [Source:RGD Symbol;Acc:1307880]	2139	330.357	-0.293035	0.215552	-1.35947	0.173999	0.270519
985	ENSRNOG00000008283	B4galt5	beta-1,4-galactosyltransferase 5 [Source:RGD Symbol;Acc:1310062]	1831	716.396	-0.405053	0.160762	-2.51957	0.0117497	0.028357
986	ENSRNOG00000015895	B4galt6	beta-1,4-galactosyltransferase 6 [Source:RGD Symbol;Acc:71046]	5718	493.257	-0.797133	0.166677	-4.7825	1.7313e-06	9.44957e-06
987	ENSRNOG00000021886	B4galt7	beta-1,4-galactosyltransferase 7 [Source:RGD Symbol;Acc:1309214]	1562	46.3915	0.626143	0.489409	1.27939	0.200761	0.302897
988	ENSRNOG00000020110	B4gat1	beta-1,4-glucuronyltransferase 1 [Source:RGD Symbol;Acc:1309541]	1980	257.51	0.350325	0.239261	1.4642	0.14314	0.231556
989	ENSRNOG00000002462	B9d1	B9 domain containing 1 [Source:RGD Symbol;Acc:1305522]	829	195.819	0.480369	0.241043	1.99288	0.0462745	0.0913256
990	ENSRNOG00000028753	B9d2	B9 domain containing 2 [Source:RGD Symbol;Acc:1566122]	1221	50.164	0.29391	0.442541	0.664142	0.506599	0.619052
991	ENSRNOG00000004697	Baalc	BAALC binder of MAP3K1 and KLF4 [Source:RGD Symbol;Acc:628703]	3011	3307.88	3.92003	0.15983	24.5262	7.75827e-133	3.40455e-130
992	ENSRNOG00000007395	Baat	bile acid CoA:amino acid N-acyltransferase [Source:RGD Symbol;Acc:2190]	1703	5.26484	-2.04185	1.35995	-1.50142	0.133248	0.218462
993	ENSRNOG00000017071	Babam1	BRISC and BRCA1 A complex member 1 [Source:RGD Symbol;Acc:1359516]	1346	111.773	1.02128	0.311694	3.27656	0.0010508	0.0033383
994	ENSRNOG00000016847	Bace1	beta-secretase 1 [Source:RGD Symbol;Acc:2191]	2226	163.95	-0.846067	0.249968	-3.38471	0.00071254	0.00234797
995	ENSRNOG00000001953	Bace2	beta-secretase 2 [Source:RGD Symbol;Acc:1303241]	1769	549.059	1.42482	0.169924	8.38503	5.07143e-17	7.32757e-16
996	ENSRNOG00000001582	Bach1	BTB domain and CNC homolog 1 [Source:RGD Symbol;Acc:1306693]	3232	604.572	-0.411777	0.191541	-2.14982	0.0315698	0.06615
997	ENSRNOG00000006170	Bach2	BTB domain and CNC homolog 2 [Source:RGD Symbol;Acc:1562865]	3754	118.896	-0.676211	0.32052	-2.10973	0.0348814	0.0718444
998	ENSRNOG00000021147	Bad	BCL2-associated agonist of cell death [Source:RGD Symbol;Acc:620103]	1001	124.392	0.755662	0.304071	2.48515	0.0129497	0.0308507
999	ENSRNOG00000008277	Bag1	Bcl2 associated athanogene 1 [Source:RGD Symbol;Acc:1305203]	1308	740.994	1.51405	0.16923	8.94673	3.66156e-19	6.04059e-18
1000	ENSRNOG00000012709	Bag2	Bcl2-associated athanogene 2 [Source:RGD Symbol;Acc:1585173]	1554	54.3702	1.27354	0.440695	2.88984	0.00385432	0.0106895
1001	ENSRNOG00000020298	Bag3	Bcl2-associated athanogene 3 [Source:RGD Symbol;Acc:1307794]	2425	852.69	0.399217	0.198179	2.01443	0.0439645	0.0873885
1002	ENSRNOG00000042560	Bag4	BCL2-associated athanogene 4 [Source:RGD Symbol;Acc:1560875]	1371	56.4524	0.304112	0.424859	0.715795	0.474118	0.590111
1003	ENSRNOG00000011527	Bag5	BCL2-associated athanogene 5 [Source:RGD Symbol;Acc:1310847]	1701	707.075	0.0807914	0.173752	0.464981	0.641945	0.734256
1004	ENSRNOG00000000851	Bag6	BCL2-associated athanogene 6 [Source:RGD Symbol;Acc:71064]	3586	896.365	0.342301	0.158169	2.16415	0.0304529	0.0641952
1005	ENSRNOG00000043102	Bahcc1	BAH domain and coiled-coil containing 1 [Source:RGD Symbol;Acc:1306500]	7806	282.184	0.714511	0.231399	3.08779	0.00201651	0.00602794
1006	ENSRNOG00000010428	Bahd1	bromo adjacent homology domain containing 1 [Source:RGD Symbol;Acc:1563127]	4334	239.43	-0.0291498	0.218125	-0.133638	0.893689	0.92663
1007	ENSRNOG00000004049	Baiap2	BAR/IMD domain containing adaptor protein 2 [Source:RGD Symbol;Acc:619814]	1798	470.302	0.488371	0.172075	2.83812	0.00453797	0.0123557
1008	ENSRNOG00000001007	Baiap2l1	BAI1-associated protein 2-like 1 [Source:RGD Symbol;Acc:1308452]	2276	47.2788	1.05572	0.445597	2.36923	0.0178253	0.0405418
1009	ENSRNOG00000000485	Bak1	BCL2-antagonist/killer 1 [Source:RGD Symbol;Acc:621635]	1931	292.271	1.0475	0.25348	4.13247	3.58881e-05	0.000156312
1010	ENSRNOG00000016066	Bambi	BMP and activin membrane-bound inhibitor [Source:RGD Symbol;Acc:621831]	1466	31.3582	-1.94038	0.573631	-3.38262	0.000717983	0.00236388
1011	ENSRNOG00000020460	Banf1	barrier to autointegration factor 1 [Source:RGD Symbol;Acc:620662]	763	312.128	0.605436	0.211918	2.85693	0.00427757	0.0117236
1012	ENSRNOG00000019140	Banp	Btg3 associated nuclear protein [Source:RGD Symbol;Acc:1307464]	2100	500.952	0.493885	0.189585	2.60508	0.00918527	0.0229804
1013	ENSRNOG00000019097	Bap1	Brca1 associated protein 1 [Source:RGD Symbol;Acc:1311938]	3751	779.733	0.286649	0.165106	1.73615	0.082537	0.147458
1014	ENSRNOG00000014960	Bard1	BRCA1 associated RING domain 1 [Source:RGD Symbol;Acc:621072]	3471	237.43	0.48108	0.230609	2.08613	0.0369667	0.0754714
1015	ENSRNOG00000003716	Batf3	basic leucine zipper ATF-like transcription factor 3 [Source:RGD Symbol;Acc:620501]	399	29.1253	1.25322	0.575103	2.17913	0.0293219	0.0621523
1016	ENSRNOG00000020876	Bax	BCL2 associated X, apoptosis regulator [Source:RGD Symbol;Acc:2192]	831	165.575	0.400528	0.266076	1.50531	0.132244	0.217164
1017	ENSRNOG00000006828	Baz1a	bromodomain adjacent to zinc finger domain, 1A [Source:RGD Symbol;Acc:1306199]	4566	1213.71	0.682826	0.133569	5.11215	3.18511e-07	1.92903e-06
1018	ENSRNOG00000001453	Baz1b	bromodomain adjacent to zinc finger domain, 1B [Source:RGD Symbol;Acc:1597089]	6833	2570.95	0.0561834	0.130623	0.430118	0.66711	0.754614
1019	ENSRNOG00000053881	Baz2a	bromodomain adjacent to zinc finger domain, 2A [Source:RGD Symbol;Acc:1305037]	5055	940.723	-0.263851	0.140708	-1.87516	0.06077	0.114636
1020	ENSRNOG00000056984	Baz2b	bromodomain adjacent to zinc finger domain, 2B [Source:RGD Symbol;Acc:1309801]	7645	3044.5	-0.293186	0.118104	-2.48243	0.0130489	0.031063
1022	ENSRNOG00000047019	Bbip1	BBSome interacting protein 1 [Source:RGD Symbol;Acc:6498801]	201	144.405	0.604434	0.276559	2.18555	0.0288485	0.0612927
1023	ENSRNOG00000011376	Bbof1	basal body orientation factor 1 [Source:RGD Symbol;Acc:1560978]	1939	41.4227	-0.774159	0.479672	-1.61393	0.106542	0.181759
1024	ENSRNOG00000019832	Bbs1	Bardet-Biedl syndrome 1 [Source:RGD Symbol;Acc:1307581]	4166	303.74	0.0965886	0.217425	0.44424	0.656869	0.746162
1025	ENSRNOG00000026913	Bbs10	Bardet-Biedl syndrome 10 [Source:RGD Symbol;Acc:1560748]	2678	88.0085	-0.298624	0.372203	-0.802314	0.422371	0.54191
1026	ENSRNOG00000007510	Bbs12	Bardet-Biedl syndrome 12 [Source:RGD Symbol;Acc:1561608]	2514	123.22	0.569905	0.319786	1.78214	0.0747257	0.135985
1027	ENSRNOG00000019020	Bbs2	Bardet-Biedl syndrome 2 [Source:RGD Symbol;Acc:71091]	2573	528.978	-0.723478	0.173507	-4.16973	3.04964e-05	0.000134712
1028	ENSRNOG00000026171	Bbs4	Bardet-Biedl syndrome 4 [Source:RGD Symbol;Acc:1309134]	2510	350.009	-0.542505	0.189471	-2.86327	0.00419297	0.0115226
1029	ENSRNOG00000007127	Bbs5	Bardet-Biedl syndrome 5 [Source:RGD Symbol;Acc:1310718]	1368	60.2731	0.931238	0.43006	2.16537	0.0303594	0.0640244
1030	ENSRNOG00000015816	Bbs7	Bardet-Biedl syndrome 7 [Source:RGD Symbol;Acc:1309264]	2888	388.547	0.197004	0.179871	1.09525	0.273407	0.387743
1031	ENSRNOG00000015189	Bbs9	Bardet-Biedl syndrome 9 [Source:RGD Symbol;Acc:1308472]	1778	377.464	-0.220822	0.197332	-1.11904	0.263124	0.375308
1032	ENSRNOG00000001971	Bbx	BBX high mobility group box domain containing [Source:RGD Symbol;Acc:1309769]	2963	754.036	0.0825737	0.169433	0.487354	0.626008	0.721673
1033	ENSRNOG00000029399	Bcam	basal cell adhesion molecule (Lutheran blood group) [Source:RGD Symbol;Acc:68378]	2427	106.181	-0.319363	0.300238	-1.0637	0.287465	0.40325
1034	ENSRNOG00000007884	Bcap29	B-cell receptor-associated protein 29 [Source:RGD Symbol;Acc:1359431]	1716	437.594	1.36218	0.192792	7.06555	1.59976e-12	1.6749e-11
1035	ENSRNOG00000055756	Bcap31	B-cell receptor-associated protein 31 [Source:RGD Symbol;Acc:1302944]	1201	1688.7	0.495912	0.129559	3.82769	0.000129351	0.000501566
1036	ENSRNOG00000019253	Bcar1	BCAR1 scaffold protein, Cas family member [Source:RGD Symbol;Acc:2406]	3335	534.737	1.04702	0.176598	5.92879	3.05169e-09	2.31461e-08
1037	ENSRNOG00000013737	Bcar3	BCAR3 adaptor protein, NSP family member [Source:RGD Symbol;Acc:1311688]	3337	288.065	-0.167966	0.199725	-0.840987	0.400355	0.520357
1038	ENSRNOG00000012906	Bcas1	breast carcinoma amplified sequence 1 [Source:RGD Symbol;Acc:628644]	2675	2269.27	-4.67823	0.156767	-29.8419	1.11741e-195	1.14415e-192
1039	ENSRNOG00000018783	Bcas2	BCAS2, pre-mRNA processing factor [Source:RGD Symbol;Acc:1306485]	1096	437.433	0.0128683	0.186118	0.0691405	0.944878	0.962615
1041	ENSRNOG00000015514	Bcat1	branched chain amino acid transaminase 1 [Source:RGD Symbol;Acc:2195]	2497	206.506	4.70695	0.442733	10.6316	2.12472e-26	5.02829e-25
1042	ENSRNOG00000020956	Bcat2	branched chain amino acid transaminase 2 [Source:RGD Symbol;Acc:68948]	1521	106.127	0.634412	0.303837	2.088	0.0367975	0.0751981
1043	ENSRNOG00000018066	Bccip	BRCA2 and CDKN1A interacting protein [Source:RGD Symbol;Acc:1307362]	1863	616.152	0.122225	0.168833	0.723944	0.4691	0.585289
1044	ENSRNOG00000058430	Bcdin3d	BCDIN3 domain containing RNA methyltransferase [Source:RGD Symbol;Acc:1306433]	1227	22.0341	0.705469	0.705433	1.00005	0.317286	0.435613
1045	ENSRNOG00000009826	Bche	butyrylcholinesterase [Source:RGD Symbol;Acc:619996]	6423	310.338	-0.586461	0.24918	-2.35356	0.0185944	0.0420296
1046	ENSRNOG00000020607	Bckdha	branched chain keto acid dehydrogenase E1 subunit alpha [Source:RGD Symbol;Acc:2196]	1896	55.5147	-0.321514	0.45175	-0.711709	0.476645	0.592681
1047	ENSRNOG00000009928	Bckdhb	branched chain keto acid dehydrogenase E1 subunit beta [Source:RGD Symbol;Acc:2197]	1494	66.5012	-0.387528	0.394488	-0.982357	0.325924	0.445133
1048	ENSRNOG00000019485	Bckdk	branched chain ketoacid dehydrogenase kinase [Source:RGD Symbol;Acc:2198]	1798	280.397	0.761622	0.210788	3.61321	0.000302435	0.00108734
1049	ENSRNOG00000042389	Bcl10	BCL10, immune signaling adaptor [Source:RGD Symbol;Acc:620544]	1592	1299.33	-0.929716	0.16054	-5.79116	6.99e-09	5.12455e-08
1050	ENSRNOG00000002791	Bcl2	BCL2, apoptosis regulator [Source:RGD Symbol;Acc:2199]	1179	399.314	-0.828651	0.217461	-3.81057	0.000138646	0.000533967
1051	ENSRNOG00000047606	Bcl2a1	BCL2-related protein A1 [Source:RGD Symbol;Acc:620621]	834	13.9375	1.19559	0.914955	1.30672	0.191308	0.291729
1052	ENSRNOG00000007946	Bcl2l1	Bcl2-like 1 [Source:RGD Symbol;Acc:2200]	2368	779.384	-0.128025	0.173148	-0.739396	0.459667	0.577176
1053	ENSRNOG00000016551	Bcl2l11	BCL2 like 11 [Source:RGD Symbol;Acc:628774]	5091	1209.48	-0.906168	0.143946	-6.29519	3.07018e-10	2.5952e-09
1054	ENSRNOG00000020486	Bcl2l12	BCL2 like 12 [Source:RGD Symbol;Acc:1307361]	1692	58.2035	-0.175194	0.447237	-0.391726	0.695261	0.778601
1055	ENSRNOG00000012394	Bcl2l13	BCL2 like 13 [Source:RGD Symbol;Acc:1306985]	1690	323.234	-0.375737	0.198413	-1.89371	0.0582639	0.110761
1056	ENSRNOG00000037149	Bcl2l15	BCL2-like 15 [Source:RGD Symbol;Acc:1562344]	850	6.56508	-1.50813	1.24473	-1.21161	0.225661	0.331985
1057	ENSRNOG00000015732	Bcl2l2	Bcl2-like 2 [Source:RGD Symbol;Acc:620717]	3520	1019.36	0.0844379	0.159971	0.527831	0.597616	0.697901
1058	ENSRNOG00000043416	Bcl3	BCL3, transcription coactivator [Source:RGD Symbol;Acc:1589465]	1885	329.317	-1.5499	0.200725	-7.72151	1.14961e-14	1.3903e-13
1059	ENSRNOG00000001843	Bcl6	BCL6, transcription repressor [Source:RGD Symbol;Acc:1309345]	3389	787.171	1.20061	0.211599	5.67397	1.39523e-08	9.91642e-08
1060	ENSRNOG00000059956	Bcl6b	BCL6B, transcription repressor [Source:RGD Symbol;Acc:1563179]	3346	24.3554	0.189448	0.633977	0.298824	0.765074	0.833506
1061	ENSRNOG00000056017	Bcl7a	BAF chromatin remodeling complex subunit BCL7A [Source:RGD Symbol;Acc:1585128]	633	329.705	0.11787	0.206381	0.571129	0.567912	0.672674
1062	ENSRNOG00000032705	Bcl7b	BAF chromatin remodeling complex subunit BCL7B [Source:RGD Symbol;Acc:1597090]	1617	135.313	-0.553035	0.278066	-1.98886	0.0467162	0.0920479
1063	ENSRNOG00000018916	Bcl7c	BAF chromatin remodeling complex subunit BCL7C [Source:RGD Symbol;Acc:1308439]	986	106.486	0.35086	0.360316	0.973758	0.330177	0.449107
1064	ENSRNOG00000017516	Bcl9	BCL9, transcription coactivator [Source:RGD Symbol;Acc:1306934]	5717	676.514	-0.33297	0.230597	-1.44395	0.148753	0.238885
1065	ENSRNOG00000012420	Bcl9l	BCL9 like [Source:RGD Symbol;Acc:1309096]	5711	593.197	-0.201023	0.182063	-1.10414	0.269533	0.382903
1066	ENSRNOG00000058050	Bclaf1	BCL2-associated transcription factor 1 [Source:RGD Symbol;Acc:1309704]	4941	7405.53	-0.56559	0.120789	-4.68246	2.83452e-06	1.50226e-05
1067	ENSRNOG00000034240	Bcor	BCL6 co-repressor [Source:RGD Symbol;Acc:1562735]	6412	1703.43	0.0206763	0.134156	0.154121	0.877514	0.915048
1068	ENSRNOG00000005076	Bcorl1	BCL6 co-repressor-like 1 [Source:RGD Symbol;Acc:1566108]	6847	481.473	-1.11669	0.164941	-6.7702	1.28608e-11	1.24154e-10
1069	ENSRNOG00000001304	Bcr	BCR activator of RhoGEF and GTPase [Source:RGD Symbol;Acc:1307993]	3856	243.559	-1.77373	0.212363	-8.35238	6.69023e-17	9.59433e-16
1070	ENSRNOG00000016754	Bcs1l	BCS1 homolog, ubiquinol-cytochrome c reductase complex chaperone [Source:RGD Symbol;Acc:1359658]	1649	62.4598	0.273168	0.405084	0.674349	0.50009	0.613106
1071	ENSRNOG00000001736	Bdh1	3-hydroxybutyrate dehydrogenase 1 [Source:RGD Symbol;Acc:620131]	2261	46.2657	-0.164521	0.454432	-0.362035	0.717326	0.795481
1072	ENSRNOG00000014490	Bdh2	3-hydroxybutyrate dehydrogenase 2 [Source:RGD Symbol;Acc:1309898]	1156	48.1674	-0.172957	0.492868	-0.35092	0.725648	0.802046
1073	ENSRNOG00000047466	Bdnf	brain-derived neurotrophic factor [Source:RGD Symbol;Acc:2202]	4291	75.319	1.97041	0.518242	3.80211	0.000143471	0.000550479
1074	ENSRNOG00000017864	Bdp1	B double prime 1, subunit of RNA polymerase III transcription initiation factor IIIB [Source:RGD Symbol;Acc:1308512]	901	3246.55	-0.371573	0.132333	-2.80787	0.0049871	0.0134075
1075	ENSRNOG00000013301	Bean1	brain expressed, associated with NEDD4, 1 [Source:RGD Symbol;Acc:1562003]	975	224.711	-1.17576	0.245279	-4.79358	1.6383e-06	8.98665e-06
1076	ENSRNOG00000020513	Becn1	beclin 1 [Source:RGD Symbol;Acc:620190]	1330	1253.1	0.183523	0.140951	1.30203	0.192905	0.293786
1077	ENSRNOG00000004650	Begain	brain-enriched guanylate kinase-associated [Source:RGD Symbol;Acc:708347]	2797	16.2463	-0.959278	0.777153	-1.23435	0.217073	0.321662
1078	ENSRNOG00000046505	Bend3	BEN domain containing 3 [Source:RGD Symbol;Acc:1596570]	3963	469.095	0.251133	0.205982	1.2192	0.222769	0.328517
1079	ENSRNOG00000053303	Bend4	BEN domain containing 4 [Source:RGD Symbol;Acc:1584735]	1378	555.477	2.66507	0.215097	12.3901	2.95583e-35	1.04125e-33
1080	ENSRNOG00000008025	Bend5	BEN domain containing 5 [Source:RGD Symbol;Acc:1584958]	1834	21.1909	1.27495	0.771864	1.65177	0.0985805	0.170895
1081	ENSRNOG00000052376	Bend6	BEN domain containing 6 [Source:RGD Symbol;Acc:1310392]	1114	36.8759	4.41863	0.863678	5.11606	3.11982e-07	1.89172e-06
1082	ENSRNOG00000022712	Bend7	BEN domain containing 7 [Source:RGD Symbol;Acc:1305898]	1294	24.9422	0.476306	0.653845	0.728469	0.466327	0.583108
1083	ENSRNOG00000020346	Best1	bestrophin 1 [Source:RGD Symbol;Acc:1311656]	4501	30.1883	-2.7613	0.581385	-4.74952	2.03897e-06	1.10425e-05
1084	ENSRNOG00000011008	Bet1	Bet1 golgi vesicular membrane trafficking protein [Source:RGD Symbol;Acc:2203]	1516	627.272	0.300322	0.185899	1.61551	0.1062	0.181276
1085	ENSRNOG00000013165	Bet1l	Bet1 golgi vesicular membrane trafficking protein-like [Source:RGD Symbol;Acc:71051]	1380	289.337	-0.637906	0.209951	-3.03835	0.00237874	0.00696969
1086	ENSRNOG00000032729	Bex2	brain expressed X-linked 2 [Source:RGD Symbol;Acc:1564466]	775	7.62152	-1.83848	1.30882	-1.40469	0.160114	0.253336
1087	ENSRNOG00000028822	Bex3	brain expressed X-linked 3 [Source:RGD Symbol;Acc:3148]	766	303.211	-0.42028	0.200453	-2.09665	0.0360245	0.0738522
1088	ENSRNOG00000060103	Bex4	brain expressed, X-linked 4 [Source:RGD Symbol;Acc:1564749]	357	30.3708	-0.26588	0.611821	-0.434572	0.663873	0.752449
1089	ENSRNOG00000003151	Bfar	bifunctional apoptosis regulator [Source:RGD Symbol;Acc:1304791]	2763	801.35	0.719813	0.187658	3.83577	0.000125171	0.000486708
1090	ENSRNOG00000005707	Bfsp1	beaded filament structural protein 1 [Source:RGD Symbol;Acc:2205]	2132	16.9648	-0.61269	0.79553	-0.770166	0.441201	0.559849
1091	ENSRNOG00000019607	Bglap	bone gamma-carboxyglutamate protein [Source:RGD Symbol;Acc:2206]	487	9.98837	-0.210895	1.03692	-0.203385	0.838834	0.887976
1092	ENSRNOG00000055962	Bgn	biglycan [Source:RGD Symbol;Acc:2207]	2426	256.638	1.6425	0.337874	4.86128	1.16629e-06	6.54954e-06
1093	ENSRNOG00000003191	Bhlhb9	basic helix-loop-helix family member B9 [Source:RGD Symbol;Acc:1303224]	2701	638.107	0.487468	0.229571	2.12339	0.0337212	0.0697728
1094	ENSRNOG00000007152	Bhlhe40	basic helix-loop-helix family, member e40 [Source:RGD Symbol;Acc:68439]	2376	706.637	-2.05774	0.167336	-12.2971	9.39083e-35	3.24851e-33
1095	ENSRNOG00000048961	Bhlhe41	basic helix-loop-helix family, member e41 [Source:RGD Symbol;Acc:70900]	1194	416.83	1.04889	0.511142	2.05205	0.0401652	0.0808728
1096	ENSRNOG00000000614	Bicc1	BicC family RNA binding protein 1 [Source:RGD Symbol;Acc:1307459]	3226	93.7347	1.72108	0.357569	4.81327	1.48477e-06	8.17371e-06
1097	ENSRNOG00000036911	Bicd1	BICD cargo adaptor 1 [Source:RGD Symbol;Acc:1309444]	4139	1970.53	-0.664513	0.137303	-4.83975	1.30005e-06	7.21887e-06
1098	ENSRNOG00000016031	Bicd2	BICD cargo adaptor 2 [Source:RGD Symbol;Acc:735093]	6323	2480.21	0.795187	0.143932	5.52475	3.29955e-08	2.2404e-07
1099	ENSRNOG00000012439	Bid	BH3 interacting domain death agonist [Source:RGD Symbol;Acc:620160]	1992	236.816	-0.585158	0.212699	-2.75111	0.00593933	0.015647
1100	ENSRNOG00000012852	Bin1	bridging integrator 1 [Source:RGD Symbol;Acc:621786]	2432	565.2	0.512956	0.18453	2.7798	0.00543924	0.0144836
1101	ENSRNOG00000018023	Bin3	bridging integrator 3 [Source:RGD Symbol;Acc:1308253]	1549	839.236	0.434706	0.167359	2.59745	0.00939192	0.0234477
1102	ENSRNOG00000010602	Birc2	baculoviral IAP repeat-containing 2 [Source:RGD Symbol;Acc:620690]	3254	2200.83	-0.976826	0.153468	-6.365	1.95293e-10	1.68417e-09
1103	ENSRNOG00000005731	Birc3	baculoviral IAP repeat-containing 3 [Source:RGD Symbol;Acc:621282]	2247	512.554	-1.46952	0.180413	-8.14526	3.78457e-16	5.13946e-15
1104	ENSRNOG00000050819	Birc5	baculoviral IAP repeat-containing 5 [Source:RGD Symbol;Acc:70499]	873	58.5515	2.102	0.466252	4.50828	6.53557e-06	3.24854e-05
1105	ENSRNOG00000027191	Birc6	baculoviral IAP repeat-containing 6 [Source:RGD Symbol;Acc:1307247]	11979	6775.85	-0.316884	0.148648	-2.13178	0.0330251	0.0686935
1106	ENSRNOG00000022894	Bivm	basic, immunoglobulin-like variable motif containing [Source:RGD Symbol;Acc:1311888]	1509	725.859	0.0894299	0.172027	0.51986	0.603161	0.702666
1107	ENSRNOG00000024437	Blcap	BLCAP, apoptosis inducing factor [Source:RGD Symbol;Acc:621666]	1934	919.002	-0.229158	0.155412	-1.47452	0.140342	0.227856
1108	ENSRNOG00000020551	Bles03	basophilic leukemia expressed protein BLES03 [Source:RGD Symbol;Acc:628612]	1676	205.86	0.51862	0.245301	2.11422	0.0344968	0.0711285
1109	ENSRNOG00000011213	Blm	BLM RecQ like helicase [Source:RGD Symbol;Acc:1308810]	4469	344.534	0.601902	0.198029	3.03945	0.00237007	0.00694957
1110	ENSRNOG00000003563	Blmh	bleomycin hydrolase [Source:RGD Symbol;Acc:1304668]	2179	869.182	-0.713313	0.158601	-4.49754	6.87443e-06	3.40815e-05
1111	ENSRNOG00000007784	Bloc1s1	biogenesis of lysosomal organelles complex-1, subunit 1 [Source:RGD Symbol;Acc:1307564]	548	193.621	0.58345	0.265786	2.19519	0.0281502	0.0600164
1112	ENSRNOG00000012684	Bloc1s2	biogenesis of lysosomal organelles complex-1, subunit 2 [Source:RGD Symbol;Acc:1306551]	936	660.146	0.120589	0.165525	0.728525	0.466292	0.583108
1113	ENSRNOG00000017463	Bloc1s3	biogenesis of lysosomal organelles complex-1, subunit 3 [Source:RGD Symbol;Acc:1591724]	588	21.4735	-0.00122468	0.669205	-0.00183005	0.99854	0.999125
1114	ENSRNOG00000054224	Bloc1s4	biogenesis of lysosomal organelles complex 1 subunit 4 [Source:RGD Symbol;Acc:1306037]	1306	89.8802	0.860738	0.356393	2.41514	0.0157293	0.0364285
1115	ENSRNOG00000016497	Bloc1s5	biogenesis of lysosomal organelles complex 1 subunit 5 [Source:RGD Symbol;Acc:1306846]	1782	184.179	0.0749881	0.271256	0.276447	0.782204	0.847062
1116	ENSRNOG00000037160	Bloc1s6	biogenesis of lysosomal organelles complex 1 subunit 6 [Source:RGD Symbol;Acc:1310208]	3479	249.035	0.0444762	0.227087	0.195855	0.844724	0.892272
1117	ENSRNOG00000011778	Blvra	biliverdin reductase A [Source:RGD Symbol;Acc:620721]	1109	401.101	0.0833333	0.189894	0.438841	0.660777	0.749603
1118	ENSRNOG00000024410	Blvrb	biliverdin reductase B [Source:RGD Symbol;Acc:1306080]	1137	87.0356	0.805148	0.34542	2.33092	0.0197573	0.0442416
1119	ENSRNOG00000002884	Blzf1	basic leucine zipper nuclear factor 1 [Source:RGD Symbol;Acc:1562452]	2175	264.008	-0.29106	0.22823	-1.27529	0.202206	0.304329
1120	ENSRNOG00000007529	Bmf	Bcl2 modifying factor [Source:RGD Symbol;Acc:628658]	2084	306.31	-1.69717	0.232275	-7.30674	2.73701e-13	3.04181e-12
1121	ENSRNOG00000016585	Bmi1	BMI1 proto-oncogene, polycomb ring finger [Source:RGD Symbol;Acc:1307403]	1125	760.811	-0.145113	0.158381	-0.916227	0.359548	0.479949
1122	ENSRNOG00000010890	Bmp1	bone morphogenetic protein 1 [Source:RGD Symbol;Acc:620739]	3647	869.792	-0.55219	0.179176	-3.08183	0.00205731	0.00613202
1123	ENSRNOG00000021276	Bmp2	bone morphogenetic protein 2 [Source:RGD Symbol;Acc:2211]	3194	30.3488	-0.193975	0.526888	-0.368152	0.71276	0.791904
1124	ENSRNOG00000002040	Bmp2k	BMP-2 inducible kinase [Source:RGD Symbol;Acc:1564828]	3189	2159.47	0.691229	0.133414	5.18108	2.20603e-07	1.36403e-06
1125	ENSRNOG00000002381	Bmp3	bone morphogenetic protein 3 [Source:RGD Symbol;Acc:2212]	5237	8.48699	4.81802	1.79816	2.67941	0.00737516	0.0189044
1126	ENSRNOG00000015357	Bmper	BMP-binding endothelial regulator [Source:RGD Symbol;Acc:1563373]	3785	41.3226	-2.02278	0.537205	-3.76538	0.000166295	0.000628942
1127	ENSRNOG00000052469	Bmpr1a	bone morphogenetic protein receptor type 1A [Source:RGD Symbol;Acc:70989]	3149	2245.76	-0.171913	0.122493	-1.40345	0.160483	0.25374
1128	ENSRNOG00000016289	Bmpr1b	bone morphogenetic protein receptor type 1B [Source:RGD Symbol;Acc:1595863]	1899	14.812	-1.87872	0.905799	-2.0741	0.0380698	0.0772518
1129	ENSRNOG00000022196	Bmpr2	bone morphogenetic protein receptor type 2 [Source:RGD Symbol;Acc:71082]	3869	9177.54	-0.40825	0.131153	-3.11277	0.00185338	0.00558487
1130	ENSRNOG00000006576	Bms1	BMS1 ribosome biogenesis factor [Source:RGD Symbol;Acc:1308043]	657	1277.98	-0.336805	0.142239	-2.36789	0.01789	0.0406589
1131	ENSRNOG00000007224	Bmt2	base methyltransferase of 25S rRNA 2 homolog [Source:RGD Symbol;Acc:1588441]	1398	720.75	-0.243865	0.148049	-1.6472	0.0995177	0.172166
1132	ENSRNOG00000042556	Bmyc	brain expressed myelocytomatosis oncogene [Source:RGD Symbol;Acc:1584970]	760	91.7682	-0.28182	0.369661	-0.762376	0.445836	0.564145
1133	ENSRNOG00000006553	Bnc2	basonuclin 2 [Source:RGD Symbol;Acc:1310694]	4091	26.1827	0.970614	0.694055	1.39847	0.161973	0.255572
1134	ENSRNOG00000020753	Bnip1	BCL2 interacting protein 1 [Source:RGD Symbol;Acc:620799]	1106	57.3476	-0.0635719	0.41927	-0.151625	0.879483	0.916167
1135	ENSRNOG00000056024	Bnip2	BCL2 interacting protein 2 [Source:RGD Symbol;Acc:1308944]	1473	3098.59	0.242879	0.11721	2.07217	0.0382498	0.0775831
1136	ENSRNOG00000017243	Bnip3	BCL2 interacting protein 3 [Source:RGD Symbol;Acc:620800]	1618	713.347	0.488877	0.221889	2.20325	0.0275772	0.0589914
1137	ENSRNOG00000009820	Bnip3l	BCL2 interacting protein 3 like [Source:RGD Symbol;Acc:621354]	3199	3748.27	0.169432	0.112351	1.50806	0.13154	0.21617
1138	ENSRNOG00000002041	Boc	BOC cell adhesion associated, oncogene regulated [Source:RGD Symbol;Acc:1304550]	4148	8.03879	-1.08267	1.07277	-1.00923	0.312866	0.430835
1139	ENSRNOG00000020717	Bod1	biorientation of chromosomes in cell division 1 [Source:RGD Symbol;Acc:1305622]	1459	143.34	-0.472103	0.271105	-1.7414	0.0816134	0.146147
1140	ENSRNOG00000050437	Bod1l1	biorientation of chromosomes in cell division 1-like 1 [Source:RGD Symbol;Acc:621413]	9123	4218.51	-0.246485	0.126187	-1.95333	0.0507803	0.0986885
1141	ENSRNOG00000018214	Bok	BCL2 family apoptosis regulator BOK [Source:RGD Symbol;Acc:70984]	1400	26.3026	1.2774	0.688525	1.85526	0.0635585	0.119034
1142	ENSRNOG00000021185	Bola1	bolA family member 1 [Source:RGD Symbol;Acc:1310586]	746	36.7134	0.0117783	0.510528	0.0230708	0.981594	0.986927
1143	ENSRNOG00000021866	Bola3	bolA family member 3 [Source:RGD Symbol;Acc:1305975]	1093	110.661	1.34807	0.328191	4.10758	3.9982e-05	0.000172253
1144	ENSRNOG00000021773	Bop1	BOP1 ribosomal biogenesis factor [Source:RGD Symbol;Acc:1310589]	2479	90.8575	0.671201	0.352431	1.90449	0.0568469	0.108448
1145	ENSRNOG00000024798	Bora	bora, aurora kinase A activator [Source:RGD Symbol;Acc:1309522]	2281	121.878	0.167798	0.295987	0.566909	0.570776	0.675233
1146	ENSRNOG00000006505	Borcs5	BLOC-1 related complex subunit 5 [Source:RGD Symbol;Acc:1307624]	1817	338.344	-0.802504	0.218426	-3.67403	0.000238757	0.000874361
1147	ENSRNOG00000006513	Borcs6	BLOC-1 related complex subunit 6 [Source:RGD Symbol;Acc:1563885]	1854	46.4725	-0.603991	0.449795	-1.34282	0.179332	0.277067
1148	ENSRNOG00000020076	Borcs7	BLOC-1 related complex subunit 7 [Source:RGD Symbol;Acc:1311783]	2144	1141.6	-0.0548238	0.14506	-0.377939	0.705476	0.786207
1149	ENSRNOG00000020427	Borcs8	BLOC-1 related complex subunit 8 [Source:RGD Symbol;Acc:1582941]	363	135.221	1.27812	0.288029	4.43747	9.10231e-06	4.39354e-05
1150	ENSRNOG00000010133	Bpgm	bisphosphoglycerate mutase [Source:RGD Symbol;Acc:735018]	1575	4021.8	0.607417	0.132116	4.59759	4.2741e-06	2.18893e-05
1151	ENSRNOG00000017577	Bphl	biphenyl hydrolase like [Source:RGD Symbol;Acc:1307572]	1182	232.846	-0.87864	0.239071	-3.67522	0.000237644	0.0008707
1152	ENSRNOG00000002378	Bpnt1	3'(2'), 5'-bisphosphate nucleotidase 1 [Source:RGD Symbol;Acc:621833]	2010	445.619	1.29215	0.187562	6.8892	5.61082e-12	5.6068e-11
1153	ENSRNOG00000047296	Bptf	bromodomain PHD finger transcription factor [Source:RGD Symbol;Acc:1307039]	1272	5375.67	-0.193624	0.118013	-1.64069	0.100861	0.174059
1154	ENSRNOG00000010957	Braf	B-Raf proto-oncogene, serine/threonine kinase [Source:RGD Symbol;Acc:619908]	2365	2325.47	-0.442875	0.123612	-3.58279	0.00033995	0.00120835
1155	ENSRNOG00000046497	Brap	BRCA1 associated protein [Source:RGD Symbol;Acc:1586551]	1761	486.162	0.537882	0.176977	3.03927	0.00237149	0.00695243
1156	ENSRNOG00000001236	Brat1	BRCA1-associated ATM activator 1 [Source:RGD Symbol;Acc:1565146]	3532	63.3357	-0.920478	0.414971	-2.21817	0.0265429	0.0570891
1157	ENSRNOG00000020701	Brca1	BRCA1, DNA repair associated [Source:RGD Symbol;Acc:2218]	6551	622.889	0.867982	0.166011	5.22846	1.70924e-07	1.07196e-06
1158	ENSRNOG00000001111	Brca2	BRCA2, DNA repair associated [Source:RGD Symbol;Acc:2219]	10344	431.111	0.213511	0.190123	1.12302	0.26143	0.373447
1159	ENSRNOG00000048061	Brcc3	BRCA1/BRCA2-containing complex, subunit 3 [Source:RGD Symbol;Acc:1588543]	2517	594.178	-0.353166	0.173565	-2.03478	0.0418728	0.0838409
1160	ENSRNOG00000004538	Brd1	bromodomain containing 1 [Source:RGD Symbol;Acc:1311855]	4500	2094.49	-0.0215338	0.131807	-0.163374	0.870224	0.91026
1162	ENSRNOG00000007681	Brd3	bromodomain containing 3 [Source:RGD Symbol;Acc:1308925]	3133	674.741	-0.0809599	0.157511	-0.513994	0.607256	0.706258
1163	ENSRNOG00000006770	Brd4	bromodomain containing 4 [Source:RGD Symbol;Acc:1307282]	7037	3175.28	0.243918	0.125608	1.9419	0.0521489	0.100863
1164	ENSRNOG00000014419	Brd7	bromodomain containing 7 [Source:RGD Symbol;Acc:1309891]	1871	690.48	-0.394396	0.165906	-2.37723	0.0174431	0.0397764
1165	ENSRNOG00000020340	Brd8	bromodomain containing 8 [Source:RGD Symbol;Acc:1307003]	3649	857.572	-0.361474	0.161531	-2.23779	0.0252346	0.0546654
1166	ENSRNOG00000015676	Brd9	bromodomain containing 9 [Source:RGD Symbol;Acc:1307359]	2470	732.756	0.153032	0.159	0.962463	0.335817	0.455002
1168	ENSRNOG00000014595	Brf1	BRF1, RNA polymerase III transcription initiation factor subunit [Source:RGD Symbol;Acc:1311158]	2380	468.026	-0.450072	0.212588	-2.11711	0.0342507	0.0706876
1169	ENSRNOG00000012739	Brf2	BRF2, RNA polymerase III transcription initiation factor subunit [Source:RGD Symbol;Acc:1308817]	1849	57.898	-0.475406	0.449727	-1.0571	0.290466	0.406272
1170	ENSRNOG00000001009	Bri3	brain protein I3 [Source:RGD Symbol;Acc:1309187]	560	204.971	0.456732	0.241238	1.89328	0.0583203	0.110833
1171	ENSRNOG00000000979	Bri3bp	Bri3 binding protein [Source:RGD Symbol;Acc:1561711]	1124	60.9185	-0.0964413	0.465983	-0.206963	0.836039	0.885811
1172	ENSRNOG00000009611	Bricd5	BRICHOS domain containing 5 [Source:RGD Symbol;Acc:1596720]	522	4.86763	3.51874	1.87411	1.87756	0.0604421	0.114183
1173	ENSRNOG00000059997	Brip1	BRCA1 interacting protein C-terminal helicase 1 [Source:RGD Symbol;Acc:1307659]	4370	173.394	0.758683	0.261262	2.90392	0.00368526	0.0102726
1174	ENSRNOG00000018021	Brix1	biogenesis of ribosomes BRX1 [Source:RGD Symbol;Acc:1308508]	2638	921.434	0.397365	0.48642	0.816917	0.413976	0.533589
1175	ENSRNOG00000010184	Brk1	BRICK1 subunit of SCAR/WAVE actin nucleating complex [Source:RGD Symbol;Acc:1598136]	1102	645.606	-0.194695	0.157046	-1.23974	0.215073	0.319407
1177	ENSRNOG00000051077	Brms1l	BRMS1 like transcriptional repressor [Source:RGD Symbol;Acc:1306006]	1994	491.242	-0.0330393	0.169464	-0.194964	0.845421	0.892796
1178	ENSRNOG00000052963	Brox	BRO1 domain and CAAX motif containing [Source:RGD Symbol;Acc:1307161]	3340	2756.89	0.314693	0.126066	2.49625	0.0125516	0.0300046
1179	ENSRNOG00000008142	Brpf1	bromodomain and PHD finger containing, 1 [Source:RGD Symbol;Acc:1584828]	4663	435.259	0.0128245	0.192943	0.0664678	0.947005	0.964057
1180	ENSRNOG00000028641	Brpf3	bromodomain and PHD finger containing, 3 [Source:RGD Symbol;Acc:1306868]	1500	336.291	0.0229545	0.215869	0.106335	0.915316	0.941743
1181	ENSRNOG00000017673	Brsk1	BR serine/threonine kinase 1 [Source:RGD Symbol;Acc:1563268]	2563	43.7806	0.648999	0.474892	1.36662	0.171743	0.267825
1182	ENSRNOG00000020021	Brsk2	BR serine/threonine kinase 2 [Source:RGD Symbol;Acc:1566256]	2127	105.192	-2.22221	0.3449	-6.44306	1.17087e-10	1.03294e-09
1183	ENSRNOG00000001632	Brwd1	bromodomain and WD repeat domain containing 1 [Source:RGD Symbol;Acc:1309030]	9340	1734.2	-1.09378	0.125444	-8.71922	2.80118e-18	4.37229e-17
1184	ENSRNOG00000002291	Brwd3	bromodomain and WD repeat domain containing 3 [Source:RGD Symbol;Acc:1559445]	5403	1704.2	-0.690821	0.124363	-5.55488	2.77801e-08	1.9014e-07
1185	ENSRNOG00000052393	Bscl2	BSCL2 lipid droplet biogenesis associated, seipin [Source:RGD Symbol;Acc:1308135]	1134	76.6834	-0.00350676	0.365162	-0.00960328	0.992338	0.99415
1186	ENSRNOG00000008338	Bsdc1	BSD domain containing 1 [Source:RGD Symbol;Acc:1311622]	2680	858.645	0.349176	0.142408	2.45194	0.0142089	0.03341
1187	ENSRNOG00000008414	Bsg	basigin (Ok blood group) [Source:RGD Symbol;Acc:2220]	1663	1180.42	0.672644	0.147502	4.56024	5.10942e-06	2.57889e-05
1188	ENSRNOG00000030714	Bsn	bassoon (presynaptic cytomatrix protein) [Source:RGD Symbol;Acc:2223]	15951	39.5105	-0.860419	0.497709	-1.72876	0.0838526	0.149399
1189	ENSRNOG00000015105	Bspry	B-box and SPRY domain containing [Source:RGD Symbol;Acc:708400]	2183	7.81322	-1.15293	1.04896	-1.09912	0.271716	0.385594
1190	ENSRNOG00000017938	Btaf1	B-TFIID TATA-box binding protein associated factor 1 [Source:RGD Symbol;Acc:1564130]	8041	1810.4	-0.0925209	0.130209	-0.71056	0.477357	0.593326
1191	ENSRNOG00000019529	Btbd1	BTB domain containing 1 [Source:RGD Symbol;Acc:1310962]	3004	1462.14	0.198659	0.143196	1.38732	0.165344	0.259745
1192	ENSRNOG00000014341	Btbd10	BTB domain containing 10 [Source:RGD Symbol;Acc:1306301]	2275	1328.98	0.028355	0.135617	0.209081	0.834385	0.884369
1193	ENSRNOG00000005758	Btbd11	BTB domain containing 11 [Source:RGD Symbol;Acc:1308647]	3330	303.09	-2.09008	0.219761	-9.5107	1.89376e-21	3.50014e-20
1194	ENSRNOG00000036675	Btbd16	BTB domain containing 16 [Source:RGD Symbol;Acc:1311454]	1896	269.669	1.24814	0.225374	5.5381	3.05762e-08	2.08535e-07
1195	ENSRNOG00000003109	Btbd17	BTB domain containing 17 [Source:RGD Symbol;Acc:1563331]	2749	6.7225	-3.06126	1.38559	-2.20935	0.0271501	0.0582075
1196	ENSRNOG00000043106	Btbd18	BTB domain containing 18 [Source:RGD Symbol;Acc:2323370]	2175	15.757	-3.41815	0.820347	-4.16671	3.09029e-05	0.000136351
1197	ENSRNOG00000042163	Btbd19	BTB domain containing 19 [Source:RGD Symbol;Acc:2320529]	3044	24.2787	0.105411	0.640228	0.164646	0.869222	0.909737
1198	ENSRNOG00000018788	Btbd2	BTB domain containing 2 [Source:RGD Symbol;Acc:1566094]	1508	155.342	0.700363	0.281601	2.48708	0.0128798	0.0307033
1199	ENSRNOG00000008088	Btbd3	BTB domain containing 3 [Source:RGD Symbol;Acc:1311623]	2398	2716.47	-0.638818	0.123268	-5.18237	2.19089e-07	1.35576e-06
1200	ENSRNOG00000014693	Btbd6	BTB domain containing 6 [Source:RGD Symbol;Acc:1597323]	2126	248.824	0.0413331	0.229072	0.180437	0.856809	0.900488
1201	ENSRNOG00000008598	Btbd7	BTB domain containing 7 [Source:RGD Symbol;Acc:1306262]	4062	4078.65	-0.525702	0.133774	-3.92977	8.50276e-05	0.000343036
1202	ENSRNOG00000023446	Btbd8	BTB domain containing 8 [Source:RGD Symbol;Acc:2321418]	4104	561.254	-2.00686	0.169029	-11.8728	1.63804e-32	5.13442e-31
1203	ENSRNOG00000000540	Btbd9	BTB domain containing 9 [Source:RGD Symbol;Acc:1306975]	1954	204.016	-0.581915	0.239083	-2.43395	0.0149351	0.0348772
1204	ENSRNOG00000002728	Btc	betacellulin [Source:RGD Symbol;Acc:620275]	2468	312.125	4.20417	0.299897	14.0187	1.19777e-44	5.93438e-43
1205	ENSRNOG00000019656	Btd	biotinidase [Source:RGD Symbol;Acc:1305316]	1962	539.371	-0.761643	0.183931	-4.14091	3.45937e-05	0.000151116
1206	ENSRNOG00000016912	Btf3	basic transcription factor 3 [Source:RGD Symbol;Acc:1308095]	489	2075.75	0.434334	0.138936	3.12614	0.00177115	0.00536549
1207	ENSRNOG00000008512	Btf3l4	basic transcription factor 3-like 4 [Source:RGD Symbol;Acc:1311774]	477	570.842	0.0738068	0.217691	0.339044	0.734577	0.809816
1208	ENSRNOG00000004284	Btg1	BTG anti-proliferation factor 1 [Source:RGD Symbol;Acc:2224]	1462	6754.29	0.329434	0.181755	1.81252	0.069906	0.128958
1209	ENSRNOG00000003300	Btg2	BTG anti-proliferation factor 2 [Source:RGD Symbol;Acc:2225]	2562	2383.62	-3.65352	0.159652	-22.8843	6.66137e-116	1.67724e-113
1210	ENSRNOG00000001555	Btg3	BTG anti-proliferation factor 3 [Source:RGD Symbol;Acc:2226]	1322	341.275	0.0389966	0.212952	0.183124	0.854701	0.89858
1211	ENSRNOG00000030246	Btla	B and T lymphocyte associated [Source:RGD Symbol;Acc:1303280]	2112	7.57603	-1.41093	1.12867	-1.25008	0.211269	0.31522
1212	ENSRNOG00000038877	Btn2a2	butyrophilin, subfamily 2, member A2 [Source:RGD Symbol;Acc:1306973]	3077	7.99592	-0.138316	1.26637	-0.109222	0.913026	0.94008
1213	ENSRNOG00000043019	Btnl10	butyrophilin like 10 [Source:RGD Symbol;Acc:1559732]	1359	29.8609	-2.16651	0.585321	-3.70141	0.000214405	0.000792742
1214	ENSRNOG00000016280	Btrc	beta-transducin repeat containing E3 ubiquitin protein ligase [Source:RGD Symbol;Acc:1359721]	6038	430.302	1.40387	0.178816	7.85091	4.13026e-15	5.18697e-14
1215	ENSRNOG00000032778	Bub1	BUB1 mitotic checkpoint serine/threonine kinase [Source:RGD Symbol;Acc:1311707]	4493	2436.2	1.6383	0.1558	10.5154	7.33604e-26	1.68927e-24
1216	ENSRNOG00000007906	Bub1b	BUB1 mitotic checkpoint serine/threonine kinase B [Source:RGD Symbol;Acc:619791]	4081	696.156	1.49182	0.168889	8.83317	1.01754e-18	1.63477e-17
1217	ENSRNOG00000020643	Bub3	BUB3 mitotic checkpoint protein [Source:RGD Symbol;Acc:1306654]	1922	923.571	0.878775	0.158349	5.5496	2.86332e-08	1.95717e-07
1218	ENSRNOG00000018665	Bud13	BUD13 homolog [Source:RGD Symbol;Acc:1308076]	2162	88.2459	0.296734	0.342577	0.866183	0.38639	0.506664
1219	ENSRNOG00000000989	Bud31	BUD31 homolog [Source:RGD Symbol;Acc:621103]	712	294.153	0.633812	0.234206	2.70622	0.00680541	0.0176174
1220	ENSRNOG00000043199	Bves	blood vessel epicardial substance [Source:RGD Symbol;Acc:1561100]	1117	10.0464	-0.132675	1.04799	-0.1266	0.899257	0.93008
1221	ENSRNOG00000049121	Bysl	bystin-like [Source:RGD Symbol;Acc:727959]	1707	132.488	0.0326106	0.313828	0.103912	0.917239	0.943089
1222	ENSRNOG00000013977	Bzw1	basic leucine zipper and W2 domains 1 [Source:RGD Symbol;Acc:735129]	1777	5398.32	0.315158	0.124811	2.52509	0.0115668	0.0279903
1223	ENSRNOG00000005096	Bzw2	basic leucine zipper and W2 domains 2 [Source:RGD Symbol;Acc:621507]	1837	464.573	-0.762507	0.190077	-4.01157	6.03154e-05	0.000250985
1225	ENSRNOG00000024616	C12H7orf61	chromosome 12 open reading frame, human C7orf61 [Source:RGD Symbol;Acc:11442159]	4830	17.562	-2.04674	0.730373	-2.80232	0.0050737	0.0136069
1227	ENSRNOG00000005982	C1d	C1D nuclear receptor corepressor [Source:RGD Symbol;Acc:1560600]	2488	479.98	0.220717	0.178682	1.23526	0.216736	0.321286
1228	ENSRNOG00000007804	C1galt1	core 1 synthase, glycoprotein-N-acetylgalactosamine 3-beta-galactosyltransferase, 1 [Source:RGD Symbol;Acc:621105]	5974	1533.6	-0.519521	0.136904	-3.79478	0.000147774	0.000565861
1229	ENSRNOG00000002536	C1galt1c1	C1GALT1-specific chaperone 1 [Source:RGD Symbol;Acc:1311230]	1313	728.214	0.73529	0.189226	3.88579	0.000101998	0.000404282
1230	ENSRNOG00000012807	C1qa	complement C1q A chain [Source:RGD Symbol;Acc:1306716]	1048	4.62182	1.13412	1.64773	0.68829	0.49127	0.605425
1231	ENSRNOG00000012749	C1qb	complement C1q B chain [Source:RGD Symbol;Acc:2229]	1083	10.7984	1.45805	1.10116	1.3241	0.185469	0.284478
1232	ENSRNOG00000006949	C1qbp	complement C1q binding protein [Source:RGD Symbol;Acc:2230]	1086	1187.16	0.223566	0.136126	1.64234	0.100519	0.173527
1233	ENSRNOG00000012804	C1qc	complement C1q C chain [Source:RGD Symbol;Acc:1306828]	1090	6.53029	1.41937	1.32785	1.06892	0.285105	0.401001
1234	ENSRNOG00000017459	C1ql3	complement C1q like 3 [Source:RGD Symbol;Acc:1591795]	768	155.057	-1.59658	0.3106	-5.14032	2.74276e-07	1.67432e-06
1235	ENSRNOG00000003259	C1qtnf1	C1q and TNF related 1 [Source:RGD Symbol;Acc:1359204]	1528	184.407	-1.66457	0.245724	-6.77413	1.25157e-11	1.21127e-10
1236	ENSRNOG00000003870	C1qtnf2	C1q and TNF related 2 [Source:RGD Symbol;Acc:1561041]	1216	33.2278	-1.54029	0.552205	-2.78935	0.00528136	0.0141072
1237	ENSRNOG00000018570	C1qtnf3	C1q and TNF related 3 [Source:RGD Symbol;Acc:1305010]	1920	5.86884	1.96745	1.39987	1.40545	0.159886	0.25306
1238	ENSRNOG00000007613	C1qtnf5	C1q and TNF related 5 [Source:RGD Symbol;Acc:1308802]	1335	27.9734	0.499141	0.594218	0.839996	0.400911	0.520946
1239	ENSRNOG00000007300	C1qtnf6	C1q and TNF related 6 [Source:RGD Symbol;Acc:1307057]	2966	59.1517	-0.0643177	0.397507	-0.161803	0.871461	0.910808
1240	ENSRNOG00000013793	C1qtnf9	C1q and TNF related 9 [Source:RGD Symbol;Acc:1560876]	2242	74.7126	3.14	0.399725	7.85541	3.98471e-15	5.01238e-14
1241	ENSRNOG00000011796	C1r	complement C1r [Source:RGD Symbol;Acc:1309091]	2770	645.197	-1.24201	0.186499	-6.6596	2.74578e-11	2.55436e-10
1242	ENSRNOG00000011971	C1s	complement C1s [Source:RGD Symbol;Acc:619983]	2912	183.716	0.147814	0.258194	0.57249	0.56699	0.671944
1243	ENSRNOG00000051235	C2	complement C2 [Source:RGD Symbol;Acc:2231]	2604	23.5628	0.701059	0.687061	1.02037	0.307551	0.42502
1244	ENSRNOG00000001621	C2cd2	C2 calcium-dependent domain containing 2 [Source:RGD Symbol;Acc:735112]	3754	555.592	-0.762609	0.167261	-4.55939	5.13015e-06	2.5885e-05
1245	ENSRNOG00000009719	C2cd2l	C2CD2-like [Source:RGD Symbol;Acc:1310281]	3335	199.42	0.57806	0.254272	2.27339	0.0230029	0.05045
1246	ENSRNOG00000017608	C2cd3	C2 domain containing 3 centriole elongation regulator [Source:RGD Symbol;Acc:1307366]	7152	561.161	0.24183	0.170787	1.41598	0.156782	0.249018
1247	ENSRNOG00000034236	C2cd4a	C2 calcium-dependent domain containing 4A [Source:RGD Symbol;Acc:1596010]	1023	26.7907	-1.89616	0.618664	-3.06494	0.00217717	0.00644796
1248	ENSRNOG00000009106	C2cd4b	C2 calcium-dependent domain containing 4B [Source:RGD Symbol;Acc:1591932]	1023	157.765	-0.53369	0.272926	-1.95544	0.0505314	0.0983166
1249	ENSRNOG00000008026	C2cd4c	C2 calcium-dependent domain containing 4C [Source:RGD Symbol;Acc:1561354]	1597	23.9049	1.22098	0.694875	1.75712	0.0788981	0.142213
1250	ENSRNOG00000014382	C2cd5	C2 calcium-dependent domain containing 5 [Source:RGD Symbol;Acc:1304592]	4362	628.022	-0.532778	0.177103	-3.00829	0.00262723	0.00760921
1251	ENSRNOG00000046834	C3	complement C3 [Source:RGD Symbol;Acc:2232]	5188	5.3501	0.944018	1.31751	0.716514	0.473674	0.589654
1252	ENSRNOG00000009211	C3ar1	complement C3a receptor 1 [Source:RGD Symbol;Acc:620537]	2023	13.8548	0.937908	0.890508	1.05323	0.292237	0.408153
1253	ENSRNOG00000047657	C4a	complement C4A [Source:RGD Symbol;Acc:620005]	670	57.4935	-4.23972	0.519258	-8.16495	3.21569e-16	4.39021e-15
1254	ENSRNOG00000030729	C4b	complement C4B (Chido blood group) [Source:RGD Symbol;Acc:1591983]	5317	42.6286	-3.14233	0.491078	-6.39883	1.56567e-10	1.36602e-09
1255	ENSRNOG00000047800	C5ar1	complement C5a receptor 1 [Source:RGD Symbol;Acc:70553]	1950	8.85439	2.90935	1.25685	2.3148	0.0206241	0.0458885
1256	ENSRNOG00000061379	C7	complement C7 [Source:RGD Symbol;Acc:620318]	2538	67.48	1.74005	1.22724	1.41786	0.156233	0.248378
1257	ENSRNOG00000028701	C8g	complement C8 gamma chain [Source:RGD Symbol;Acc:1309074]	823	28.0288	-0.267379	0.57895	-0.461835	0.6442	0.735909
1262	ENSRNOG00000029330	Ca5b	carbonic anhydrase 5B [Source:RGD Symbol;Acc:1549783]	2837	296.866	0.526387	0.23852	2.20689	0.0273216	0.0585261
1263	ENSRNOG00000007299	Caap1	caspase activity and apoptosis inhibitor 1 [Source:RGD Symbol;Acc:1560251]	1512	248.89	0.377038	0.228292	1.65156	0.0986246	0.17091
1264	ENSRNOG00000017297	Cab39	calcium binding protein 39 [Source:RGD Symbol;Acc:1306390]	3684	2528.8	0.678275	0.125084	5.42253	5.8761e-08	3.85853e-07
1265	ENSRNOG00000011603	Cab39l	calcium binding protein 39-like [Source:RGD Symbol;Acc:1308945]	1398	1852.07	-1.27807	0.123136	-10.3793	3.0792e-25	6.90415e-24
1266	ENSRNOG00000001237	Cabin1	calcineurin binding protein 1 [Source:RGD Symbol;Acc:620263]	7262	363.041	0.425743	0.192037	2.21698	0.0266244	0.0572403
1267	ENSRNOG00000012795	Cables1	Cdk5 and Abl enzyme substrate 1 [Source:RGD Symbol;Acc:1305516]	2600	19.5069	-0.627428	0.702057	-0.8937	0.371482	0.49177
1268	ENSRNOG00000051420	Cables2	Cdk5 and Abl enzyme substrate 2 [Source:RGD Symbol;Acc:1310089]	1440	602.797	0.79663	0.166529	4.78373	1.72069e-06	9.39833e-06
1269	ENSRNOG00000018339	Cabp2	calcium binding protein 2 [Source:RGD Symbol;Acc:1563670]	1571	61.539	2.77191	0.539326	5.13958	2.75352e-07	1.67956e-06
1270	ENSRNOG00000047436	Cabyr	calcium binding tyrosine phosphorylation regulated [Source:RGD Symbol;Acc:1585413]	2076	913.069	-0.049521	0.20839	-0.237636	0.812163	0.868846
1271	ENSRNOG00000005840	Cacfd1	calcium channel flower domain containing 1 [Source:RGD Symbol;Acc:1311501]	1829	99.3389	0.498738	0.329752	1.51246	0.130416	0.21469
1272	ENSRNOG00000010514	Cachd1	cache domain containing 1 [Source:RGD Symbol;Acc:1310770]	3564	313.036	0.417596	0.217644	1.91871	0.055021	0.105528
1273	ENSRNOG00000052707	Cacna1a	calcium voltage-gated channel subunit alpha1 A [Source:RGD Symbol;Acc:2244]	8915	476.115	1.25176	0.191349	6.54177	6.07953e-11	5.51538e-10
1274	ENSRNOG00000004560	Cacna1b	calcium voltage-gated channel subunit alpha1 B [Source:RGD Symbol;Acc:628852]	8279	48.3328	0.588004	0.516622	1.13817	0.25505	0.366412
1275	ENSRNOG00000007090	Cacna1c	calcium voltage-gated channel subunit alpha1 C [Source:RGD Symbol;Acc:2245]	7505	130.227	-2.38988	0.286317	-8.34697	7.00347e-17	1.00062e-15
1276	ENSRNOG00000013147	Cacna1d	calcium voltage-gated channel subunit alpha1 D [Source:RGD Symbol;Acc:70973]	7982	188.701	-0.530449	0.244528	-2.16927	0.0300618	0.0634666
1277	ENSRNOG00000060528	Cacna1g	calcium voltage-gated channel subunit alpha1 G [Source:RGD Symbol;Acc:68942]	7547	12.0433	2.07329	0.967839	2.14219	0.0321784	0.0671913
1278	ENSRNOG00000033893	Cacna1h	calcium voltage-gated channel subunit alpha1 H [Source:RGD Symbol;Acc:68943]	7871	55.1107	-2.13976	0.447835	-4.77802	1.77026e-06	9.64164e-06
1279	ENSRNOG00000033531	Cacna2d1	calcium voltage-gated channel auxiliary subunit alpha2delta 1 [Source:RGD Symbol;Acc:2247]	3946	38.8661	-0.244482	0.537766	-0.454624	0.649379	0.739952
1280	ENSRNOG00000015835	Cacna2d2	calcium voltage-gated channel auxiliary subunit alpha2delta 2 [Source:RGD Symbol;Acc:631360]	3502	114.208	-1.02426	0.335904	-3.04928	0.00229393	0.00674943
1281	ENSRNOG00000004518	Cacnb1	calcium voltage-gated channel auxiliary subunit beta 1 [Source:RGD Symbol;Acc:68382]	3264	42.5745	0.763464	0.47149	1.61926	0.105391	0.180136
1282	ENSRNOG00000018378	Cacnb2	calcium voltage-gated channel auxiliary subunit beta 2 [Source:RGD Symbol;Acc:67385]	1812	53.5891	0.813254	0.439246	1.85148	0.0641011	0.119904
1283	ENSRNOG00000054274	Cacnb3	calcium voltage-gated channel auxiliary subunit beta 3 [Source:RGD Symbol;Acc:2248]	2522	143.556	1.36434	0.291268	4.68413	2.81156e-06	1.49112e-05
1284	ENSRNOG00000007666	Cacnb4	calcium voltage-gated channel auxiliary subunit beta 4 [Source:RGD Symbol;Acc:68385]	3781	46.5327	-3.5589	0.556578	-6.39424	1.61346e-10	1.40403e-09
1285	ENSRNOG00000003262	Cacng4	calcium voltage-gated channel auxiliary subunit gamma 4 [Source:RGD Symbol;Acc:628804]	3925	47.4174	-2.64828	0.504431	-5.25002	1.52079e-07	9.6004e-07
1286	ENSRNOG00000003288	Cacng5	calcium voltage-gated channel auxiliary subunit gamma 5 [Source:RGD Symbol;Acc:628805]	2505	11.2434	-3.06069	1.09598	-2.79266	0.00522764	0.0139783
1287	ENSRNOG00000039852	Cactin	cactin, spliceosome C complex subunit [Source:RGD Symbol;Acc:1563634]	3222	79.1989	0.0400743	0.379614	0.105566	0.915927	0.942182
1288	ENSRNOG00000009954	Cacul1	CDK2-associated, cullin domain 1 [Source:RGD Symbol;Acc:1308127]	3389	1887.08	0.806871	0.156936	5.14141	2.72685e-07	1.66527e-06
1289	ENSRNOG00000002572	Cacybp	calcyclin binding protein [Source:RGD Symbol;Acc:1303146]	1526	2468.24	0.691041	0.442481	1.56174	0.118349	0.198095
1290	ENSRNOG00000026474	Cad	carbamoyl-phosphate synthetase 2, aspartate transcarbamylase, and dihydroorotase [Source:RGD Symbol;Acc:1588606]	6675	281.949	-0.50458	0.205001	-2.46135	0.0138413	0.0326708
1291	ENSRNOG00000018778	Cadm1	cell adhesion molecule 1 [Source:RGD Symbol;Acc:1310999]	2173	1485.91	0.760165	0.146243	5.19797	2.01481e-07	1.25438e-06
1292	ENSRNOG00000030840	Cadm2	cell adhesion molecule 2 [Source:RGD Symbol;Acc:1305678]	1763	1126.04	-1.80566	0.167619	-10.7724	4.64808e-27	1.13859e-25
1293	ENSRNOG00000003365	Cadm3	cell adhesion molecule 3 [Source:RGD Symbol;Acc:1307035]	2222	1154.06	-2.02366	0.169484	-11.9401	7.31692e-33	2.32672e-31
1294	ENSRNOG00000024243	Cadm4	cell adhesion molecule 4 [Source:RGD Symbol;Acc:1304722]	1436	583.136	-0.343041	0.17789	-1.92839	0.0538065	0.103509
1295	ENSRNOG00000007636	Cadps2	calcium dependent secretion activator 2 [Source:RGD Symbol;Acc:1559440]	4507	14.0756	-1.52362	0.792886	-1.92161	0.0546546	0.104956
1296	ENSRNOG00000024111	Cage1	cancer antigen 1 [Source:RGD Symbol;Acc:1306102]	2865	36.3942	-0.0628057	0.512891	-0.122454	0.902539	0.932658
1298	ENSRNOG00000011130	Calca	calcitonin-related polypeptide alpha [Source:RGD Symbol;Acc:2254]	974	6.06249	-1.46994	1.22397	-1.20096	0.229766	0.336413
1299	ENSRNOG00000011074	Calcb	calcitonin-related polypeptide, beta [Source:RGD Symbol;Acc:620997]	961	26.3421	0.575179	0.642618	0.895056	0.370757	0.491029
1300	ENSRNOG00000015447	Calcoco1	calcium binding and coiled coil domain 1 [Source:RGD Symbol;Acc:619812]	2947	527.536	0.0703465	0.19004	0.370167	0.711258	0.790961
1301	ENSRNOG00000010053	Calcr	calcitonin receptor [Source:RGD Symbol;Acc:621001]	3528	7.98706	-3.43242	1.21157	-2.83303	0.00461085	0.0125364
1302	ENSRNOG00000054695	Calcrl	calcitonin receptor like receptor [Source:RGD Symbol;Acc:2255]	4330	14.4226	-0.410407	1.05125	-0.3904	0.69624	0.7793
1303	ENSRNOG00000010233	Cald1	caldesmon 1 [Source:RGD Symbol;Acc:2256]	4465	2352.75	-0.981813	0.136275	-7.20466	5.81878e-13	6.32489e-12
1304	ENSRNOG00000020325	Calhm2	calcium homeostasis modulator family member 2 [Source:RGD Symbol;Acc:1308276]	1831	113.614	2.08915	0.320605	6.51628	7.20746e-11	6.47744e-10
1305	ENSRNOG00000004060	Calm1	calmodulin 1 [Source:RGD Symbol;Acc:2257]	1449	9531.73	1.31271	0.114016	11.5134	1.12927e-30	3.22987e-29
1306	ENSRNOG00000030871	Calm2	calmodulin 2 [Source:RGD Symbol;Acc:2258]	1095	7645.32	-0.21147	0.129976	-1.627	0.103737	0.177784
1308	ENSRNOG00000003029	Calr	calreticulin [Source:RGD Symbol;Acc:620288]	1865	4855.25	0.710175	0.113846	6.23802	4.43131e-10	3.66311e-09
1309	ENSRNOG00000037710	Calr4	calreticulin 4 [Source:RGD Symbol;Acc:1591090]	1320	40.3621	1.55322	0.549265	2.82781	0.00468669	0.0127246
1310	ENSRNOG00000006197	Calu	calumenin [Source:RGD Symbol;Acc:620383]	3210	8480.6	0.256312	0.130817	1.95932	0.0500758	0.0975786
1311	ENSRNOG00000021781	Camk1	calcium/calmodulin-dependent protein kinase I [Source:RGD Symbol;Acc:629473]	2227	53.0021	-0.00566677	0.431066	-0.0131459	0.989511	0.99216
1312	ENSRNOG00000017882	Camk1d	calcium/calmodulin-dependent protein kinase ID [Source:RGD Symbol;Acc:1560691]	4438	168.067	1.19856	0.324595	3.69249	0.000222071	0.000819508
1313	ENSRNOG00000052080	Camk2b	calcium/calmodulin-dependent protein kinase II beta [Source:RGD Symbol;Acc:2262]	3980	236.576	0.450679	0.234369	1.92295	0.0544869	0.1047
1314	ENSRNOG00000011589	Camk2d	calcium/calmodulin-dependent protein kinase II delta [Source:RGD Symbol;Acc:2263]	2301	3763.67	0.425001	0.125261	3.39291	0.000691541	0.00228515
1315	ENSRNOG00000009783	Camk2g	calcium/calmodulin-dependent protein kinase II gamma [Source:RGD Symbol;Acc:621802]	1728	295.108	0.882794	1.54398	0.571766	0.56748	0.672266
1316	ENSRNOG00000016322	Camk2n1	calcium/calmodulin-dependent protein kinase II inhibitor 1 [Source:RGD Symbol;Acc:708430]	409	22.3934	-0.22226	0.677763	-0.327931	0.742964	0.816192
1317	ENSRNOG00000020478	Camk4	calcium/calmodulin-dependent protein kinase IV [Source:RGD Symbol;Acc:2264]	1760	47.9	0.578141	0.433075	1.33497	0.181886	0.280228
1318	ENSRNOG00000018242	Camkk1	calcium/calmodulin-dependent protein kinase kinase 1 [Source:RGD Symbol;Acc:62023]	3801	34.6026	1.10689	0.564274	1.96161	0.0498074	0.0971295
1319	ENSRNOG00000001309	Camkk2	calcium/calmodulin-dependent protein kinase kinase 2 [Source:RGD Symbol;Acc:620092]	2136	13.8772	0.136621	0.845394	0.161606	0.871616	0.910876
1320	ENSRNOG00000030629	Camkmt	calmodulin-lysine N-methyltransferase [Source:RGD Symbol;Acc:1310453]	1019	74.9891	-1.14345	0.359231	-3.18306	0.00145726	0.00450343
1321	ENSRNOG00000021911	Camlg	calcium modulating ligand [Source:RGD Symbol;Acc:69297]	1395	181.095	0.359737	0.244362	1.47215	0.140981	0.228747
1322	ENSRNOG00000017883	Camsap1	calmodulin regulated spectrin-associated protein 1 [Source:RGD Symbol;Acc:1565022]	6626	622.096	0.0796954	0.17185	0.46375	0.642827	0.734678
1323	ENSRNOG00000008741	Camsap2	calmodulin regulated spectrin-associated protein family, member 2 [Source:RGD Symbol;Acc:1310950]	7769	4261.45	-0.306923	0.131995	-2.32527	0.0200577	0.0448226
1324	ENSRNOG00000018602	Camta1	calmodulin binding transcription activator 1 [Source:RGD Symbol;Acc:1562703]	4850	152.884	-0.784693	0.289902	-2.70675	0.00679452	0.0175982
1325	ENSRNOG00000004283	Camta2	calmodulin binding transcription activator 2 [Source:RGD Symbol;Acc:1311296]	4438	354.678	-0.214926	0.197563	-1.08788	0.276647	0.391434
1326	ENSRNOG00000007834	Cand1	cullin-associated and neddylation-dissociated 1 [Source:RGD Symbol;Acc:620479]	4383	4729.27	0.303148	0.127106	2.38501	0.0170789	0.0390523
1327	ENSRNOG00000010473	Cand2	cullin-associated and neddylation-dissociated 2 (putative) [Source:RGD Symbol;Acc:620480]	4309	138.494	1.29918	0.291557	4.456	8.35012e-06	4.05981e-05
1328	ENSRNOG00000003239	Cant1	calcium activated nucleotidase 1 [Source:RGD Symbol;Acc:628743]	2670	203.274	0.926677	0.267926	3.4587	0.000542787	0.0018448
1329	ENSRNOG00000003343	Canx	calnexin [Source:RGD Symbol;Acc:2266]	4986	19078.8	0.418047	0.427828	0.97714	0.3285	0.447647
1330	ENSRNOG00000013492	Cap1	cyclase associated actin cytoskeleton regulatory protein 1 [Source:RGD Symbol;Acc:620309]	2560	2570.65	0.711673	0.120386	5.91161	3.3879e-09	2.55825e-08
1331	ENSRNOG00000013668	Capg	capping actin protein, gelsolin like [Source:RGD Symbol;Acc:1311724]	1476	683.88	0.835273	0.216135	3.86458	0.000111279	0.000438804
1332	ENSRNOG00000020935	Capn1	calpain 1 [Source:RGD Symbol;Acc:2267]	2995	717.12	1.43985	0.165762	8.68626	3.74558e-18	5.81682e-17
1333	ENSRNOG00000045623	Capn10	calpain 10 [Source:RGD Symbol;Acc:69354]	2270	70.8153	0.085617	0.379147	0.225815	0.821345	0.875768
1334	ENSRNOG00000020389	Capn12	calpain 12 [Source:RGD Symbol;Acc:1307341]	2932	7.16898	0.325759	1.16463	0.279711	0.779699	0.844885
1335	ENSRNOG00000020239	Capn15	calpain 15 [Source:RGD Symbol;Acc:1306514]	4815	46.3875	-0.250542	0.475966	-0.526386	0.59862	0.698777
1336	ENSRNOG00000034015	Capn2	calpain 2 [Source:RGD Symbol;Acc:2268]	3512	4768.5	0.709087	0.125522	5.64913	1.61264e-08	1.13721e-07
1337	ENSRNOG00000008609	Capn3	calpain 3 [Source:RGD Symbol;Acc:2269]	2833	14.6948	1.74076	0.972441	1.79009	0.0734389	0.133992
1338	ENSRNOG00000014251	Capn5	calpain 5 [Source:RGD Symbol;Acc:620084]	4381	3260.41	-0.137809	0.115396	-1.19423	0.232388	0.339404
1339	ENSRNOG00000004882	Capn6	calpain 6 [Source:RGD Symbol;Acc:70960]	3519	12.0136	-0.587923	0.977823	-0.601257	0.547669	0.655572
1340	ENSRNOG00000019273	Capn7	calpain 7 [Source:RGD Symbol;Acc:1304855]	3537	1023.48	0.0698101	0.141878	0.492042	0.622689	0.719143
1341	ENSRNOG00000045747	Capns1	calpain, small subunit 1 [Source:RGD Symbol;Acc:2270]	729	1454.42	0.440465	0.147937	2.97737	0.00290731	0.00831844
1343	ENSRNOG00000009152	Caprin1	cell cycle associated protein 1 [Source:RGD Symbol;Acc:1305707]	3288	11861	0.0359028	0.120903	0.296955	0.7665	0.834591
1344	ENSRNOG00000047319	Caprin2	caprin family member 2 [Source:RGD Symbol;Acc:1593683]	3087	215.362	-0.0423664	0.22978	-0.184378	0.853717	0.89816
1345	ENSRNOG00000013538	Capza1	capping actin protein of muscle Z-line subunit alpha 1 [Source:RGD Symbol;Acc:1587438]	3238	3792.64	0.908414	0.124653	7.28757	3.15588e-13	3.49467e-12
1346	ENSRNOG00000056207	Capza2	capping actin protein of muscle Z-line subunit alpha 2 [Source:RGD Symbol;Acc:1549770]	2303	2687.89	0.883966	0.417969	2.11491	0.0344379	0.0710262
1347	ENSRNOG00000007330	Capzb	capping actin protein of muscle Z-line subunit beta [Source:RGD Symbol;Acc:1359099]	1401	1301.12	1.4791	0.14123	10.473	1.1496e-25	2.63532e-24
1355	ENSRNOG00000008401	Card10	caspase recruitment domain family, member 10 [Source:RGD Symbol;Acc:1304949]	3124	75.8052	-0.64694	0.347435	-1.86205	0.0625966	0.117571
1356	ENSRNOG00000016560	Card19	caspase recruitment domain family, member 19 [Source:RGD Symbol;Acc:1306058]	812	308.299	2.94524	0.238748	12.3362	5.78403e-35	2.02824e-33
1357	ENSRNOG00000001271	Card6	caspase recruitment domain family, member 6 [Source:RGD Symbol;Acc:1305805]	6577	1383.38	0.826154	0.144108	5.7329	9.87278e-09	7.12575e-08
1358	ENSRNOG00000017491	Carf	calcium responsive transcription factor [Source:RGD Symbol;Acc:1306822]	2447	499.519	-0.556324	0.233399	-2.38357	0.0171454	0.0391695
1359	ENSRNOG00000002610	Carhsp1	calcium regulated heat stable protein 1 [Source:RGD Symbol;Acc:708415]	3027	4061.34	0.704583	0.130799	5.38678	7.17312e-08	4.67028e-07
1360	ENSRNOG00000031129	Carm1	coactivator-associated arginine methyltransferase 1 [Source:RGD Symbol;Acc:1305879]	3208	346.585	0.284906	0.193667	1.47111	0.14126	0.229079
1361	ENSRNOG00000016576	Carmil1	capping protein regulator and myosin 1 linker 1 [Source:RGD Symbol;Acc:1306623]	5319	694.798	-1.48713	0.154023	-9.65524	4.67059e-22	8.91125e-21
1362	ENSRNOG00000024452	Carmil2	capping protein regulator and myosin 1 linker 2 [Source:RGD Symbol;Acc:1562390]	6977	5.66566	0.537838	1.24097	0.433402	0.664723	0.752911
1363	ENSRNOG00000025518	Carmil3	capping protein regulator and myosin 1 linker 3 [Source:RGD Symbol;Acc:1359120]	4452	17.6321	-2.12021	0.720493	-2.94272	0.00325344	0.00918896
1364	ENSRNOG00000012872	Carnmt1	carnosine N-methyltransferase 1 [Source:RGD Symbol;Acc:1311863]	1360	250.3	0.169468	0.266515	0.635867	0.524863	0.635204
1365	ENSRNOG00000018603	Carns1	carnosine synthase 1 [Source:RGD Symbol;Acc:1308234]	2853	364.671	-1.80393	0.206466	-8.73719	2.38985e-18	3.74548e-17
1366	ENSRNOG00000020651	Cars	cysteinyl-tRNA synthetase [Source:RGD Symbol;Acc:1310747]	3031	199.384	-0.137728	0.247453	-0.556584	0.577812	0.681457
1367	ENSRNOG00000014526	Cars2	cysteinyl-tRNA synthetase 2, mitochondrial [Source:RGD Symbol;Acc:1311612]	1804	54.7033	-0.759019	0.438786	-1.72982	0.0836633	0.149105
1368	ENSRNOG00000027630	Casc1	cancer susceptibility 1 [Source:RGD Symbol;Acc:1311213]	2578	156.962	-0.591258	0.281651	-2.09925	0.0357945	0.0734197
1369	ENSRNOG00000009716	Casc3	CASC3 exon junction complex subunit [Source:RGD Symbol;Acc:628766]	3622	491.757	-0.312269	0.169765	-1.83942	0.0658541	0.122482
1370	ENSRNOG00000016357	Casc4	cancer susceptibility 4 [Source:RGD Symbol;Acc:1305985]	3592	3792.37	0.148064	0.15059	0.983224	0.325497	0.444647
1371	ENSRNOG00000047453	Casd1	CAS1 domain containing 1 [Source:RGD Symbol;Acc:1596912]	2382	386.249	-0.737591	0.188251	-3.91813	8.92369e-05	0.000357856
1372	ENSRNOG00000060946	Cask	calcium/calmodulin dependent serine protein kinase [Source:RGD Symbol;Acc:62004]	3493	1293.08	0.288754	0.151423	1.90694	0.0565282	0.10792
1373	ENSRNOG00000003195	Caskin1	CASK interacting protein 1 [Source:RGD Symbol;Acc:620191]	5850	67.2067	-0.938755	0.405303	-2.31618	0.0205482	0.0457723
1374	ENSRNOG00000004310	Caskin2	cask-interacting protein 2 [Source:RGD Symbol;Acc:1309738]	4879	600.599	-2.57642	0.162721	-15.8333	1.83213e-56	1.31494e-54
1375	ENSRNOG00000007372	Casp1	caspase 1 [Source:RGD Symbol;Acc:2274]	1531	13.6451	-1.2667	0.8772	-1.44403	0.148731	0.238875
1376	ENSRNOG00000033434	Casp12	caspase 12 [Source:RGD Symbol;Acc:621758]	1341	20.9857	-1.62479	0.664597	-2.44477	0.0144943	0.0339926
1377	ENSRNOG00000016707	Casp2	caspase 2 [Source:RGD Symbol;Acc:69274]	3441	697.148	-0.847847	0.158127	-5.3618	8.2395e-08	5.33743e-07
1378	ENSRNOG00000010475	Casp3	caspase 3 [Source:RGD Symbol;Acc:2275]	2460	1154.85	0.285513	0.136536	2.09112	0.0365171	0.0746925
1379	ENSRNOG00000033697	Casp4	caspase 4 [Source:RGD Symbol;Acc:621757]	1223	309.742	-2.30698	0.209965	-10.9874	4.39225e-28	1.13954e-26
1380	ENSRNOG00000009508	Casp6	caspase 6 [Source:RGD Symbol;Acc:70967]	1598	103.38	-0.209078	0.31087	-0.672557	0.501229	0.614101
1381	ENSRNOG00000056216	Casp7	caspase 7 [Source:RGD Symbol;Acc:620944]	2431	511.815	-0.286734	0.165086	-1.73688	0.0824086	0.147313
1382	ENSRNOG00000012331	Casp8	caspase 8 [Source:RGD Symbol;Acc:620945]	2003	40.3153	1.80193	0.599288	3.00678	0.00264029	0.00764269
1383	ENSRNOG00000006487	Casp8ap2	caspase 8 associated protein 2 [Source:RGD Symbol;Acc:1305771]	6768	1786.83	-0.134921	0.160199	-0.842211	0.39967	0.51973
1384	ENSRNOG00000012944	Casp9	caspase 9 [Source:RGD Symbol;Acc:61867]	2358	66.6748	0.233018	0.389975	0.597521	0.55016	0.657836
1385	ENSRNOG00000006930	Casq1	calsequestrin 1 [Source:RGD Symbol;Acc:1586677]	1844	21.0488	-1.79537	0.675998	-2.65588	0.00791021	0.0201214
1386	ENSRNOG00000016243	Casq2	calsequestrin 2 [Source:RGD Symbol;Acc:2276]	2529	32.3072	1.16525	0.587588	1.9831	0.0473561	0.0931773
1387	ENSRNOG00000021560	Cass4	Cas scaffold protein family member 4 [Source:RGD Symbol;Acc:1310643]	4562	5.33675	0.972673	1.49056	0.652556	0.514043	0.625758
1388	ENSRNOG00000010286	Cast	calpastatin [Source:RGD Symbol;Acc:2278]	4619	4286.9	0.39519	0.12155	3.25126	0.00114896	0.00361838
1389	ENSRNOG00000013474	Casz1	castor zinc finger 1 [Source:RGD Symbol;Acc:1563533]	5428	51.8985	2.20378	0.486557	4.52935	5.91667e-06	2.9649e-05
1390	ENSRNOG00000008364	Cat	catalase [Source:RGD Symbol;Acc:2279]	2539	8576.78	0.789976	0.127609	6.19058	5.99441e-10	4.87814e-09
1391	ENSRNOG00000023064	Catsper2	cation channel, sperm associated 2 [Source:RGD Symbol;Acc:1307620]	2206	216.699	-0.179659	0.224704	-0.799536	0.42398	0.543125
1392	ENSRNOG00000048818	Catsperd	cation channel sperm associated auxiliary subunit delta [Source:RGD Symbol;Acc:1594167]	2774	46.8613	-0.454431	0.446139	-1.01859	0.308399	0.425847
1394	ENSRNOG00000056836	Cav1	caveolin 1 [Source:RGD Symbol;Acc:2280]	2558	1723.95	1.55325	0.142127	10.9286	8.41219e-28	2.1498e-26
1395	ENSRNOG00000057713	Cav2	caveolin 2 [Source:RGD Symbol;Acc:620348]	2487	477.85	1.8426	0.208466	8.83886	9.67044e-19	1.56181e-17
1396	ENSRNOG00000024349	Cbarp	CACN subunit beta associated regulatory protein [Source:RGD Symbol;Acc:1307185]	2643	57.7764	-0.679472	0.446754	-1.52091	0.128283	0.211678
1397	ENSRNOG00000016352	Cbfa2t2	CBFA2/RUNX1 partner transcriptional co-repressor 2 [Source:RGD Symbol;Acc:1309088]	2599	1276.35	-0.382823	0.132586	-2.88735	0.00388496	0.0107648
1398	ENSRNOG00000014647	Cbfb	core-binding factor subunit beta [Source:RGD Symbol;Acc:620493]	2902	4693.82	0.543467	0.140559	3.86646	0.000110425	0.000435547
1399	ENSRNOG00000008444	Cbl	Cbl proto-oncogene [Source:RGD Symbol;Acc:1561386]	3043	4817.46	0.295164	0.119425	2.47154	0.0134534	0.0318974
1400	ENSRNOG00000001982	Cblb	Cbl proto-oncogene B [Source:RGD Symbol;Acc:620535]	6436	694.452	-0.256395	0.15731	-1.62987	0.103129	0.176998
1401	ENSRNOG00000007253	Cbll1	Cbl proto-oncogene like 1 [Source:RGD Symbol;Acc:1310703]	4059	1055.8	-0.091098	0.146416	-0.622185	0.53382	0.643307
1402	ENSRNOG00000047848	Cbr1	carbonyl reductase 1 [Source:RGD Symbol;Acc:2286]	1041	242.783	-0.198629	0.226465	-0.877085	0.38044	0.500658
1403	ENSRNOG00000001701	Cbr3	carbonyl reductase 3 [Source:RGD Symbol;Acc:1309728]	1153	16.716	1.39924	0.909198	1.53898	0.123808	0.205516
1404	ENSRNOG00000024411	Cbr4	carbonyl reductase 4 [Source:RGD Symbol;Acc:727826]	1169	219.709	1.2171	0.233994	5.20142	1.97771e-07	1.23228e-06
1405	ENSRNOG00000015516	Cbwd1	COBW domain containing 1 [Source:RGD Symbol;Acc:708495]	2182	448.061	-0.0250945	0.171445	-0.14637	0.883629	0.918804
1406	ENSRNOG00000008689	Cbx1	chromobox 1 [Source:RGD Symbol;Acc:1310714]	558	350.113	-0.800678	0.208127	-3.84706	0.000119544	0.000467788
1407	ENSRNOG00000049215	Cbx2	chromobox 2 [Source:RGD Symbol;Acc:1588561]	3750	142.894	-0.139258	0.275407	-0.505644	0.613107	0.710748
1408	ENSRNOG00000011814	Cbx3	chromobox 3 [Source:RGD Symbol;Acc:1549705]	1583	3846.54	0.623041	0.161798	3.85074	0.000117763	0.000461881
1409	ENSRNOG00000046207	Cbx4	chromobox 4 [Source:RGD Symbol;Acc:1587243]	1446	80.9669	-1.23969	0.388419	-3.19163	0.00141473	0.00438259
1410	ENSRNOG00000036841	Cbx5	chromobox 5 [Source:RGD Symbol;Acc:1306619]	1425	989.635	1.10999	0.221726	5.00614	5.55337e-07	3.24313e-06
1411	ENSRNOG00000046955	Cbx6	chromobox 6 [Source:RGD Symbol;Acc:1307314]	3065	232.882	-0.711878	0.238321	-2.98706	0.00281676	0.00809101
1412	ENSRNOG00000016875	Cbx7	chromobox 7 [Source:RGD Symbol;Acc:735027]	2825	121.653	-1.27651	0.297483	-4.29104	1.77841e-05	8.19767e-05
1413	ENSRNOG00000048113	Cbx8	chromobox 8 [Source:RGD Symbol;Acc:1565375]	1358	13.328	-0.0937231	0.830615	-0.112836	0.910161	0.938199
1414	ENSRNOG00000013892	Cby1	chibby family member 1, beta catenin antagonist [Source:RGD Symbol;Acc:708481]	465	129.18	0.029112	0.291098	0.100008	0.920338	0.945264
1415	ENSRNOG00000006747	Cc2d1a	coiled-coil and C2 domain containing 1A [Source:RGD Symbol;Acc:1306108]	3229	131.814	-0.210011	0.277481	-0.756847	0.449141	0.567069
1416	ENSRNOG00000008634	Cc2d1b	coiled-coil and C2 domain containing 1B [Source:RGD Symbol;Acc:1306630]	3328	579.877	-0.124665	0.174322	-0.715142	0.474521	0.590448
1417	ENSRNOG00000059715	Cc2d2a	coiled-coil and C2 domain containing 2A [Source:RGD Symbol;Acc:1561042]	4896	454.146	-1.04874	0.176635	-5.9373	2.89752e-09	2.20312e-08
1418	ENSRNOG00000000397	Ccar1	cell division cycle and apoptosis regulator 1 [Source:RGD Symbol;Acc:1560358]	4438	3135.93	0.348129	0.123648	2.81549	0.00487031	0.0131487
1419	ENSRNOG00000018295	Ccar2	cell cycle and apoptosis regulator 2 [Source:RGD Symbol;Acc:1309922]	3590	380.547	-0.23387	0.192212	-1.21673	0.223708	0.329713
1420	ENSRNOG00000025843	Ccdc102a	coiled-coil domain containing 102A [Source:RGD Symbol;Acc:1308684]	2299	151.968	-0.479179	0.265101	-1.80753	0.0706794	0.13007
1421	ENSRNOG00000002905	Ccdc103	coiled-coil domain containing 103 [Source:RGD Symbol;Acc:1562370]	1012	6.38307	-4.08248	1.52238	-2.68164	0.00732626	0.0187919
1422	ENSRNOG00000015997	Ccdc106	coiled-coil domain containing 106 [Source:RGD Symbol;Acc:1566222]	1020	20.9823	-0.213909	0.776418	-0.275507	0.782927	0.847665
1423	ENSRNOG00000017253	Ccdc107	coiled-coil domain containing 107 [Source:RGD Symbol;Acc:1560252]	947	677.634	-0.996741	0.160608	-6.20606	5.43286e-10	4.43612e-09
1424	ENSRNOG00000003559	Ccdc112	coiled-coil domain containing 112 [Source:RGD Symbol;Acc:1561942]	2220	365.053	-0.102357	0.186878	-0.547723	0.583882	0.686244
1425	ENSRNOG00000021109	Ccdc114	coiled-coil domain containing 114 [Source:RGD Symbol;Acc:1308141]	2591	5.6933	-0.964766	1.33298	-0.723764	0.469211	0.58538
1426	ENSRNOG00000013234	Ccdc115	coiled-coil domain containing 115 [Source:RGD Symbol;Acc:1304653]	627	15.6343	0.0831657	0.770649	0.107916	0.914062	0.940768
1427	ENSRNOG00000010706	Ccdc117	coiled-coil domain containing 117 [Source:RGD Symbol;Acc:1561762]	2199	578.769	-0.567641	0.219832	-2.58216	0.00981851	0.0243466
1428	ENSRNOG00000020946	Ccdc12	coiled-coil domain containing 12 [Source:RGD Symbol;Acc:1306081]	813	126.314	-0.125564	0.297431	-0.422161	0.672908	0.759902
1429	ENSRNOG00000009687	Ccdc120	coiled-coil domain containing 120 [Source:RGD Symbol;Acc:1561596]	3878	4.89035	0.601765	1.37883	0.436433	0.662523	0.75114
1430	ENSRNOG00000042404	Ccdc122	coiled-coil domain containing 122 [Source:RGD Symbol;Acc:2321506]	3033	24.524	3.42102	0.925211	3.69755	0.000217686	0.000804293
1431	ENSRNOG00000018932	Ccdc124	coiled-coil domain containing 124 [Source:RGD Symbol;Acc:1310931]	1607	108.387	0.404591	0.34285	1.18008	0.237968	0.346309
1432	ENSRNOG00000027410	Ccdc125	coiled-coil domain containing 125 [Source:RGD Symbol;Acc:1561673]	2283	25.3997	-0.0912144	0.632022	-0.144321	0.885247	0.919864
1433	ENSRNOG00000009322	Ccdc126	coiled-coil domain containing 126 [Source:RGD Symbol;Acc:1561171]	2302	169.846	-0.0803503	0.263283	-0.305187	0.760224	0.829753
1434	ENSRNOG00000012775	Ccdc127	coiled-coil domain containing 127 [Source:RGD Symbol;Acc:735106]	1255	482.201	-0.0480264	0.196067	-0.244948	0.806496	0.86465
1435	ENSRNOG00000008319	Ccdc130	coiled-coil domain containing 130 [Source:RGD Symbol;Acc:1307598]	1658	217.092	-1.57618	0.242434	-6.50148	7.95339e-11	7.11451e-10
1436	ENSRNOG00000007262	Ccdc134	coiled-coil domain containing 134 [Source:RGD Symbol;Acc:1559657]	1545	45.232	-0.103552	0.462767	-0.223768	0.822938	0.877013
1437	ENSRNOG00000007100	Ccdc136	coiled-coil domain containing 136 [Source:RGD Symbol;Acc:1564459]	3836	86.9875	1.55185	0.405702	3.8251	0.000130718	0.00050655
1438	ENSRNOG00000048712	Ccdc137	coiled-coil domain containing 137 [Source:RGD Symbol;Acc:1591129]	3056	193.391	-0.383074	0.278765	-1.37418	0.169385	0.264784
1439	ENSRNOG00000028581	Ccdc138	coiled-coil domain containing 138 [Source:RGD Symbol;Acc:1566050]	2046	273.198	-1.08538	0.213281	-5.08896	3.60031e-07	2.16342e-06
1440	ENSRNOG00000021469	Ccdc14	coiled-coil domain containing 14 [Source:RGD Symbol;Acc:1562189]	4936	155.09	-0.0158926	0.256763	-0.0618959	0.950646	0.966184
1441	ENSRNOG00000012580	Ccdc141	coiled-coil domain containing 141 [Source:RGD Symbol;Acc:1593250]	7702	7.5087	-1.39998	1.04099	-1.34485	0.178673	0.276258
1442	ENSRNOG00000022326	Ccdc142	coiled-coil domain containing 142 [Source:RGD Symbol;Acc:1561779]	2160	9.30741	-0.630404	1.03856	-0.606996	0.543853	0.652225
1443	ENSRNOG00000012932	Ccdc146	coiled-coil domain containing 146 [Source:RGD Symbol;Acc:1559535]	2925	45.8427	-0.223164	0.457016	-0.488308	0.625332	0.721351
1444	ENSRNOG00000024454	Ccdc149	coiled-coil domain containing 149 [Source:RGD Symbol;Acc:1582968]	1897	124.342	0.965105	0.299216	3.22545	0.00125776	0.00393361
1445	ENSRNOG00000032180	Ccdc15	coiled-coil domain containing 15 [Source:RGD Symbol;Acc:1305591]	2510	789.654	-0.348518	0.162745	-2.14149	0.0322343	0.0672802
1446	ENSRNOG00000013318	Ccdc150	coiled-coil domain containing 150 [Source:RGD Symbol;Acc:1304775]	3651	112.959	-0.148983	0.315774	-0.471802	0.637068	0.730422
1447	ENSRNOG00000039473	Ccdc152	coiled-coil domain containing 152 [Source:RGD Symbol;Acc:1561503]	1038	7.77761	2.55808	1.27217	2.01081	0.0443457	0.0880665
1448	ENSRNOG00000025378	Ccdc155	coiled-coil domain containing 155 [Source:RGD Symbol;Acc:1561972]	1842	4.86564	-1.80621	1.50694	-1.19859	0.230686	0.337406
1449	ENSRNOG00000005147	Ccdc157	coiled-coil domain containing 157 [Source:RGD Symbol;Acc:1584653]	2951	10.7341	0.051008	0.934806	0.0545653	0.956485	0.970513
1450	ENSRNOG00000002204	Ccdc158	coiled-coil domain containing 158 [Source:RGD Symbol;Acc:1308523]	3613	6.78569	-3.83139	1.51412	-2.53045	0.0113917	0.027628
1451	ENSRNOG00000011799	Ccdc159	coiled-coil domain containing 159 [Source:RGD Symbol;Acc:1308031]	1587	72.4911	0.969829	0.3954	2.45278	0.0141758	0.0333459
1452	ENSRNOG00000046484	Ccdc160	coiled-coil domain containing 160 [Source:RGD Symbol;Acc:1597791]	969	13.3142	-2.06195	0.821932	-2.50867	0.0121188	0.0291059
1453	ENSRNOG00000022953	Ccdc163	coiled-coil domain containing 163 [Source:RGD Symbol;Acc:1564486]	1589	57.7333	-0.13638	0.395444	-0.344877	0.730187	0.806331
1454	ENSRNOG00000000531	Ccdc167	coiled-coil domain containing 167 [Source:RGD Symbol;Acc:1588733]	911	20.0937	0.272078	0.679535	0.400389	0.68887	0.773079
1455	ENSRNOG00000023216	Ccdc17	coiled-coil domain containing 17 [Source:RGD Symbol;Acc:1598211]	2113	156.857	-0.754894	0.304796	-2.47672	0.0132597	0.0315008
1457	ENSRNOG00000052954	Ccdc173	coiled-coil domain containing 173 [Source:RGD Symbol;Acc:1308818]	1832	17.4067	0.858447	0.837722	1.02474	0.305486	0.422509
1458	ENSRNOG00000010090	Ccdc174	coiled-coil domain containing 174 [Source:RGD Symbol;Acc:1305225]	1776	325.12	-0.242632	0.239945	-1.0112	0.311922	0.429745
1459	ENSRNOG00000004774	Ccdc175	coiled-coil domain containing 175 [Source:RGD Symbol;Acc:1560894]	2702	134.149	0.985781	0.286949	3.43539	0.000591711	0.00198864
1460	ENSRNOG00000033973	Ccdc177	coiled-coil domain containing 177 [Source:RGD Symbol;Acc:1561115]	2109	6.03439	-0.919593	1.247	-0.737442	0.460854	0.578289
1461	ENSRNOG00000024545	Ccdc18	coiled-coil domain containing 18 [Source:RGD Symbol;Acc:1564165]	5810	311.898	0.213585	0.246829	0.865316	0.386865	0.506973
1462	ENSRNOG00000002860	Ccdc181	coiled-coil domain containing 181 [Source:RGD Symbol;Acc:1309708]	1909	331.595	0.381434	0.207387	1.83924	0.0658796	0.122514
1463	ENSRNOG00000021945	Ccdc184	coiled-coil domain containing 184 [Source:RGD Symbol;Acc:1593153]	1400	9.9355	-0.997646	0.919444	-1.08505	0.277898	0.392806
1464	ENSRNOG00000051680	Ccdc186	coiled-coil domain containing 186 [Source:RGD Symbol;Acc:1307158]	2760	2875.46	-0.556726	0.131699	-4.22728	2.36535e-05	0.0001066
1465	ENSRNOG00000053015	Ccdc189	coiled-coil domain containing 189 [Source:RGD Symbol;Acc:1593368]	1489	9.23165	-0.215079	1.05836	-0.203219	0.838964	0.888002
1466	ENSRNOG00000025005	Ccdc190	coiled-coil domain containing 190 [Source:RGD Symbol;Acc:1560672]	1611	6.27316	-2.33443	1.54449	-1.51146	0.130671	0.214874
1467	ENSRNOG00000057815	Ccdc191	coiled-coil domain containing 191 [Source:RGD Symbol;Acc:1566314]	1067	83.0048	-1.08311	0.354769	-3.05301	0.00226555	0.00667881
1468	ENSRNOG00000010846	Ccdc22	coiled-coil domain containing 22 [Source:RGD Symbol;Acc:1560910]	2570	181.101	0.00906	0.239036	0.0379022	0.969766	0.978494
1469	ENSRNOG00000019586	Ccdc24	coiled-coil domain containing 24 [Source:RGD Symbol;Acc:1562911]	1581	7.98543	-4.66121	1.33232	-3.49855	0.000467787	0.00161528
1470	ENSRNOG00000015939	Ccdc25	coiled-coil domain containing 25 [Source:RGD Symbol;Acc:1307689]	2143	667.369	0.242945	0.153013	1.58774	0.112346	0.189924
1471	ENSRNOG00000053347	Ccdc28a	coiled-coil domain containing 28A [Source:RGD Symbol;Acc:1310326]	1195	54.3892	0.461057	0.445657	1.03456	0.300876	0.417374
1472	ENSRNOG00000047578	Ccdc28b	coiled coil domain containing 28B [Source:RGD Symbol;Acc:1583447]	799	43.9007	-2.93559	0.526248	-5.57833	2.42834e-08	1.67777e-07
1473	ENSRNOG00000008560	Ccdc30	coiled-coil domain containing 30 [Source:RGD Symbol;Acc:1305604]	2638	11.3415	-0.0378225	0.899574	-0.0420449	0.966463	0.97638
1474	ENSRNOG00000010472	Ccdc32	coiled-coil domain containing 32 [Source:RGD Symbol;Acc:1307516]	2362	131.47	0.491353	0.284887	1.72473	0.0845759	0.150557
1475	ENSRNOG00000005902	Ccdc34	coiled-coil domain containing 34 [Source:RGD Symbol;Acc:1560583]	2530	425.243	1.3661	0.212971	6.41449	1.41293e-10	1.23654e-09
1476	ENSRNOG00000048919	Ccdc36	coiled-coil domain containing 36 [Source:RGD Symbol;Acc:1596869]	1725	11.6602	1.00051	0.979151	1.02182	0.306868	0.424152
1477	ENSRNOG00000011440	Ccdc39	coiled-coil domain containing 39 [Source:RGD Symbol;Acc:1306277]	3865	155.698	0.513445	0.265427	1.93441	0.0530629	0.10236
1478	ENSRNOG00000059401	Ccdc40	coiled-coil domain containing 40 [Source:RGD Symbol;Acc:1592118]	3665	45.1393	0.82961	0.486301	1.70596	0.0880152	0.155668
1479	ENSRNOG00000002748	Ccdc43	coiled-coil domain containing 43 [Source:RGD Symbol;Acc:1311929]	2281	446.106	0.520999	0.20134	2.58766	0.0096631	0.0240116
1480	ENSRNOG00000009006	Ccdc47	coiled-coil domain containing 47 [Source:RGD Symbol;Acc:1308813]	3258	6767.41	0.428613	0.126395	3.39105	0.000696264	0.00229829
1481	ENSRNOG00000001930	Ccdc50	coiled-coil domain containing 50 [Source:RGD Symbol;Acc:727841]	1172	9604.11	0.050229	0.115066	0.436524	0.662456	0.75114
1482	ENSRNOG00000020688	Ccdc51	coiled-coil domain containing 51 [Source:RGD Symbol;Acc:1311466]	1800	58.619	-0.618706	0.412027	-1.50161	0.133197	0.218402
1484	ENSRNOG00000047531	Ccdc57	coiled-coil domain containing 57 [Source:RGD Symbol;Acc:1590047]	3051	30.7535	-1.03445	0.592777	-1.74509	0.0809687	0.145161
1485	ENSRNOG00000031653	Ccdc58	coiled-coil domain containing 58 [Source:RGD Symbol;Acc:1564582]	1216	194.294	0.219799	0.255942	0.858786	0.390458	0.510648
1486	ENSRNOG00000004183	Ccdc59	coiled-coil domain containing 59 [Source:RGD Symbol;Acc:1311912]	1856	79.5647	-0.219009	0.351773	-0.622586	0.533557	0.64304
1487	ENSRNOG00000024019	Ccdc6	coiled-coil domain containing 6 [Source:RGD Symbol;Acc:1587433]	1413	2847.69	0.264838	0.117836	2.24751	0.0246076	0.053458
1488	ENSRNOG00000013767	Ccdc61	coiled-coil domain containing 61 [Source:RGD Symbol;Acc:1307390]	3182	36.2284	-0.271424	0.510156	-0.532041	0.594698	0.695153
1489	ENSRNOG00000038002	Ccdc62	coiled-coil domain containing 62 [Source:RGD Symbol;Acc:1586391]	2872	233.726	-1.30026	0.224441	-5.79334	6.90019e-09	5.06355e-08
1490	ENSRNOG00000058916	Ccdc65	coiled-coil domain containing 65 [Source:RGD Symbol;Acc:1595842]	1889	67.7047	0.626823	0.414682	1.51157	0.130642	0.214861
1491	ENSRNOG00000028380	Ccdc66	coiled-coil domain containing 66 [Source:RGD Symbol;Acc:1560873]	2913	603.388	-0.251237	0.155475	-1.61594	0.106108	0.18116
1492	ENSRNOG00000048718	Ccdc71	coiled-coil domain containing 71 [Source:RGD Symbol;Acc:1566341]	1639	170.811	0.414929	0.262072	1.58326	0.113361	0.191269
1493	ENSRNOG00000039207	Ccdc71l	coiled-coil domain containing 71-like [Source:RGD Symbol;Acc:1560812]	651	476.317	-1.40922	0.197805	-7.12431	1.046e-12	1.10797e-11
1494	ENSRNOG00000022660	Ccdc73	coiled-coil domain containing 73 [Source:RGD Symbol;Acc:1563448]	3506	29.8438	-1.48338	0.573471	-2.58666	0.00969098	0.0240692
1495	ENSRNOG00000001876	Ccdc74a	coiled-coil domain containing 74A [Source:RGD Symbol;Acc:1588214]	1300	42.0651	0.410405	0.472247	0.869047	0.384822	0.505039
1496	ENSRNOG00000037206	Ccdc77	coiled-coil domain containing 77 [Source:RGD Symbol;Acc:1310710]	2435	316.467	-0.966825	0.226516	-4.26823	1.97026e-05	9.01438e-05
1497	ENSRNOG00000027936	Ccdc8	coiled-coil domain containing 8 [Source:RGD Symbol;Acc:1359717]	3299	44.8852	-0.166075	0.455331	-0.364734	0.71531	0.793933
1498	ENSRNOG00000002052	Ccdc80	coiled-coil domain containing 80 [Source:RGD Symbol;Acc:69421]	4977	326.536	-4.40647	0.760881	-5.79127	6.98565e-09	5.12381e-08
1499	ENSRNOG00000005713	Ccdc82	coiled-coil domain containing 82 [Source:RGD Symbol;Acc:1359666]	3584	565.999	0.169162	0.165954	1.01933	0.308046	0.425475
1500	ENSRNOG00000012137	Ccdc84	coiled-coil domain containing 84 [Source:RGD Symbol;Acc:1597440]	999	93.4703	-0.313199	0.315264	-0.99345	0.320491	0.438963
1503	ENSRNOG00000020925	Ccdc86	coiled-coil domain containing 86 [Source:RGD Symbol;Acc:1359280]	1347	53.0081	0.11565	0.450591	0.256663	0.797439	0.85802
1504	ENSRNOG00000004057	Ccdc88a	coiled coil domain containing 88A [Source:RGD Symbol;Acc:1306694]	4752	1788.32	2.08733	0.149322	13.9787	2.10398e-44	1.02263e-42
1505	ENSRNOG00000004482	Ccdc88c	coiled-coil domain containing 88C [Source:RGD Symbol;Acc:1307429]	9089	38.5175	2.51566	0.646378	3.89194	9.94464e-05	0.000394982
1506	ENSRNOG00000048848	Ccdc9	coiled-coil domain containing 9 [Source:RGD Symbol;Acc:1584422]	1761	87.5027	-1.17192	0.346205	-3.38504	0.000711674	0.00234562
1507	ENSRNOG00000009462	Ccdc90b	coiled-coil domain containing 90B [Source:RGD Symbol;Acc:1308637]	1413	281.278	0.336415	0.219171	1.53495	0.124797	0.206807
1508	ENSRNOG00000001847	Ccdc91	coiled-coil domain containing 91 [Source:RGD Symbol;Acc:1359502]	2443	301.361	0.373685	0.205853	1.8153	0.0694778	0.128305
1509	ENSRNOG00000021691	Ccdc92	coiled-coil domain containing 92 [Source:RGD Symbol;Acc:1601131]	1953	113.247	0.921306	0.315744	2.91789	0.00352411	0.00987534
1510	ENSRNOG00000002514	Ccdc93	coiled-coil domain containing 93 [Source:RGD Symbol;Acc:1560504]	2376	573.245	0.727754	0.172814	4.21121	2.54008e-05	0.000113741
1512	ENSRNOG00000006575	Ccdc96	coiled-coil domain containing 96 [Source:RGD Symbol;Acc:1305153]	1770	43.5528	-0.142288	0.494732	-0.287606	0.773648	0.840106
1513	ENSRNOG00000020675	Ccdc97	coiled-coil domain containing 97 [Source:RGD Symbol;Acc:1309393]	2950	365.447	0.450394	0.18739	2.40351	0.0162386	0.0374039
1514	ENSRNOG00000050233	Cchcr1	coiled-coil alpha-helical rod protein 1 [Source:RGD Symbol;Acc:1302992]	742	121.332	0.576883	0.286603	2.01283	0.0441321	0.0876875
1515	ENSRNOG00000019321	Cck	cholecystokinin [Source:RGD Symbol;Acc:2288]	987	47.2766	-4.43146	0.955791	-4.63643	3.54479e-06	1.84307e-05
1516	ENSRNOG00000007335	Ccl11	C-C motif chemokine ligand 11 [Source:RGD Symbol;Acc:3644]	1011	16.4459	0.768913	0.844704	0.910275	0.362678	0.482994
1517	ENSRNOG00000007159	Ccl2	C-C motif chemokine ligand 2 [Source:RGD Symbol;Acc:3645]	835	2623.77	-0.971841	0.338972	-2.86702	0.00414351	0.0114008
1518	ENSRNOG00000039530	Ccl27	C-C motif chemokine ligand 27 [Source:RGD Symbol;Acc:1304660]	834	5.77372	-1.21279	1.57718	-0.76896	0.441917	0.560526
1519	ENSRNOG00000011205	Ccl3	C-C motif chemokine ligand 3 [Source:RGD Symbol;Acc:3647]	757	58.8289	2.69568	1.01364	2.65941	0.00782773	0.0199281
1520	ENSRNOG00000011406	Ccl4	C-C motif chemokine ligand 4 [Source:RGD Symbol;Acc:620441]	631	4.48307	1.60354	1.68185	0.953435	0.34037	0.459986
1521	ENSRNOG00000030021	Ccl6	chemokine (C-C motif) ligand 6 [Source:RGD Symbol;Acc:1303200]	1374	5.43548	2.54289	1.55802	1.63213	0.102652	0.176337
1522	ENSRNOG00000000239	Ccl7	C-C motif chemokine ligand 7 [Source:RGD Symbol;Acc:1359152]	850	87.1526	-1.8879	0.964015	-1.95837	0.0501863	0.0977567
1523	ENSRNOG00000060825	Ccm2	CCM2 scaffold protein [Source:RGD Symbol;Acc:1308067]	1780	209.94	0.374876	0.222771	1.68279	0.0924167	0.162035
1524	ENSRNOG00000009191	Ccm2l	CCM2 like scaffold protein [Source:RGD Symbol;Acc:1305202]	1443	14.5333	-2.63905	0.914051	-2.88721	0.00388679	0.0107672
1525	ENSRNOG00000014052	Ccna1	cyclin A1 [Source:RGD Symbol;Acc:1310639]	1839	81.0781	0.846926	0.363084	2.33259	0.0196695	0.044077
1526	ENSRNOG00000015423	Ccna2	cyclin A2 [Source:RGD Symbol;Acc:621059]	1712	988.229	1.21068	0.177447	6.82273	8.93294e-12	8.77806e-11
1527	ENSRNOG00000058539	Ccnb1	cyclin B1 [Source:RGD Symbol;Acc:2291]	1606	679.114	1.9768	0.19157	10.3189	5.78644e-25	1.2899e-23
1529	ENSRNOG00000007719	Ccnc	cyclin C [Source:RGD Symbol;Acc:70905]	3360	1403.41	1.30242	0.454953	2.86276	0.0041997	0.0115328
1530	ENSRNOG00000020918	Ccnd1	cyclin D1 [Source:RGD Symbol;Acc:68384]	3809	11172.6	3.11612	0.127644	24.4126	1.2576e-131	4.82885e-129
1531	ENSRNOG00000057710	Ccnd2	cyclin D2 [Source:RGD Symbol;Acc:621083]	1414	74.6009	-0.0286339	0.383674	-0.0746308	0.940508	0.959571
1532	ENSRNOG00000050258	Ccnd3	cyclin D3 [Source:RGD Symbol;Acc:2293]	1911	746.121	-0.188581	0.175362	-1.07538	0.282204	0.397721
1533	ENSRNOG00000011379	Ccndbp1	cyclin D1 binding protein 1 [Source:RGD Symbol;Acc:1304669]	1592	195.148	0.0916248	0.237755	0.385375	0.69996	0.781994
1534	ENSRNOG00000014786	Ccne1	cyclin E1 [Source:RGD Symbol;Acc:2294]	1954	40.4118	1.17711	0.506409	2.32443	0.0201026	0.0449098
1535	ENSRNOG00000008055	Ccne2	cyclin E2 [Source:RGD Symbol;Acc:1307783]	3027	428.148	0.981002	0.202801	4.83726	1.31642e-06	7.29661e-06
1536	ENSRNOG00000007483	Ccnf	cyclin F [Source:RGD Symbol;Acc:67401]	3313	123.495	1.48007	0.317303	4.66454	3.0931e-06	1.62528e-05
1537	ENSRNOG00000003256	Ccng1	cyclin G1 [Source:RGD Symbol;Acc:2295]	1561	5588.15	1.12659	0.114415	9.84649	7.09764e-23	1.40843e-21
1538	ENSRNOG00000002089	Ccng2	cyclin G2 [Source:RGD Symbol;Acc:1305002]	2471	929.146	-0.234176	0.171168	-1.36811	0.171279	0.26729
1539	ENSRNOG00000031656	Ccnh	cyclin H [Source:RGD Symbol;Acc:69419]	1401	463.743	0.107886	0.176711	0.610519	0.541518	0.650338
1540	ENSRNOG00000002125	Ccni	cyclin I [Source:RGD Symbol;Acc:1309209]	2671	3644.38	0.0477021	0.126434	0.377287	0.70596	0.786511
1541	ENSRNOG00000014551	Ccnj	cyclin J [Source:RGD Symbol;Acc:1306399]	4186	235.498	0.237355	0.221749	1.07038	0.28445	0.400262
1542	ENSRNOG00000003893	Ccnjl	cyclin J-like [Source:RGD Symbol;Acc:1561384]	4161	59.7081	0.729446	0.407618	1.78953	0.0735288	0.134107
1543	ENSRNOG00000006985	Ccnk	cyclin K [Source:RGD Symbol;Acc:1595690]	2307	458.528	0.40816	0.185897	2.19563	0.0281186	0.059974
1546	ENSRNOG00000053054	Ccnt1	cyclin T1 [Source:RGD Symbol;Acc:1311151]	1992	1639.21	-0.0956097	0.14224	-0.672172	0.501474	0.614157
1547	ENSRNOG00000017113	Ccnt2	cyclin T2 [Source:RGD Symbol;Acc:1309205]	5653	1742.84	-0.453404	0.146098	-3.10343	0.0019129	0.0057514
1548	ENSRNOG00000018123	Ccny	cyclin Y [Source:RGD Symbol;Acc:1565969]	1456	196.238	0.232141	0.239302	0.970078	0.332008	0.451066
1549	ENSRNOG00000023807	Ccnyl1	cyclin Y-like 1 [Source:RGD Symbol;Acc:1310683]	3097	1091.08	-0.236704	0.145905	-1.62232	0.104735	0.179194
1550	ENSRNOG00000027405	Ccp110	centriolar coiled-coil protein 110 [Source:RGD Symbol;Acc:1310509]	4882	663.349	0.585956	0.170927	3.42811	0.000607801	0.00203737
1551	ENSRNOG00000053428	Ccpg1	cell cycle progression 1 [Source:RGD Symbol;Acc:1311261]	3016	2700.39	0.503635	0.141717	3.55381	0.000379691	0.00133448
1552	ENSRNOG00000052869	Ccpg1os	cell cycle progression 1, opposite strand [Source:RGD Symbol;Acc:1594626]	737	32.7269	1.06968	0.573503	1.86517	0.0621569	0.11685
1553	ENSRNOG00000049115	Ccr5	C-C motif chemokine receptor 5 [Source:RGD Symbol;Acc:620596]	2506	11.0988	3.87657	1.27117	3.04962	0.00229132	0.00674313
1554	ENSRNOG00000033234	Ccrl2	C-C motif chemokine receptor like 2 [Source:RGD Symbol;Acc:1311811]	2002	16.1785	-1.23355	0.835854	-1.4758	0.139998	0.227441
1555	ENSRNOG00000047816	Ccs	copper chaperone for superoxide dismutase [Source:RGD Symbol;Acc:620403]	1108	94.1786	-0.509545	0.340809	-1.4951	0.134888	0.220712
1556	ENSRNOG00000017690	Ccsap	centriole, cilia and spindle-associated protein [Source:RGD Symbol;Acc:1563235]	1544	275.418	0.228572	0.218945	1.04397	0.296499	0.412755
1557	ENSRNOG00000022781	Ccser2	coiled-coil serine-rich protein 2 [Source:RGD Symbol;Acc:1304626]	2942	3966.86	-0.0935887	0.11756	-0.796093	0.425978	0.544672
1558	ENSRNOG00000021317	Cct2	chaperonin containing TCP1 subunit 2 [Source:RGD Symbol;Acc:1359143]	1992	5996.63	0.278012	0.126188	2.20316	0.0275837	0.058997
1559	ENSRNOG00000019090	Cct3	chaperonin containing TCP1 subunit 3 [Source:RGD Symbol;Acc:735038]	2128	1282.3	-0.00607487	0.167003	-0.0363758	0.970983	0.979078
1560	ENSRNOG00000009642	Cct4	chaperonin containing TCP1 subunit 4 [Source:RGD Symbol;Acc:727937]	2110	2619.21	0.537289	0.146883	3.65793	0.000254257	0.000926486
1561	ENSRNOG00000011632	Cct5	chaperonin containing TCP1 subunit 5 [Source:RGD Symbol;Acc:735161]	1744	3950.58	0.121027	0.125455	0.964708	0.334691	0.453829
1562	ENSRNOG00000000923	Cct6a	chaperonin containing TCP1 subunit 6A [Source:RGD Symbol;Acc:1304763]	2200	1019.84	0.592116	0.144536	4.09666	4.19152e-05	0.000179825
1563	ENSRNOG00000007523	Cct6b	chaperonin containing TCP1 subunit 6B [Source:RGD Symbol;Acc:1359453]	1774	8.62661	1.00009	1.0904	0.917176	0.35905	0.479452
1564	ENSRNOG00000015630	Cct7	chaperonin containing TCP1 subunit 7 [Source:RGD Symbol;Acc:1306422]	2486	1969.77	0.130031	0.126338	1.02923	0.303372	0.420077
1565	ENSRNOG00000001592	Cct8	chaperonin containing TCP1 subunit 8 [Source:RGD Symbol;Acc:1305452]	2521	2131.39	1.04723	0.354526	2.95389	0.00313793	0.00890364
1566	ENSRNOG00000001032	Ccz1b	CCZ1 homolog B, vacuolar protein trafficking and biogenesis associated [Source:RGD Symbol;Acc:1306410]	2685	749.657	0.513043	0.180312	2.84531	0.00443677	0.0121124
1567	ENSRNOG00000025332	Cd109	CD109 molecule [Source:RGD Symbol;Acc:1311287]	5267	593.721	4.48702	0.249591	17.9775	2.92436e-72	3.03481e-70
1568	ENSRNOG00000017819	Cd14	CD14 molecule [Source:RGD Symbol;Acc:620588]	1698	15.372	0.272458	0.840661	0.3241	0.745862	0.818732
1569	ENSRNOG00000046094	Cd151	CD151 molecule (Raph blood group) [Source:RGD Symbol;Acc:621290]	1642	1327.52	0.503196	0.14447	3.48305	0.000495733	0.00170106
1570	ENSRNOG00000010253	Cd163	CD163 molecule [Source:RGD Symbol;Acc:1310382]	3663	29.6804	0.160714	0.726564	0.221198	0.824938	0.878291
1571	ENSRNOG00000000304	Cd164	CD164 molecule [Source:RGD Symbol;Acc:70942]	2734	5289.12	1.08758	0.148883	7.30489	2.77488e-13	3.08167e-12
1572	ENSRNOG00000010266	Cd180	CD180 molecule [Source:RGD Symbol;Acc:1308170]	2566	5.2255	3.50159	2.01285	1.73962	0.0819257	0.14662
1573	ENSRNOG00000016451	Cd1d1	CD1d1 molecule [Source:RGD Symbol;Acc:2296]	1835	40.3765	2.15492	0.613979	3.50975	0.000448522	0.00155434
1574	ENSRNOG00000002141	Cd200	Cd200 molecule [Source:RGD Symbol;Acc:3104]	614	509.684	-1.7787	0.195986	-9.07564	1.13017e-19	1.90959e-18
1575	ENSRNOG00000000321	Cd24	CD24 molecule [Source:RGD Symbol;Acc:2298]	1846	2581.1	4.08045	0.167461	24.3666	3.86666e-131	1.414e-128
1576	ENSRNOG00000004698	Cd244	CD244 molecule [Source:RGD Symbol;Acc:68400]	1849	12.5176	0.193342	0.856793	0.225657	0.821468	0.875768
1577	ENSRNOG00000016112	Cd274	CD274 molecule [Source:RGD Symbol;Acc:1566211]	1941	120.149	-2.53135	0.381953	-6.62739	3.41672e-11	3.14424e-10
1578	ENSRNOG00000033608	Cd276	Cd276 molecule [Source:RGD Symbol;Acc:727815]	4953	5114.04	3.83482	0.133077	28.8166	1.33071e-182	1.20226e-179
1579	ENSRNOG00000011987	Cd2ap	CD2-associated protein [Source:RGD Symbol;Acc:727803]	2155	1518.66	-0.553889	0.159222	-3.47871	0.00050383	0.00172769
1580	ENSRNOG00000017201	Cd2bp2	Cd2 (cytoplasmic tail) binding protein 2 [Source:RGD Symbol;Acc:1311741]	2919	1259.46	0.188206	0.139322	1.35087	0.176737	0.273944
1581	ENSRNOG00000006623	Cd302	CD302 molecule [Source:RGD Symbol;Acc:1307606]	1210	73.0511	-1.24921	0.355847	-3.51052	0.00044723	0.00155022
1582	ENSRNOG00000006901	Cd320	CD320 molecule [Source:RGD Symbol;Acc:1305860]	1304	222.968	-0.487707	0.240471	-2.02813	0.0425469	0.0849777
1584	ENSRNOG00000003069	Cd38	CD38 molecule [Source:RGD Symbol;Acc:2303]	2247	53.9116	5.06085	0.759475	6.66362	2.6716e-11	2.48837e-10
1585	ENSRNOG00000016825	Cd3eap	CD3e molecule associated protein [Source:RGD Symbol;Acc:1591707]	2040	66.1616	0.0993956	0.417863	0.237867	0.811985	0.868715
1586	ENSRNOG00000015945	Cd3g	CD3g molecule [Source:RGD Symbol;Acc:1307718]	617	7.52438	0.936337	1.12282	0.833919	0.404327	0.524277
1587	ENSRNOG00000016294	Cd4	Cd4 molecule [Source:RGD Symbol;Acc:2306]	1749	41.0989	0.287698	0.751327	0.38292	0.701779	0.783615
1588	ENSRNOG00000006094	Cd44	CD44 molecule (Indian blood group) [Source:RGD Symbol;Acc:2307]	3972	12013.2	0.608264	0.111136	5.47316	4.42072e-08	2.94951e-07
1589	ENSRNOG00000007917	Cd46	CD46 molecule [Source:RGD Symbol;Acc:3061]	1192	112.54	-1.3559	0.353135	-3.83962	0.000123225	0.000480479
1590	ENSRNOG00000001964	Cd47	Cd47 molecule [Source:RGD Symbol;Acc:2308]	1927	3920.13	-0.815459	0.12528	-6.50908	7.56112e-11	6.77941e-10
1591	ENSRNOG00000004737	Cd48	Cd48 molecule [Source:RGD Symbol;Acc:620620]	1422	7364.02	-0.198944	0.12964	-1.53459	0.124885	0.206915
1592	ENSRNOG00000017874	Cd53	Cd53 molecule [Source:RGD Symbol;Acc:2310]	1699	16.8859	2.10121	0.864307	2.4311	0.0150532	0.0350997
1593	ENSRNOG00000003927	Cd55	CD55 molecule (Cromer blood group) [Source:RGD Symbol;Acc:620651]	3093	568.692	0.416147	0.509499	0.816775	0.414057	0.533649
1594	ENSRNOG00000042821	Cd59	CD59 molecule [Source:RGD Symbol;Acc:2311]	1484	6781.33	-0.865432	0.12917	-6.69992	2.08527e-11	1.96368e-10
1595	ENSRNOG00000007650	Cd63	Cd63 molecule [Source:RGD Symbol;Acc:62080]	1072	13600.5	1.64266	0.107276	15.3124	6.31502e-53	4.10984e-51
1596	ENSRNOG00000037563	Cd68	Cd68 molecule [Source:RGD Symbol;Acc:1305970]	1241	21.8275	-0.702644	0.686249	-1.02389	0.305887	0.422949
1597	ENSRNOG00000018735	Cd74	CD74 molecule [Source:RGD Symbol;Acc:2313]	1199	38.9927	2.56633	0.681309	3.76677	0.000165375	0.000625769
1598	ENSRNOG00000001527	Cd80	Cd80 molecule [Source:RGD Symbol;Acc:2314]	4433	70.3685	-0.209604	0.377869	-0.554701	0.579099	0.682713
1599	ENSRNOG00000020451	Cd81	Cd81 molecule [Source:RGD Symbol;Acc:2315]	1294	6748.57	0.00970283	0.114002	0.0851112	0.932173	0.953339
1600	ENSRNOG00000000047	Cd82	Cd82 molecule [Source:RGD Symbol;Acc:69070]	1810	627.542	2.59041	0.193584	13.3813	7.77589e-41	3.39289e-39
1601	ENSRNOG00000018092	Cd83	CD83 molecule [Source:RGD Symbol;Acc:1309677]	2119	17.922	0.50649	0.739598	0.684818	0.493459	0.607343
1602	ENSRNOG00000019556	Cd9	CD9 molecule [Source:RGD Symbol;Acc:2318]	1221	6917.45	-1.16536	0.133585	-8.72378	2.69073e-18	4.20416e-17
1603	ENSRNOG00000024799	Cd93	CD93 molecule [Source:RGD Symbol;Acc:621251]	4757	22.9305	2.16996	1.56954	1.38254	0.166805	0.261612
1604	ENSRNOG00000050735	Cd99	CD99 molecule (Xg blood group) [Source:RGD Symbol;Acc:1594332]	699	89.1347	0.875334	0.43161	2.02807	0.0425532	0.0849792
1605	ENSRNOG00000023841	Cd99l2	CD99 molecule-like 2 [Source:RGD Symbol;Acc:620896]	2400	305.867	0.0180293	0.581525	0.0310036	0.975267	0.98256
1606	ENSRNOG00000012209	Cdadc1	cytidine and dCMP deaminase domain containing 1 [Source:RGD Symbol;Acc:1311845]	1036	823.286	-0.41176	0.14361	-2.86721	0.00414111	0.0113976
1607	ENSRNOG00000047427	Cdan1	codanin 1 [Source:RGD Symbol;Acc:1306771]	3711	341.86	-1.31191	0.215663	-6.08314	1.17853e-09	9.25883e-09
1608	ENSRNOG00000017770	Cdc123	cell division cycle 123 [Source:RGD Symbol;Acc:619766]	1305	1113.78	0.418955	0.144631	2.89672	0.00377086	0.0104846
1609	ENSRNOG00000014515	Cdc14a	cell division cycle 14A [Source:RGD Symbol;Acc:1304649]	4476	817.675	-0.621856	0.164198	-3.78724	0.000152331	0.000581859
1610	ENSRNOG00000018999	Cdc14b	cell division cycle 14B [Source:RGD Symbol;Acc:1311163]	1847	118.96	-0.383307	0.293504	-1.30597	0.191564	0.292055
1611	ENSRNOG00000017536	Cdc16	cell division cycle 16 [Source:RGD Symbol;Acc:1305076]	2237	815.084	0.273592	0.163374	1.67464	0.0940049	0.164369
1612	ENSRNOG00000028415	Cdc20	cell division cycle 20 [Source:RGD Symbol;Acc:620477]	594	222.583	1.1367	0.245353	4.63294	3.60512e-06	1.87254e-05
1613	ENSRNOG00000024241	Cdc23	cell division cycle 23 [Source:RGD Symbol;Acc:1304819]	2182	1132.44	-0.684117	0.145699	-4.69543	2.66051e-06	1.42082e-05
1614	ENSRNOG00000020737	Cdc25a	cell division cycle 25A [Source:RGD Symbol;Acc:621498]	3419	213.112	0.71316	0.2456	2.90374	0.00368735	0.0102765
1615	ENSRNOG00000021248	Cdc25b	cell division cycle 25B [Source:RGD Symbol;Acc:621500]	2795	83.1631	0.260995	0.344688	0.757191	0.448936	0.566993
1616	ENSRNOG00000024008	Cdc25c	cell division cycle 25C [Source:RGD Symbol;Acc:1311875]	3313	103.554	0.895141	0.328428	2.72553	0.00641986	0.0167378
1617	ENSRNOG00000029785	Cdc26	cell division cycle 26 [Source:RGD Symbol;Acc:1311342]	1577	595.686	-0.254669	0.173285	-1.46966	0.141654	0.229598
1618	ENSRNOG00000005904	Cdc27	cell division cycle 27 [Source:RGD Symbol;Acc:1304921]	3019	2635.91	0.700536	0.133773	5.23677	1.63411e-07	1.02904e-06
1619	ENSRNOG00000060530	Cdc34	cell division cycle 34 [Source:RGD Symbol;Acc:1305411]	1047	120.524	1.56233	0.296751	5.26479	1.40347e-07	8.91474e-07
1620	ENSRNOG00000033426	Cdc37	cell division cycle 37 [Source:RGD Symbol;Acc:71006]	2525	327.07	0.660172	0.214954	3.07123	0.00213179	0.00632455
1621	ENSRNOG00000010967	Cdc37l1	cell division cycle 37-like 1 [Source:RGD Symbol;Acc:1309295]	3880	1201.03	-0.21123	0.137401	-1.53732	0.124215	0.206072
1622	ENSRNOG00000000581	Cdc40	cell division cycle 40 [Source:RGD Symbol;Acc:1307063]	3107	297.365	-0.647108	0.207487	-3.11879	0.00181594	0.00548064
1623	ENSRNOG00000013536	Cdc42	cell division cycle 42 [Source:RGD Symbol;Acc:71043]	923	7815.63	0.0768626	0.111839	0.687263	0.491917	0.605882
1624	ENSRNOG00000002841	Cdc42bpa	CDC42 binding protein kinase alpha [Source:RGD Symbol;Acc:621406]	6310	2993.05	-0.487696	0.146363	-3.33209	0.000861962	0.00278713
1625	ENSRNOG00000009675	Cdc42bpb	CDC42 binding protein kinase beta [Source:RGD Symbol;Acc:621753]	6454	1284.97	0.120685	0.131339	0.918885	0.358156	0.478674
1626	ENSRNOG00000027456	Cdc42bpg	CDC42 binding protein kinase gamma [Source:RGD Symbol;Acc:1307260]	5967	23.7119	-1.80731	0.637678	-2.8342	0.00459407	0.0124996
1627	ENSRNOG00000008517	Cdc42ep1	CDC42 effector protein 1 [Source:RGD Symbol;Acc:1311131]	2695	442.547	0.572614	0.184987	3.09543	0.00196527	0.00589198
1628	ENSRNOG00000020904	Cdc42ep2	CDC42 effector protein 2 [Source:RGD Symbol;Acc:1310253]	1366	51.0205	0.107005	0.416959	0.256631	0.797463	0.85802
1629	ENSRNOG00000032136	Cdc42ep3	CDC42 effector protein 3 [Source:RGD Symbol;Acc:1305858]	1904	149.844	-1.35501	0.328636	-4.12312	3.73768e-05	0.000162053
1630	ENSRNOG00000028946	Cdc42ep4	CDC42 effector protein 4 [Source:RGD Symbol;Acc:1311567]	2830	894.519	-0.591979	0.145903	-4.05735	4.96329e-05	0.000210177
1631	ENSRNOG00000018616	Cdc42ep5	CDC42 effector protein 5 [Source:RGD Symbol;Acc:1308382]	525	51.7897	-0.210919	0.434914	-0.484968	0.627699	0.723048
1632	ENSRNOG00000060538	Cdc42se1	CDC42 small effector 1 [Source:RGD Symbol;Acc:1561700]	2665	1857.09	-0.0665636	0.123196	-0.540305	0.588987	0.690659
1633	ENSRNOG00000042449	Cdc42se2	CDC42 small effector 2 [Source:RGD Symbol;Acc:1563924]	2917	561.321	-0.487534	0.189102	-2.57816	0.00993288	0.0246063
1634	ENSRNOG00000050071	Cdc45	cell division cycle 45 [Source:RGD Symbol;Acc:1590928]	6392	80.0869	1.00883	0.352213	2.86427	0.00417966	0.0114901
1635	ENSRNOG00000019975	Cdc5l	cell division cycle 5-like [Source:RGD Symbol;Acc:70892]	2826	1476.86	0.680717	0.143824	4.73299	2.21234e-06	1.19393e-05
1636	ENSRNOG00000027787	Cdc6	cell division cycle 6 [Source:RGD Symbol;Acc:1309157]	2877	90.3526	1.26233	0.343511	3.67478	0.000238059	0.000872011
1637	ENSRNOG00000002105	Cdc7	cell division cycle 7 [Source:RGD Symbol;Acc:1308351]	2917	445.853	0.975361	0.272269	3.58234	0.000340527	0.00120956
1638	ENSRNOG00000003258	Cdc73	cell division cycle 73 [Source:RGD Symbol;Acc:1311766]	2069	1236.78	-0.445034	0.142669	-3.11934	0.00181257	0.00547194
1639	ENSRNOG00000025302	Cdca2	cell division cycle associated 2 [Source:RGD Symbol;Acc:1311003]	3647	269.55	0.740692	0.224957	3.29259	0.000992687	0.00316518
1640	ENSRNOG00000015529	Cdca3	cell division cycle associated 3 [Source:RGD Symbol;Acc:1359093]	1492	657.919	2.1499	0.171256	12.5537	3.79263e-36	1.39691e-34
1641	ENSRNOG00000013898	Cdca4	cell division cycle associated 4 [Source:RGD Symbol;Acc:1563593]	2305	215.149	0.175902	0.220647	0.79721	0.425329	0.544114
1642	ENSRNOG00000046635	Cdca5	cell division cycle associated 5 [Source:RGD Symbol;Acc:1560863]	1479	64.638	0.688972	0.47063	1.46393	0.143212	0.231633
1643	ENSRNOG00000001514	Cdca7	cell division cycle associated 7 [Source:RGD Symbol;Acc:1309363]	2330	83.6653	-0.140001	0.358209	-0.390836	0.695919	0.778997
1644	ENSRNOG00000005410	Cdca7l	cell division cycle associated 7 like [Source:RGD Symbol;Acc:1564080]	2566	160.771	0.534565	0.269295	1.98505	0.0471386	0.092785
1645	ENSRNOG00000031431	Cdca8	cell division cycle associated 8 [Source:RGD Symbol;Acc:1566306]	1517	407.288	1.26257	0.195045	6.47324	9.59221e-11	8.51107e-10
1646	ENSRNOG00000004743	Cdcp1	CUB domain containing protein 1 [Source:RGD Symbol;Acc:1305578]	5232	5.19511	0.725366	1.46094	0.496508	0.619536	0.716417
1647	ENSRNOG00000020151	Cdh1	cadherin 1 [Source:RGD Symbol;Acc:69279]	4396	1121.65	-2.43159	0.167227	-14.5406	6.69586e-48	3.72615e-46
1648	ENSRNOG00000013481	Cdh11	cadherin 11 [Source:RGD Symbol;Acc:619742]	5173	485.386	-4.07801	0.539429	-7.55986	4.03501e-14	4.73632e-13
1649	ENSRNOG00000014371	Cdh13	cadherin 13 [Source:RGD Symbol;Acc:619745]	3438	366.153	2.27389	0.254624	8.93037	4.24569e-19	6.98923e-18
1650	ENSRNOG00000015562	Cdh17	cadherin 17 [Source:RGD Symbol;Acc:619748]	3575	94.1245	-1.02953	0.329827	-3.12143	0.00179975	0.00543888
1651	ENSRNOG00000029841	Cdh19	cadherin 19 [Source:RGD Symbol;Acc:1307169]	4387	10530	-0.65603	0.118109	-5.55442	2.78528e-08	1.90553e-07
1652	ENSRNOG00000015602	Cdh2	cadherin 2 [Source:RGD Symbol;Acc:69280]	4339	1968.54	-2.48658	0.132022	-18.8346	3.92752e-79	4.82582e-77
1653	ENSRNOG00000014556	Cdh20	cadherin 20 [Source:RGD Symbol;Acc:1305438]	3083	54.9932	-4.25122	0.547116	-7.77024	7.83378e-15	9.61782e-14
1654	ENSRNOG00000033087	Cdh23	cadherin-related 23 [Source:RGD Symbol;Acc:619760]	8508	8.69553	0.32378	1.09136	0.296675	0.766715	0.834761
1655	ENSRNOG00000013503	Cdh24	cadherin 24 [Source:RGD Symbol;Acc:1560161]	2346	17.4968	1.39337	0.767311	1.81591	0.0693843	0.128178
1656	ENSRNOG00000020129	Cdh3	cadherin 3 [Source:RGD Symbol;Acc:621089]	3662	6.49985	6.19516	1.84852	3.35142	0.00080399	0.00261953
1657	ENSRNOG00000052405	Cdh4	cadherin 4 [Source:RGD Symbol;Acc:621091]	2583	35.8341	-1.22564	0.626265	-1.95706	0.0503399	0.0979813
1658	ENSRNOG00000013324	Cdh5	cadherin 5 [Source:RGD Symbol;Acc:1307370]	4025	14.4717	1.552	0.966498	1.60579	0.108319	0.184382
1659	ENSRNOG00000013535	Cdh6	cadherin 6 [Source:RGD Symbol;Acc:2322]	2373	1442.46	-1.60433	0.170449	-9.41239	4.84972e-21	8.81501e-20
1660	ENSRNOG00000017917	Cdhr2	cadherin-related family member 2 [Source:RGD Symbol;Acc:1560576]	3933	201.321	0.700612	0.243398	2.87846	0.00399624	0.0110313
1661	ENSRNOG00000017762	Cdhr5	cadherin-related family member 5 [Source:RGD Symbol;Acc:620504]	2763	80.4342	2.70828	0.453598	5.97065	2.36311e-09	1.81363e-08
1662	ENSRNOG00000003328	Cdip1	cell death-inducing p53 target 1 [Source:RGD Symbol;Acc:1310686]	2579	325.535	-1.21082	0.200727	-6.03214	1.61799e-09	1.25699e-08
1663	ENSRNOG00000024144	Cdipt	CDP-diacylglycerol--inositol 3-phosphatidyltransferase [Source:RGD Symbol;Acc:620576]	1863	260.27	0.800618	0.217137	3.68715	0.000226781	0.000835082
1664	ENSRNOG00000000632	Cdk1	cyclin-dependent kinase 1 [Source:RGD Symbol;Acc:2319]	1187	711.185	1.83638	0.185937	9.87639	5.26982e-23	1.0539e-21
1665	ENSRNOG00000016088	Cdk10	cyclin-dependent kinase 10 [Source:RGD Symbol;Acc:1304851]	1647	266.906	-0.21673	0.214138	-1.01211	0.311488	0.429263
1666	ENSRNOG00000017213	Cdk11b	cyclin-dependent kinase 11B [Source:RGD Symbol;Acc:628604]	2539	1271.82	-0.660423	0.13461	-4.90621	9.28533e-07	5.26638e-06
1667	ENSRNOG00000006000	Cdk12	cyclin-dependent kinase 12 [Source:RGD Symbol;Acc:621111]	4536	2194.67	-0.0558801	0.131985	-0.423383	0.672016	0.758989
1668	ENSRNOG00000013620	Cdk13	cyclin-dependent kinase 13 [Source:RGD Symbol;Acc:1311226]	4536	1469.39	-0.0845359	0.145321	-0.581717	0.560757	0.666564
1669	ENSRNOG00000007151	Cdk14	cyclin-dependent kinase 14 [Source:RGD Symbol;Acc:1305544]	4582	513.263	1.58035	0.176871	8.93507	4.06938e-19	6.70617e-18
1670	ENSRNOG00000008578	Cdk16	cyclin-dependent kinase 16 [Source:RGD Symbol;Acc:620584]	3096	1284.8	-0.0867345	0.150005	-0.578212	0.563121	0.668856
1671	ENSRNOG00000004148	Cdk17	cyclin-dependent kinase 17 [Source:RGD Symbol;Acc:1565593]	3670	4075.9	0.269378	0.159546	1.6884	0.0913348	0.160376
1672	ENSRNOG00000000583	Cdk19	cyclin-dependent kinase 19 [Source:RGD Symbol;Acc:1305435]	5776	3791.64	-0.140036	0.117616	-1.19062	0.233804	0.341187
1673	ENSRNOG00000006469	Cdk2	cyclin dependent kinase 2 [Source:RGD Symbol;Acc:70486]	2193	157.47	0.275955	0.260402	1.05973	0.289269	0.405277
1674	ENSRNOG00000017991	Cdk20	cyclin-dependent kinase 20 [Source:RGD Symbol;Acc:1305219]	2117	33.8396	-1.95548	0.547307	-3.57292	0.000353028	0.00125021
1675	ENSRNOG00000001070	Cdk2ap1	cyclin-dependent kinase 2 associated protein 1 [Source:RGD Symbol;Acc:1308664]	1226	1317.13	0.466379	0.128261	3.63617	0.000276725	0.00100147
1676	ENSRNOG00000018391	Cdk2ap2	cyclin-dependent kinase 2 associated protein 2 [Source:RGD Symbol;Acc:1588883]	1049	122.891	0.216117	0.314177	0.687882	0.491527	0.605557
1677	ENSRNOG00000025602	Cdk4	cyclin-dependent kinase 4 [Source:RGD Symbol;Acc:621120]	912	2315.57	0.65233	0.161089	4.04949	5.1329e-05	0.000216881
1678	ENSRNOG00000008017	Cdk5	cyclin-dependent kinase 5 [Source:RGD Symbol;Acc:70514]	2116	137.342	0.727142	0.277201	2.62316	0.0087118	0.0219208
1679	ENSRNOG00000015696	Cdk5rap1	CDK5 regulatory subunit associated protein 1 [Source:RGD Symbol;Acc:708387]	2596	105.01	-0.26948	0.309715	-0.870089	0.384252	0.504464
1680	ENSRNOG00000005788	Cdk5rap2	CDK5 regulatory subunit associated protein 2 [Source:RGD Symbol;Acc:708451]	6059	1702.74	1.01251	0.131626	7.69233	1.44477e-14	1.73361e-13
1681	ENSRNOG00000048747	Cdk5rap3	CDK5 regulatory subunit associated protein 3 [Source:RGD Symbol;Acc:620002]	1934	166.558	0.214638	0.262933	0.816324	0.414315	0.533855
1682	ENSRNOG00000009258	Cdk6	cyclin-dependent kinase 6 [Source:RGD Symbol;Acc:621121]	1496	3759.34	-1.32412	0.124614	-10.6258	2.2599e-26	5.33998e-25
1683	ENSRNOG00000018510	Cdk7	cyclin-dependent kinase 7 [Source:RGD Symbol;Acc:621124]	1369	424.873	-0.285325	0.204665	-1.3941	0.163286	0.257116
1685	ENSRNOG00000022586	Cdk9	cyclin-dependent kinase 9 [Source:RGD Symbol;Acc:1359638]	1674	313.661	-0.105775	0.204607	-0.516967	0.605179	0.70459
1686	ENSRNOG00000018381	Cdkal1	CDK5 regulatory subunit associated protein 1-like 1 [Source:RGD Symbol;Acc:1310246]	761	73.4159	-0.620663	0.353302	-1.75675	0.0789604	0.142251
1687	ENSRNOG00000038720	Cdkl1	cyclin dependent kinase like 1 [Source:RGD Symbol;Acc:1305080]	1801	11.5254	1.20095	0.912815	1.31565	0.18829	0.288042
1688	ENSRNOG00000002506	Cdkl2	cyclin dependent kinase like 2 [Source:RGD Symbol;Acc:1309625]	2102	487.87	-0.195901	0.173902	-1.12651	0.259951	0.371992
1689	ENSRNOG00000059485	Cdkl3	cyclin-dependent kinase-like 3 [Source:RGD Symbol;Acc:619874]	2833	121.299	0.235131	0.386374	0.608558	0.542817	0.651542
1690	ENSRNOG00000040266	Cdkl4	cyclin-dependent kinase-like 4 [Source:RGD Symbol;Acc:1583704]	870	8.13264	1.09138	1.17376	0.929816	0.352466	0.472715
1691	ENSRNOG00000003742	Cdkl5	cyclin-dependent kinase-like 5 [Source:RGD Symbol;Acc:2324133]	2730	139.02	-0.670873	0.284981	-2.3541	0.0185677	0.0419755
1692	ENSRNOG00000000521	Cdkn1a	cyclin-dependent kinase inhibitor 1A [Source:RGD Symbol;Acc:69328]	825	421.248	-1.99158	0.269335	-7.39443	1.42011e-13	1.60851e-12
1693	ENSRNOG00000007249	Cdkn1b	cyclin-dependent kinase inhibitor 1B [Source:RGD Symbol;Acc:69062]	1755	1510.63	-1.19618	0.132243	-9.04535	1.49185e-19	2.50693e-18
1694	ENSRNOG00000059500	Cdkn1c	cyclin-dependent kinase inhibitor 1C [Source:RGD Symbol;Acc:727892]	1870	200.835	-0.743722	0.247458	-3.00545	0.00265187	0.00767334
1695	ENSRNOG00000022736	Cdkn2aip	CDKN2A interacting protein [Source:RGD Symbol;Acc:1305302]	2254	382.413	-0.350883	0.22094	-1.58814	0.112255	0.18982
1696	ENSRNOG00000005024	Cdkn2aipnl	CDKN2A interacting protein N-terminal like [Source:RGD Symbol;Acc:1308696]	1781	1134.13	2.05987	0.146862	14.0259	1.08251e-44	5.39816e-43
1697	ENSRNOG00000006735	Cdkn2b	cyclin-dependent kinase inhibitor 2B [Source:RGD Symbol;Acc:2324]	4377	89.286	1.22871	0.41862	2.93514	0.00333396	0.00940082
1698	ENSRNOG00000008956	Cdkn2c	cyclin-dependent kinase inhibitor 2C [Source:RGD Symbol;Acc:2325]	1432	538.39	-0.345723	0.18848	-1.83427	0.0666138	0.123725
1699	ENSRNOG00000009785	Cdkn3	cyclin-dependent kinase inhibitor 3 [Source:RGD Symbol;Acc:1307781]	877	223.221	1.71763	0.233357	7.36054	1.83173e-13	2.06409e-12
1700	ENSRNOG00000000158	Cdo1	cysteine dioxygenase type 1 [Source:RGD Symbol;Acc:69262]	1516	54.3589	-3.4122	0.477941	-7.13938	9.37546e-13	9.97214e-12
1701	ENSRNOG00000011789	Cdon	cell adhesion associated, oncogene regulated [Source:RGD Symbol;Acc:708433]	6166	122.767	-1.23046	0.281391	-4.37276	1.22684e-05	5.78717e-05
1702	ENSRNOG00000032846	Cdpf1	cysteine rich, DPF motif domain containing 1 [Source:RGD Symbol;Acc:1306001]	911	27.4564	0.54821	0.578116	0.94827	0.342992	0.462837
1704	ENSRNOG00000017260	Cdr2	cerebellar degeneration-related protein 2 [Source:RGD Symbol;Acc:1310578]	2349	1270.59	0.488111	0.151159	3.22913	0.00124168	0.00388728
1705	ENSRNOG00000025815	Cdr2l	cerebellar degeneration-related protein 2-like [Source:RGD Symbol;Acc:1306881]	3417	840.731	-0.978214	0.144525	-6.76849	1.30132e-11	1.25424e-10
1706	ENSRNOG00000021265	Cds2	CDP-diacylglycerol synthase 2 [Source:RGD Symbol;Acc:621186]	1560	166.823	-0.387947	0.248301	-1.56241	0.118192	0.197897
1708	ENSRNOG00000013970	Cdt1	chromatin licensing and DNA replication factor 1 [Source:RGD Symbol;Acc:1309211]	2239	130.518	1.97335	0.351389	5.61585	1.95604e-08	1.3662e-07
1709	ENSRNOG00000010186	Cdv3	CDV3 homolog [Source:RGD Symbol;Acc:1359113]	1131	4079.54	0.351648	0.127134	2.76596	0.00567554	0.0150216
1710	ENSRNOG00000032215	Cdyl	chromodomain Y-like [Source:RGD Symbol;Acc:1549745]	2183	2737.14	1.70376	0.119286	14.283	2.79454e-46	1.48005e-44
1711	ENSRNOG00000042888	Cdyl2	chromodomain Y-like 2 [Source:RGD Symbol;Acc:1309548]	2049	296.735	-0.264035	0.213514	-1.23662	0.216229	0.320814
1712	ENSRNOG00000020578	Ceacam1	CEA cell adhesion molecule 1 [Source:RGD Symbol;Acc:67396]	3573	21.7354	1.31882	0.724052	1.82144	0.0685398	0.126801
1713	ENSRNOG00000022701	Ceacam18	CEA cell adhesion molecule 18 [Source:RGD Symbol;Acc:1563539]	1137	9.86858	-0.494774	1.01606	-0.486955	0.62629	0.721945
1714	ENSRNOG00000010918	Cebpa	CCAAT/enhancer binding protein alpha [Source:RGD Symbol;Acc:2326]	2673	21.3967	-0.485837	0.742523	-0.654305	0.512915	0.624831
1715	ENSRNOG00000057347	Cebpb	CCAAT/enhancer binding protein beta [Source:RGD Symbol;Acc:2327]	1396	38.2019	-2.04656	0.562722	-3.63689	0.000275954	0.000999145
1716	ENSRNOG00000050869	Cebpd	CCAAT/enhancer binding protein delta [Source:RGD Symbol;Acc:2328]	1139	497.801	-2.86189	0.187997	-15.2231	2.48656e-52	1.60467e-50
1717	ENSRNOG00000021144	Cebpg	CCAAT/enhancer binding protein gamma [Source:RGD Symbol;Acc:2330]	3417	1420.43	-0.60893	0.13175	-4.62184	3.80348e-06	1.9656e-05
1718	ENSRNOG00000005087	Cebpz	CCAAT/enhancer binding protein zeta [Source:RGD Symbol;Acc:1304994]	4004	2297.96	0.0523998	0.186225	0.281379	0.77842	0.843915
1719	ENSRNOG00000011566	Cecr2	CECR2, histone acetyl-lysine reader [Source:RGD Symbol;Acc:1564182]	4519	513.28	-0.167249	0.181557	-0.921193	0.35695	0.477435
1722	ENSRNOG00000010406	Cel	carboxyl ester lipase [Source:RGD Symbol;Acc:2331]	2062	6.4899	-0.423641	1.1327	-0.37401	0.708397	0.78854
1723	ENSRNOG00000004725	Cela1	chymotrypsin like elastase 1 [Source:RGD Symbol;Acc:2547]	1105	29.6906	1.63276	0.678701	2.40571	0.016141	0.0372292
1724	ENSRNOG00000010379	Celf1	CUGBP, Elav-like family member 1 [Source:RGD Symbol;Acc:1307721]	1998	2998.11	0.592746	0.131107	4.5211	6.15204e-06	3.07682e-05
1725	ENSRNOG00000023661	Celf2	CUGBP, Elav-like family member 2 [Source:RGD Symbol;Acc:68347]	1628	9698.55	-0.362392	0.119795	-3.02511	0.00248545	0.0072519
1726	ENSRNOG00000020875	Celf3	CUGBP, Elav-like family member 3 [Source:RGD Symbol;Acc:1563168]	1422	13.3636	-0.842353	0.801615	-1.05082	0.293341	0.409324
1727	ENSRNOG00000014503	Celf4	CUGBP, Elav-like family member 4 [Source:RGD Symbol;Acc:1307630]	990	2452.77	0.818308	0.141709	5.77457	7.71518e-09	5.62666e-08
1728	ENSRNOG00000004695	Celf5	CUGBP, Elav-like family member 5 [Source:RGD Symbol;Acc:1565016]	4383	37.9428	0.711056	0.550598	1.29143	0.196556	0.298134
1729	ENSRNOG00000021285	Celsr1	cadherin, EGF LAG seven-pass G-type receptor 1 [Source:RGD Symbol;Acc:1560078]	8907	741.924	-0.942402	0.152987	-6.15999	7.27479e-10	5.85913e-09
1730	ENSRNOG00000020058	Celsr2	cadherin, EGF LAG seven-pass G-type receptor 2 [Source:RGD Symbol;Acc:69237]	10570	9087.14	1.43777	0.118207	12.1631	4.88623e-34	1.63859e-32
1731	ENSRNOG00000053889	Celsr3	cadherin, EGF LAG seven-pass G-type receptor 3 [Source:RGD Symbol;Acc:621787]	11868	17.4989	-1.01268	0.787418	-1.28608	0.198416	0.300306
1732	ENSRNOG00000012442	Cemip	cell migration inducing hyaluronidase [Source:RGD Symbol;Acc:1305254]	6974	6.57155	-3.26288	1.25674	-2.5963	0.00942328	0.0235108
1733	ENSRNOG00000032178	Cenpa	centromere protein A [Source:RGD Symbol;Acc:1563607]	2520	621.572	2.11503	0.175182	12.0733	1.46115e-33	4.79524e-32
1734	ENSRNOG00000057284	Cenpb	centromere protein B [Source:RGD Symbol;Acc:1304794]	2039	191.862	0.395359	0.272866	1.44891	0.147363	0.237149
1735	ENSRNOG00000021776	Cenpc	centromere protein C [Source:RGD Symbol;Acc:1303061]	3468	688.544	0.326449	0.185768	1.7573	0.0788675	0.142174
1736	ENSRNOG00000009339	Cenpe	centromere protein E [Source:RGD Symbol;Acc:1307115]	7621	3574.77	1.62269	0.127232	12.7538	2.96953e-37	1.14308e-35
1737	ENSRNOG00000003388	Cenpf	centromere protein F [Source:RGD Symbol;Acc:628667]	10069	6802.02	1.80021	0.122038	14.7512	3.0226e-49	1.75849e-47
1738	ENSRNOG00000018615	Cenph	centromere protein H [Source:RGD Symbol;Acc:1583506]	1257	107.875	1.96163	0.346402	5.66286	1.48869e-08	1.05465e-07
1739	ENSRNOG00000033335	Cenpi	centromere protein I [Source:RGD Symbol;Acc:2631]	2312	763.273	2.18906	0.161734	13.5349	9.73089e-42	4.39579e-40
1740	ENSRNOG00000022597	Cenpj	centromere protein J [Source:RGD Symbol;Acc:1310464]	3924	867.748	0.272864	0.155028	1.7601	0.0783908	0.141481
1741	ENSRNOG00000039740	Cenpk	centromere protein K [Source:RGD Symbol;Acc:1310461]	1641	75.8522	1.6993	0.386998	4.39098	1.12843e-05	5.35753e-05
1742	ENSRNOG00000038789	Cenpl	centromere protein L [Source:RGD Symbol;Acc:1311868]	1811	287.478	0.389409	0.206142	1.88904	0.058887	0.111687
1743	ENSRNOG00000023262	Cenpm	centromere protein M [Source:RGD Symbol;Acc:1307309]	1392	46.0344	1.17144	0.485914	2.41079	0.0159178	0.0367863
1744	ENSRNOG00000011296	Cenpn	centromere protein N [Source:RGD Symbol;Acc:1310953]	1525	206.552	1.63009	0.260935	6.24709	4.1817e-10	3.47171e-09
1745	ENSRNOG00000050111	Cenpo	centromere protein O [Source:RGD Symbol;Acc:1590328]	1170	78.2117	1.29625	0.378355	3.42601	0.000612511	0.00205002
1747	ENSRNOG00000024178	Cenpt	centromere protein T [Source:RGD Symbol;Acc:1309383]	2259	95.0878	1.38691	0.35187	3.94153	8.09632e-05	0.000328104
1748	ENSRNOG00000022261	Cenpu	centromere protein U [Source:RGD Symbol;Acc:1562566]	1653	229.806	2.83476	0.252059	11.2464	2.41229e-29	6.60434e-28
1749	ENSRNOG00000003086	Cenpv	centromere protein V [Source:RGD Symbol;Acc:1565681]	753	55.3497	0.216888	0.413518	0.524496	0.599934	0.699756
1750	ENSRNOG00000042944	Cenpw	centromere protein W [Source:RGD Symbol;Acc:1593465]	1601	949.644	1.96612	0.157985	12.445	1.489e-35	5.34334e-34
1751	ENSRNOG00000025000	Cep104	centrosomal protein 104 [Source:RGD Symbol;Acc:708505]	4895	788.96	0.182281	0.152388	1.19617	0.231631	0.338466
1752	ENSRNOG00000024557	Cep112	centrosomal protein 112 [Source:RGD Symbol;Acc:1564168]	3450	554.288	-0.172147	0.184361	-0.933749	0.350434	0.470637
1753	ENSRNOG00000017035	Cep120	centrosomal protein 120 [Source:RGD Symbol;Acc:1565619]	4586	1199.68	-0.228249	0.145836	-1.56511	0.117557	0.197049
1754	ENSRNOG00000021839	Cep126	centrosomal protein 126 [Source:RGD Symbol;Acc:1563556]	4143	151.828	-0.0252152	0.268301	-0.0939812	0.925124	0.94815
1755	ENSRNOG00000003908	Cep128	centrosomal protein 128 [Source:RGD Symbol;Acc:1595693]	1331	744.835	0.332704	0.161709	2.05743	0.0396452	0.0800144
1756	ENSRNOG00000004430	Cep131	centrosomal protein 131 [Source:RGD Symbol;Acc:1307745]	3696	145.84	-0.38402	0.296856	-1.29362	0.195796	0.297246
1757	ENSRNOG00000002153	Cep135	centrosomal protein 135 [Source:RGD Symbol;Acc:1310726]	5873	457.725	1.01764	0.177839	5.72224	1.05131e-08	7.56303e-08
1759	ENSRNOG00000010608	Cep162	centrosomal protein 162 [Source:RGD Symbol;Acc:1307365]	5441	443.497	-0.451709	0.18583	-2.43076	0.0150671	0.0351267
1760	ENSRNOG00000029826	Cep164	centrosomal protein 164 [Source:RGD Symbol;Acc:1561243]	4335	372.242	1.22334	0.198379	6.16667	6.97449e-10	5.62907e-09
1761	ENSRNOG00000004127	Cep170	centrosomal protein 170 [Source:RGD Symbol;Acc:621868]	6021	4497.78	0.124502	0.385987	0.322554	0.747033	0.819377
1762	ENSRNOG00000033688	Cep170b	centrosomal protein 170B [Source:RGD Symbol;Acc:1595689]	6847	210.89	1.01908	0.241956	4.21185	2.53287e-05	0.000113517
1763	ENSRNOG00000024924	Cep19	centrosomal protein 19 [Source:RGD Symbol;Acc:621352]	1545	435.585	0.127484	0.202051	0.63095	0.528073	0.638183
1764	ENSRNOG00000019340	Cep250	centrosomal protein 250 [Source:RGD Symbol;Acc:1562262]	7542	443.783	-0.191767	0.181629	-1.05581	0.291053	0.407019
1765	ENSRNOG00000056458	Cep290	centrosomal protein 290 [Source:RGD Symbol;Acc:1311640]	8251	1151.55	0.352405	0.145868	2.41592	0.0156957	0.0363659
1766	ENSRNOG00000010999	Cep295	centrosomal protein 295 [Source:RGD Symbol;Acc:1311723]	7655	994.535	0.258983	0.144817	1.78834	0.0737204	0.134362
1767	ENSRNOG00000033143	Cep295nl	CEP295 N-terminal like [Source:RGD Symbol;Acc:1597046]	1778	438.82	-1.78239	0.194154	-9.18031	4.29848e-20	7.3931e-19
1768	ENSRNOG00000003882	Cep350	centrosomal protein 350 [Source:RGD Symbol;Acc:621162]	5570	2747.59	-0.0665203	0.126232	-0.526968	0.598216	0.698494
1769	ENSRNOG00000010950	Cep41	centrosomal protein 41 [Source:RGD Symbol;Acc:1562034]	3454	291.663	1.78272	0.225143	7.91819	2.40989e-15	3.09219e-14
1770	ENSRNOG00000010566	Cep44	centrosomal protein 44 [Source:RGD Symbol;Acc:1308517]	1562	336.388	0.140601	0.22216	0.632884	0.526809	0.637007
1771	ENSRNOG00000016377	Cep55	centrosomal protein 55 [Source:RGD Symbol;Acc:1305340]	2491	294.793	1.30728	0.223157	5.85812	4.68149e-09	3.48875e-08
1772	ENSRNOG00000006792	Cep57	centrosomal protein 57 [Source:RGD Symbol;Acc:1309884]	2501	635.596	-0.441767	0.16813	-2.62753	0.00860069	0.0216732
1773	ENSRNOG00000000303	Cep57l1	centrosomal protein 57-like 1 [Source:RGD Symbol;Acc:1311358]	2330	229.034	0.671253	0.236194	2.84195	0.0044838	0.0122256
1774	ENSRNOG00000008410	Cep63	centrosomal protein 63 [Source:RGD Symbol;Acc:1561183]	2012	491.577	-0.353977	0.173595	-2.03909	0.0414411	0.0831138
1775	ENSRNOG00000027282	Cep68	centrosomal protein 68 [Source:RGD Symbol;Acc:1309101]	2356	886.522	-0.977665	0.148858	-6.56775	5.10805e-11	4.65329e-10
1776	ENSRNOG00000022845	Cep70	centrosomal protein 70 [Source:RGD Symbol;Acc:1561486]	1902	48.8172	0.461452	0.496183	0.930003	0.352369	0.472626
1777	ENSRNOG00000015465	Cep72	centrosomal protein 72 [Source:RGD Symbol;Acc:1566336]	2167	60.1172	2.04109	0.450648	4.52924	5.91967e-06	2.96543e-05
1778	ENSRNOG00000021918	Cep76	centrosomal protein 76 [Source:RGD Symbol;Acc:1305183]	2681	737.694	0.633265	0.168261	3.76358	0.000167496	0.000633312
1779	ENSRNOG00000014041	Cep78	centrosomal protein 78 [Source:RGD Symbol;Acc:620464]	2436	168.1	-0.105736	0.327399	-0.322956	0.746728	0.819266
1780	ENSRNOG00000007859	Cep83	centrosomal protein 83 [Source:RGD Symbol;Acc:1359593]	2686	2081.06	0.150573	0.120969	1.24472	0.213234	0.317567
1782	ENSRNOG00000016249	Cep85	centrosomal protein 85 [Source:RGD Symbol;Acc:1311520]	4485	326.131	-0.47757	0.188656	-2.53143	0.0113598	0.0275675
1783	ENSRNOG00000000414	Cep85l	centrosomal protein 85-like [Source:RGD Symbol;Acc:2319745]	2893	1495.75	-1.48573	0.136723	-10.8667	1.66111e-27	4.16199e-26
1784	ENSRNOG00000012140	Cep89	centrosomal protein 89 [Source:RGD Symbol;Acc:1311730]	2708	251.634	0.539572	0.218064	2.47438	0.0133468	0.031674
1785	ENSRNOG00000014354	Cep95	centrosomal protein 95 [Source:RGD Symbol;Acc:1309655]	2951	445.771	-0.668803	0.186162	-3.59259	0.000327404	0.00116807
1786	ENSRNOG00000001609	Cep97	centrosomal protein 97 [Source:RGD Symbol;Acc:1307400]	3227	714.528	-2.04042	0.158515	-12.8721	6.4586e-38	2.55007e-36
1787	ENSRNOG00000017723	Cept1	choline/ethanolamine phosphotransferase 1 [Source:RGD Symbol;Acc:1359727]	2120	247.062	-0.385907	0.221558	-1.74179	0.0815458	0.14606
1788	ENSRNOG00000026604	Cercam	cerebral endothelial cell adhesion molecule [Source:RGD Symbol;Acc:1304778]	2483	69.6715	2.2668	0.425869	5.32275	1.02208e-07	6.56e-07
1789	ENSRNOG00000017022	Cerk	ceramide kinase [Source:RGD Symbol;Acc:1305019]	4319	1918.87	0.116749	0.146025	0.799517	0.423991	0.543125
1790	ENSRNOG00000062030	Cers1	ceramide synthase 1 [Source:RGD Symbol;Acc:1305974]	2661	52.1898	0.033802	0.466445	0.0724672	0.94223	0.960618
1791	ENSRNOG00000021138	Cers2	ceramide synthase 2 [Source:RGD Symbol;Acc:1310059]	2012	3510.34	0.479654	0.118993	4.03093	5.55557e-05	0.000232946
1792	ENSRNOG00000001072	Cers4	ceramide synthase 4 [Source:RGD Symbol;Acc:1309303]	3349	398.904	-1.91754	0.195034	-9.83183	8.2112e-23	1.62103e-21
1793	ENSRNOG00000052990	Cers5	ceramide synthase 5 [Source:RGD Symbol;Acc:1311597]	1886	665.764	0.0776858	0.212026	0.366398	0.714068	0.79307
1794	ENSRNOG00000024595	Cers6	ceramide synthase 6 [Source:RGD Symbol;Acc:1561599]	2004	58.929	3.06641	0.509783	6.01513	1.79744e-09	1.39218e-08
1795	ENSRNOG00000059593	Cetn2	centrin 2 [Source:RGD Symbol;Acc:620247]	1276	1861.24	-0.383993	0.138335	-2.77582	0.00550623	0.0146391
1796	ENSRNOG00000048563	Cetn3	centrin 3 [Source:RGD Symbol;Acc:620249]	792	1623.7	0.128674	0.137779	0.933921	0.350344	0.470568
1797	ENSRNOG00000026162	Cetn4	centrin 4 [Source:RGD Symbol;Acc:1586489]	504	62.4795	4.44546	0.627312	7.08651	1.37537e-12	1.44687e-11
1798	ENSRNOG00000017959	Cfap100	cilia and flagella associated protein 100 [Source:RGD Symbol;Acc:1305768]	2042	292.031	-6.46667	0.398111	-16.2434	2.48739e-59	1.92949e-57
1799	ENSRNOG00000034221	Cfap126	cilia and flagella associated protein 126 [Source:RGD Symbol;Acc:1562658]	1087	6.59148	-0.193045	1.09554	-0.176211	0.860129	0.902741
1800	ENSRNOG00000039315	Cfap157	cilia and flagella associated protein 157 [Source:RGD Symbol;Acc:1560002]	1706	6.37644	-2.26416	1.23864	-1.82794	0.0675588	0.125288
1801	ENSRNOG00000042179	Cfap20	cilia and flagella associated protein 20 [Source:RGD Symbol;Acc:1308493]	1180	1407.13	-0.0195781	0.142168	-0.137711	0.890468	0.924227
1802	ENSRNOG00000003901	Cfap36	cilia and flagella associated protein 36 [Source:RGD Symbol;Acc:1311732]	1436	1441.32	-0.242625	0.181721	-1.33515	0.181828	0.280194
1803	ENSRNOG00000036585	Cfap43	cilia and flagella associated protein 43 [Source:RGD Symbol;Acc:1560545]	5136	11.1734	-0.582348	0.991978	-0.587058	0.557165	0.663526
1805	ENSRNOG00000037718	Cfap52	cilia and flagella associated protein 52 [Source:RGD Symbol;Acc:1308151]	2237	14.6986	-2.71238	0.946652	-2.86523	0.00416702	0.0114595
1806	ENSRNOG00000007037	Cfap57	cilia and flagella associated protein 57 [Source:RGD Symbol;Acc:1585948]	3590	7.71323	-2.87099	1.12821	-2.54473	0.0109361	0.0266827
1808	ENSRNOG00000006114	Cfap69	cilia and flagella associated protein 69 [Source:RGD Symbol;Acc:6496360]	3146	113.489	0.328457	0.335584	0.978763	0.327697	0.446989
1809	ENSRNOG00000007046	Cfap70	cilia and flagella associated protein 70 [Source:RGD Symbol;Acc:1307577]	4010	50.2537	1.72527	0.487616	3.53816	0.00040292	0.00141037
1810	ENSRNOG00000028805	Cfap77	cilia and flagella associated protein 77 [Source:RGD Symbol;Acc:1564114]	1745	23.6564	4.06408	1.1782	3.4494	0.00056183	0.00190153
1811	ENSRNOG00000032192	Cfap97	cilia and flagella associated protein 97 [Source:RGD Symbol;Acc:1307325]	2035	242.388	-0.124153	0.225598	-0.550327	0.582095	0.684983
1812	ENSRNOG00000058434	Cfap99	cilia and flagella associated protein 99 [Source:RGD Symbol;Acc:1564567]	2294	228.575	-3.167	0.24194	-13.0901	3.75328e-39	1.55802e-37
1813	ENSRNOG00000033564	Cfd	complement factor D [Source:RGD Symbol;Acc:2498]	426	4.87557	-0.736273	1.46365	-0.503038	0.614938	0.712469
1814	ENSRNOG00000019326	Cfdp1	craniofacial development protein 1 [Source:RGD Symbol;Acc:735080]	1630	1010.48	0.0991652	0.138419	0.716414	0.473736	0.589683
1815	ENSRNOG00000030715	Cfh	complement factor H [Source:RGD Symbol;Acc:620428]	3169	72.7607	2.10684	0.938586	2.2447	0.0247875	0.0538031
1816	ENSRNOG00000020660	Cfl1	cofilin 1 [Source:RGD Symbol;Acc:69285]	1105	6299.97	0.997329	0.132316	7.53749	4.79118e-14	5.58329e-13
1817	ENSRNOG00000045892	Cfl2	cofilin 2 [Source:RGD Symbol;Acc:1306982]	2924	5893.24	0.484362	0.12836	3.77346	0.000160996	0.000610705
1818	ENSRNOG00000012473	Cflar	CASP8 and FADD-like apoptosis regulator [Source:RGD Symbol;Acc:620847]	2283	2426.43	0.785983	0.13196	5.95624	2.58114e-09	1.97519e-08
1819	ENSRNOG00000025811	Cfp	complement factor properdin [Source:RGD Symbol;Acc:1594557]	1478	19.8506	-0.842232	0.642848	-1.31016	0.190143	0.290298
1820	ENSRNOG00000055103	Cftr	CF transmembrane conductance regulator [Source:RGD Symbol;Acc:2332]	6844	38.001	-7.59874	1.15242	-6.59372	4.28935e-11	3.9191e-10
1821	ENSRNOG00000000718	Cggbp1	CGG triplet repeat binding protein 1 [Source:RGD Symbol;Acc:1308129]	4291	2067.66	0.132785	0.129078	1.02872	0.303613	0.420334
1822	ENSRNOG00000054080	Cgnl1	cingulin-like 1 [Source:RGD Symbol;Acc:1304623]	6670	24.257	-1.11955	0.735279	-1.52263	0.127852	0.211104
1823	ENSRNOG00000007923	Cgref1	cell growth regulator with EF hand domain 1 [Source:RGD Symbol;Acc:620801]	1331	40.7938	-0.30147	0.470591	-0.64062	0.52177	0.632656
1824	ENSRNOG00000010178	Cgrrf1	cell growth regulator with ring finger domain 1 [Source:RGD Symbol;Acc:620803]	1323	113.429	0.471672	0.296127	1.59281	0.111204	0.188332
1825	ENSRNOG00000019141	Ch25h	cholesterol 25-hydroxylase [Source:RGD Symbol;Acc:1310575]	1316	14.4006	-0.146869	0.903695	-0.16252	0.870896	0.91062
1826	ENSRNOG00000014387	Chac1	ChaC glutathione-specific gamma-glutamylcyclotransferase 1 [Source:RGD Symbol;Acc:1307153]	1569	115.373	-0.0651785	0.298725	-0.218189	0.827282	0.879871
1827	ENSRNOG00000001531	Chac2	ChaC cation transport regulator 2 [Source:RGD Symbol;Acc:1309120]	1206	48.2669	-0.173359	0.458775	-0.377873	0.705525	0.786207
1828	ENSRNOG00000024631	Chadl	chondroadherin-like [Source:RGD Symbol;Acc:6504353]	2196	362.841	-0.43012	0.2134	-2.01556	0.0438463	0.0871874
1829	ENSRNOG00000046479	Chaf1a	chromatin assembly factor 1 subunit A [Source:RGD Symbol;Acc:1590865]	3015	327.397	1.062	0.212265	5.00318	5.6391e-07	3.29069e-06
1830	ENSRNOG00000001692	Chaf1b	chromatin assembly factor 1 subunit B [Source:RGD Symbol;Acc:1307634]	2034	91.5712	1.64599	0.34823	4.72675	2.28145e-06	1.22907e-05
1831	ENSRNOG00000000112	Champ1	chromosome alignment maintaining phosphoprotein 1 [Source:RGD Symbol;Acc:1311283]	3977	859.694	-0.176708	0.175452	-1.00716	0.31386	0.431913
1832	ENSRNOG00000009297	Chchd1	coiled-coil-helix-coiled-coil-helix domain containing 1 [Source:RGD Symbol;Acc:1307134]	553	337.724	0.879806	0.213385	4.12309	3.73822e-05	0.000162053
1833	ENSRNOG00000028356	Chchd10	coiled-coil-helix-coiled-coil-helix domain containing 10 [Source:RGD Symbol;Acc:1359417]	1122	25.2222	2.86601	1.80957	1.5838	0.113239	0.191083
1835	ENSRNOG00000013211	Chchd3	coiled-coil-helix-coiled-coil-helix domain containing 3 [Source:RGD Symbol;Acc:1310325]	1504	737.691	0.0680908	0.159399	0.427172	0.669254	0.756314
1836	ENSRNOG00000033038	Chchd4	coiled-coil-helix-coiled-coil-helix domain containing 4 [Source:RGD Symbol;Acc:1310746]	420	105.998	0.780607	0.317734	2.45679	0.0140183	0.0330377
1837	ENSRNOG00000018491	Chchd5	coiled-coil-helix-coiled-coil-helix domain containing 5 [Source:RGD Symbol;Acc:1307809]	1510	113.024	0.545776	0.312	1.74928	0.0802423	0.143977
1838	ENSRNOG00000060248	Chchd6	coiled-coil-helix-coiled-coil-helix domain containing 6 [Source:RGD Symbol;Acc:1304561]	1078	54.1767	1.06533	0.458466	2.32369	0.0201419	0.0449848
1839	ENSRNOG00000031769	Chchd7	coiled-coil-helix-coiled-coil-helix domain containing 7 [Source:RGD Symbol;Acc:1592689]	258	28.7436	0.901656	0.56175	1.60508	0.108475	0.184607
1840	ENSRNOG00000014434	Chd1	chromodomain helicase DNA binding protein 1 [Source:RGD Symbol;Acc:1306794]	5188	2582.35	-0.108818	0.126089	-0.863023	0.388125	0.508202
1841	ENSRNOG00000017669	Chd1l	chromodomain helicase DNA binding protein 1-like [Source:RGD Symbol;Acc:1311935]	2712	180.514	0.154338	0.263482	0.585764	0.558034	0.664303
1842	ENSRNOG00000012716	Chd2	chromodomain helicase DNA binding protein 2 [Source:RGD Symbol;Acc:1310056]	8964	2910.58	-0.360665	0.126991	-2.84008	0.00451016	0.0122909
1843	ENSRNOG00000009722	Chd3	chromodomain helicase DNA binding protein 3 [Source:RGD Symbol;Acc:1311923]	6993	1174.01	0.996645	0.150376	6.62767	3.4102e-11	3.14012e-10
1844	ENSRNOG00000018309	Chd4	chromodomain helicase DNA binding protein 4 [Source:RGD Symbol;Acc:620064]	6584	8782.36	0.00143158	0.1144	0.0125139	0.990016	0.992536
1845	ENSRNOG00000016744	Chd6	chromodomain helicase DNA binding protein 6 [Source:RGD Symbol;Acc:1310465]	10512	2042.56	-0.66791	0.122916	-5.43387	5.51449e-08	3.63507e-07
1846	ENSRNOG00000006689	Chd7	chromodomain helicase DNA binding protein 7 [Source:RGD Symbol;Acc:1311921]	9883	1812.09	-0.577814	0.136463	-4.23422	2.29351e-05	0.000103667
1847	ENSRNOG00000025011	Chd8	chromodomain helicase DNA binding protein 8 [Source:RGD Symbol;Acc:620696]	8425	2139.34	-0.0697176	0.122055	-0.571197	0.567866	0.672672
1848	ENSRNOG00000049302	Chd9	chromodomain helicase DNA binding protein 9 [Source:RGD Symbol;Acc:1306795]	3948	2286.59	0.00274148	0.159112	0.0172298	0.986253	0.989879
1849	ENSRNOG00000015859	Chdh	choline dehydrogenase [Source:RGD Symbol;Acc:735166]	3405	292.308	-1.20775	0.232556	-5.19338	2.06506e-07	1.28306e-06
1851	ENSRNOG00000037509	Chek2	checkpoint kinase 2 [Source:RGD Symbol;Acc:621543]	1960	100.822	0.0423876	0.325838	0.130088	0.896497	0.928539
1852	ENSRNOG00000012323	Cherp	calcium homeostasis endoplasmic reticulum protein [Source:RGD Symbol;Acc:1305279]	4084	723.175	-0.175381	0.147602	-1.1882	0.234754	0.34241
1853	ENSRNOG00000037430	Chfr	checkpoint with forkhead and ring finger domains [Source:RGD Symbol;Acc:1306360]	3152	1232.24	0.100579	0.156929	0.640922	0.521574	0.632519
1854	ENSRNOG00000021269	Chgb	chromogranin B [Source:RGD Symbol;Acc:2339]	2533	5.45419	-2.98913	1.43206	-2.0873	0.0368614	0.0753065
1855	ENSRNOG00000037919	Chic1	cysteine-rich hydrophobic domain 1 [Source:RGD Symbol;Acc:1589722]	1239	368.857	-0.0562371	0.215129	-0.261412	0.793775	0.85543
1856	ENSRNOG00000002267	Chic2	cysteine-rich hydrophobic domain 2 [Source:RGD Symbol;Acc:1309278]	1093	280.215	0.431923	0.207176	2.08481	0.0370864	0.0756519
1857	ENSRNOG00000019351	Chid1	chitinase domain containing 1 [Source:RGD Symbol;Acc:1308955]	1533	156.931	2.42791	0.387009	6.27352	3.52975e-10	2.95441e-09
1858	ENSRNOG00000016791	Chka	choline kinase alpha [Source:RGD Symbol;Acc:61944]	2530	610.478	-1.37505	0.167968	-8.18639	2.6918e-16	3.69137e-15
1859	ENSRNOG00000011404	Chkb	choline kinase beta [Source:RGD Symbol;Acc:61826]	1679	198.08	-0.471194	0.239022	-1.97134	0.0486847	0.0953783
1860	ENSRNOG00000045771	Chl1	cell adhesion molecule L1-like [Source:RGD Symbol;Acc:620122]	3633	17538.5	0.247075	0.119124	2.0741	0.0380701	0.0772518
1861	ENSRNOG00000000161	Chm	CHM Rab escort protein [Source:RGD Symbol;Acc:2340]	3473	889.354	0.132296	0.183205	0.722119	0.470221	0.586212
1863	ENSRNOG00000016001	Chmp1a	charged multivesicular body protein 1A [Source:RGD Symbol;Acc:1311083]	2096	374.126	0.938787	0.187407	5.00936	5.4612e-07	3.19173e-06
1865	ENSRNOG00000043328	Chmp2a	charged multivesicular body protein 2A [Source:RGD Symbol;Acc:1305050]	917	944.853	0.0288456	0.144529	0.199584	0.841806	0.89008
1866	ENSRNOG00000040257	Chmp2b	charged multivesicular body protein 2B [Source:RGD Symbol;Acc:1306781]	2377	609.515	0.115448	0.214878	0.537273	0.591079	0.692531
1867	ENSRNOG00000007356	Chmp3	charged multivesicular body protein 3 [Source:RGD Symbol;Acc:708556]	836	1101.06	-0.0905499	0.151721	-0.596818	0.550629	0.658323
1869	ENSRNOG00000034071	Chmp4bl1	chromatin modifying protein 4B-like 1 [Source:RGD Symbol;Acc:1583604]	1036	70.668	0.450293	0.398112	1.13107	0.258025	0.369649
1870	ENSRNOG00000010238	Chmp4c	charged multivesicular body protein 4C [Source:RGD Symbol;Acc:1564543]	1591	14.595	5.95373	1.62842	3.65615	0.000256035	0.000932742
1871	ENSRNOG00000008672	Chmp5	charged multivesicular body protein 5 [Source:RGD Symbol;Acc:1305968]	1320	1477.21	0.245052	0.154575	1.58533	0.112892	0.190657
1872	ENSRNOG00000004014	Chmp6	charged multivesicular body protein 6 [Source:RGD Symbol;Acc:1565325]	1558	161.981	1.17358	0.271963	4.31521	1.59448e-05	7.3942e-05
1873	ENSRNOG00000016939	Chmp7	charged multivesicular body protein 7 [Source:RGD Symbol;Acc:1308779]	2761	480.476	0.319341	0.167614	1.90522	0.0567514	0.108319
1874	ENSRNOG00000017939	Chn1	chimerin 1 [Source:RGD Symbol;Acc:620139]	3031	741.094	0.63876	0.166665	3.8326	0.000126798	0.000492414
1875	ENSRNOG00000009411	Chn2	chimerin 2 [Source:RGD Symbol;Acc:620140]	2192	418.643	-0.353646	0.206503	-1.71255	0.0867955	0.153919
1876	ENSRNOG00000001915	Chodl	chondrolectin [Source:RGD Symbol;Acc:1309885]	2319	305.857	-5.29368	0.647942	-8.16999	3.08403e-16	4.21795e-15
1877	ENSRNOG00000026643	Chordc1	cysteine and histidine rich domain containing 1 [Source:RGD Symbol;Acc:1304679]	3211	582.611	0.426557	0.167925	2.54017	0.0110799	0.0269779
1878	ENSRNOG00000004742	Chp1	calcineurin-like EF-hand protein 1 [Source:RGD Symbol;Acc:620447]	2504	2001.4	0.283329	0.142031	1.99484	0.0460598	0.090953
1879	ENSRNOG00000019112	Chp2	calcineurin-like EF hand protein 2 [Source:RGD Symbol;Acc:727796]	1483	29.7751	-5.1833	0.832809	-6.22388	4.85013e-10	3.98147e-09
1880	ENSRNOG00000020038	Chpf	chondroitin polymerizing factor [Source:RGD Symbol;Acc:1359458]	2917	259.326	0.918086	0.225842	4.06517	4.79975e-05	0.000203532
1881	ENSRNOG00000010466	Chpf2	chondroitin polymerizing factor 2 [Source:RGD Symbol;Acc:1306404]	3758	105.076	0.331329	0.313077	1.0583	0.289919	0.405839
1882	ENSRNOG00000058271	Chpt1	choline phosphotransferase 1 [Source:RGD Symbol;Acc:1359283]	1530	331.991	0.045141	0.222144	0.203206	0.838974	0.888002
1883	ENSRNOG00000009103	Chrac1	chromatin accessibility complex subunit 1 [Source:RGD Symbol;Acc:1309321]	835	85.1213	0.28043	0.345201	0.812369	0.41658	0.536047
1884	ENSRNOG00000004330	Chrdl1	chordin-like 1 [Source:RGD Symbol;Acc:735215]	4106	23.5353	-2.88752	0.655344	-4.40612	1.05241e-05	5.02767e-05
1885	ENSRNOG00000018394	Chrdl2	chordin-like 2 [Source:RGD Symbol;Acc:1306179]	1618	37.3179	4.60865	0.668997	6.8889	5.62252e-12	5.61484e-11
1886	ENSRNOG00000020778	Chrnb2	cholinergic receptor nicotinic beta 2 subunit [Source:RGD Symbol;Acc:2350]	2198	9.71399	0.968236	1.04532	0.92626	0.354311	0.474608
1887	ENSRNOG00000012815	Chst10	carbohydrate sulfotransferase 10 [Source:RGD Symbol;Acc:621216]	2590	26.7016	1.89013	0.702729	2.68969	0.00715177	0.0183962
1888	ENSRNOG00000008885	Chst11	carbohydrate sulfotransferase 11 [Source:RGD Symbol;Acc:1308400]	1989	18.7939	0.14721	0.792311	0.185799	0.852603	0.89763
1889	ENSRNOG00000001252	Chst12	carbohydrate sulfotransferase 12 [Source:RGD Symbol;Acc:1308214]	1614	149.402	3.29439	0.329705	9.99195	1.65303e-23	3.42168e-22
1890	ENSRNOG00000045997	Chst14	carbohydrate sulfotransferase 14 [Source:RGD Symbol;Acc:1585023]	2058	146.093	0.399242	0.275653	1.44835	0.14752	0.237351
1891	ENSRNOG00000016267	Chst15	carbohydrate sulfotransferase 15 [Source:RGD Symbol;Acc:628881]	2724	487.795	3.21279	0.20022	16.0463	6.07186e-58	4.48354e-56
1892	ENSRNOG00000047734	Chst2	carbohydrate sulfotransferase 2 [Source:RGD Symbol;Acc:1306988]	1593	187.893	-3.02527	0.281242	-10.7568	5.50535e-27	1.3337e-25
1893	ENSRNOG00000000572	Chst3	carbohydrate sulfotransferase 3 [Source:RGD Symbol;Acc:620355]	5573	2170.59	0.585462	0.132439	4.42061	9.84237e-06	4.72403e-05
1894	ENSRNOG00000021521	Chst5	carbohydrate sulfotransferase 5 [Source:RGD Symbol;Acc:1561144]	1991	6.85029	4.33198	1.74354	2.4846	0.0129699	0.030894
1895	ENSRNOG00000022919	Chst8	carbohydrate sulfotransferase 8 [Source:RGD Symbol;Acc:1308979]	2057	11.7659	6.65837	1.69816	3.92092	8.82109e-05	0.000354297
1896	ENSRNOG00000015867	Chst9	carbohydrate sulfotransferase 9 [Source:RGD Symbol;Acc:1307302]	1769	5.65829	-4.27804	1.96423	-2.17797	0.0294082	0.0622922
1897	ENSRNOG00000012698	Chsy1	chondroitin sulfate synthase 1 [Source:RGD Symbol;Acc:1311904]	3760	1728	1.50805	0.127529	11.8252	2.89185e-32	8.95482e-31
1898	ENSRNOG00000050152	Chsy3	chondroitin sulfate synthase 3 [Source:RGD Symbol;Acc:1560819]	2661	5.35474	-0.91333	1.27663	-0.715423	0.474348	0.590311
1899	ENSRNOG00000019174	Chtf18	chromosome transmission fidelity factor 18 [Source:RGD Symbol;Acc:1310473]	3542	22.8059	1.56615	0.676119	2.31638	0.0205378	0.0457624
1900	ENSRNOG00000047246	Chtf8	chromosome transmission fidelity factor 8 [Source:RGD Symbol;Acc:1306894]	3051	559.397	0.748473	0.183441	4.08018	4.50004e-05	0.000191564
1901	ENSRNOG00000012760	Chtop	chromatin target of PRMT1 [Source:RGD Symbol;Acc:1359407]	2818	117.073	-0.18349	0.326156	-0.562582	0.573719	0.677466
1902	ENSRNOG00000022485	Chuk	component of inhibitor of nuclear factor kappa B kinase complex [Source:RGD Symbol;Acc:1306661]	4287	920.725	0.403953	0.163023	2.47789	0.0132163	0.0314079
1903	ENSRNOG00000007336	Churc1	churchill domain containing 1 [Source:RGD Symbol;Acc:1305116]	471	219.21	0.765021	0.250954	3.04846	0.00230021	0.00676539
1904	ENSRNOG00000012638	Ciao1	cytosolic iron-sulfur assembly component 1 [Source:RGD Symbol;Acc:1307285]	1429	116.782	0.739004	0.298484	2.47585	0.0132918	0.0315678
1905	ENSRNOG00000016234	Ciapin1	cytokine induced apoptosis inhibitor 1 [Source:RGD Symbol;Acc:1549737]	1851	80.0731	0.699912	0.349372	2.00334	0.0451404	0.089425
1906	ENSRNOG00000042717	Ciart	circadian associated repressor of transcription [Source:RGD Symbol;Acc:1566380]	1417	19.3186	-1.01283	0.688551	-1.47096	0.141302	0.2291
1907	ENSRNOG00000033498	Cib1	calcium and integrin binding 1 [Source:RGD Symbol;Acc:620133]	879	97.5291	0.999242	0.333453	2.99665	0.00272967	0.00787471
1908	ENSRNOG00000056118	Cic	capicua transcriptional repressor [Source:RGD Symbol;Acc:1310706]	5429	1105.92	0.0477383	0.149019	0.320352	0.748702	0.820617
1909	ENSRNOG00000020377	Cideb	cell death-inducing DFFA-like effector b [Source:RGD Symbol;Acc:1310000]	1240	11.1026	-0.600961	0.898606	-0.66877	0.503642	0.616223
1910	ENSRNOG00000029911	Cilp	cartilage intermediate layer protein [Source:RGD Symbol;Acc:1305124]	4128	5.06648	-0.780836	1.57828	-0.494738	0.620785	0.717559
1911	ENSRNOG00000008035	Cinp	cyclin-dependent kinase 2-interacting protein [Source:RGD Symbol;Acc:1563395]	1470	113.419	0.533196	0.320578	1.66323	0.0962659	0.16756
1912	ENSRNOG00000011111	Cipc	CLOCK-interacting pacemaker [Source:RGD Symbol;Acc:1309492]	3986	631.792	-0.171478	0.162102	-1.05784	0.290129	0.406022
1913	ENSRNOG00000018719	Cir1	corepressor interacting with RBPJ, 1 [Source:RGD Symbol;Acc:1309199]	1792	412.915	0.109418	0.174853	0.625771	0.531465	0.641173
1914	ENSRNOG00000015999	Cirbp	cold inducible RNA binding protein [Source:RGD Symbol;Acc:620756]	1407	491.919	-0.752695	0.194405	-3.87179	0.000108041	0.000426802
1915	ENSRNOG00000000610	Cisd1	CDGSH iron sulfur domain 1 [Source:RGD Symbol;Acc:1309529]	727	393.993	0.690896	0.194491	3.55232	0.000381847	0.00134175
1916	ENSRNOG00000048258	Cisd2	CDGSH iron sulfur domain 2 [Source:RGD Symbol;Acc:1566242]	2879	3048.77	-0.0908325	0.121845	-0.745478	0.455983	0.573471
1917	ENSRNOG00000036894	Cisd3	CDGSH iron sulfur domain 3 [Source:RGD Symbol;Acc:1559720]	598	82.5845	1.12627	0.365323	3.08295	0.00204961	0.006115
1918	ENSRNOG00000029543	Cish	cytokine inducible SH2-containing protein [Source:RGD Symbol;Acc:69261]	3169	98.4712	-1.04644	0.317085	-3.3002	0.000966151	0.00308827
1919	ENSRNOG00000001143	Cit	citron rho-interacting serine/threonine kinase [Source:RGD Symbol;Acc:70878]	6825	408.682	1.27959	0.189219	6.76247	1.35656e-11	1.30303e-10
1920	ENSRNOG00000056940	Cited2	Cbp/p300-interacting transactivator, with Glu/Asp-rich carboxy-terminal domain, 2 [Source:RGD Symbol;Acc:620112]	1949	1145.69	2.14075	0.211474	10.123	4.36854e-24	9.22922e-23
1921	ENSRNOG00000013442	Ciz1	CDKN1A interacting zinc finger protein 1 [Source:RGD Symbol;Acc:1305336]	2478	581.242	0.0526324	0.1856	0.28358	0.776732	0.84274
1922	ENSRNOG00000024650	Ckap2	cytoskeleton associated protein 2 [Source:RGD Symbol;Acc:1311631]	2549	1220.75	1.1487	0.164069	7.00135	2.53508e-12	2.61409e-11
1923	ENSRNOG00000026143	Ckap2l	cytoskeleton associated protein 2-like [Source:RGD Symbol;Acc:1590645]	2449	455.758	1.27545	0.188585	6.76328	1.34899e-11	1.29657e-10
1924	ENSRNOG00000008016	Ckap4	cytoskeleton-associated protein 4 [Source:RGD Symbol;Acc:1311989]	2548	1238.39	1.30756	0.153859	8.49843	1.9218e-17	2.86573e-16
1925	ENSRNOG00000016067	Ckap5	cytoskeleton associated protein 5 [Source:RGD Symbol;Acc:1563596]	5650	7464.24	0.662977	0.109556	6.05149	1.43513e-09	1.11889e-08
1926	ENSRNOG00000010872	Ckb	creatine kinase B [Source:RGD Symbol;Acc:2357]	1429	2820.96	-0.166123	0.136762	-1.21468	0.224487	0.330606
1927	ENSRNOG00000012752	Cklf	chemokine-like factor [Source:RGD Symbol;Acc:620708]	666	20.1899	1.57614	0.705799	2.23313	0.0255405	0.0552425
1928	ENSRNOG00000042561	Cks1b	CDC28 protein kinase regulatory subunit 1B [Source:RGD Symbol;Acc:1561797]	1605	454.319	1.25044	0.200808	6.22704	4.75328e-10	3.91032e-09
1929	ENSRNOG00000014130	Cks2	CDC28 protein kinase regulatory subunit 2 [Source:RGD Symbol;Acc:1562047]	615	204.358	0.987852	0.265161	3.72548	0.000194946	0.000727802
1930	ENSRNOG00000002376	Clasp1	cytoplasmic linker associated protein 1 [Source:RGD Symbol;Acc:1310970]	1387	1727.79	0.416505	0.127385	3.26965	0.00107682	0.00340869
1931	ENSRNOG00000009161	Clasp2	cytoplasmic linker associated protein 2 [Source:RGD Symbol;Acc:619789]	4716	3313.03	-0.358393	0.115499	-3.10299	0.00191573	0.00575694
1932	ENSRNOG00000046000	Clasrp	CLK4-associating serine/arginine rich protein [Source:RGD Symbol;Acc:1563538]	2301	80.2924	-0.749314	0.397768	-1.88379	0.0595928	0.112817
1933	ENSRNOG00000036877	Clca4l	chloride channel calcium activated 4-like [Source:RGD Symbol;Acc:1591945]	2885	77.518	5.69022	0.72934	7.80188	6.0992e-15	7.57297e-14
1934	ENSRNOG00000020360	Clcc1	chloride channel CLIC-like 1 [Source:RGD Symbol;Acc:708359]	3553	1443.95	-0.168639	0.134353	-1.2552	0.209408	0.312991
1935	ENSRNOG00000018752	Clcf1	cardiotrophin-like cytokine factor 1 [Source:RGD Symbol;Acc:1303171]	2257	227.444	3.46516	0.287338	12.0595	1.72805e-33	5.64703e-32
1936	ENSRNOG00000001742	Clcn2	chloride voltage-gated channel 2 [Source:RGD Symbol;Acc:2361]	3203	204.242	-3.522	0.286237	-12.3045	8.56988e-35	2.97793e-33
1937	ENSRNOG00000010682	Clcn3	chloride voltage-gated channel 3 [Source:RGD Symbol;Acc:621219]	3808	3735.86	-0.698122	0.130727	-5.34031	9.27856e-08	5.97774e-07
1938	ENSRNOG00000003533	Clcn4	chloride voltage-gated channel 4 [Source:RGD Symbol;Acc:708381]	4332	1538.59	1.68628	0.15131	11.1446	7.61262e-29	2.04768e-27
1939	ENSRNOG00000002862	Clcn5	chloride voltage-gated channel 5 [Source:RGD Symbol;Acc:2362]	2787	139.011	-0.631086	0.296454	-2.12878	0.0332725	0.0691148
1940	ENSRNOG00000008345	Clcn6	chloride voltage-gated channel 6 [Source:RGD Symbol;Acc:1305379]	5316	1481.91	-1.07126	0.175363	-6.1088	1.00385e-09	7.94344e-09
1941	ENSRNOG00000016976	Clcn7	chloride voltage-gated channel 7 [Source:RGD Symbol;Acc:61836]	2749	212.739	0.381507	0.227423	1.67752	0.0934401	0.163568
1942	ENSRNOG00000001926	Cldn1	claudin 1 [Source:RGD Symbol;Acc:68422]	3301	34.2107	0.508076	0.547764	0.927546	0.353643	0.473838
1943	ENSRNOG00000010263	Cldn11	claudin 11 [Source:RGD Symbol;Acc:71081]	1851	215.244	-0.220981	0.332301	-0.665002	0.506049	0.618579
1944	ENSRNOG00000039862	Cldn12	claudin 12 [Source:RGD Symbol;Acc:1561053]	3479	468.053	-0.813226	0.175633	-4.63026	3.65212e-06	1.89567e-05
1945	ENSRNOG00000001691	Cldn14	claudin 14 [Source:RGD Symbol;Acc:1309165]	1416	54.4848	3.25982	0.522155	6.24301	4.29231e-10	3.55586e-09
1946	ENSRNOG00000001419	Cldn15	claudin 15 [Source:RGD Symbol;Acc:1310678]	2011	6.50591	-0.750657	1.22579	-0.612386	0.540283	0.649413
1947	ENSRNOG00000007922	Cldn19	claudin 19 [Source:RGD Symbol;Acc:1305000]	1728	4382.09	-5.21116	0.16575	-31.4398	5.78014e-217	8.07066e-214
1948	ENSRNOG00000023531	Cldn20	claudin 20 [Source:RGD Symbol;Acc:1595446]	660	34.8281	-1.03024	0.553837	-1.86019	0.0628593	0.11794
1949	ENSRNOG00000011424	Cldn23	claudin 23 [Source:RGD Symbol;Acc:1309001]	1724	9.54454	2.91749	1.1844	2.46326	0.013768	0.0325127
1950	ENSRNOG00000001657	Cldnd1	claudin domain containing 1 [Source:RGD Symbol;Acc:1359273]	2006	1785.72	0.0453357	0.131782	0.344021	0.73083	0.806671
1951	ENSRNOG00000018715	Clec10a	C-type lectin domain containing 10A [Source:RGD Symbol;Acc:621158]	1488	4.89115	0.379169	1.51709	0.249932	0.80264	0.861719
1952	ENSRNOG00000022697	Clec14a	C-type lectin domain containing 14A [Source:RGD Symbol;Acc:1306232]	3140	6.98234	-2.64266	1.26834	-2.08356	0.0372004	0.0758477
1953	ENSRNOG00000057378	Clec16a	C-type lectin domain containing 16A [Source:RGD Symbol;Acc:1305773]	3115	758.372	0.129257	0.152758	0.846157	0.397465	0.517345
1954	ENSRNOG00000060460	Clec1a	C-type lectin domain family 1, member A [Source:RGD Symbol;Acc:1566110]	3299	51.2182	-1.7966	0.424778	-4.22951	2.34202e-05	0.000105704
1955	ENSRNOG00000059538	Clec2g	C-type lectin domain family 2, member G [Source:RGD Symbol;Acc:1563148]	624	58.6844	-2.97648	0.42214	-7.05093	1.7772e-12	1.85435e-11
1956	ENSRNOG00000004540	Clec3b	C-type lectin domain family 3, member B [Source:RGD Symbol;Acc:1311031]	823	8.54225	-0.843165	1.04832	-0.804303	0.421222	0.540962
1957	ENSRNOG00000010181	Clec4d	C-type lectin domain family 4, member D [Source:RGD Symbol;Acc:1303339]	3352	12.4057	3.31426	1.09585	3.02438	0.00249146	0.00726393
1958	ENSRNOG00000054251	Clec7a	C-type lectin domain containing 7A [Source:RGD Symbol;Acc:1565140]	2426	9.12908	5.38348	1.74035	3.09333	0.00197926	0.00592927
1959	ENSRNOG00000051690	Clec9a	C-type lectin domain containing 9A [Source:RGD Symbol;Acc:1562513]	3240	73.1575	-2.57823	0.400892	-6.43122	1.26582e-10	1.11159e-09
1960	ENSRNOG00000004456	Clhc1	clathrin heavy chain linker domain containing 1 [Source:RGD Symbol;Acc:1307937]	2069	11.5241	1.67674	1.02933	1.62895	0.103323	0.177218
1961	ENSRNOG00000029682	Clic1	chloride intracellular channel 1 [Source:RGD Symbol;Acc:1303043]	1172	2352.01	2.20877	0.136441	16.1885	6.07884e-59	4.59926e-57
1962	ENSRNOG00000000728	Clic2	chloride intracellular channel 2 [Source:RGD Symbol;Acc:1306580]	1300	50.4445	2.40965	0.58955	4.08728	4.36461e-05	0.000186552
1963	ENSRNOG00000018109	Clic4	chloride intracellular channel 4 [Source:RGD Symbol;Acc:61857]	1154	1905.12	-0.55653	0.136357	-4.08143	4.47593e-05	0.000190594
1964	ENSRNOG00000005406	Clint1	clathrin interactor 1 [Source:RGD Symbol;Acc:1303328]	1816	1621.1	0.144619	0.13169	1.09818	0.272125	0.386139
1965	ENSRNOG00000001247	Clip1	CAP-GLY domain containing linker protein 1 [Source:RGD Symbol;Acc:67404]	4577	1375.91	0.120917	0.133932	0.902822	0.36662	0.487062
1966	ENSRNOG00000021611	Clip2	CAP-GLY domain containing linker protein 2 [Source:RGD Symbol;Acc:62019]	5033	494.211	-0.412233	0.199701	-2.06425	0.0389937	0.0789014
1967	ENSRNOG00000050104	Clip3	CAP-GLY domain containing linker protein 3 [Source:RGD Symbol;Acc:1306245]	3564	579.989	0.591878	0.233024	2.53999	0.0110856	0.0269843
1968	ENSRNOG00000008806	Clip4	CAP-GLY domain containing linker protein family, member 4 [Source:RGD Symbol;Acc:1311049]	2235	4.63392	4.0787	2.00346	2.03583	0.0417675	0.0836711
1969	ENSRNOG00000025768	Clk1	CDC-like kinase 1 [Source:RGD Symbol;Acc:1311469]	1774	11849.5	0.281924	0.132263	2.13155	0.033044	0.0687141
1971	ENSRNOG00000030126	Clk3	CDC-like kinase 3 [Source:RGD Symbol;Acc:621259]	1754	459.631	-0.703377	0.193204	-3.6406	0.000272005	0.000986475
1972	ENSRNOG00000003714	Clk4	CDC-like kinase 4 [Source:RGD Symbol;Acc:1310274]	1389	1046.53	-0.611678	0.139237	-4.39305	1.11769e-05	5.31311e-05
1973	ENSRNOG00000011044	Clmn	calmin [Source:RGD Symbol;Acc:1306741]	4702	491.541	0.898593	0.202473	4.43808	9.07643e-06	4.38518e-05
1974	ENSRNOG00000053239	Clmp	CXADR-like membrane protein [Source:RGD Symbol;Acc:708569]	3901	6.74897	0.398252	1.22823	0.324249	0.74575	0.818667
1975	ENSRNOG00000019103	Cln3	CLN3 lysosomal/endosomal transmembrane protein, battenin [Source:RGD Symbol;Acc:1359537]	1674	140.377	0.404414	0.281409	1.4371	0.150688	0.241211
1977	ENSRNOG00000007164	Cln6	CLN6, transmembrane ER protein [Source:RGD Symbol;Acc:1309714]	1958	152.717	-0.0503228	0.287171	-0.175236	0.860894	0.903298
1978	ENSRNOG00000012565	Cln8	CLN8, transmembrane ER and ERGIC protein [Source:RGD Symbol;Acc:1359518]	2222	404.134	0.341446	0.185627	1.83942	0.0658531	0.122482
1979	ENSRNOG00000012788	Clns1a	chloride nucleotide-sensitive channel 1A [Source:RGD Symbol;Acc:61884]	1445	964.54	0.202677	0.145333	1.39457	0.163146	0.257028
1980	ENSRNOG00000002175	Clock	clock circadian regulator [Source:RGD Symbol;Acc:620271]	2914	2533.51	-0.446045	0.120002	-3.71697	0.00020163	0.000750385
1981	ENSRNOG00000007416	Clp1	cleavage and polyadenylation factor I subunit 1 [Source:RGD Symbol;Acc:1307679]	1805	165.942	-0.435489	0.272945	-1.59552	0.110595	0.187508
1982	ENSRNOG00000019693	Clpb	ClpB homolog, mitochondrial AAA ATPase chaperonin [Source:RGD Symbol;Acc:621328]	2350	129.897	0.562632	0.292821	1.92142	0.0546793	0.104991
1983	ENSRNOG00000047052	Clpp	caseinolytic mitochondrial matrix peptidase proteolytic subunit [Source:RGD Symbol;Acc:1588583]	819	69.9878	0.0258315	0.395915	0.0652451	0.947979	0.964593
1984	ENSRNOG00000018255	Clptm1	CLPTM1 regulator of GABA type A receptor forward trafficking [Source:RGD Symbol;Acc:1310959]	2458	2336.42	0.518626	0.126596	4.09671	4.19057e-05	0.000179825
1985	ENSRNOG00000016923	Clptm1l	CLPTM1-like [Source:RGD Symbol;Acc:1307896]	2312	610.986	0.736124	0.163854	4.49257	7.03679e-06	3.47965e-05
1986	ENSRNOG00000030225	Clpx	caseinolytic mitochondrial matrix peptidase chaperone subunit [Source:RGD Symbol;Acc:1304883]	2390	899.276	-0.485653	0.152933	-3.1756	0.00149529	0.00460984
1987	ENSRNOG00000011332	Clspn	claspin [Source:RGD Symbol;Acc:1309083]	5052	275.232	0.783221	0.247625	3.16293	0.0015619	0.00479784
1988	ENSRNOG00000016398	Clstn1	calsyntenin 1 [Source:RGD Symbol;Acc:1306458]	4380	1424.18	-0.313406	0.136608	-2.2942	0.0217789	0.0480883
1989	ENSRNOG00000043085	Clstn2	calsyntenin 2 [Source:RGD Symbol;Acc:621151]	2719	14.79	0.835313	0.799952	1.0442	0.296391	0.41268
1990	ENSRNOG00000011156	Clstn3	calsyntenin 3 [Source:RGD Symbol;Acc:621153]	3947	7.87243	-5.73112	1.68078	-3.4098	0.000650105	0.00215891
1991	ENSRNOG00000014635	Clta	clathrin, light chain A [Source:RGD Symbol;Acc:70919]	1171	3240.81	0.194527	0.133952	1.45222	0.14644	0.235812
1992	ENSRNOG00000017506	Cltb	clathrin, light chain B [Source:RGD Symbol;Acc:621353]	1047	399.249	-0.690062	0.192102	-3.59216	0.000327944	0.00116947
1993	ENSRNOG00000004291	Cltc	clathrin heavy chain [Source:RGD Symbol;Acc:2364]	6069	8790.56	0.435567	0.128647	3.38576	0.000709816	0.00234
1994	ENSRNOG00000016460	Clu	clusterin [Source:RGD Symbol;Acc:3907]	1821	21.7689	2.99139	0.860599	3.47593	0.000509082	0.00174259
1995	ENSRNOG00000007117	Cluap1	clusterin associated protein 1 [Source:RGD Symbol;Acc:1359189]	1817	638.89	-0.847201	0.200958	-4.2158	2.48892e-05	0.000111678
1996	ENSRNOG00000002669	Cluh	clustered mitochondria homolog [Source:RGD Symbol;Acc:1307222]	4324	408.052	0.0650777	0.179229	0.363097	0.716532	0.795002
1997	ENSRNOG00000059237	Clul1	clusterin like 1 [Source:RGD Symbol;Acc:1306852]	1434	11.376	3.08104	1.17918	2.61286	0.00897892	0.0225228
1998	ENSRNOG00000014075	Clybl	citrate lyase beta like [Source:RGD Symbol;Acc:1304615]	1239	32.1052	-0.109836	0.533342	-0.205939	0.836839	0.886475
1999	ENSRNOG00000020563	Cma1	chymase 1 [Source:RGD Symbol;Acc:2365]	981	10.5766	3.07229	1.19314	2.57496	0.0100251	0.0247867
2000	ENSRNOG00000013816	Cmas	cytidine monophosphate N-acetylneuraminic acid synthetase [Source:RGD Symbol;Acc:1310911]	1691	515.17	0.727584	0.186608	3.89899	9.6596e-05	0.000384855
2001	ENSRNOG00000011260	Cmbl	carboxymethylenebutenolidase homolog [Source:RGD Symbol;Acc:1306952]	1131	13.8181	-0.49313	0.826468	-0.596672	0.550727	0.658323
2002	ENSRNOG00000010149	Cmc1	C-x(9)-C motif containing 1 [Source:RGD Symbol;Acc:1305283]	676	43.5585	1.06466	0.496153	2.14582	0.0318872	0.0667061
2003	ENSRNOG00000011279	Cmc2	C-x(9)-C motif containing 2 [Source:RGD Symbol;Acc:2324599]	240	185.784	1.09488	0.259203	4.22401	2.39997e-05	0.000107882
2004	ENSRNOG00000013178	Cmip	c-Maf-inducing protein [Source:RGD Symbol;Acc:1306101]	2498	492.555	0.264522	0.170481	1.55162	0.120752	0.201372
2005	ENSRNOG00000007775	Cmpk1	cytidine/uridine monophosphate kinase 1 [Source:RGD Symbol;Acc:1310116]	1836	3821.99	0.602794	0.113754	5.29908	1.16386e-07	7.43275e-07
2006	ENSRNOG00000007690	Cmpk2	cytidine/uridine monophosphate kinase 2 [Source:RGD Symbol;Acc:1305881]	3840	31.8946	-0.45707	0.558789	-0.817964	0.413378	0.533087
2007	ENSRNOG00000027888	Cmss1	cms1 ribosomal small subunit homolog [Source:RGD Symbol;Acc:1309437]	970	156.771	0.238983	0.284575	0.839789	0.401027	0.521048
2008	ENSRNOG00000010691	Cmtm3	CKLF-like MARVEL transmembrane domain containing 3 [Source:RGD Symbol;Acc:1308763]	1609	130.43	0.308303	0.279166	1.10437	0.269432	0.382847
2009	ENSRNOG00000011009	Cmtm4	CKLF-like MARVEL transmembrane domain containing 4 [Source:RGD Symbol;Acc:1565098]	1446	52.041	-0.3921	0.422526	-0.927989	0.353413	0.473695
2010	ENSRNOG00000016828	Cmtm5	CKLF-like MARVEL transmembrane domain containing 5 [Source:RGD Symbol;Acc:1307045]	1081	2992.99	-0.52335	0.12375	-4.22911	2.34622e-05	0.000105863
2011	ENSRNOG00000010951	Cmtm6	CKLF-like MARVEL transmembrane domain containing 6 [Source:RGD Symbol;Acc:1307765]	3254	2350.83	0.0150711	0.13851	0.108809	0.913354	0.940291
2012	ENSRNOG00000010986	Cmtm7	CKLF-like MARVEL transmembrane domain containing 7 [Source:RGD Symbol;Acc:1591926]	3621	109.459	4.12562	0.482463	8.55117	1.21844e-17	1.84012e-16
2013	ENSRNOG00000011201	Cmtm8	CKLF-like MARVEL transmembrane domain containing 8 [Source:RGD Symbol;Acc:735040]	1147	22.4041	2.53707	0.877496	2.89126	0.00383696	0.010651
2014	ENSRNOG00000000532	Cmtr1	cap methyltransferase 1 [Source:RGD Symbol;Acc:1307801]	3108	810.55	0.0776259	0.157817	0.491872	0.62281	0.719228
2015	ENSRNOG00000017102	Cmtr2	cap methyltransferase 2 [Source:RGD Symbol;Acc:1309394]	2564	173.589	-0.223205	0.273949	-0.814769	0.415205	0.534725
2016	ENSRNOG00000023803	Cmya5	cardiomyopathy associated 5 [Source:RGD Symbol;Acc:1582992]	12492	5.10285	-1.56638	1.52144	-1.02954	0.303225	0.419987
2018	ENSRNOG00000010239	Cnbp	CCHC-type zinc finger, nucleic acid binding protein [Source:RGD Symbol;Acc:621807]	1642	4428.67	0.835726	0.159286	5.24671	1.54838e-07	9.76253e-07
2019	ENSRNOG00000027739	Cndp1	carnosine dipeptidase 1 [Source:RGD Symbol;Acc:1359493]	2928	1503.37	1.66834	0.152719	10.9243	8.82483e-28	2.24777e-26
2020	ENSRNOG00000015591	Cndp2	carnosine dipeptidase 2 [Source:RGD Symbol;Acc:1305827]	2088	169.123	0.0603317	0.254729	0.236847	0.812776	0.869319
2021	ENSRNOG00000015534	Cnep1r1	CTD nuclear envelope phosphatase 1 regulatory subunit 1 [Source:RGD Symbol;Acc:1308816]	1131	997.514	1.17822	0.146772	8.02757	9.94259e-16	1.31306e-14
2022	ENSRNOG00000009811	Cnih1	cornichon family AMPA receptor auxiliary protein 1 [Source:RGD Symbol;Acc:1312030]	1441	1955.91	1.68929	0.426418	3.96158	7.44546e-05	0.000303489
2023	ENSRNOG00000020247	Cnih2	cornichon family AMPA receptor auxiliary protein 2 [Source:RGD Symbol;Acc:1304930]	1329	19.7122	1.88113	0.843233	2.23085	0.0256909	0.0555285
2024	ENSRNOG00000003717	Cnih4	cornichon family AMPA receptor auxiliary protein 4 [Source:RGD Symbol;Acc:1559740]	1665	3993.3	1.16395	0.146472	7.94661	1.91682e-15	2.48233e-14
2025	ENSRNOG00000007014	Cnksr2	connector enhancer of kinase suppressor of Ras 2 [Source:RGD Symbol;Acc:708454]	4454	3121.27	-1.27488	0.144896	-8.79862	1.38508e-18	2.20907e-17
2026	ENSRNOG00000018052	Cnksr3	Cnksr family member 3 [Source:RGD Symbol;Acc:1307544]	1617	1816.26	2.45865	0.14773	16.6429	3.40834e-62	2.82966e-60
2027	ENSRNOG00000043044	Cnn2	calponin 2 [Source:RGD Symbol;Acc:1589807]	723	83.0147	2.32903	0.403283	5.77518	7.68711e-09	5.60885e-08
2028	ENSRNOG00000011559	Cnn3	calponin 3 [Source:RGD Symbol;Acc:71044]	1990	5157.93	-0.828905	0.119181	-6.95504	3.52467e-12	3.59226e-11
2029	ENSRNOG00000020113	Cnnm2	cyclin and CBS domain divalent metal cation transport mediator 2 [Source:RGD Symbol;Acc:1308162]	3273	144.062	-1.15464	0.290321	-3.97711	6.97583e-05	0.000286705
2030	ENSRNOG00000016032	Cnnm3	cyclin and CBS domain divalent metal cation transport mediator 3 [Source:RGD Symbol;Acc:1307926]	4107	1394.37	0.406828	0.139047	2.92582	0.00343546	0.0096516
2031	ENSRNOG00000015886	Cnnm4	cyclin and CBS domain divalent metal cation transport mediator 4 [Source:RGD Symbol;Acc:1305571]	4599	228.528	0.0476134	0.235941	0.201802	0.840071	0.888796
2032	ENSRNOG00000012271	Cnot1	CCR4-NOT transcription complex, subunit 1 [Source:RGD Symbol;Acc:1308009]	7714	4514	0.074506	0.11985	0.621661	0.534165	0.643571
2033	ENSRNOG00000052305	Cnot10	CCR4-NOT transcription complex, subunit 10 [Source:RGD Symbol;Acc:1359219]	1934	293.933	-0.198728	0.204187	-0.973265	0.330422	0.449269
2034	ENSRNOG00000023220	Cnot11	CCR4-NOT transcription complex, subunit 11 [Source:RGD Symbol;Acc:1560909]	1891	210.464	0.640515	0.252988	2.5318	0.0113477	0.0275439
2035	ENSRNOG00000004909	Cnot2	CCR4-NOT transcription complex, subunit 2 [Source:RGD Symbol;Acc:1311672]	1735	1308.56	-0.562619	0.142878	-3.93775	8.22508e-05	0.000332971
2036	ENSRNOG00000053234	Cnot3	CCR4-NOT transcription complex, subunit 3 [Source:RGD Symbol;Acc:1304771]	2969	324.109	0.379669	0.228004	1.66519	0.0958751	0.166993
2037	ENSRNOG00000010795	Cnot4	CCR4-NOT transcription complex, subunit 4 [Source:RGD Symbol;Acc:1310318]	3473	2595.82	0.125252	0.142839	0.876874	0.380555	0.500723
2038	ENSRNOG00000054891	Cnot6	CCR4-NOT transcription complex, subunit 6 [Source:RGD Symbol;Acc:1310783]	1962	6545.87	0.124283	0.117339	1.05918	0.289516	0.4055
2039	ENSRNOG00000002075	Cnot6l	CCR4-NOT transcription complex, subunit 6-like [Source:RGD Symbol;Acc:1309128]	4468	1808.56	-0.231929	0.129696	-1.78826	0.0737348	0.134373
2040	ENSRNOG00000012263	Cnot7	CCR4-NOT transcription complex, subunit 7 [Source:RGD Symbol;Acc:1305313]	2614	827.059	0.285185	0.160986	1.77149	0.0764789	0.138532
2041	ENSRNOG00000002630	Cnot8	CCR4-NOT transcription complex, subunit 8 [Source:RGD Symbol;Acc:1306401]	1356	748.791	0.16855	0.168376	1.00104	0.31681	0.435036
2042	ENSRNOG00000016034	Cnot9	CCR4-NOT transcription complex subunit 9 [Source:RGD Symbol;Acc:1311495]	3349	739.133	0.166934	0.150293	1.11072	0.266688	0.37944
2043	ENSRNOG00000017496	Cnp	2',3'-cyclic nucleotide 3' phosphodiesterase [Source:RGD Symbol;Acc:2368]	2301	11673	-0.0482701	0.111196	-0.434097	0.664218	0.752645
2044	ENSRNOG00000018325	Cnppd1	cyclin Pas1/PHO80 domain containing 1 [Source:RGD Symbol;Acc:735175]	2213	1588.45	-0.00387116	0.139294	-0.0277914	0.977829	0.984301
2045	ENSRNOG00000003549	Cnpy2	canopy FGF signaling regulator 2 [Source:RGD Symbol;Acc:1589072]	998	1048.42	0.35156	0.151594	2.3191	0.0203898	0.0454722
2046	ENSRNOG00000016315	Cnpy3	canopy FGF signaling regulator 3 [Source:RGD Symbol;Acc:1597709]	1813	263.024	0.982652	0.225712	4.35356	1.33943e-05	6.26629e-05
2047	ENSRNOG00000027175	Cnpy4	canopy FGF signaling regulator 4 [Source:RGD Symbol;Acc:1307636]	1513	645.818	-0.0329176	0.162814	-0.202179	0.839777	0.888668
2048	ENSRNOG00000008223	Cnr1	cannabinoid receptor 1 [Source:RGD Symbol;Acc:2369]	5465	4.55525	4.17699	1.99576	2.09293	0.0363558	0.0744418
2049	ENSRNOG00000005326	Cnrip1	cannabinoid receptor interacting protein 1 [Source:RGD Symbol;Acc:1308373]	1603	205.244	-0.271318	0.264205	-1.02692	0.304458	0.421277
2050	ENSRNOG00000002710	Cnst	consortin, connexin sorting protein [Source:RGD Symbol;Acc:1564833]	2625	819.256	0.613446	0.154937	3.95933	7.5159e-05	0.000306117
2051	ENSRNOG00000051150	Cntd1	cyclin N-terminal domain containing 1 [Source:RGD Symbol;Acc:1564542]	1633	28.3002	-0.839011	0.591142	-1.41931	0.15581	0.247809
2052	ENSRNOG00000012460	Cntf	ciliary neurotrophic factor [Source:RGD Symbol;Acc:2370]	1094	305.974	-0.582057	0.202037	-2.88094	0.00396492	0.0109567
2053	ENSRNOG00000047307	Cntfr	ciliary neurotrophic factor receptor [Source:RGD Symbol;Acc:1303100]	1862	118.012	-1.866	0.331972	-5.62096	1.89898e-08	1.32816e-07
2054	ENSRNOG00000043151	Cntln	centlein [Source:RGD Symbol;Acc:1308101]	2507	632.343	0.370061	0.166631	2.22085	0.0263614	0.0567781
2055	ENSRNOG00000004438	Cntn1	contactin 1 [Source:RGD Symbol;Acc:621300]	3210	5.91508	-6.71168	2.01437	-3.33189	0.000862572	0.00278852
2056	ENSRNOG00000009033	Cntn2	contactin 2 [Source:RGD Symbol;Acc:3821]	5035	9.81686	-1.13021	0.964672	-1.1716	0.241356	0.350178
2057	ENSRNOG00000020277	Cntnap1	contactin associated protein 1 [Source:RGD Symbol;Acc:70902]	5362	14.6458	-1.91547	0.868283	-2.20604	0.0273809	0.0586368
2059	ENSRNOG00000022015	Cntrl	centriolin [Source:RGD Symbol;Acc:1305317]	7581	834.772	-0.884681	0.157389	-5.62097	1.89885e-08	1.32816e-07
2060	ENSRNOG00000008270	Cntrob	centrobin, centriole duplication and spindle assembly protein [Source:RGD Symbol;Acc:1307488]	3279	100.571	-0.704869	0.316931	-2.22405	0.0261454	0.0563999
2061	ENSRNOG00000020487	Coa3	cytochrome C oxidase assembly factor 3 [Source:RGD Symbol;Acc:1564337]	723	156.817	0.772541	0.299746	2.57732	0.00995709	0.0246543
2062	ENSRNOG00000025385	Coa4	cytochrome c oxidase assembly factor 4 homolog [Source:RGD Symbol;Acc:1562228]	1363	79.451	0.83296	0.389858	2.13657	0.0326326	0.0680152
2063	ENSRNOG00000018102	Coa5	cytochrome C oxidase assembly factor 5 [Source:RGD Symbol;Acc:1565095]	3869	4603.1	0.266697	0.110076	2.42285	0.0153991	0.0357649
2064	ENSRNOG00000052701	Coa6	cytochrome c oxidase assembly factor 6 [Source:RGD Symbol;Acc:7559315]	240	178.183	-0.408717	0.278622	-1.46692	0.142397	0.23055
2065	ENSRNOG00000010636	Coa7	cytochrome c oxidase assembly factor 7 [Source:RGD Symbol;Acc:1305274]	2780	58.1945	-1.31017	0.434348	-3.01641	0.00255785	0.00742927
2066	ENSRNOG00000019918	Coasy	Coenzyme A synthase [Source:RGD Symbol;Acc:1549767]	2029	404.832	0.544308	0.182288	2.98598	0.00282673	0.00811508
2067	ENSRNOG00000004281	Cobl	cordon-bleu WH2 repeat protein [Source:RGD Symbol;Acc:1312002]	5496	211.226	-1.96346	0.253482	-7.74596	9.48641e-15	1.15545e-13
2068	ENSRNOG00000027016	Cobll1	cordon-bleu WH2 repeat protein-like 1 [Source:RGD Symbol;Acc:1308954]	4913	967.308	-1.65796	0.145154	-11.4221	3.24217e-30	9.13696e-29
2069	ENSRNOG00000005286	Coch	cochlin [Source:RGD Symbol;Acc:1308536]	2418	12.7717	-0.935345	0.828533	-1.12892	0.258933	0.370707
2070	ENSRNOG00000002795	Cog1	component of oligomeric golgi complex 1 [Source:RGD Symbol;Acc:1304594]	2994	379.218	0.480914	0.185608	2.59103	0.00956903	0.0238125
2071	ENSRNOG00000018228	Cog2	component of oligomeric golgi complex 2 [Source:RGD Symbol;Acc:1589822]	2721	201.81	0.354169	0.249898	1.41725	0.156409	0.248576
2072	ENSRNOG00000000155	Cog3	component of oligomeric golgi complex 3 [Source:RGD Symbol;Acc:1304555]	2848	1096.07	-0.240721	0.155545	-1.54759	0.12172	0.202714
2073	ENSRNOG00000017745	Cog4	component of oligomeric golgi complex 4 [Source:RGD Symbol;Acc:1310549]	2773	503.474	-0.00575555	0.183664	-0.0313374	0.975	0.982356
2074	ENSRNOG00000056610	Cog5	component of oligomeric golgi complex 5 [Source:RGD Symbol;Acc:1563296]	2268	769.477	-0.251609	0.162332	-1.54996	0.12115	0.201918
2075	ENSRNOG00000013660	Cog6	component of oligomeric golgi complex 6 [Source:RGD Symbol;Acc:1303283]	2976	81.7211	-0.295043	0.339934	-0.867943	0.385425	0.505655
2076	ENSRNOG00000060008	Cog7	component of oligomeric golgi complex 7 [Source:RGD Symbol;Acc:1566058]	2575	132.94	0.19468	0.279246	0.697163	0.485701	0.600731
2077	ENSRNOG00000020379	Cog8	component of oligomeric golgi complex 8 [Source:RGD Symbol;Acc:1307074]	2148	124.935	0.266416	0.323754	0.822895	0.410568	0.530208
2078	ENSRNOG00000000244	Coil	coilin [Source:RGD Symbol;Acc:62031]	2606	120.232	-0.237039	0.28931	-0.819325	0.412601	0.532258
2079	ENSRNOG00000051399	Col10a1	collagen type X alpha 1 chain [Source:RGD Symbol;Acc:2371]	2043	71.9687	-1.01462	0.37397	-2.7131	0.00666575	0.0173055
2080	ENSRNOG00000023148	Col11a1	collagen type XI alpha 1 chain [Source:RGD Symbol;Acc:2372]	7673	799.042	-4.21185	0.182682	-23.0556	1.29224e-117	3.36398e-115
2081	ENSRNOG00000000463	Col11a2	collagen type XI alpha 2 chain [Source:RGD Symbol;Acc:2373]	6046	263.587	-2.12616	0.213473	-9.95987	2.28367e-23	4.67042e-22
2082	ENSRNOG00000058470	Col12a1	collagen type XII alpha 1 chain [Source:RGD Symbol;Acc:2374]	10599	7085.66	0.106846	0.132815	0.804472	0.421125	0.540897
2083	ENSRNOG00000026415	Col14a1	collagen type XIV alpha 1 chain [Source:RGD Symbol;Acc:1305806]	5385	7537.26	-3.16739	0.133906	-23.6537	1.08042e-123	3.45713e-121
2084	ENSRNOG00000060381	Col15a1	collagen type XV alpha 1 chain [Source:RGD Symbol;Acc:1310820]	5193	458.989	-4.19203	0.291078	-14.4017	5.04685e-47	2.76838e-45
2085	ENSRNOG00000031475	Col16a1	collagen type XVI alpha 1 chain [Source:RGD Symbol;Acc:1310982]	5241	1374.23	-1.42163	0.138013	-10.3007	6.99683e-25	1.54625e-23
2086	ENSRNOG00000012110	Col17a1	collagen type XVII alpha 1 chain [Source:RGD Symbol;Acc:1311130]	5433	20.6851	-2.06327	0.736131	-2.80285	0.00506529	0.0135889
2087	ENSRNOG00000001229	Col18a1	collagen type XVIII alpha 1 chain [Source:RGD Symbol;Acc:70936]	5007	3619.86	1.99215	0.133399	14.9338	1.98707e-50	1.21591e-48
2088	ENSRNOG00000003897	Col1a1	collagen type I alpha 1 chain [Source:RGD Symbol;Acc:61817]	5825	20556.9	-0.720466	0.161718	-4.45507	8.38643e-06	4.0736e-05
2090	ENSRNOG00000010326	Col20a1	collagen type XX alpha 1 chain [Source:RGD Symbol;Acc:1563901]	4332	286.5	1.10609	0.223036	4.95925	7.07644e-07	4.08752e-06
2091	ENSRNOG00000014143	Col24a1	collagen type XXIV alpha 1 chain [Source:RGD Symbol;Acc:1565539]	4059	54.966	-2.33413	0.510414	-4.57302	4.80749e-06	2.43851e-05
2092	ENSRNOG00000007657	Col27a1	collagen type XXVII alpha 1 chain [Source:RGD Symbol;Acc:735115]	5568	1924.66	-0.960516	0.133718	-7.18315	6.81236e-13	7.35801e-12
2093	ENSRNOG00000033618	Col28a1	collagen type XXVIII alpha 1 chain [Source:RGD Symbol;Acc:1564680]	3429	1415.71	-4.20404	0.172038	-24.4367	6.97616e-132	2.74736e-129
2094	ENSRNOG00000058560	Col2a1	collagen type II alpha 1 chain [Source:RGD Symbol;Acc:2375]	4538	737.911	-3.803	0.187674	-20.2639	2.67948e-91	4.42517e-89
2095	ENSRNOG00000003357	Col3a1	collagen type III alpha 1 chain [Source:RGD Symbol;Acc:71029]	4765	23057.1	-5.17768	0.358669	-14.4358	3.07982e-47	1.69545e-45
2096	ENSRNOG00000016281	Col4a1	collagen type IV alpha 1 chain [Source:RGD Symbol;Acc:1307148]	6579	3830.26	-2.83496	0.121746	-23.2859	6.15768e-120	1.81877e-117
2097	ENSRNOG00000023972	Col4a2	collagen type IV alpha 2 chain [Source:RGD Symbol;Acc:1308085]	4938	3434.12	-2.46602	0.116132	-21.2345	4.58221e-100	9.51057e-98
2099	ENSRNOG00000008749	Col5a1	collagen type V alpha 1 chain [Source:RGD Symbol;Acc:70920]	5958	6280.56	-1.20246	0.116556	-10.3165	5.93189e-25	1.3204e-23
2100	ENSRNOG00000003736	Col5a2	collagen type V alpha 2 chain [Source:RGD Symbol;Acc:70921]	4482	6848.3	-0.805158	0.138139	-5.82861	5.589e-09	4.13495e-08
2101	ENSRNOG00000020525	Col5a3	collagen type V alpha 3 chain [Source:RGD Symbol;Acc:70922]	6052	2638.67	-2.23319	0.152151	-14.6774	8.995e-49	5.19377e-47
2102	ENSRNOG00000001249	Col6a1	collagen type VI alpha 1 chain [Source:RGD Symbol;Acc:1565398]	3078	845.066	-2.29949	0.193147	-11.9054	1.10958e-32	3.4994e-31
2103	ENSRNOG00000001254	Col6a2	collagen type VI alpha 2 chain [Source:RGD Symbol;Acc:1305585]	3695	589.386	-2.12791	0.220586	-9.64661	5.08075e-22	9.6698e-21
2105	ENSRNOG00000010663	Col6a5	collagen type VI alpha 5 chain [Source:RGD Symbol;Acc:1565804]	7899	9.04478	-0.432072	1.08003	-0.400056	0.689115	0.77324
2106	ENSRNOG00000023007	Col6a6	collagen type VI alpha 6 chain [Source:RGD Symbol;Acc:1309172]	6795	21.1851	-1.09393	0.814537	-1.34301	0.179268	0.276999
2107	ENSRNOG00000020579	Col7a1	collagen type VII alpha 1 chain [Source:RGD Symbol;Acc:1311417]	9170	377.838	4.66346	0.296836	15.7106	1.28063e-55	8.98139e-54
2108	ENSRNOG00000039668	Col8a1	collagen type VIII alpha 1 chain [Source:RGD Symbol;Acc:1309361]	4333	4.90666	1.88342	1.38581	1.35908	0.174122	0.270682
2109	ENSRNOG00000010841	Col8a2	collagen type VIII alpha 2 chain [Source:RGD Symbol;Acc:1305182]	4196	341.855	-1.38343	0.252436	-5.48032	4.24561e-08	2.83761e-07
2110	ENSRNOG00000011502	Col9a2	collagen type IX alpha 2 chain [Source:RGD Symbol;Acc:1307029]	2954	115.721	1.53624	0.33625	4.56873	4.90696e-06	2.48241e-05
2111	ENSRNOG00000009531	Col9a3	collagen type IX alpha 3 chain [Source:RGD Symbol;Acc:1310255]	2040	2660.88	-0.982001	0.140547	-6.98699	2.80854e-12	2.88152e-11
2112	ENSRNOG00000042165	Colca2	colorectal cancer associated 2 [Source:RGD Symbol;Acc:1563866]	720	6.43992	2.69831	1.50436	1.79367	0.0728667	0.133317
2113	ENSRNOG00000016366	Colec12	collectin sub-family member 12 [Source:RGD Symbol;Acc:735039]	2887	13.875	1.5424	0.877685	1.75735	0.0788588	0.142174
2114	ENSRNOG00000023317	Colgalt1	collagen beta(1-O)galactosyltransferase 1 [Source:RGD Symbol;Acc:1309002]	3012	546.794	0.456948	0.176793	2.58465	0.00974793	0.0242028
2115	ENSRNOG00000028207	Colgalt2	collagen beta(1-O)galactosyltransferase 2 [Source:RGD Symbol;Acc:1304702]	1875	13.0601	-0.891709	0.878648	-1.01486	0.31017	0.42787
2116	ENSRNOG00000009281	Commd1	copper metabolism domain containing 1 [Source:RGD Symbol;Acc:1311771]	1187	644.876	0.97264	0.168726	5.76462	8.18414e-09	5.95735e-08
2117	ENSRNOG00000003958	Commd10	COMM domain containing 10 [Source:RGD Symbol;Acc:1303015]	1445	518.153	0.116469	0.176755	0.658925	0.509944	0.622001
[truncated: 10,342 more rows]

## Sheet: D5SC_vs_UncrushedSC_Results
	ensembl_gene_id	external_gene_name	description	transcript_length	baseMean	log2FoldChange	lfcSE	stat	pvalue	padj
1	ENSRNOG00000028896	A2m	alpha-2-macroglobulin [Source:RGD Symbol;Acc:2004]	4573	536.797	6.29415	0.739321	8.51342	1.68877e-17	2.7564e-16
2	ENSRNOG00000005935	A3galt2	alpha 1,3-galactosyltransferase 2 [Source:RGD Symbol;Acc:727913]	1909	90.0526	2.68992	0.4215	6.38178	1.75039e-10	1.58516e-09
5	ENSRNOG00000013445	Aaas	aladin WD repeat nucleoporin [Source:RGD Symbol;Acc:1308701]	1911	240.234	1.01695	0.240905	4.22136	2.42831e-05	0.000110116
6	ENSRNOG00000000967	Aacs	acetoacetyl-CoA synthetase [Source:RGD Symbol;Acc:708522]	3191	239.614	-2.4126	0.254218	-9.49027	2.30445e-21	4.85515e-20
7	ENSRNOG00000011861	Aadat	aminoadipate aminotransferase [Source:RGD Symbol;Acc:2948]	1807	16.5306	1.83896	0.841016	2.1866	0.0287721	0.0602425
9	ENSRNOG00000008424	Aagab	alpha- and gamma-adaptin binding protein [Source:RGD Symbol;Acc:621601]	1089	473.484	0.444742	0.176522	2.51947	0.011753	0.0277544
10	ENSRNOG00000018317	Aak1	AP2 associated kinase 1 [Source:RGD Symbol;Acc:1305520]	7976	2813.21	0.313314	0.133323	2.35003	0.0187717	0.0415978
11	ENSRNOG00000012584	Aamdc	adipogenesis associated, Mth938 domain containing [Source:RGD Symbol;Acc:1561459]	711	40.6774	0.52824	0.530206	0.996291	0.319109	0.431215
12	ENSRNOG00000014399	Aamp	angio-associated, migratory cell protein [Source:RGD Symbol;Acc:1306281]	2163	495.611	0.197053	0.208138	0.946742	0.34377	0.456705
13	ENSRNOG00000020086	Aar2	AAR2 splicing factor [Source:RGD Symbol;Acc:1311066]	2548	148.558	0.419011	0.262497	1.59625	0.110432	0.184402
14	ENSRNOG00000018404	Aars	alanyl-tRNA synthetase [Source:RGD Symbol;Acc:1304832]	3513	1020.49	0.540421	0.140342	3.85073	0.000117764	0.000465809
15	ENSRNOG00000025808	Aars2	alanyl-tRNA synthetase 2, mitochondrial [Source:RGD Symbol;Acc:1310617]	3832	44.9033	-0.179703	0.461935	-0.389022	0.69726	0.777382
16	ENSRNOG00000020658	Aarsd1	alanyl-tRNA synthetase domain containing 1 [Source:RGD Symbol;Acc:1561650]	3305	257.234	0.797797	0.233715	3.41355	0.000641236	0.0021698
17	ENSRNOG00000002137	Aasdh	aminoadipate-semialdehyde dehydrogenase [Source:RGD Symbol;Acc:1311135]	3300	162.752	-0.769975	0.29553	-2.60541	0.00917656	0.0224646
18	ENSRNOG00000005795	Aasdhppt	aminoadipate-semialdehyde dehydrogenase-phosphopantetheinyl transferase [Source:RGD Symbol;Acc:1311360]	1073	399.372	0.886147	0.191692	4.62276	3.78661e-06	1.97684e-05
19	ENSRNOG00000039494	Aass	aminoadipate-semialdehyde synthase [Source:RGD Symbol;Acc:1310811]	2781	42.7017	4.18865	0.715347	5.85541	4.75833e-09	3.70792e-08
20	ENSRNOG00000002778	Aatf	apoptosis antagonizing transcription factor [Source:RGD Symbol;Acc:620685]	1789	293.363	-0.818899	0.20327	-4.02862	5.61045e-05	0.000237844
21	ENSRNOG00000004392	Aatk	apoptosis-associated tyrosine kinase [Source:RGD Symbol;Acc:1590980]	5263	4945.64	-0.352087	0.138657	-2.53928	0.0111082	0.0265006
22	ENSRNOG00000002636	Abat	4-aminobutyrate aminotransferase [Source:RGD Symbol;Acc:620948]	2638	83.9422	-1.37588	0.365841	-3.76086	0.000169331	0.000648568
23	ENSRNOG00000018126	Abca1	ATP binding cassette subfamily A member 1 [Source:RGD Symbol;Acc:631344]	10339	33146.2	2.82353	0.10936	25.8188	5.45684e-147	3.99103e-144
24	ENSRNOG00000014268	Abca2	ATP binding cassette subfamily A member 2 [Source:RGD Symbol;Acc:620238]	8047	1631.72	0.0563076	0.158984	0.354171	0.723211	0.79826
25	ENSRNOG00000050057	Abca3	ATP binding cassette subfamily A member 3 [Source:RGD Symbol;Acc:1307174]	1181	870.929	0.430037	0.153302	2.80517	0.005029	0.0133013
26	ENSRNOG00000004378	Abca5	ATP binding cassette subfamily A member 5 [Source:RGD Symbol;Acc:628661]	5170	93.0287	0.0191547	0.383391	0.0499613	0.960153	0.973009
27	ENSRNOG00000012939	Abca7	ATP binding cassette subfamily A member 7 [Source:RGD Symbol;Acc:1303134]	6750	73.5734	1.02111	0.406283	2.5133	0.0119607	0.0281799
28	ENSRNOG00000004040	Abca8	ATP binding cassette subfamily A member 8 [Source:RGD Symbol;Acc:1307069]	4866	389.956	-6.467	0.626752	-10.3183	5.82551e-25	1.49873e-23
29	ENSRNOG00000004147	Abca8a	ATP-binding cassette, subfamily A (ABC1), member 8a [Source:RGD Symbol;Acc:1307333]	5647	11922.1	-6.49935	0.315238	-20.6173	1.92004e-94	4.46815e-92
30	ENSRNOG00000059326	Abca9	ATP binding cassette subfamily A member 9 [Source:RGD Symbol;Acc:1305931]	4872	580.251	-6.08328	0.244537	-24.8767	1.32856e-136	8.16213e-134
31	ENSRNOG00000017993	Abcb10	ATP binding cassette subfamily B member 10 [Source:RGD Symbol;Acc:1311222]	3434	168.514	0.277484	0.271796	1.02093	0.307289	0.418781
34	ENSRNOG00000008012	Abcb4	ATP binding cassette subfamily B member 4 [Source:RGD Symbol;Acc:620248]	5362	889.811	3.1904	0.422076	7.55883	4.06707e-14	5.19685e-13
35	ENSRNOG00000018697	Abcb6	ATP binding cassette subfamily B member 6 [Source:RGD Symbol;Acc:71077]	2891	234.714	-0.173492	0.233648	-0.742534	0.457764	0.568549
36	ENSRNOG00000002790	Abcb7	ATP binding cassette subfamily B member 7 [Source:RGD Symbol;Acc:1303086]	2091	238.476	-0.0253791	0.249362	-0.101776	0.918934	0.946353
37	ENSRNOG00000008557	Abcb8	ATP binding cassette subfamily B member 8 [Source:RGD Symbol;Acc:1307655]	3233	97.2809	0.379212	0.361071	1.05024	0.293607	0.40386
38	ENSRNOG00000001082	Abcb9	ATP binding cassette subfamily B member 9 [Source:RGD Symbol;Acc:620254]	5434	55.4045	1.82293	0.45424	4.01315	5.99141e-05	0.000252184
39	ENSRNOG00000022305	Abcc1	ATP binding cassette subfamily C member 1 [Source:RGD Symbol;Acc:3112]	4590	931.224	0.174803	0.147989	1.18119	0.237528	0.341687
40	ENSRNOG00000018863	Abcc10	ATP binding cassette subfamily C member 10 [Source:RGD Symbol;Acc:1306696]	7338	56.1816	0.330863	0.449269	0.736446	0.461459	0.572085
41	ENSRNOG00000002948	Abcc3	ATP binding cassette subfamily C member 3 [Source:RGD Symbol;Acc:71101]	4572	199.062	0.0797857	0.246068	0.324242	0.745755	0.815497
42	ENSRNOG00000010064	Abcc4	ATP binding cassette subfamily C member 4 [Source:RGD Symbol;Acc:620266]	4481	370.164	-0.157	0.199595	-0.78659	0.431522	0.543258
43	ENSRNOG00000029178	Abcc5	ATP binding cassette subfamily C member 5 [Source:RGD Symbol;Acc:70913]	5738	793.375	-0.91304	0.166363	-5.48825	4.05935e-08	2.82499e-07
44	ENSRNOG00000021130	Abcc8	ATP binding cassette subfamily C member 8 [Source:RGD Symbol;Acc:3786]	4749	12.6628	-2.48996	0.859024	-2.89859	0.00374841	0.010255
45	ENSRNOG00000036960	Abcc9	ATP binding cassette subfamily C member 9 [Source:RGD Symbol;Acc:3787]	6581	32.5116	-0.479075	0.725032	-0.660764	0.508764	0.614944
46	ENSRNOG00000056524	Abcd1	ATP binding cassette subfamily D member 1 [Source:RGD Symbol;Acc:1562128]	4555	220.698	0.530053	0.225213	2.35357	0.0185943	0.0412716
47	ENSRNOG00000015538	Abcd2	ATP binding cassette subfamily D member 2 [Source:RGD Symbol;Acc:69244]	5518	233.788	0.270809	0.232361	1.16547	0.243829	0.348628
48	ENSRNOG00000011929	Abcd3	ATP binding cassette subfamily D member 3 [Source:RGD Symbol;Acc:2007]	3294	2480.94	-0.253129	0.119507	-2.1181	0.0341664	0.0698285
49	ENSRNOG00000011964	Abcd4	ATP binding cassette subfamily D member 4 [Source:RGD Symbol;Acc:1307273]	2349	49.2364	-0.023405	0.458969	-0.0509948	0.95933	0.9725
50	ENSRNOG00000018345	Abce1	ATP binding cassette subfamily E member 1 [Source:RGD Symbol;Acc:1305301]	3450	3492.07	0.174603	0.130051	1.34258	0.179409	0.272233
51	ENSRNOG00000000799	Abcf1	ATP binding cassette subfamily F member 1 [Source:RGD Symbol;Acc:620286]	3137	1050.82	0.251087	0.139564	1.79908	0.0720059	0.129531
52	ENSRNOG00000010609	Abcf2	ATP binding cassette subfamily F member 2 [Source:RGD Symbol;Acc:1304942]	2568	435.959	0.257855	0.17985	1.43372	0.151653	0.238084
53	ENSRNOG00000001710	Abcf3	ATP binding cassette subfamily F member 3 [Source:RGD Symbol;Acc:1310468]	2521	178.776	0.0914793	0.2474	0.369763	0.711559	0.788687
54	ENSRNOG00000001158	Abcg1	ATP binding cassette subfamily G member 1 [Source:RGD Symbol;Acc:620294]	3529	32.6895	-0.537504	0.598426	-0.898197	0.369081	0.482608
56	ENSRNOG00000030216	Abcg3l1	ATP-binding cassette, subfamily G (WHITE), member 3-like 1 [Source:RGD Symbol;Acc:1303294]	2018	182.654	0.474851	0.271933	1.74621	0.0807751	0.142469
57	ENSRNOG00000039890	Abcg3l3	ATP-binding cassette, subfamily G (WHITE), member 3-like 3 [Source:RGD Symbol;Acc:1564709]	2055	2127.21	1.80191	0.161379	11.1657	5.99963e-29	1.96898e-27
59	ENSRNOG00000008862	Abcg4	ATP binding cassette subfamily G member 4 [Source:RGD Symbol;Acc:1305840]	1953	124.739	-0.988259	0.299452	-3.30022	0.000966082	0.00311331
60	ENSRNOG00000025689	Abhd1	abhydrolase domain containing 1 [Source:RGD Symbol;Acc:1310988]	5126	55.7953	-0.608234	0.396634	-1.53349	0.125155	0.204213
61	ENSRNOG00000054334	Abhd10	abhydrolase domain containing 10 [Source:RGD Symbol;Acc:1308084]	1432	45.292	-0.878138	0.60797	-1.44438	0.148633	0.234283
62	ENSRNOG00000018910	Abhd11	abhydrolase domain containing 11 [Source:RGD Symbol;Acc:1304681]	1145	80.8523	0.237725	0.378428	0.628191	0.529879	0.633734
63	ENSRNOG00000036934	Abhd12	abhydrolase domain containing 12 [Source:RGD Symbol;Acc:1562570]	1948	600.368	0.902479	0.21443	4.20873	2.56805e-05	0.000115837
64	ENSRNOG00000014598	Abhd13	abhydrolase domain containing 13 [Source:RGD Symbol;Acc:1308317]	5267	730.574	0.0925593	0.156338	0.592045	0.55382	0.655225
65	ENSRNOG00000011936	Abhd14a	abhydrolase domain containing 14A [Source:RGD Symbol;Acc:1309721]	1401	102.15	0.280261	0.328882	0.852161	0.394125	0.50796
66	ENSRNOG00000012073	Abhd14b	abhydrolase domain containing 14b [Source:RGD Symbol;Acc:1359649]	1574	245.731	1.22683	0.232793	5.27002	1.3641e-07	8.78459e-07
67	ENSRNOG00000015002	Abhd15	abhydrolase domain containing 15 [Source:RGD Symbol;Acc:1304598]	3098	85.4876	-3.67986	0.378043	-9.73399	2.15954e-22	4.87771e-21
68	ENSRNOG00000056637	Abhd16a	abhydrolase domain containing 16A [Source:RGD Symbol;Acc:1303164]	439	261.753	-0.238415	0.237783	-1.00266	0.316026	0.42799
69	ENSRNOG00000018212	Abhd17a	abhydrolase domain containing 17A [Source:RGD Symbol;Acc:1359682]	1446	321.389	0.375884	0.206523	1.82006	0.0687504	0.124728
70	ENSRNOG00000012514	Abhd17b	abhydrolase domain containing 17B [Source:RGD Symbol;Acc:1305246]	2473	854.532	-1.52303	0.152594	-9.9809	1.84778e-23	4.39319e-22
71	ENSRNOG00000012683	Abhd17c	abhydrolase domain containing 17C [Source:RGD Symbol;Acc:1308210]	2177	331.84	0.663928	0.220719	3.00802	0.00262955	0.00755185
72	ENSRNOG00000013692	Abhd18	abhydrolase domain containing 18 [Source:RGD Symbol;Acc:1563987]	2475	148.269	-0.484984	0.261359	-1.85562	0.0635075	0.11704
73	ENSRNOG00000017120	Abhd2	abhydrolase domain containing 2 [Source:RGD Symbol;Acc:1311389]	2023	677.65	-0.255336	0.172354	-1.48146	0.138483	0.221513
74	ENSRNOG00000029370	Abhd3	abhydrolase domain containing 3 [Source:RGD Symbol;Acc:1310655]	1912	709.846	-0.59924	0.179389	-3.34045	0.000836428	0.00274268
75	ENSRNOG00000009244	Abhd4	abhydrolase domain containing 4 [Source:RGD Symbol;Acc:1311858]	2388	3980.17	1.27922	0.130205	9.82472	8.81206e-23	2.04139e-21
76	ENSRNOG00000000221	Abhd5	abhydrolase domain containing 5 [Source:RGD Symbol;Acc:1303237]	3033	787.867	-0.464008	0.153136	-3.03005	0.00244516	0.00708189
77	ENSRNOG00000008167	Abhd6	abhydrolase domain containing 6 [Source:RGD Symbol;Acc:1359323]	2213	213.207	1.24202	0.236612	5.24919	1.52769e-07	9.76031e-07
78	ENSRNOG00000000054	Abhd8	abhydrolase domain containing 8 [Source:RGD Symbol;Acc:1305693]	1997	68.6072	0.365692	0.40746	0.897492	0.369457	0.482935
79	ENSRNOG00000031325	Abi1	abl-interactor 1 [Source:RGD Symbol;Acc:621008]	3003	1255.44	-0.318623	0.142903	-2.22964	0.025771	0.0547541
80	ENSRNOG00000017707	Abi2	abl-interactor 2 [Source:RGD Symbol;Acc:628771]	1605	1084.73	0.12313	0.137363	0.896384	0.370048	0.483543
81	ENSRNOG00000001627	Abi3bp	ABI family member 3 binding protein [Source:RGD Symbol;Acc:1562717]	3447	295.146	-3.73027	0.26762	-13.9387	3.68803e-44	2.23891e-42
82	ENSRNOG00000009371	Abl1	ABL proto-oncogene 1, non-receptor tyrosine kinase [Source:RGD Symbol;Acc:1584969]	3375	821.372	-0.149855	0.158409	-0.945999	0.344149	0.457169
83	ENSRNOG00000004305	Abl2	ABL proto-oncogene 2, non-receptor tyrosine kinase [Source:RGD Symbol;Acc:1590898]	3764	1537.51	0.605003	0.145529	4.15728	3.22065e-05	0.000142389
85	ENSRNOG00000007882	Ablim2	actin binding LIM protein family, member 2 [Source:RGD Symbol;Acc:1303094]	2679	18.8133	-0.641972	0.682594	-0.940489	0.346967	0.460156
86	ENSRNOG00000019365	Ablim3	actin binding LIM protein family, member 3 [Source:RGD Symbol;Acc:1565118]	2049	7.42382	-4.06562	1.28946	-3.15298	0.00161615	0.00493095
87	ENSRNOG00000046958	Abo	ABO, alpha 1-3-N-acetylgalactosaminyltransferase and alpha 1-3-galactosyltransferase [Source:RGD Symbol;Acc:2307241]	1664	28.1917	0.0356469	0.621376	0.0573677	0.954252	0.969092
88	ENSRNOG00000056837	Abr	ABR activator of RhoGEF and GTPase [Source:RGD Symbol;Acc:1306279]	2735	2539.9	2.24675	0.133588	16.8185	1.78602e-63	1.89183e-61
89	ENSRNOG00000051450	Abracl	ABRA C-terminal like [Source:RGD Symbol;Acc:1583256]	793	632.241	1.95679	0.252106	7.76177	8.37503e-15	1.13332e-13
90	ENSRNOG00000017585	Abt1	activator of basal transcription 1 [Source:RGD Symbol;Acc:1310785]	1291	98.757	0.376451	0.332397	1.13254	0.25741	0.36359
91	ENSRNOG00000015762	Abtb1	ankyrin repeat and BTB domain containing 1 [Source:RGD Symbol;Acc:1359363]	1887	115.195	0.27609	0.298316	0.925494	0.354709	0.467959
92	ENSRNOG00000008510	Abtb2	ankyrin repeat and BTB domain containing 2 [Source:RGD Symbol;Acc:620724]	3075	297.589	-0.738352	0.20096	-3.67414	0.000238656	0.000885818
93	ENSRNOG00000058372	Ac1576	uncharacterized LOC102552783 [Source:RGD Symbol;Acc:7502825]	1143	5.20222	-0.105117	1.296	-0.0811087	0.935356	0.957104
95	ENSRNOG00000013766	Acaa2	acetyl-CoA acyltransferase 2 [Source:RGD Symbol;Acc:620482]	1616	634.547	0.0126393	0.177581	0.0711748	0.943259	0.962719
96	ENSRNOG00000034013	Acaca	acetyl-CoA carboxylase alpha [Source:RGD Symbol;Acc:621248]	6684	1352.23	-1.44716	0.135039	-10.7167	8.50273e-27	2.44557e-25
97	ENSRNOG00000000658	Acacb	acetyl-CoA carboxylase beta [Source:RGD Symbol;Acc:620500]	9024	26.2428	-2.46691	0.60637	-4.06833	4.73515e-05	0.000203546
98	ENSRNOG00000037815	Acad10	acyl-CoA dehydrogenase family, member 10 [Source:RGD Symbol;Acc:1310159]	2589	87.5967	0.557009	0.343507	1.62154	0.104902	0.177015
99	ENSRNOG00000010940	Acad11	acyl-CoA dehydrogenase family, member 11 [Source:RGD Symbol;Acc:1306270]	3521	237.331	0.743645	0.223345	3.32958	0.000869769	0.00283548
100	ENSRNOG00000048164	Acad8	acyl-CoA dehydrogenase family, member 8 [Source:RGD Symbol;Acc:1564209]	1236	245.989	0.0930095	0.226997	0.409739	0.681997	0.765478
101	ENSRNOG00000014178	Acad9	acyl-CoA dehydrogenase family, member 9 [Source:RGD Symbol;Acc:727973]	2517	253.753	0.836642	0.217454	3.84744	0.000119361	0.000471155
102	ENSRNOG00000012966	Acadl	acyl-CoA dehydrogenase, long chain [Source:RGD Symbol;Acc:2011]	1463	1039.29	0.860503	0.149614	5.75149	8.84589e-09	6.69941e-08
103	ENSRNOG00000009845	Acadm	acyl-CoA dehydrogenase medium chain [Source:RGD Symbol;Acc:2012]	1953	935.163	-0.0881125	0.153177	-0.575233	0.565134	0.66568
104	ENSRNOG00000001177	Acads	acyl-CoA dehydrogenase short chain [Source:RGD Symbol;Acc:620514]	1767	40.0294	1.57342	0.554756	2.83625	0.0045647	0.0122162
105	ENSRNOG00000020624	Acadsb	acyl-CoA dehydrogenase, short/branched chain [Source:RGD Symbol;Acc:2013]	2040	591.296	-0.893561	0.196665	-4.54357	5.53086e-06	2.80636e-05
106	ENSRNOG00000018114	Acadvl	acyl-CoA dehydrogenase, very long chain [Source:RGD Symbol;Acc:2014]	2178	462.866	0.545524	0.181825	3.00026	0.00269746	0.00772087
107	ENSRNOG00000001730	Acap2	ArfGAP with coiled-coil, ankyrin repeat and PH domains 2 [Source:RGD Symbol;Acc:1562939]	3578	1714.83	-0.0229503	0.145227	-0.15803	0.874433	0.914257
108	ENSRNOG00000022307	Acap3	ArfGAP with coiled-coil, ankyrin repeat and PH domains 3 [Source:RGD Symbol;Acc:1310711]	4440	224.709	-0.0173343	0.260089	-0.0666475	0.946862	0.964828
109	ENSRNOG00000007862	Acat1	acetyl-CoA acetyltransferase 1 [Source:RGD Symbol;Acc:2016]	2186	725.377	-0.419437	0.147289	-2.84771	0.00440355	0.01182
110	ENSRNOG00000019189	Acat2	acetyl-CoA acetyltransferase 2 [Source:RGD Symbol;Acc:1359366]	2027	87.4536	-2.56221	0.361331	-7.09104	1.33111e-12	1.48904e-11
111	ENSRNOG00000013975	Acat2l1	acetyl-CoA acetyltransferase 2-like 1 [Source:RGD Symbol;Acc:1562948]	1975	56.9531	-1.12245	0.414381	-2.70875	0.00675381	0.0171827
112	ENSRNOG00000003185	Acbd3	acyl-CoA binding domain containing 3 [Source:RGD Symbol;Acc:727851]	3458	1258.27	0.135455	0.134522	1.00693	0.313967	0.425765
113	ENSRNOG00000003108	Acbd4	acyl-CoA binding domain containing 4 [Source:RGD Symbol;Acc:1308404]	1786	106.449	-0.0734428	0.312194	-0.235248	0.814017	0.868226
114	ENSRNOG00000017642	Acbd5	acyl-CoA binding domain containing 5 [Source:RGD Symbol;Acc:1309411]	2305	3594.25	0.245866	0.127622	1.92652	0.0540399	0.102355
115	ENSRNOG00000003550	Acbd6	acyl-CoA binding domain containing 6 [Source:RGD Symbol;Acc:1305030]	1476	239.726	-0.420864	0.236137	-1.78228	0.074703	0.133445
116	ENSRNOG00000009199	Accs	1-aminocyclopropane-1-carboxylate synthase homolog [Source:RGD Symbol;Acc:1309314]	1907	32.0967	0.0960805	0.53768	0.178695	0.858177	0.903286
117	ENSRNOG00000038973	Acd	ACD, shelterin complex subunit and telomerase recruitment factor [Source:RGD Symbol;Acc:1565053]	1376	157.766	0.46031	0.277792	1.65703	0.0975134	0.166653
118	ENSRNOG00000007637	Acer2	alkaline ceramidase 2 [Source:RGD Symbol;Acc:1304629]	5157	58.5226	-2.35794	0.471717	-4.99864	5.77361e-07	3.42117e-06
119	ENSRNOG00000036866	Acer3	alkaline ceramidase 3 [Source:RGD Symbol;Acc:1561254]	4187	3218.47	-0.963039	0.127839	-7.53321	4.95076e-14	6.25833e-13
120	ENSRNOG00000013533	Acin1	apoptotic chromatin condensation inducer 1 [Source:RGD Symbol;Acc:1311945]	4780	1153.11	-0.189391	0.139158	-1.36098	0.173519	0.265162
122	ENSRNOG00000019622	Ackr3	atypical chemokine receptor 3 [Source:RGD Symbol;Acc:620601]	1936	389.698	-3.42154	0.494365	-6.92109	4.4819e-12	4.76714e-11
123	ENSRNOG00000011478	Ackr4	atypical chemokine receptor 4 [Source:RGD Symbol;Acc:1596453]	2016	52.0375	2.1907	0.514691	4.25634	2.07801e-05	9.52721e-05
124	ENSRNOG00000016924	Acly	ATP citrate lyase [Source:RGD Symbol;Acc:2018]	4327	5515.19	-0.96444	0.120037	-8.03456	9.39181e-16	1.36212e-14
125	ENSRNOG00000005849	Aco1	aconitase 1 [Source:RGD Symbol;Acc:2019]	3465	636.703	0.503452	0.163064	3.08745	0.00201879	0.00598468
126	ENSRNOG00000024128	Aco2	aconitase 2 [Source:RGD Symbol;Acc:621360]	1627	1439.21	0.316577	0.128783	2.45823	0.0139624	0.0322624
127	ENSRNOG00000055221	Acot1	acyl-CoA thioesterase 1 [Source:RGD Symbol;Acc:70894]	2134	74.6702	-2.83013	0.413289	-6.84782	7.49839e-12	7.8027e-11
128	ENSRNOG00000007837	Acot11	acyl-CoA thioesterase 11 [Source:RGD Symbol;Acc:2324815]	2108	45.0242	0.263364	0.460552	0.571845	0.567427	0.667416
129	ENSRNOG00000018415	Acot13	acyl-CoA thioesterase 13 [Source:RGD Symbol;Acc:1306513]	763	71.5884	0.179894	0.371343	0.484443	0.628072	0.720816
130	ENSRNOG00000010134	Acot2	acyl-CoA thioesterase 2 [Source:RGD Symbol;Acc:621055]	2375	365.084	-0.664205	0.194022	-3.42334	0.000618561	0.00210327
131	ENSRNOG00000053460	Acot3	acyl-CoA thioesterase 3 [Source:RGD Symbol;Acc:1564089]	1290	210.617	-0.521344	0.242393	-2.15082	0.0314905	0.0650918
132	ENSRNOG00000010580	Acot7	acyl-CoA thioesterase 7 [Source:RGD Symbol;Acc:628856]	1499	161.802	1.7266	0.286886	6.01843	1.76113e-09	1.43726e-08
133	ENSRNOG00000015187	Acot8	acyl-CoA thioesterase 8 [Source:RGD Symbol;Acc:70368]	2546	29.2633	0.491089	0.582042	0.843735	0.398818	0.512332
134	ENSRNOG00000003782	Acot9	acyl-CoA thioesterase 9 [Source:RGD Symbol;Acc:1359188]	1622	393.485	0.337055	0.246175	1.36917	0.170947	0.262165
135	ENSRNOG00000008755	Acox1	acyl-CoA oxidase 1 [Source:RGD Symbol;Acc:619757]	3848	683.573	0.0706854	0.16083	0.439504	0.660297	0.748339
136	ENSRNOG00000008474	Acox3	acyl-CoA oxidase 3, pristanoyl [Source:RGD Symbol;Acc:69245]	2594	351.35	0.334245	0.206626	1.61763	0.105743	0.178023
137	ENSRNOG00000005260	Acp1	acid phosphatase 1 [Source:RGD Symbol;Acc:2020]	1430	731.914	0.323271	0.174713	1.8503	0.0642707	0.11822
138	ENSRNOG00000013594	Acp2	acid phosphatase 2, lysosomal [Source:RGD Symbol;Acc:2021]	2040	529.876	0.825752	0.18999	4.34628	1.38464e-05	6.54965e-05
139	ENSRNOG00000017494	Acp6	acid phosphatase 6, lysophosphatidic [Source:RGD Symbol;Acc:1306336]	1586	135.372	0.00415408	0.272719	0.0152321	0.987847	0.991393
141	ENSRNOG00000017399	Acrbp	acrosin binding protein [Source:RGD Symbol;Acc:1564880]	1259	25.9822	-0.575018	0.612787	-0.938364	0.348057	0.461363
142	ENSRNOG00000003330	Acsf2	acyl-CoA synthetase family member 2 [Source:RGD Symbol;Acc:1562656]	3083	284.788	0.966874	0.216023	4.47579	7.61304e-06	3.77921e-05
143	ENSRNOG00000015077	Acsf3	acyl-CoA synthetase family member 3 [Source:RGD Symbol;Acc:1586037]	2075	120.64	0.930868	0.356425	2.61168	0.00900993	0.0221166
144	ENSRNOG00000010633	Acsl1	acyl-CoA synthetase long-chain family member 1 [Source:RGD Symbol;Acc:2015]	3661	455.702	-0.872314	0.177925	-4.9027	9.45283e-07	5.38524e-06
145	ENSRNOG00000014718	Acsl3	acyl-CoA synthetase long-chain family member 3 [Source:RGD Symbol;Acc:70552]	2772	1981.53	-0.19135	0.119584	-1.60013	0.109569	0.183199
146	ENSRNOG00000019180	Acsl4	acyl-CoA synthetase long-chain family member 4 [Source:RGD Symbol;Acc:69401]	4951	1166.63	-0.372803	0.166453	-2.23969	0.0251111	0.0535445
147	ENSRNOG00000016265	Acsl5	acyl-CoA synthetase long-chain family member 5 [Source:RGD Symbol;Acc:69402]	2453	249.357	0.720964	0.228737	3.15193	0.00162196	0.00494672
148	ENSRNOG00000026745	Acsl6	acyl-CoA synthetase long-chain family member 6 [Source:RGD Symbol;Acc:69403]	5899	43.7752	5.69273	0.938751	6.06415	1.32654e-09	1.09894e-08
149	ENSRNOG00000014726	Acsm4	acyl-CoA synthetase medium-chain family member 4 [Source:RGD Symbol;Acc:727928]	2052	36.3541	0.163886	0.503915	0.325224	0.745011	0.814944
150	ENSRNOG00000007102	Acss1	acyl-CoA synthetase short-chain family member 1 [Source:RGD Symbol;Acc:1306246]	3595	623.408	-0.901885	0.212242	-4.24932	2.14419e-05	9.80723e-05
151	ENSRNOG00000018755	Acss2	acyl-CoA synthetase short-chain family member 2 [Source:RGD Symbol;Acc:1305489]	2867	547.988	-3.11397	0.188196	-16.5464	1.69957e-61	1.71735e-59
152	ENSRNOG00000004448	Acss3	acyl-CoA synthetase short-chain family member 3 [Source:RGD Symbol;Acc:1307051]	4808	7.17891	1.81811	1.31905	1.37836	0.168094	0.258485
153	ENSRNOG00000058039	Acta2	actin alpha 2, smooth muscle [Source:RGD Symbol;Acc:621676]	1391	13.1742	-1.80237	0.971836	-1.8546	0.0636534	0.117247
154	ENSRNOG00000034254	Actb	actin, beta [Source:RGD Symbol;Acc:628837]	1263	16431.8	0.766251	0.108659	7.05188	1.76521e-12	1.9519e-11
155	ENSRNOG00000036701	Actg1	actin, gamma 1 [Source:RGD Symbol;Acc:1304556]	1128	19970.1	0.699537	0.119336	5.86189	4.57637e-09	3.57377e-08
156	ENSRNOG00000011553	Actl6a	actin-like 6A [Source:RGD Symbol;Acc:1307747]	2875	470.5	0.299282	0.190224	1.57331	0.115646	0.191381
157	ENSRNOG00000056756	Actn1	actinin, alpha 1 [Source:RGD Symbol;Acc:70907]	3696	56.5643	3.32547	0.565523	5.88034	4.09435e-09	3.20842e-08
158	ENSRNOG00000020433	Actn4	actinin alpha 4 [Source:RGD Symbol;Acc:61816]	3870	3477.31	0.937548	0.120429	7.78506	6.96815e-15	9.49634e-14
159	ENSRNOG00000007504	Actr10	actin related protein 10 [Source:RGD Symbol;Acc:1306515]	1417	823.224	0.321998	0.16893	1.90611	0.056636	0.106341
160	ENSRNOG00000019725	Actr1a	actin related protein 1A [Source:RGD Symbol;Acc:1307025]	2767	2756.68	0.699904	0.123134	5.68406	1.31532e-08	9.75467e-08
161	ENSRNOG00000016789	Actr1b	actin related protein 1B [Source:RGD Symbol;Acc:1307380]	3140	4004.34	1.98736	0.135977	14.6154	2.23963e-48	1.54253e-46
162	ENSRNOG00000004959	Actr2	actin related protein 2 [Source:RGD Symbol;Acc:1310826]	1670	12153.8	1.00669	0.123476	8.1529	3.55288e-16	5.27743e-15
163	ENSRNOG00000003206	Actr3	actin related protein 3 [Source:RGD Symbol;Acc:71024]	2466	3949.29	0.385177	0.12125	3.17671	0.00148958	0.00458486
164	ENSRNOG00000031855	Actr3b	actin related protein 3B [Source:RGD Symbol;Acc:1565759]	1126	9.7289	1.16561	1.06436	1.09513	0.27346	0.381236
165	ENSRNOG00000023989	Actr5	actin related protein 5 [Source:RGD Symbol;Acc:1307958]	1953	44.1282	-0.686595	0.459595	-1.49391	0.135198	0.217777
166	ENSRNOG00000007875	Actr6	actin related protein 6 [Source:RGD Symbol;Acc:1304609]	1724	370.644	0.634154	0.209254	3.03055	0.00244112	0.0070735
167	ENSRNOG00000015280	Actr8	actin related protein 8 [Source:RGD Symbol;Acc:1311878]	2054	313.067	0.314415	0.195248	1.61033	0.107325	0.180232
168	ENSRNOG00000005033	Acvr1	activin A receptor type 1 [Source:RGD Symbol;Acc:620200]	3018	469.233	-0.122097	0.170979	-0.714105	0.475162	0.58459
169	ENSRNOG00000006934	Acvr1b	activin A receptor type 1B [Source:RGD Symbol;Acc:735207]	4516	40.7802	-0.183318	0.466827	-0.392689	0.694549	0.775041
170	ENSRNOG00000005334	Acvr2a	activin A receptor type 2A [Source:RGD Symbol;Acc:70911]	4493	2757.85	-0.544295	0.118599	-4.58938	4.44563e-06	2.2936e-05
171	ENSRNOG00000014477	Acvr2b	activin A receptor type 2B [Source:RGD Symbol;Acc:2028]	1792	733.329	-0.44916	0.166636	-2.69546	0.0070292	0.0177831
172	ENSRNOG00000011189	Acy1	aminoacylase 1 [Source:RGD Symbol;Acc:2030]	1576	472.897	1.02696	0.193964	5.29459	1.19285e-07	7.75326e-07
173	ENSRNOG00000017901	Acy3	aminoacylase 3 [Source:RGD Symbol;Acc:1305394]	1329	123.217	-0.677735	0.285764	-2.37167	0.0177081	0.0396124
174	ENSRNOG00000006744	Acyp1	acylphosphatase 1 [Source:RGD Symbol;Acc:1311327]	552	511.3	0.780279	0.177208	4.40317	1.06679e-05	5.1541e-05
175	ENSRNOG00000042419	Acyp2	acylphosphatase 2 [Source:RGD Symbol;Acc:1595836]	1139	286.441	0.934157	0.241488	3.86834	0.00010958	0.000436926
176	ENSRNOG00000010265	Ada	adenosine deaminase [Source:RGD Symbol;Acc:2031]	1393	17.6002	1.37017	0.761664	1.79892	0.0720311	0.129556
177	ENSRNOG00000012166	Adal	adenosine deaminase-like [Source:RGD Symbol;Acc:1359517]	1604	170.228	-0.238328	0.250663	-0.950789	0.341711	0.45456
178	ENSRNOG00000054257	Adam10	ADAM metallopeptidase domain 10 [Source:RGD Symbol;Acc:2032]	3785	4787.26	-0.268441	0.144494	-1.8578	0.063197	0.116594
179	ENSRNOG00000002753	Adam11	ADAM metallopeptidase domain 11 [Source:RGD Symbol;Acc:1307515]	2528	123.98	1.66533	0.390105	4.26893	1.96409e-05	9.05248e-05
180	ENSRNOG00000018384	Adam12	ADAM metallopeptidase domain 12 [Source:RGD Symbol;Acc:1583652]	2996	53.0834	-1.83003	0.48677	-3.75955	0.000170221	0.000651652
181	ENSRNOG00000020590	Adam15	ADAM metallopeptidase domain 15 [Source:RGD Symbol;Acc:620402]	2865	69.0602	1.63764	0.421897	3.88162	0.000103764	0.000415678
182	ENSRNOG00000060694	Adam17	ADAM metallopeptidase domain 17 [Source:RGD Symbol;Acc:620404]	4093	4834.72	-0.168234	0.118914	-1.41475	0.157141	0.244804
183	ENSRNOG00000042980	Adam19	ADAM metallopeptidase domain 19 [Source:RGD Symbol;Acc:1585017]	6286	2494.75	-1.77333	0.141884	-12.4984	7.61377e-36	3.43941e-34
184	ENSRNOG00000001347	Adam1a	ADAM metallopeptidase domain 1a [Source:RGD Symbol;Acc:621467]	2955	19.3944	0.0274895	0.693513	0.039638	0.968382	0.97864
185	ENSRNOG00000042478	Adam22	ADAM metallopeptidase domain 22 [Source:RGD Symbol;Acc:1585016]	2328	94.8892	0.886764	0.326996	2.71185	0.00669085	0.017056
186	ENSRNOG00000012424	Adam23	ADAM metallopeptidase domain 23 [Source:RGD Symbol;Acc:1305739]	2876	3639.42	-2.16047	0.156653	-13.7915	2.86849e-43	1.68801e-41
187	ENSRNOG00000038275	Adam4	a disintegrin and metalloprotease domain 4 [Source:RGD Symbol;Acc:621470]	2445	38.5414	-1.24994	0.525761	-2.37738	0.0174359	0.039089
189	ENSRNOG00000017897	Adam8	ADAM metallopeptidase domain 8 [Source:RGD Symbol;Acc:1566394]	2788	77.7213	-0.737147	0.363732	-2.02662	0.0427012	0.0845883
190	ENSRNOG00000017231	Adam9	ADAM metallopeptidase domain 9 [Source:RGD Symbol;Acc:621473]	3094	1080.27	0.588201	0.148699	3.95565	7.63284e-05	0.000314381
191	ENSRNOG00000001607	Adamts1	ADAM metallopeptidase with thrombospondin type 1 motif, 1 [Source:RGD Symbol;Acc:621241]	4400	7425.69	0.250756	0.187218	1.33938	0.180447	0.273445
192	ENSRNOG00000008857	Adamts10	ADAM metallopeptidase with thrombospondin type 1 motif, 10 [Source:RGD Symbol;Acc:1598320]	4066	57.5972	0.838158	0.424841	1.97287	0.04851	0.0936718
193	ENSRNOG00000018865	Adamts12	ADAM metallopeptidase with thrombospondin type 1 motif, 12 [Source:RGD Symbol;Acc:1307323]	8600	162.745	-4.73631	0.804943	-5.88403	4.00396e-09	3.14079e-08
194	ENSRNOG00000000563	Adamts14	ADAM metallopeptidase with thrombospondin type 1 motif, 14 [Source:RGD Symbol;Acc:1308899]	4901	116.525	6.38667	0.778943	8.19915	2.42091e-16	3.63823e-15
195	ENSRNOG00000009892	Adamts15	ADAM metallopeptidase with thrombospondin type 1 motif, 15 [Source:RGD Symbol;Acc:1309770]	6064	144.493	-2.66034	0.284272	-9.35845	8.09186e-21	1.67272e-19
196	ENSRNOG00000037080	Adamts17	ADAM metallopeptidase with thrombospondin type 1 motif, 17 [Source:RGD Symbol;Acc:1308783]	3363	1693.25	-3.81434	0.155886	-24.4688	3.17471e-132	1.68139e-129
197	ENSRNOG00000061484	Adamts2	ADAM metallopeptidase with thrombospondin type 1 motif, 2 [Source:RGD Symbol;Acc:1565950]	3794	84.0946	-2.42957	0.412479	-5.89018	3.85771e-09	3.03693e-08
198	ENSRNOG00000033397	Adamts20	ADAM metallopeptidase with thrombospondin type 1 motif, 20 [Source:RGD Symbol;Acc:1307725]	5730	4384.25	-3.58976	0.165221	-21.727	1.14067e-104	3.18538e-102
199	ENSRNOG00000027463	Adamts3	ADAM metallopeptidase with thrombospondin type 1, motif 3 [Source:RGD Symbol;Acc:1310750]	4195	166.064	-1.69127	0.255405	-6.62193	3.54547e-11	3.45307e-10
200	ENSRNOG00000003538	Adamts4	ADAM metallopeptidase with thrombospondin type 1 motif, 4 [Source:RGD Symbol;Acc:621242]	5637	1471.64	3.35219	0.168333	19.9141	3.07375e-88	5.82836e-86
201	ENSRNOG00000057794	Adamts5	ADAM metallopeptidase with thrombospondin type 1 motif, 5 [Source:RGD Symbol;Acc:735196]	3180	707.392	-1.82752	0.162249	-11.2637	1.98342e-29	6.71383e-28
202	ENSRNOG00000012655	Adamts6	ADAM metallopeptidase with thrombospondin type 1 motif, 6 [Source:RGD Symbol;Acc:1307678]	3354	14.5489	-0.136466	0.799431	-0.170704	0.864457	0.907594
203	ENSRNOG00000028036	Adamts7	ADAM metallopeptidase with thrombospondin type 1 motif, 7 [Source:RGD Symbol;Acc:1306713]	5643	419.45	-1.89208	0.180613	-10.4759	1.11505e-25	2.99408e-24
204	ENSRNOG00000023257	Adamts9	ADAM metallopeptidase with thrombospondin type 1 motif, 9 [Source:RGD Symbol;Acc:1306889]	7965	861.484	0.0481519	0.177823	0.270786	0.786556	0.846877
206	ENSRNOG00000010840	Adamtsl3	ADAMTS-like 3 [Source:RGD Symbol;Acc:1305155]	7405	179.248	-2.07086	0.253949	-8.15461	3.50302e-16	5.21345e-15
207	ENSRNOG00000049385	Adamtsl4	ADAMTS-like 4 [Source:RGD Symbol;Acc:1561012]	4150	139.184	-2.88754	0.29272	-9.86453	5.93132e-23	1.38238e-21
208	ENSRNOG00000033787	Adamtsl5	ADAMTS-like 5 [Source:RGD Symbol;Acc:1305607]	1051	165.468	-1.22404	0.317385	-3.85665	0.000114953	0.000455983
209	ENSRNOG00000054033	Adap1	ArfGAP with dual PH domains 1 [Source:RGD Symbol;Acc:621418]	2361	10.9167	-1.84826	0.919785	-2.00944	0.0444901	0.0874263
210	ENSRNOG00000020744	Adar	adenosine deaminase, RNA-specific [Source:RGD Symbol;Acc:71099]	3608	442.839	0.147737	0.17478	0.845276	0.397957	0.511568
211	ENSRNOG00000001227	Adarb1	adenosine deaminase, RNA-specific, B1 [Source:RGD Symbol;Acc:2033]	6441	33.6131	-0.157876	0.515926	-0.306005	0.759601	0.826371
212	ENSRNOG00000030775	Adarb2	adenosine deaminase, RNA-specific, B2 [Source:RGD Symbol;Acc:621519]	2385	361.44	-1.69622	0.26836	-6.32071	2.60363e-10	2.3236e-09
213	ENSRNOG00000019434	Adat1	adenosine deaminase, tRNA-specific 1 [Source:RGD Symbol;Acc:1591020]	3190	48.0635	-1.14644	0.439398	-2.60911	0.00907788	0.0222549
214	ENSRNOG00000046983	Adat2	adenosine deaminase, tRNA-specific 2 [Source:RGD Symbol;Acc:1309642]	567	57.5593	0.573022	0.424975	1.34836	0.177541	0.269879
216	ENSRNOG00000012685	Adck1	aarF domain containing kinase 1 [Source:RGD Symbol;Acc:1308263]	2080	26.6335	0.406013	0.590065	0.688081	0.491401	0.599526
217	ENSRNOG00000010005	Adck2	aarF domain containing kinase 2 [Source:RGD Symbol;Acc:1311058]	2508	88.5445	0.0842534	0.338797	0.248684	0.803605	0.859593
220	ENSRNOG00000030334	Adck5	aarF domain containing kinase 5 [Source:RGD Symbol;Acc:1305504]	2823	56.1011	0.949044	0.424476	2.2358	0.0253648	0.0540106
221	ENSRNOG00000059479	Adcy1	adenylate cyclase 1 [Source:RGD Symbol;Acc:1309318]	3444	2340.59	-2.55799	0.172251	-14.8503	6.92227e-50	5.01505e-48
222	ENSRNOG00000053410	Adcy10	adenylate cyclase 10 [Source:RGD Symbol;Acc:708450]	4929	14.6394	-2.13606	0.834626	-2.55931	0.0104881	0.025221
223	ENSRNOG00000032150	Adcy2	adenylate cyclase 2 [Source:RGD Symbol;Acc:619965]	3217	37.4843	-3.76679	0.693926	-5.42824	5.69124e-08	3.8867e-07
224	ENSRNOG00000003999	Adcy3	adenylate cyclase 3 [Source:RGD Symbol;Acc:71009]	5693	12.0865	-0.705693	0.86406	-0.816718	0.41409	0.526969
225	ENSRNOG00000002229	Adcy5	adenylate cyclase 5 [Source:RGD Symbol;Acc:71014]	4850	435.288	-0.702837	0.184139	-3.81689	0.000135143	0.000528696
226	ENSRNOG00000054757	Adcy6	adenylate cyclase 6 [Source:RGD Symbol;Acc:2035]	5878	1443.1	0.0176024	0.133364	0.131988	0.894994	0.928171
227	ENSRNOG00000014776	Adcy7	adenylate cyclase 7 [Source:RGD Symbol;Acc:619966]	4164	34.8392	-1.05025	0.581195	-1.80705	0.0707538	0.127722
228	ENSRNOG00000004890	Adcy8	adenylate cyclase 8 [Source:RGD Symbol;Acc:2036]	4587	40.6735	2.96314	0.60157	4.92568	8.40656e-07	4.83401e-06
229	ENSRNOG00000049768	Adcy9	adenylate cyclase 9 [Source:RGD Symbol;Acc:1304747]	4065	263.925	0.524841	0.21652	2.42399	0.0153512	0.0350393
230	ENSRNOG00000013039	Add1	adducin 1 [Source:RGD Symbol;Acc:2041]	3800	6310.33	1.0307	0.110324	9.34249	9.40926e-21	1.93204e-19
231	ENSRNOG00000012820	Add3	adducin 3 [Source:RGD Symbol;Acc:2043]	4177	11135.5	-0.812868	0.137622	-5.90653	3.49385e-09	2.76797e-08
232	ENSRNOG00000012991	Adgra2	adhesion G protein-coupled receptor A2 [Source:RGD Symbol;Acc:2323365]	4011	416.297	-0.175737	0.21036	-0.835408	0.403488	0.516905
233	ENSRNOG00000004279	Adgra3	adhesion G protein-coupled receptor A3 [Source:RGD Symbol;Acc:1304914]	1134	276.917	0.41025	0.216072	1.89867	0.0576081	0.10785
235	ENSRNOG00000014375	Adgrb2	adhesion G protein-coupled receptor B2 [Source:RGD Symbol;Acc:1309431]	4939	17.5162	-1.04079	0.762172	-1.36556	0.172078	0.26352
236	ENSRNOG00000012045	Adgrb3	adhesion G protein-coupled receptor B3 [Source:RGD Symbol;Acc:1309703]	4569	113.353	-1.62672	0.404734	-4.01923	5.83896e-05	0.000246986
237	ENSRNOG00000023536	Adgrd1	adhesion G protein-coupled receptor D1 [Source:RGD Symbol;Acc:1594795]	2712	12.0653	0.444727	0.840207	0.529306	0.596593	0.693175
238	ENSRNOG00000046254	Adgre1	adhesion G protein-coupled receptor E1 [Source:RGD Symbol;Acc:1359214]	3268	6.57157	0.0978019	1.18116	0.0828015	0.934009	0.956045
239	ENSRNOG00000050325	Adgre4	adhesion G protein-coupled receptor E4 [Source:RGD Symbol;Acc:1359641]	2273	5.33614	-1.57699	1.51365	-1.04185	0.297483	0.40793
240	ENSRNOG00000004489	Adgre5	adhesion G protein-coupled receptor E5 [Source:RGD Symbol;Acc:1305595]	3109	1728.87	1.8986	0.172837	10.9849	4.51705e-28	1.39874e-26
241	ENSRNOG00000011154	Adgrf5	adhesion G protein-coupled receptor F5 [Source:RGD Symbol;Acc:621679]	8412	63.1245	1.69984	0.559905	3.03595	0.0023978	0.00696705
242	ENSRNOG00000014963	Adgrg1	adhesion G protein-coupled receptor G1 [Source:RGD Symbol;Acc:628617]	3471	1417.63	0.367028	0.146965	2.49738	0.0125115	0.0293514
243	ENSRNOG00000032472	Adgrg2	adhesion G protein-coupled receptor G2 [Source:RGD Symbol;Acc:628618]	4608	9.78532	-1.00962	1.10586	-0.912977	0.361254	0.474272
244	ENSRNOG00000011411	Adgrg6	adhesion G protein-coupled receptor G6 [Source:RGD Symbol;Acc:1308551]	6855	5894.77	-0.147089	0.141797	-1.03732	0.299585	0.410101
245	ENSRNOG00000048134	Adgrg7	adhesion G protein-coupled receptor G7 [Source:RGD Symbol;Acc:1307217]	2358	75.7752	-3.43661	0.46795	-7.34398	2.07331e-13	2.49757e-12
246	ENSRNOG00000029134	Adgrl1	adhesion G protein-coupled receptor L1 [Source:RGD Symbol;Acc:620768]	5562	458.161	0.114737	0.174943	0.655853	0.511919	0.617357
247	ENSRNOG00000032660	Adgrl2	adhesion G protein-coupled receptor L2 [Source:RGD Symbol;Acc:620835]	4485	88.0118	-1.15408	0.329204	-3.50569	0.000455429	0.0015952
248	ENSRNOG00000030149	Adgrl3	adhesion G protein-coupled receptor L3 [Source:RGD Symbol;Acc:620836]	3458	8362.3	0.645559	0.136947	4.71394	2.42966e-06	1.30297e-05
249	ENSRNOG00000033940	Adgrl4	adhesion G protein-coupled receptor L4 [Source:RGD Symbol;Acc:621136]	4452	9.57624	2.38116	1.28871	1.84771	0.0646444	0.118694
250	ENSRNOG00000016306	Adgrv1	adhesion G protein-coupled receptor V1 [Source:RGD Symbol;Acc:1562101]	929	38.3412	-1.58076	0.570693	-2.7699	0.00560737	0.0146319
251	ENSRNOG00000046357	Adh5	alcohol dehydrogenase 5 (class III), chi polypeptide [Source:RGD Symbol;Acc:2292706]	2619	956.114	0.598915	0.147981	4.04725	5.18229e-05	0.000221343
252	ENSRNOG00000032959	Adh7	alcohol dehydrogenase 7 (class IV), mu or sigma polypeptide [Source:RGD Symbol;Acc:621638]	2023	8.23556	-7.65728	4.78918	-1.59887	0.109849	0.183607
253	ENSRNOG00000008950	Adi1	acireductone dioxygenase 1 [Source:RGD Symbol;Acc:727828]	1403	255.044	0.498319	0.216957	2.29685	0.0216271	0.0472371
254	ENSRNOG00000004143	Adipor1	adiponectin receptor 1 [Source:RGD Symbol;Acc:1303151]	2025	1561.42	0.717784	0.131334	5.46535	4.62e-08	3.18772e-07
255	ENSRNOG00000007990	Adipor2	adiponectin receptor 2 [Source:RGD Symbol;Acc:1307891]	1445	1180.14	-0.222079	0.142039	-1.5635	0.117934	0.194309
256	ENSRNOG00000012325	Adk	adenosine kinase [Source:RGD Symbol;Acc:2046]	1932	326.688	-0.219089	0.217158	-1.00889	0.313027	0.424735
257	ENSRNOG00000027030	Adm	adrenomedullin [Source:RGD Symbol;Acc:2047]	1387	16.817	-0.495911	0.741678	-0.668634	0.503729	0.610589
258	ENSRNOG00000010975	Adnp	activity-dependent neuroprotector homeobox [Source:RGD Symbol;Acc:71030]	5593	3283.46	-0.198664	0.124495	-1.59576	0.110543	0.184533
259	ENSRNOG00000053370	Adnp2	ADNP homeobox 2 [Source:RGD Symbol;Acc:1308279]	4014	134.843	-0.474789	0.280684	-1.69154	0.0907335	0.15685
260	ENSRNOG00000002922	Adora2b	adenosine A2B receptor [Source:RGD Symbol;Acc:2050]	1849	11.1873	0.124342	0.932195	0.133386	0.893888	0.927452
261	ENSRNOG00000026178	Adpgk	ADP-dependent glucokinase [Source:RGD Symbol;Acc:1306103]	2579	557.594	0.632332	0.186711	3.3867	0.000707394	0.0023645
262	ENSRNOG00000027260	Adprh	ADP-ribosylarginine hydrolase [Source:RGD Symbol;Acc:2052]	1521	474.694	0.573461	0.167886	3.41578	0.000636006	0.00215496
263	ENSRNOG00000010849	Adprhl2	ADP-ribosylhydrolase like 2 [Source:RGD Symbol;Acc:1309068]	1666	170.364	0.497307	0.276681	1.7974	0.0722714	0.129826
264	ENSRNOG00000003397	Adprm	ADP-ribose/CDP-alcohol diphosphatase, manganese-dependent [Source:RGD Symbol;Acc:1309906]	1333	110.153	-0.406867	0.303156	-1.3421	0.179563	0.272368
265	ENSRNOG00000047545	Adra2a	adrenoceptor alpha 2A [Source:RGD Symbol;Acc:2056]	2799	7.30976	-1.17242	1.15284	-1.01698	0.309161	0.420734
266	ENSRNOG00000019217	Adrb2	adrenoceptor beta 2 [Source:RGD Symbol;Acc:2060]	2042	53.4821	-2.58271	0.446631	-5.78265	7.35313e-09	5.61037e-08
267	ENSRNOG00000055984	Adrm1	adhesion regulating molecule 1 [Source:RGD Symbol;Acc:69248]	1441	440.623	1.09487	0.208185	5.25914	1.4473e-07	9.28923e-07
268	ENSRNOG00000018655	Adsl	adenylosuccinate lyase [Source:RGD Symbol;Acc:1307617]	1952	366.57	-0.24814	0.215147	-1.15335	0.248767	0.354205
269	ENSRNOG00000004481	Adss	adenylosuccinate synthase [Source:RGD Symbol;Acc:1310508]	2539	1752.52	-0.0553743	0.145813	-0.379762	0.704122	0.782986
270	ENSRNOG00000013720	Aebp1	AE binding protein 1 [Source:RGD Symbol;Acc:1306922]	3828	1257.35	4.13059	0.196356	21.0363	3.05494e-98	7.69194e-96
271	ENSRNOG00000008929	Aebp2	AE binding protein 2 [Source:RGD Symbol;Acc:1307233]	1904	1653.65	-0.710558	0.130505	-5.44468	5.18985e-08	3.56649e-07
272	ENSRNOG00000018421	Aen	apoptosis enhancing nuclease [Source:RGD Symbol;Acc:1305051]	2373	32.6376	1.55074	0.587219	2.64082	0.00827067	0.0204622
274	ENSRNOG00000060665	Afap1	actin filament associated protein 1 [Source:RGD Symbol;Acc:619959]	6617	287.013	-0.028614	0.211155	-0.135512	0.892207	0.926488
275	ENSRNOG00000019403	Afap1l1	actin filament associated protein 1-like 1 [Source:RGD Symbol;Acc:1311580]	3436	408.176	-1.74033	0.196318	-8.86482	7.66275e-19	1.35747e-17
276	ENSRNOG00000017164	Afap1l2	actin filament associated protein 1-like 2 [Source:RGD Symbol;Acc:1310668]	3946	3206.85	0.124867	0.129966	0.960772	0.336667	0.449172
277	ENSRNOG00000023753	Afdn	afadin, adherens junction formation factor [Source:RGD Symbol;Acc:708561]	5319	14.5479	-1.30983	0.921752	-1.42102	0.155311	0.24247
278	ENSRNOG00000002232	Aff1	AF4/FMR2 family, member 1 [Source:RGD Symbol;Acc:1307940]	4660	1544.96	-0.508877	0.138573	-3.67227	0.00024041	0.000891897
279	ENSRNOG00000052572	Aff2	AF4/FMR2 family, member 2 [Source:RGD Symbol;Acc:1565592]	8534	17.9987	1.00813	0.824144	1.22325	0.221235	0.322846
280	ENSRNOG00000018830	Aff3	AF4/FMR2 family, member 3 [Source:RGD Symbol;Acc:1308527]	4068	1042.63	3.41983	0.205505	16.6411	3.5112e-62	3.61936e-60
281	ENSRNOG00000006965	Aff4	AF4/FMR2 family, member 4 [Source:RGD Symbol;Acc:1311694]	10168	5732.64	-0.847067	0.120154	-7.04987	1.79079e-12	1.97734e-11
282	ENSRNOG00000026994	Afg3l1	AFG3(ATPase family gene 3)-like 1 (S. cerevisiae) [Source:RGD Symbol;Acc:1309722]	2600	99.8254	0.855144	0.323561	2.64291	0.00821957	0.0203554
283	ENSRNOG00000017965	Afg3l2	AFG3 like matrix AAA peptidase subunit 2 [Source:RGD Symbol;Acc:1305259]	3074	549.515	-0.432993	0.16413	-2.6381	0.00833708	0.0206032
284	ENSRNOG00000050205	Afmid	arylformamidase [Source:RGD Symbol;Acc:1591143]	2511	55.2448	1.35022	0.443271	3.04602	0.00231889	0.00677271
285	ENSRNOG00000005411	Aftph	aftiphilin [Source:RGD Symbol;Acc:1311920]	3157	1335.97	0.398184	0.146455	2.71882	0.00655151	0.0167373
286	ENSRNOG00000000108	Aga	aspartylglucosaminidase [Source:RGD Symbol;Acc:1309646]	1182	1094.95	-0.447345	0.151708	-2.94872	0.00319096	0.00891576
287	ENSRNOG00000019476	Agap1	ArfGAP with GTPase domain, ankyrin repeat and PH domain 1 [Source:RGD Symbol;Acc:1309244]	3066	2435.13	0.199673	0.136841	1.45916	0.14452	0.22907
288	ENSRNOG00000012764	Agap3	ArfGAP with GTPase domain, ankyrin repeat and PH domain 3 [Source:RGD Symbol;Acc:1310751]	4337	243.615	0.0706206	0.222949	0.316757	0.751428	0.820036
289	ENSRNOG00000022610	Agbl1	ATP/GTP binding protein-like 1 [Source:RGD Symbol;Acc:1560280]	3479	14.3819	-3.31549	0.937105	-3.53802	0.000403144	0.00142802
290	ENSRNOG00000008467	Agbl2	ATP/GTP binding protein-like 2 [Source:RGD Symbol;Acc:1306827]	2583	5.71661	1.34111	1.37513	0.975264	0.329429	0.441589
291	ENSRNOG00000010397	Agbl3	ATP/GTP binding protein-like 3 [Source:RGD Symbol;Acc:1561995]	4710	276.602	-1.12513	0.221256	-5.08519	3.67265e-07	2.24287e-06
292	ENSRNOG00000008612	Agbl5	ATP/GTP binding protein-like 5 [Source:RGD Symbol;Acc:1598311]	3282	147.376	0.733264	0.281782	2.60224	0.00926179	0.022648
293	ENSRNOG00000000439	Ager	advanced glycosylation end product-specific receptor [Source:RGD Symbol;Acc:69258]	1420	16.0348	0.798993	0.789563	1.01194	0.311565	0.423294
294	ENSRNOG00000015619	Agfg1	ArfGAP with FG repeats 1 [Source:RGD Symbol;Acc:1560041]	1989	1205.7	-0.12245	0.142345	-0.860235	0.38966	0.503939
295	ENSRNOG00000001404	Agfg2	ArfGAP with FG repeats 2 [Source:RGD Symbol;Acc:1306590]	1817	40.9709	-2.0862	0.491729	-4.24259	2.20953e-05	0.000100791
296	ENSRNOG00000029304	Aggf1	angiogenic factor with G patch and FHA domains 1 [Source:RGD Symbol;Acc:1310888]	2115	811.784	0.41691	0.155257	2.68528	0.00724683	0.0182406
297	ENSRNOG00000011509	Agk	acylglycerol kinase [Source:RGD Symbol;Acc:1562046]	1836	163.291	0.405815	0.273136	1.48576	0.137341	0.220237
298	ENSRNOG00000016214	Agl	amylo-alpha-1, 6-glucosidase, 4-alpha-glucanotransferase [Source:RGD Symbol;Acc:1306376]	7567	594.92	-0.120253	0.178632	-0.673189	0.500827	0.607746
299	ENSRNOG00000023116	Agmo	alkylglycerol monooxygenase [Source:RGD Symbol;Acc:1312038]	2218	183.486	-1.74479	0.243885	-7.15416	8.41879e-13	9.59942e-12
300	ENSRNOG00000055915	Ago1	argonaute RISC component 1 [Source:RGD Symbol;Acc:1304619]	2886	861.672	-0.259076	0.152114	-1.70318	0.0885351	0.153564
301	ENSRNOG00000008533	Ago2	argonaute RISC catalytic component 2 [Source:RGD Symbol;Acc:621255]	3116	745.033	-0.0658922	0.16636	-0.396081	0.692045	0.773308
302	ENSRNOG00000034269	Ago3	argonaute RISC catalytic component 3 [Source:RGD Symbol;Acc:1309163]	3138	832.612	-0.852652	0.180366	-4.72734	2.27478e-06	1.22505e-05
303	ENSRNOG00000025596	Ago4	argonaute RISC component 4 [Source:RGD Symbol;Acc:1304583]	3737	30.583	-0.621387	0.551057	-1.12763	0.259477	0.365926
304	ENSRNOG00000000437	Agpat1	1-acylglycerol-3-phosphate O-acyltransferase 1 [Source:RGD Symbol;Acc:1303287]	791	1134.44	1.06659	0.153409	6.95256	3.58727e-12	3.84486e-11
305	ENSRNOG00000019466	Agpat2	1-acylglycerol-3-phosphate O-acyltransferase 2 [Source:RGD Symbol;Acc:1309229]	1107	69.9909	2.53506	0.441013	5.74827	9.01616e-09	6.82164e-08
306	ENSRNOG00000001205	Agpat3	1-acylglycerol-3-phosphate O-acyltransferase 3 [Source:RGD Symbol;Acc:1305787]	6003	473.166	0.659552	0.181641	3.63107	0.000282251	0.0010334
307	ENSRNOG00000017731	Agpat4	1-acylglycerol-3-phosphate O-acyltransferase 4 [Source:RGD Symbol;Acc:619916]	1838	616.314	0.117488	0.159387	0.737125	0.461046	0.571699
308	ENSRNOG00000028623	Agpat5	1-acylglycerol-3-phosphate O-acyltransferase 5 [Source:RGD Symbol;Acc:1306405]	2430	729.882	-0.514689	0.182928	-2.81362	0.00489873	0.012997
309	ENSRNOG00000001547	Agps	alkylglycerone phosphate synthase [Source:RGD Symbol;Acc:620364]	1935	680.038	-0.499599	0.157077	-3.18059	0.00146976	0.00452747
310	ENSRNOG00000020205	Agrn	agrin [Source:RGD Symbol;Acc:2067]	7470	2386.38	0.0249263	0.122744	0.203075	0.839076	0.887927
311	ENSRNOG00000018445	Agt	angiotensinogen [Source:RGD Symbol;Acc:2069]	1933	9.48028	2.85923	1.25612	2.27624	0.0228317	0.0494392
312	ENSRNOG00000018651	Agtpbp1	ATP/GTP binding protein 1 [Source:RGD Symbol;Acc:1306307]	4485	1553.97	-0.310853	0.151777	-2.0481	0.0405507	0.0807805
313	ENSRNOG00000018346	Agtr1a	angiotensin II receptor, type 1a [Source:RGD Symbol;Acc:2070]	2183	6.03757	-1.35894	1.32073	-1.02893	0.303512	0.414552
314	ENSRNOG00000008619	Agtrap	angiotensin II receptor-associated protein [Source:RGD Symbol;Acc:1359346]	3461	122.845	0.190323	0.321177	0.592579	0.553463	0.654903
315	ENSRNOG00000023541	Ahctf1	AT hook containing transcription factor 1 [Source:RGD Symbol;Acc:1561291]	8572	3077.69	-0.65177	0.115369	-5.64945	1.60965e-08	1.17839e-07
316	ENSRNOG00000017777	Ahcy	adenosylhomocysteinase [Source:RGD Symbol;Acc:69260]	2054	871.724	1.11991	0.15471	7.23879	4.52714e-13	5.29568e-12
317	ENSRNOG00000018569	Ahcyl1	adenosylhomocysteinase-like 1 [Source:RGD Symbol;Acc:1309768]	3435	4028.32	0.285313	0.127946	2.22994	0.0257515	0.0547202
318	ENSRNOG00000039300	Ahcyl2	adenosylhomocysteinase-like 2 [Source:RGD Symbol;Acc:1564895]	5074	505.473	-0.150427	0.170133	-0.884171	0.376604	0.490144
319	ENSRNOG00000042855	Ahdc1	AT hook, DNA binding motif, containing 1 [Source:RGD Symbol;Acc:1310031]	6079	79.423	-1.57209	0.378474	-4.15376	3.27054e-05	0.000144428
320	ENSRNOG00000013969	Ahi1	Abelson helper integration site 1 [Source:RGD Symbol;Acc:1303040]	3141	460.503	-0.443116	0.180006	-2.46167	0.0138292	0.0320221
321	ENSRNOG00000057569	Ahnak	AHNAK nucleoprotein [Source:RGD Symbol;Acc:619779]	17592	161201	-0.796956	0.109413	-7.28395	3.24185e-13	3.82424e-12
323	ENSRNOG00000004342	Ahr	aryl hydrocarbon receptor [Source:RGD Symbol;Acc:2074]	5144	2466.25	-2.99257	0.156459	-19.1269	1.50866e-81	2.49156e-79
324	ENSRNOG00000014721	Ahrr	aryl-hydrocarbon receptor repressor [Source:RGD Symbol;Acc:1559857]	4694	14.2242	2.61046	0.961863	2.71397	0.0066483	0.0169564
325	ENSRNOG00000048981	Ahsa1	activator of Hsp90 ATPase activity 1 [Source:RGD Symbol;Acc:1589285]	1391	820.686	0.157887	0.160082	0.986287	0.323992	0.436241
326	ENSRNOG00000052142	Ahsa2	activator of HSP90 ATPase homolog 2 [Source:RGD Symbol;Acc:1307171]	1259	706.922	-0.633486	0.154519	-4.09974	4.13612e-05	0.000179403
327	ENSRNOG00000058805	Aida	axin interactor, dorsalization associated [Source:RGD Symbol;Acc:1592746]	2673	3127.31	0.927547	0.11971	7.7483	9.31301e-15	1.25583e-13
328	ENSRNOG00000000853	Aif1	allograft inflammatory factor 1 [Source:RGD Symbol;Acc:61924]	1504	19.0024	1.08488	0.946453	1.14626	0.251687	0.357403
329	ENSRNOG00000009951	Aif1l	allograft inflammatory factor 1-like [Source:RGD Symbol;Acc:1305081]	3070	861.593	-0.373073	0.151501	-2.46252	0.0137966	0.0319515
330	ENSRNOG00000006067	Aifm1	apoptosis inducing factor, mitochondria associated 1 [Source:RGD Symbol;Acc:620817]	2008	178.774	0.299138	0.271733	1.10085	0.270961	0.378372
331	ENSRNOG00000059445	Aifm2	apoptosis inducing factor, mitochondria associated 2 [Source:RGD Symbol;Acc:1304964]	3416	260.318	1.17287	0.218785	5.36081	8.28482e-08	5.53727e-07
332	ENSRNOG00000037957	Aifm3	apoptosis inducing factor, mitochondria associated 3 [Source:RGD Symbol;Acc:1306028]	1815	9.5961	-2.25119	1.0502	-2.14358	0.0320665	0.0660909
333	ENSRNOG00000010753	Aig1	androgen-induced 1 [Source:RGD Symbol;Acc:1562920]	1420	491.074	-0.0736787	0.189814	-0.388163	0.697895	0.777977
335	ENSRNOG00000003480	Aim2	absent in melanoma 2 [Source:RGD Symbol;Acc:1307283]	1071	8.81229	2.48588	1.09636	2.26739	0.0233662	0.0503822
336	ENSRNOG00000011384	Aimp1	aminoacyl tRNA synthetase complex-interacting multifunctional protein 1 [Source:RGD Symbol;Acc:620466]	1122	821.721	0.383442	0.148129	2.58857	0.00963762	0.0234327
337	ENSRNOG00000001044	Aimp2	aminoacyl tRNA synthetase complex-interacting multifunctional protein 2 [Source:RGD Symbol;Acc:1560787]	641	282.313	-0.291501	0.211369	-1.37911	0.167859	0.258306
338	ENSRNOG00000022289	Aip	aryl-hydrocarbon receptor-interacting protein [Source:RGD Symbol;Acc:628619]	1824	261.995	-0.0894149	0.209911	-0.425965	0.670133	0.756302
339	ENSRNOG00000050137	Ajap1	adherens junctions associated protein 1 [Source:RGD Symbol;Acc:1590138]	2404	22.1275	1.66127	0.758087	2.1914	0.0284227	0.0596129
340	ENSRNOG00000012791	Ajuba	ajuba LIM protein [Source:RGD Symbol;Acc:620407]	3228	140.845	-1.70114	0.292954	-5.80684	6.36612e-09	4.88886e-08
342	ENSRNOG00000000122	Ak2	adenylate kinase 2 [Source:RGD Symbol;Acc:2077]	1685	660.902	0.471455	0.169243	2.78566	0.00534188	0.0140181
343	ENSRNOG00000052506	Ak3	adenylate kinase 3 [Source:RGD Symbol;Acc:619885]	1055	1022.66	-0.10898	0.143646	-0.758669	0.44805	0.559662
344	ENSRNOG00000045738	Ak4	adenylate kinase 4 [Source:RGD Symbol;Acc:2078]	1025	39.6522	0.171165	0.616434	0.27767	0.781266	0.842888
345	ENSRNOG00000046947	Ak5	adenylate kinase 5 [Source:RGD Symbol;Acc:1590818]	3017	47.5787	0.368739	1.76374	0.209066	0.834397	0.884319
346	ENSRNOG00000026813	Ak6	adenylate kinase 6 [Source:RGD Symbol;Acc:7387335]	516	312.601	0.0811724	0.207057	0.39203	0.695036	0.775296
347	ENSRNOG00000055714	Ak7	adenylate kinase 7 [Source:RGD Symbol;Acc:1309600]	2716	4.50119	1.05212	1.66641	0.63137	0.527799	0.631935
348	ENSRNOG00000002373	Akap1	A-kinase anchoring protein 1 [Source:RGD Symbol;Acc:620826]	3513	235.756	-0.130258	0.221112	-0.589102	0.555793	0.657001
349	ENSRNOG00000002899	Akap10	A-kinase anchoring protein 10 [Source:RGD Symbol;Acc:1308869]	3461	434.654	-0.287564	0.184043	-1.56249	0.118174	0.194579
350	ENSRNOG00000009987	Akap11	A-kinase anchoring protein 11 [Source:RGD Symbol;Acc:2079]	6950	7110.25	-0.16525	0.118194	-1.39813	0.162074	0.250912
351	ENSRNOG00000019549	Akap12	A-kinase anchoring protein 12 [Source:RGD Symbol;Acc:70988]	6251	2887.58	-1.60983	0.447255	-3.59936	0.000319003	0.00115665
352	ENSRNOG00000010964	Akap13	A-kinase anchoring protein 13 [Source:RGD Symbol;Acc:727893]	12229	4148.05	0.354363	0.129733	2.73147	0.00630527	0.0161863
353	ENSRNOG00000028211	Akap17a	A-kinase anchoring protein 17A [Source:RGD Symbol;Acc:1564640]	3114	319.819	-0.310737	0.204674	-1.5182	0.128963	0.209513
354	ENSRNOG00000009746	Akap17b	A kinase (PRKA) anchor protein 17B [Source:RGD Symbol;Acc:1566363]	5166	173.666	0.4846	0.244832	1.97932	0.0477798	0.0925293
355	ENSRNOG00000011504	Akap2	A-kinase anchoring protein 2 [Source:RGD Symbol;Acc:1305135]	579	5656.83	-0.446011	0.15088	-2.95607	0.0031159	0.00873783
356	ENSRNOG00000006410	Akap5	A-kinase anchoring protein 5 [Source:RGD Symbol;Acc:620829]	2700	18.3591	-2.11447	0.813471	-2.59931	0.0093411	0.0228165
357	ENSRNOG00000004841	Akap6	A-kinase anchoring protein 6 [Source:RGD Symbol;Acc:69412]	8824	1394.65	3.30299	0.20034	16.4869	4.55477e-61	4.45584e-59
358	ENSRNOG00000013202	Akap7	A-kinase anchoring protein 7 [Source:RGD Symbol;Acc:1303071]	1059	42.8016	-0.197133	0.499116	-0.394965	0.692869	0.773891
359	ENSRNOG00000006559	Akap8	A-kinase anchoring protein 8 [Source:RGD Symbol;Acc:620832]	3502	1285.28	-0.43884	0.144865	-3.0293	0.00245119	0.00709533
360	ENSRNOG00000006355	Akap8l	A-kinase anchoring protein 8 like [Source:RGD Symbol;Acc:1359200]	2076	298.347	-0.490215	0.215296	-2.27694	0.0227901	0.0493812
361	ENSRNOG00000026319	Akap9	A-kinase anchoring protein 9 [Source:RGD Symbol;Acc:620833]	12068	6050.38	-0.457536	0.127794	-3.58025	0.000343261	0.00123412
362	ENSRNOG00000013744	Akip1	A-kinase interacting protein 1 [Source:RGD Symbol;Acc:1306959]	1783	110.866	-0.128131	0.304471	-0.42083	0.673879	0.759362
363	ENSRNOG00000026610	Akirin1	akirin 1 [Source:RGD Symbol;Acc:1585989]	2366	1111.14	-0.0862974	0.175724	-0.491096	0.623358	0.717434
364	ENSRNOG00000008288	Akirin2	akirin 2 [Source:RGD Symbol;Acc:1307791]	1493	2341.01	-0.229949	0.136046	-1.69023	0.0909847	0.157174
365	ENSRNOG00000008005	Akna	AT-hook transcription factor [Source:RGD Symbol;Acc:1308202]	5353	82.6063	-0.711687	0.341878	-2.0817	0.0373699	0.0754146
366	ENSRNOG00000016727	Akr1a1	aldo-keto reductase family 1 member A1 [Source:RGD Symbol;Acc:68346]	1253	3537.87	0.668487	0.114732	5.82653	5.65929e-09	4.37229e-08
367	ENSRNOG00000009513	Akr1b1	aldo-keto reductase family 1 member B [Source:RGD Symbol;Acc:2092]	1338	1511.94	1.18255	0.137396	8.60686	7.50914e-18	1.266e-16
369	ENSRNOG00000009875	Akr1b7	aldo-keto reductase family 1, member B7 [Source:RGD Symbol;Acc:620257]	1415	29.1757	8.13628	1.53212	5.31047	1.09342e-07	7.15243e-07
370	ENSRNOG00000009734	Akr1b8	aldo-keto reductase family 1, member B8 [Source:RGD Symbol;Acc:708475]	1285	105.215	0.849856	0.408958	2.0781	0.0376999	0.0759687
371	ENSRNOG00000033010	Akr1c12	aldo-keto reductase family 1, member C12 [Source:RGD Symbol;Acc:1359406]	1234	116.313	-2.10864	0.316173	-6.66925	2.57107e-11	2.54604e-10
372	ENSRNOG00000038319	Akr1c19	aldo-keto reductase family 1, member C19 [Source:RGD Symbol;Acc:1562954]	1355	711.689	-1.43476	0.166268	-8.6292	6.17846e-18	1.04856e-16
373	ENSRNOG00000017165	Akr1e2	aldo-keto reductase family 1, member E2 [Source:RGD Symbol;Acc:1309599]	1356	151.845	0.170177	0.273685	0.621799	0.534074	0.637213
374	ENSRNOG00000017780	Akr7a2	aldo-keto reductase family 7, member A2 [Source:RGD Symbol;Acc:620311]	1101	62.4079	0.830035	0.4054	2.04745	0.0406141	0.0808942
375	ENSRNOG00000017899	Akr7a3	aldo-keto reductase family 7 member A3 [Source:RGD Symbol;Acc:628635]	1259	8.38919	0.258809	1.05332	0.245707	0.805909	0.861195
376	ENSRNOG00000028629	Akt1	AKT serine/threonine kinase 1 [Source:RGD Symbol;Acc:2081]	2418	1796.76	1.05807	0.124124	8.5243	1.5374e-17	2.52005e-16
377	ENSRNOG00000020289	Akt1s1	AKT1 substrate 1 [Source:RGD Symbol;Acc:1312049]	1581	128.42	0.677189	0.308631	2.19417	0.028223	0.0592343
378	ENSRNOG00000018677	Akt2	AKT serine/threonine kinase 2 [Source:RGD Symbol;Acc:2082]	1984	417.627	-0.137815	0.177015	-0.778546	0.436247	0.547965
379	ENSRNOG00000021497	Akt3	AKT serine/threonine kinase 3 [Source:RGD Symbol;Acc:62390]	1736	527.011	0.300786	0.196444	1.53115	0.125732	0.205088
380	ENSRNOG00000011956	Aktip	AKT interacting protein [Source:RGD Symbol;Acc:1311170]	1704	402.329	0.303861	0.190284	1.59688	0.110292	0.184188
381	ENSRNOG00000015206	Alad	aminolevulinate dehydratase [Source:RGD Symbol;Acc:2083]	656	44.2245	1.10593	0.491998	2.24784	0.0245867	0.052587
382	ENSRNOG00000056596	Alas1	5'-aminolevulinate synthase 1 [Source:RGD Symbol;Acc:68392]	2030	163.962	0.302087	0.258366	1.16922	0.242316	0.346982
383	ENSRNOG00000001989	Alcam	activated leukocyte cell adhesion molecule [Source:RGD Symbol;Acc:619972]	2868	4494.07	-2.17669	0.139558	-15.597	7.62756e-55	6.36694e-53
384	ENSRNOG00000020623	Aldh16a1	aldehyde dehydrogenase 16 family, member A1 [Source:RGD Symbol;Acc:1566295]	1078	137.075	0.604348	0.277633	2.17679	0.0294963	0.06152
385	ENSRNOG00000060047	Aldh18a1	aldehyde dehydrogenase 18 family, member A1 [Source:RGD Symbol;Acc:1311431]	3389	205.534	0.42402	0.270343	1.56846	0.116775	0.192835
386	ENSRNOG00000017619	Aldh1a1	aldehyde dehydrogenase 1 family, member A1 [Source:RGD Symbol;Acc:2087]	2205	14.733	-1.24043	0.83409	-1.48717	0.13697	0.219688
387	ENSRNOG00000055049	Aldh1a2	aldehyde dehydrogenase 1 family, member A2 [Source:RGD Symbol;Acc:620250]	2257	351.119	8.11415	0.743949	10.9069	1.06894e-27	3.21917e-26
388	ENSRNOG00000008586	Aldh1l2	aldehyde dehydrogenase 1 family, member L2 [Source:RGD Symbol;Acc:1309458]	2769	11.1008	1.11641	0.90519	1.23335	0.217446	0.318223
389	ENSRNOG00000001344	Aldh2	aldehyde dehydrogenase 2 family member [Source:RGD Symbol;Acc:69219]	1876	487.812	-0.226829	0.208021	-1.09042	0.27553	0.383599
390	ENSRNOG00000002342	Aldh3a2	aldehyde dehydrogenase 3 family, member A2 [Source:RGD Symbol;Acc:61866]	2977	929.623	-0.815961	0.151289	-5.3934	6.91382e-08	4.66152e-07
391	ENSRNOG00000017512	Aldh3b1	aldehyde dehydrogenase 3 family, member B1 [Source:RGD Symbol;Acc:1359546]	1861	49.9133	-0.200276	0.509683	-0.392942	0.694363	0.775041
393	ENSRNOG00000023538	Aldh5a1	aldehyde dehydrogenase 5 family, member A1 [Source:RGD Symbol;Acc:621422]	5435	236.292	0.333715	0.219716	1.51885	0.128801	0.209317
394	ENSRNOG00000011419	Aldh6a1	aldehyde dehydrogenase 6 family, member A1 [Source:RGD Symbol;Acc:621556]	3289	1964.34	-0.795871	0.128019	-6.21682	5.0734e-10	4.39e-09
395	ENSRNOG00000014645	Aldh7a1	aldehyde dehydrogenase 7 family, member A1 [Source:RGD Symbol;Acc:1308614]	1894	1584.68	0.280295	0.154416	1.81519	0.0694945	0.125839
396	ENSRNOG00000004027	Aldh9a1	aldehyde dehydrogenase 9 family, member A1 [Source:RGD Symbol;Acc:68409]	2336	1010.47	-0.00291637	0.148321	-0.0196625	0.984313	0.98903
397	ENSRNOG00000052802	Aldoa	aldolase, fructose-bisphosphate A [Source:RGD Symbol;Acc:2089]	1426	2048.22	0.742416	0.14561	5.09867	3.42042e-07	2.10137e-06
398	ENSRNOG00000011452	Aldoc	aldolase, fructose-bisphosphate C [Source:RGD Symbol;Acc:2091]	1581	707.153	-2.64895	0.158152	-16.7494	5.71745e-63	5.97376e-61
399	ENSRNOG00000002883	Alg1	ALG1, chitobiosyldiphosphodolichol beta-mannosyltransferase [Source:RGD Symbol;Acc:1310700]	1816	50.9875	0.624402	0.445022	1.40308	0.160593	0.249045
400	ENSRNOG00000014511	Alg10	ALG10, alpha-1,2-glucosyltransferase [Source:RGD Symbol;Acc:708500]	2374	361.289	-0.00451233	0.189305	-0.0238363	0.980983	0.986765
401	ENSRNOG00000012841	Alg11	ALG11, alpha-1,2-mannosyltransferase [Source:RGD Symbol;Acc:1564725]	1730	1200.85	0.096105	0.165331	0.581287	0.561047	0.661634
402	ENSRNOG00000004591	Alg12	ALG12, alpha-1,6-mannosyltransferase [Source:RGD Symbol;Acc:1304826]	2040	118.247	0.179594	0.295458	0.60785	0.543287	0.645697
404	ENSRNOG00000011528	Alg14	ALG14, UDP-N-acetylglucosaminyltransferase subunit [Source:RGD Symbol;Acc:1312003]	1509	570.008	0.392429	0.172439	2.27575	0.0228608	0.0494952
405	ENSRNOG00000006369	Alg2	ALG2, alpha-1,3/1,6-mannosyltransferase [Source:RGD Symbol;Acc:1309940]	3023	577.822	0.431625	0.189475	2.278	0.0227266	0.0492757
406	ENSRNOG00000001712	Alg3	ALG3, alpha-1,3- mannosyltransferase [Source:RGD Symbol;Acc:1306004]	1421	328.924	1.18881	0.211213	5.62851	1.81772e-08	1.32252e-07
407	ENSRNOG00000058694	Alg5	ALG5, dolichyl-phosphate beta-glucosyltransferase [Source:RGD Symbol;Acc:1308900]	1424	893.973	0.712312	0.150013	4.74834	2.05089e-06	1.11306e-05
408	ENSRNOG00000009045	Alg6	ALG6, alpha-1,3-glucosyltransferase [Source:RGD Symbol;Acc:1308815]	1524	269.051	-0.279451	0.210043	-1.33045	0.183371	0.277123
409	ENSRNOG00000012292	Alg8	ALG8, alpha-1,3-glucosyltransferase [Source:RGD Symbol;Acc:1305468]	1996	238.664	1.04634	0.238303	4.39079	1.12939e-05	5.42409e-05
410	ENSRNOG00000010877	Alg9	ALG9, alpha-1,2-mannosyltransferase [Source:RGD Symbol;Acc:1311272]	2597	260.698	0.150258	0.230195	0.65274	0.513924	0.618893
411	ENSRNOG00000008683	Alk	ALK receptor tyrosine kinase [Source:RGD Symbol;Acc:628622]	4777	299.677	-0.402009	0.20655	-1.9463	0.0516188	0.0984983
412	ENSRNOG00000012264	Alkbh1	alkB homolog 1, histone H2A dioxygenase [Source:RGD Symbol;Acc:1308327]	4111	338.026	-0.60005	0.197277	-3.04166	0.00235281	0.00685577
413	ENSRNOG00000028584	Alkbh2	alkB homolog 2, alpha-ketoglutarate-dependent dioxygenase [Source:RGD Symbol;Acc:1306377]	1210	8.39448	1.92126	1.18293	1.62416	0.104342	0.176226
414	ENSRNOG00000021678	Alkbh3	alkB homolog 3, alpha-ketoglutarate-dependent dioxygenase [Source:RGD Symbol;Acc:1359731]	1260	195.943	0.0479744	0.247955	0.19348	0.846583	0.894023
415	ENSRNOG00000001428	Alkbh4	alkB homolog 4, lysine demethylase [Source:RGD Symbol;Acc:1308608]	1905	37.1675	-0.564551	0.488861	-1.15483	0.24816	0.353644
416	ENSRNOG00000028341	Alkbh5	alkB homolog 5, RNA demethylase [Source:RGD Symbol;Acc:1309496]	4774	148.333	0.22963	0.265213	0.865833	0.386582	0.500633
417	ENSRNOG00000025216	Alkbh6	alkB homolog 6 [Source:RGD Symbol;Acc:1566318]	931	50.8934	0.396328	0.491978	0.805581	0.420484	0.5329
418	ENSRNOG00000047089	Alkbh7	alkB homolog 7 [Source:RGD Symbol;Acc:1598126]	991	60.1909	0.812298	0.445642	1.82276	0.0683396	0.124231
419	ENSRNOG00000024525	Alkbh8	alkB homolog 8, tRNA methyltransferase [Source:RGD Symbol;Acc:1304687]	2312	647.792	0.219235	0.180882	1.21203	0.2255	0.327731
420	ENSRNOG00000022343	Alms1	ALMS1, centrosome and basal body associated protein [Source:RGD Symbol;Acc:1311590]	9738	1573.47	0.277679	0.159879	1.7368	0.0824216	0.144924
421	ENSRNOG00000027037	Alox12	arachidonate 12-lipoxygenase, 12S type [Source:RGD Symbol;Acc:1311159]	2838	8.98484	0.448364	1.06943	0.419256	0.675029	0.759933
422	ENSRNOG00000012972	Alox5	arachidonate 5-lipoxygenase [Source:RGD Symbol;Acc:2096]	2296	15.6056	-0.906431	0.757257	-1.19699	0.231309	0.334496
423	ENSRNOG00000000907	Alox5ap	arachidonate 5-lipoxygenase activating protein [Source:RGD Symbol;Acc:2097]	989	15.2522	2.87808	0.941931	3.05551	0.00224677	0.00658427
424	ENSRNOG00000022636	Alpk1	alpha-kinase 1 [Source:RGD Symbol;Acc:1304613]	8412	195.051	-0.349203	0.241404	-1.44655	0.148023	0.233537
425	ENSRNOG00000013954	Alpl	alkaline phosphatase, biomineralization associated [Source:RGD Symbol;Acc:2100]	2158	15.6444	1.75064	0.795177	2.20157	0.027696	0.058256
427	ENSRNOG00000023280	Als2	alsin Rho guanine nucleotide exchange factor ALS2 [Source:RGD Symbol;Acc:1310372]	6243	805.347	-0.778713	0.153202	-5.08292	3.71686e-07	2.26626e-06
428	ENSRNOG00000036687	Alyref	Aly/REF export factor [Source:RGD Symbol;Acc:1594679]	1335	1031.84	0.0396862	0.18044	0.219941	0.825917	0.878272
429	ENSRNOG00000018662	Amacr	alpha-methylacyl-CoA racemase [Source:RGD Symbol;Acc:3048]	1515	85.0481	0.244526	0.365877	0.668328	0.503924	0.610681
430	ENSRNOG00000017422	Ambra1	autophagy and beclin 1 regulator 1 [Source:RGD Symbol;Acc:621330]	5290	476.288	-0.474955	0.190928	-2.48761	0.0128604	0.0300325
431	ENSRNOG00000000585	Amd1	adenosylmethionine decarboxylase 1 [Source:RGD Symbol;Acc:2104]	3170	696.191	-1.1902	0.157184	-7.57201	3.67503e-14	4.70766e-13
432	ENSRNOG00000006460	Amdhd2	amidohydrolase domain containing 2 [Source:RGD Symbol;Acc:1304601]	1472	75.4862	1.28135	0.379297	3.37821	0.000729588	0.00242759
433	ENSRNOG00000007984	Amer1	APC membrane recruitment protein 1 [Source:RGD Symbol;Acc:1560322]	3597	100.862	-1.011	0.327899	-3.08325	0.00204751	0.00606396
434	ENSRNOG00000013623	Amer2	APC membrane recruitment protein 2 [Source:RGD Symbol;Acc:1559605]	1755	15.115	1.78687	0.831896	2.14795	0.031718	0.0654868
435	ENSRNOG00000055446	Amfr	autocrine motility factor receptor [Source:RGD Symbol;Acc:1311551]	1890	3262.69	0.488523	0.136865	3.56939	0.000357811	0.00128193
436	ENSRNOG00000045665	Amigo1	adhesion molecule with Ig like domain 1 [Source:RGD Symbol;Acc:1303079]	4642	75.7897	-0.252815	0.366766	-0.689309	0.490629	0.598821
437	ENSRNOG00000007032	Amigo2	adhesion molecule with Ig like domain 2 [Source:RGD Symbol;Acc:727911]	3096	17.066	-1.24825	0.85898	-1.45318	0.146175	0.231144
439	ENSRNOG00000022166	Ammecr1	AMMECR nuclear protein 1 [Source:RGD Symbol;Acc:1561004]	1005	209.714	0.0298267	0.256507	0.11628	0.907431	0.937485
440	ENSRNOG00000016250	Ammecr1l	AMMECR1 like [Source:RGD Symbol;Acc:1307915]	4268	1480	0.0445863	0.140543	0.317242	0.75106	0.819809
441	ENSRNOG00000036917	Amn1	antagonist of mitotic exit network 1 homolog [Source:RGD Symbol;Acc:1308119]	1238	466.346	1.13279	0.469435	2.41308	0.0158183	0.0359345
442	ENSRNOG00000007345	Amot	angiomotin [Source:RGD Symbol;Acc:1564027]	7271	269.136	0.482262	0.216033	2.23236	0.0255915	0.0544328
443	ENSRNOG00000008990	Amotl1	angiomotin-like 1 [Source:RGD Symbol;Acc:1305268]	2904	5379.74	1.22663	0.132261	9.27436	1.78696e-20	3.61606e-19
444	ENSRNOG00000008487	Amotl2	angiomotin like 2 [Source:RGD Symbol;Acc:70977]	4601	901.669	-0.868014	0.158565	-5.47417	4.39561e-08	3.04658e-07
445	ENSRNOG00000019240	Ampd2	adenosine monophosphate deaminase 2 [Source:RGD Symbol;Acc:2110]	3685	166.441	0.174722	0.257947	0.677355	0.498181	0.605488
446	ENSRNOG00000018262	Ampd3	adenosine monophosphate deaminase 3 [Source:RGD Symbol;Acc:2111]	3919	14.9477	-0.177771	0.802134	-0.221622	0.824608	0.877271
447	ENSRNOG00000012490	Amph	amphiphysin [Source:RGD Symbol;Acc:620274]	2043	67.9224	3.97658	0.532233	7.47151	7.9277e-14	9.85125e-13
448	ENSRNOG00000050214	Amt	aminomethyltransferase [Source:RGD Symbol;Acc:1359408]	1212	124.478	0.266894	0.309222	0.863117	0.388073	0.502184
449	ENSRNOG00000024264	Amz1	archaelysin family metallopeptidase 1 [Source:RGD Symbol;Acc:1311314]	2333	18.8438	-0.528345	0.679164	-0.777934	0.436608	0.548357
450	ENSRNOG00000000246	Amz2	archaelysin family metallopeptidase 2 [Source:RGD Symbol;Acc:1304846]	2938	470.264	0.343522	0.176606	1.94513	0.0517588	0.0987164
451	ENSRNOG00000016965	Anapc1	anaphase promoting complex subunit 1 [Source:RGD Symbol;Acc:1306629]	8895	1997.64	0.121404	0.127841	0.949644	0.342293	0.455176
452	ENSRNOG00000018296	Anapc10	anaphase promoting complex subunit 10 [Source:RGD Symbol;Acc:1308936]	1852	348.542	0.818625	0.195667	4.18377	2.86717e-05	0.000128126
453	ENSRNOG00000036686	Anapc11	anaphase promoting complex subunit 11 [Source:RGD Symbol;Acc:1561880]	3289	198.086	0.54403	0.271635	2.0028	0.0451988	0.088624
454	ENSRNOG00000008459	Anapc13	anaphase promoting complex subunit 13 [Source:RGD Symbol;Acc:1583270]	616	289.602	0.694332	0.231923	2.9938	0.0027553	0.00786591
455	ENSRNOG00000019936	Anapc15	anaphase promoting complex subunit 15 [Source:RGD Symbol;Acc:1311634]	399	169.755	1.48128	0.272482	5.43623	5.44185e-08	3.73131e-07
456	ENSRNOG00000000576	Anapc16	anaphase promoting complex subunit 16 [Source:RGD Symbol;Acc:2321124]	1168	457.78	0.0570979	0.178348	0.320149	0.748855	0.818316
457	ENSRNOG00000011295	Anapc2	anaphase promoting complex subunit 2 [Source:RGD Symbol;Acc:1305546]	2688	559.055	0.502735	0.170993	2.94009	0.00328114	0.00912622
458	ENSRNOG00000004130	Anapc4	anaphase promoting complex subunit 4 [Source:RGD Symbol;Acc:1306572]	3048	870.692	0.0739661	0.145862	0.507095	0.612088	0.707112
459	ENSRNOG00000001316	Anapc5	anaphase-promoting complex subunit 5 [Source:RGD Symbol;Acc:1306125]	2433	1586.61	0.520499	0.138889	3.7476	0.000178533	0.000681433
460	ENSRNOG00000001283	Anapc7	anaphase promoting complex subunit 7 [Source:RGD Symbol;Acc:1311927]	2458	155.157	0.520629	0.283437	1.83684	0.0662332	0.121119
462	ENSRNOG00000010567	Angel1	angel homolog 1 [Source:RGD Symbol;Acc:1306238]	4384	29.4738	-0.702188	0.554797	-1.26567	0.205633	0.304797
463	ENSRNOG00000003795	Angel2	angel homolog 2 [Source:RGD Symbol;Acc:1305056]	3539	451.953	-0.350637	0.196173	-1.78739	0.0738749	0.132228
464	ENSRNOG00000005854	Angpt1	angiopoietin 1 [Source:RGD Symbol;Acc:628896]	1891	140.898	5.55485	1.14965	4.83176	1.3533e-06	7.54459e-06
465	ENSRNOG00000016696	Angpt2	angiopoietin 2 [Source:RGD Symbol;Acc:621861]	2443	38.8467	-4.22094	0.600351	-7.03079	2.05368e-12	2.25143e-11
466	ENSRNOG00000004712	Angptl1	angiopoietin-like 1 [Source:RGD Symbol;Acc:1598128]	2078	7.20585	1.51404	1.23612	1.22484	0.220635	0.322184
467	ENSRNOG00000016678	Angptl2	angiopoietin-like 2 [Source:RGD Symbol;Acc:620004]	2127	1722.37	0.274517	0.126764	2.16558	0.0303433	0.0630129
468	ENSRNOG00000008638	Angptl3	angiopoietin-like 3 [Source:RGD Symbol;Acc:1564505]	1627	47.8234	-2.04105	0.485813	-4.2013	2.65391e-05	0.000119325
469	ENSRNOG00000007545	Angptl4	angiopoietin-like 4 [Source:RGD Symbol;Acc:735058]	1888	312.726	-1.19046	0.218308	-5.45313	4.94907e-08	3.41017e-07
470	ENSRNOG00000011076	Ank2	ankyrin 2 [Source:RGD Symbol;Acc:620156]	5547	1590.62	-2.47327	0.149882	-16.5014	3.58459e-61	3.52921e-59
471	ENSRNOG00000053288	Ank3	ankyrin 3 [Source:RGD Symbol;Acc:620157]	7845	10935	-1.21752	0.114361	-10.6463	1.81493e-26	5.0775e-25
472	ENSRNOG00000003991	Ankar	ankyrin and armadillo repeat containing [Source:RGD Symbol;Acc:1561071]	4320	16.4609	-1.13131	0.753764	-1.50088	0.133387	0.215448
473	ENSRNOG00000016212	Ankfy1	ankyrin repeat and FYVE domain containing 1 [Source:RGD Symbol;Acc:1309598]	7181	2468.13	-0.194173	0.141375	-1.37346	0.169608	0.260358
474	ENSRNOG00000010960	Ankh	ANKH inorganic pyrophosphate transport regulator [Source:RGD Symbol;Acc:619925]	2456	949.911	0.526992	0.148896	3.53933	0.000401137	0.00142189
476	ENSRNOG00000005502	Ankib1	ankyrin repeat and IBR domain containing 1 [Source:RGD Symbol;Acc:1597088]	6332	2403.96	-0.449772	0.117769	-3.81909	0.000133944	0.000524387
477	ENSRNOG00000017156	Ankle1	ankyrin repeat and LEM domain containing 1 [Source:RGD Symbol;Acc:1308184]	1608	162.062	0.171745	0.267261	0.642612	0.520476	0.625165
478	ENSRNOG00000060144	Ankle2	ankyrin repeat and LEM domain containing 2 [Source:RGD Symbol;Acc:1310191]	2836	1355.28	-0.112823	0.144116	-0.782863	0.433708	0.545518
479	ENSRNOG00000048567	Ankmy1	ankyrin repeat and MYND domain containing 1 [Source:RGD Symbol;Acc:1595229]	3018	394.636	1.92345	0.233614	8.23346	1.81879e-16	2.74949e-15
480	ENSRNOG00000005623	Ankmy2	ankyrin repeat and MYND domain containing 2 [Source:RGD Symbol;Acc:1306017]	2229	838.038	-0.480344	0.147091	-3.26561	0.00109227	0.0034762
482	ENSRNOG00000018598	Ankrd1	ankyrin repeat domain 1 [Source:RGD Symbol;Acc:61989]	1770	24.7086	-0.58694	0.598599	-0.980523	0.326828	0.438598
483	ENSRNOG00000013618	Ankrd10	ankyrin repeat domain 10 [Source:RGD Symbol;Acc:1310501]	1248	1313.95	-0.908633	0.143034	-6.35256	2.11762e-10	1.90202e-09
484	ENSRNOG00000027906	Ankrd11	ankyrin repeat domain 11 [Source:RGD Symbol;Acc:1306679]	8920	5083.38	-0.360786	0.117397	-3.07322	0.00211765	0.006244
485	ENSRNOG00000012733	Ankrd12	ankyrin repeat domain 12 [Source:RGD Symbol;Acc:1310118]	9777	4579.31	-0.193758	0.125955	-1.53831	0.123972	0.202562
486	ENSRNOG00000001204	Ankrd13a	ankyrin repeat domain 13a [Source:RGD Symbol;Acc:1308577]	3639	2059.26	0.757256	0.144303	5.24768	1.54024e-07	9.83229e-07
487	ENSRNOG00000014742	Ankrd13b	ankyrin repeat domain 13B [Source:RGD Symbol;Acc:1564005]	2091	282.439	-0.205338	0.206117	-0.996219	0.319144	0.431224
488	ENSRNOG00000011340	Ankrd13c	ankyrin repeat domain 13C [Source:RGD Symbol;Acc:1595074]	3855	2829.5	0.460686	0.165866	2.77745	0.00547865	0.01432
489	ENSRNOG00000028247	Ankrd13d	ankyrin repeat domain 13D [Source:RGD Symbol;Acc:1309156]	2436	11.4774	-0.460957	0.915625	-0.503435	0.614659	0.70945
490	ENSRNOG00000028168	Ankrd16	ankyrin repeat domain 16 [Source:RGD Symbol;Acc:1311405]	2038	19.6723	-0.164801	0.668102	-0.24667	0.805164	0.860818
491	ENSRNOG00000002940	Ankrd17	ankyrin repeat domain 17 [Source:RGD Symbol;Acc:1562348]	10086	4713.4	-0.20383	0.113773	-1.79156	0.0732042	0.131211
492	ENSRNOG00000016151	Ankrd23	ankyrin repeat domain 23 [Source:RGD Symbol;Acc:1310398]	1312	9.50768	-0.919915	1.01207	-0.908944	0.36338	0.47637
493	ENSRNOG00000006717	Ankrd26	ankyrin repeat domain 26 [Source:RGD Symbol;Acc:1310736]	6790	688.661	-0.698938	0.163003	-4.28789	1.80379e-05	8.3598e-05
494	ENSRNOG00000052814	Ankrd27	ankyrin repeat domain 27 [Source:RGD Symbol;Acc:1307106]	4291	88.1597	-0.360754	0.354987	-1.01625	0.309513	0.421101
495	ENSRNOG00000019697	Ankrd28	ankyrin repeat domain 28 [Source:RGD Symbol;Acc:1559931]	3633	3797.45	-1.3761	0.138446	-9.93959	2.79977e-23	6.61565e-22
496	ENSRNOG00000046744	Ankrd29	ankyrin repeat domain 29 [Source:RGD Symbol;Acc:1587260]	2274	6.99882	-2.08834	1.23827	-1.6865	0.091699	0.158194
497	ENSRNOG00000031335	Ankrd37	ankyrin repeat domain 37 [Source:RGD Symbol;Acc:1565715]	872	33.4719	0.520087	0.537538	0.967536	0.333276	0.445732
498	ENSRNOG00000023995	Ankrd39	ankyrin repeat domain 39 [Source:RGD Symbol;Acc:1559504]	2684	72.5003	1.23159	0.4081	3.01786	0.00254568	0.00734088
499	ENSRNOG00000002935	Ankrd40	ankyrin repeat domain 40 [Source:RGD Symbol;Acc:1594678]	3382	2069.5	0.242722	0.128072	1.89521	0.0580648	0.108494
500	ENSRNOG00000009664	Ankrd42	ankyrin repeat domain 42 [Source:RGD Symbol;Acc:1310789]	2768	184.729	-0.0724163	0.241517	-0.29984	0.7643	0.8306
501	ENSRNOG00000021384	Ankrd44	ankyrin repeat domain 44 [Source:RGD Symbol;Acc:1561893]	3152	3049.8	-0.356583	0.146565	-2.43293	0.0149772	0.0342619
503	ENSRNOG00000025504	Ankrd46	ankyrin repeat domain 46 [Source:RGD Symbol;Acc:1309382]	2239	1159.77	0.51841	0.13866	3.73872	0.000184961	0.000703694
504	ENSRNOG00000009233	Ankrd49	ankyrin repeat domain 49 [Source:RGD Symbol;Acc:1311759]	2138	279.842	0.332727	0.223412	1.4893	0.136409	0.218981
505	ENSRNOG00000010534	Ankrd50	ankyrin repeat domain 50 [Source:RGD Symbol;Acc:1311665]	8378	2513.59	-0.833302	0.137202	-6.07352	1.25139e-09	1.03949e-08
506	ENSRNOG00000030597	Ankrd52	ankyrin repeat domain 52 [Source:RGD Symbol;Acc:1307124]	7722	196.75	0.672979	0.2384	2.8229	0.00475911	0.0126747
507	ENSRNOG00000021402	Ankrd53	ankyrin repeat domain 53 [Source:RGD Symbol;Acc:1561200]	1927	32.0423	-0.401669	0.637824	-0.629749	0.528859	0.632788
508	ENSRNOG00000010821	Ankrd54	ankyrin repeat domain 54 [Source:RGD Symbol;Acc:1309552]	2203	46.2328	-0.0982826	0.441852	-0.222433	0.823976	0.876781
509	ENSRNOG00000007110	Ankrd6	ankyrin repeat domain 6 [Source:RGD Symbol;Acc:1583731]	4583	1106.19	4.07024	0.186318	21.8456	8.55473e-106	2.4791e-103
510	ENSRNOG00000001048	Ankrd61	ankyrin repeat domain 61 [Source:RGD Symbol;Acc:1586393]	1477	8.91628	-2.0428	0.98567	-2.0725	0.0382187	0.0768225
511	ENSRNOG00000042446	Ankrd63	ankyrin repeat domain 63 [Source:RGD Symbol;Acc:1595953]	1173	6.40047	0.729178	1.30927	0.556933	0.577573	0.676036
512	ENSRNOG00000055481	Ankrd7	ankyrin repeat domain 7 [Source:RGD Symbol;Acc:1564660]	1159	26.7192	-2.00746	0.623103	-3.22172	0.00127421	0.00399401
513	ENSRNOG00000008056	Ankrd9	ankyrin repeat domain 9 [Source:RGD Symbol;Acc:1307662]	1452	10.652	-0.629301	0.9534	-0.66006	0.509215	0.615151
514	ENSRNOG00000000498	Anks1a	ankyrin repeat and sterile alpha motif domain containing 1A [Source:RGD Symbol;Acc:1309183]	5616	741.99	-1.14747	0.149447	-7.67812	1.61436e-14	2.1265e-13
515	ENSRNOG00000024870	Anks1b	ankyrin repeat and sterile alpha motif domain containing 1B [Source:RGD Symbol;Acc:1565556]	3651	28.4122	-0.585915	0.596358	-0.982487	0.32586	0.437834
516	ENSRNOG00000003186	Anks3	ankyrin repeat and sterile alpha motif domain containing 3 [Source:RGD Symbol;Acc:1305833]	2387	105.942	-0.463342	0.310591	-1.49181	0.135749	0.218345
517	ENSRNOG00000023309	Anks6	ankyrin repeat and sterile alpha motif domain containing 6 [Source:RGD Symbol;Acc:3334]	6273	51.9362	-0.802106	0.452654	-1.772	0.0763938	0.135818
518	ENSRNOG00000043466	Ankub1	ankyrin repeat and ubiquitin domain containing 1 [Source:RGD Symbol;Acc:2320491]	579	17.9243	-1.04805	0.718734	-1.45818	0.14479	0.229427
519	ENSRNOG00000019052	Ankzf1	ankyrin repeat and zinc finger peptidyl tRNA hydrolase 1 [Source:RGD Symbol;Acc:1359242]	2666	186.962	0.392481	0.260256	1.50806	0.13154	0.212934
520	ENSRNOG00000014343	Anln	anillin, actin binding protein [Source:RGD Symbol;Acc:1561367]	3369	2723.53	1.51974	0.141208	10.7625	5.17609e-27	1.50567e-25
522	ENSRNOG00000020865	Ano1	anoctamin 1 [Source:RGD Symbol;Acc:1310786]	4470	194.6	4.83532	0.4359	11.0927	1.36079e-28	4.39083e-27
523	ENSRNOG00000000219	Ano10	anoctamin 10 [Source:RGD Symbol;Acc:1308260]	2395	206.389	0.796951	0.255134	3.12365	0.00178622	0.0053751
524	ENSRNOG00000006841	Ano4	anoctamin 4 [Source:RGD Symbol;Acc:1310252]	3987	596.188	1.84707	0.214389	8.61553	6.96188e-18	1.17632e-16
525	ENSRNOG00000006995	Ano6	anoctamin 6 [Source:RGD Symbol;Acc:1304765]	5451	2591.59	0.330467	0.129971	2.54262	0.0110024	0.0262795
526	ENSRNOG00000058662	Ano8	anoctamin 8 [Source:RGD Symbol;Acc:1563946]	2881	55.5337	0.180712	0.439049	0.411599	0.680634	0.764618
527	ENSRNOG00000058484	Anp32a	acidic nuclear phosphoprotein 32 family member A [Source:RGD Symbol;Acc:11508551]	1049	1089.01	0.819143	0.195706	4.18558	2.84436e-05	0.000127292
528	ENSRNOG00000009266	Anp32b	acidic nuclear phosphoprotein 32 family member B [Source:RGD Symbol;Acc:621285]	1350	7432.24	0.477634	0.11102	4.30224	1.69076e-05	7.87638e-05
529	ENSRNOG00000021168	Anp32e	acidic nuclear phosphoprotein 32 family member E [Source:RGD Symbol;Acc:1310611]	3173	3479.63	1.00012	0.142775	7.00487	2.47211e-12	2.69859e-11
530	ENSRNOG00000014610	Anpep	alanyl aminopeptidase, membrane [Source:RGD Symbol;Acc:2991]	3851	170.29	2.24956	0.334608	6.72297	1.78061e-11	1.79569e-10
531	ENSRNOG00000008678	Antxr1	ANTXR cell adhesion molecule 1 [Source:RGD Symbol;Acc:1307144]	3326	2912.61	-0.338541	0.123458	-2.74216	0.00610365	0.0157629
532	ENSRNOG00000000081	Antxr2	ANTXR cell adhesion molecule 2 [Source:RGD Symbol;Acc:1561294]	1467	1859.83	0.139718	0.152499	0.916186	0.359569	0.472688
533	ENSRNOG00000017469	Anxa1	annexin A1 [Source:RGD Symbol;Acc:2118]	1415	6381.99	1.52391	0.157697	9.66352	4.30792e-22	9.56147e-21
534	ENSRNOG00000010984	Anxa11	annexin A11 [Source:RGD Symbol;Acc:1309911]	2394	507.7	0.718539	0.179768	3.99704	6.41408e-05	0.000267919
535	ENSRNOG00000010362	Anxa2	annexin A2 [Source:RGD Symbol;Acc:621170]	1376	7859.8	1.35537	0.120719	11.2275	2.98941e-29	9.93817e-28
536	ENSRNOG00000002045	Anxa3	annexin A3 [Source:RGD Symbol;Acc:2119]	747	4.49073	1.58846	1.4099	1.12665	0.25989	0.366407
537	ENSRNOG00000018159	Anxa4	annexin A4 [Source:RGD Symbol;Acc:621171]	1956	2728.2	1.54018	0.126703	12.1558	5.342e-34	2.26027e-32
538	ENSRNOG00000014453	Anxa5	annexin A5 [Source:RGD Symbol;Acc:2120]	1543	4965.76	0.118049	0.133788	0.882359	0.377583	0.491049
539	ENSRNOG00000010668	Anxa6	annexin A6 [Source:RGD Symbol;Acc:621172]	2625	4346.11	1.00306	0.126856	7.90708	2.63507e-15	3.6927e-14
540	ENSRNOG00000007136	Anxa7	annexin A7 [Source:RGD Symbol;Acc:621173]	1859	1399.31	1.32017	0.145479	9.07468	1.14009e-19	2.17523e-18
541	ENSRNOG00000021134	Anxa9	annexin A9 [Source:RGD Symbol;Acc:1587550]	1035	7.16887	-1.32915	1.16049	-1.14533	0.252073	0.357818
542	ENSRNOG00000051307	Aoc3	amine oxidase, copper containing 3 [Source:RGD Symbol;Acc:62058]	3937	31.5642	-2.08307	0.723855	-2.87774	0.00400534	0.0108843
543	ENSRNOG00000015354	Aox1	aldehyde oxidase 1 [Source:RGD Symbol;Acc:620528]	4271	92.828	-1.54476	0.392392	-3.93678	8.25839e-05	0.000337522
544	ENSRNOG00000024492	Ap1ar	adaptor-related protein complex 1 associated regulatory protein [Source:RGD Symbol;Acc:1311435]	1234	1219.15	-0.149509	0.185191	-0.807321	0.419482	0.532025
545	ENSRNOG00000008786	Ap1b1	adaptor related protein complex 1 subunit beta 1 [Source:RGD Symbol;Acc:2064]	3935	319.274	0.900682	0.200377	4.49494	6.95912e-06	3.46917e-05
547	ENSRNOG00000025619	Ap1g2	adaptor related protein complex 1 subunit gamma 2 [Source:RGD Symbol;Acc:2324507]	2558	60.3884	0.411379	0.415691	0.989626	0.322357	0.434648
548	ENSRNOG00000014454	Ap1m1	adaptor related protein complex 1 subunit mu 1 [Source:RGD Symbol;Acc:1307653]	1931	310.858	0.386894	0.205461	1.88305	0.0596934	0.111104
549	ENSRNOG00000001415	Ap1s1	adaptor related protein complex 1 subunit sigma 1 [Source:RGD Symbol;Acc:1305911]	1344	134.328	1.63158	0.328472	4.96719	6.79297e-07	3.97006e-06
550	ENSRNOG00000038686	Ap1s2	adaptor related protein complex 1 subunit sigma 2 [Source:RGD Symbol;Acc:1561862]	2180	1578.84	1.45048	0.202217	7.17285	7.3453e-13	8.41286e-12
551	ENSRNOG00000049873	Ap1s3	adaptor related protein complex 1 subunit sigma 3 [Source:RGD Symbol;Acc:1311772]	2535	95.9428	5.3601	0.663364	8.08017	6.46756e-16	9.4605e-15
552	ENSRNOG00000026243	Ap2a1	adaptor related protein complex 2 subunit alpha 1 [Source:RGD Symbol;Acc:1306254]	2934	189.259	0.71693	0.248061	2.89014	0.00385067	0.0104993
553	ENSRNOG00000019534	Ap2a2	adaptor related protein complex 2 subunit alpha 2 [Source:RGD Symbol;Acc:71015]	3228	1541.59	0.242049	0.132771	1.82306	0.0682938	0.124163
554	ENSRNOG00000061543	Ap2b1	adaptor related protein complex 2 subunit beta 1 [Source:RGD Symbol;Acc:71048]	5383	3005.09	0.230587	0.117048	1.97002	0.0488365	0.0941977
555	ENSRNOG00000001709	Ap2m1	adaptor related protein complex 2 subunit mu 1 [Source:RGD Symbol;Acc:620135]	1800	1952.55	0.540332	0.129224	4.18136	2.89771e-05	0.000129302
556	ENSRNOG00000015865	Ap2s1	adaptor related protein complex 2 subunit sigma 1 [Source:RGD Symbol;Acc:620188]	913	88.1445	0.864262	0.385202	2.24366	0.0248543	0.0530781
557	ENSRNOG00000010624	Ap3b1	adaptor related protein complex 3 subunit beta 1 [Source:RGD Symbol;Acc:1310256]	4680	1926.19	0.261023	0.148045	1.76313	0.0778784	0.138186
558	ENSRNOG00000018977	Ap3d1	adaptor related protein complex 3 subunit delta 1 [Source:RGD Symbol;Acc:1308659]	4758	990.653	0.286254	0.138843	2.06171	0.0392353	0.0785268
559	ENSRNOG00000011461	Ap3m1	adaptor related protein complex 3 subunit mu 1 [Source:RGD Symbol;Acc:620417]	3158	1331.15	-0.473785	0.138915	-3.4106	0.000648197	0.00218949
560	ENSRNOG00000018650	Ap3m2	adaptor related protein complex 3 subunit mu 2 [Source:RGD Symbol;Acc:70969]	1251	117.236	0.249171	0.301782	0.825665	0.408994	0.522357
561	ENSRNOG00000003829	Ap3s1	adaptor related protein complex 3 subunit sigma 1 [Source:RGD Symbol;Acc:1311115]	1285	424.631	0.0258898	0.204794	0.126419	0.8994	0.931671
562	ENSRNOG00000043141	Ap3s2	adaptor related protein complex 3 subunit sigma 2 [Source:RGD Symbol;Acc:1586888]	1211	416.371	1.1801	0.207827	5.67828	1.36055e-08	1.0061e-07
563	ENSRNOG00000019455	Ap4b1	adaptor related protein complex 4 subunit beta 1 [Source:RGD Symbol;Acc:1310529]	2921	133.16	-0.0794416	0.300368	-0.264481	0.791409	0.850791
564	ENSRNOG00000022938	Ap4e1	adaptor related protein complex 4 subunit epsilon 1 [Source:RGD Symbol;Acc:1562199]	3628	625.13	0.604801	0.168221	3.59527	0.000324056	0.00117359
565	ENSRNOG00000001353	Ap4m1	adaptor related protein complex 4 subunit mu 1 [Source:RGD Symbol;Acc:1310233]	1362	54.2943	0.439758	0.408676	1.07605	0.281903	0.390772
566	ENSRNOG00000005765	Ap4s1	adaptor related protein complex 4 subunit sigma 1 [Source:RGD Symbol;Acc:1311990]	1316	258.087	-0.0972001	0.317067	-0.30656	0.759178	0.826145
567	ENSRNOG00000026114	Ap5b1	adaptor related protein complex 5 subunit beta 1 [Source:RGD Symbol;Acc:1562657]	3580	66.5883	-0.742962	0.428911	-1.73221	0.0832369	0.146039
568	ENSRNOG00000014148	Ap5m1	adaptor related protein complex 5 subunit mu 1 [Source:RGD Symbol;Acc:1308087]	2999	478.119	0.306045	0.170641	1.7935	0.0728928	0.130774
569	ENSRNOG00000021249	Ap5s1	adaptor related protein complex 5 subunit sigma 1 [Source:RGD Symbol;Acc:1561852]	1130	30.8514	0.302159	0.553212	0.54619	0.584936	0.682417
571	ENSRNOG00000008022	Apaf1	apoptotic peptidase activating factor 1 [Source:RGD Symbol;Acc:620575]	6099	938.155	-0.53282	0.157847	-3.37555	0.000736685	0.00244749
572	ENSRNOG00000014928	Apba1	amyloid beta precursor protein binding family A member 1 [Source:RGD Symbol;Acc:620844]	3681	15.3736	-1.69635	0.961213	-1.7648	0.0775975	0.137783
573	ENSRNOG00000020466	Apba3	amyloid beta precursor protein binding family A member 3 [Source:RGD Symbol;Acc:620846]	2130	70.5477	0.513684	0.380187	1.35113	0.176653	0.268767
574	ENSRNOG00000018020	Apbb1	amyloid beta precursor protein binding family B member 1 [Source:RGD Symbol;Acc:2122]	2563	194.135	0.160257	0.242825	0.659971	0.509272	0.615172
575	ENSRNOG00000017803	Apbb1ip	amyloid beta precursor protein binding family B member 1 interacting protein [Source:RGD Symbol;Acc:1304795]	3118	11.5138	-0.301855	0.917274	-0.329079	0.742096	0.812739
576	ENSRNOG00000025509	Apbb2	amyloid beta precursor protein binding family B member 2 [Source:RGD Symbol;Acc:1562438]	633	442.995	0.301204	0.200921	1.49912	0.133843	0.216052
577	ENSRNOG00000017849	Apbb3	amyloid beta precursor protein binding family B member 3 [Source:RGD Symbol;Acc:620853]	2278	71.7293	-0.540106	0.382247	-1.41298	0.157663	0.245394
578	ENSRNOG00000020423	Apc	APC regulator of WNT signaling pathway [Source:RGD Symbol;Acc:2123]	8582	8089.1	0.444729	0.12979	3.42652	0.000611368	0.00208158
579	ENSRNOG00000033791	Apc2	APC regulator of WNT signaling pathway 2 [Source:RGD Symbol;Acc:1308256]	9594	262.14	-1.49007	0.213505	-6.9791	2.97085e-12	3.21559e-11
580	ENSRNOG00000043304	Apcdd1	APC down-regulated 1 [Source:RGD Symbol;Acc:1589962]	3138	245.259	-3.11755	0.231034	-13.4939	1.69887e-41	9.28576e-40
581	ENSRNOG00000028440	Apcdd1l	APC down-regulated 1 like [Source:RGD Symbol;Acc:1562045]	2169	20.0415	-1.09454	0.715167	-1.53046	0.125902	0.20526
582	ENSRNOG00000048353	Apeg3	antisense paternally expressed gene 3 [Source:RGD Symbol;Acc:1563921]	932	299.379	-0.39969	0.22512	-1.77545	0.0758229	0.135193
583	ENSRNOG00000029572	Apeh	acylaminoacyl-peptide hydrolase [Source:RGD Symbol;Acc:2125]	2839	325.682	1.249	0.206405	6.05118	1.43785e-09	1.18731e-08
584	ENSRNOG00000009663	Apex1	apurinic/apyrimidinic endodeoxyribonuclease 1 [Source:RGD Symbol;Acc:2126]	1213	832.493	0.642441	0.144145	4.4569	8.31533e-06	4.10264e-05
585	ENSRNOG00000000166	Apex2	apurinic/apyrimidinic endodeoxyribonuclease 2 [Source:RGD Symbol;Acc:1565983]	1847	83.5668	-0.97036	0.34043	-2.8504	0.00436649	0.0117369
586	ENSRNOG00000023816	Aph1a	aph-1 homolog A, gamma secretase subunit [Source:RGD Symbol;Acc:1311546]	1194	52.8031	1.42389	0.45144	3.15411	0.00160989	0.00491282
587	ENSRNOG00000009689	Api5	apoptosis inhibitor 5 [Source:RGD Symbol;Acc:1309772]	3598	3091.36	0.45855	0.374031	1.22597	0.220211	0.321626
588	ENSRNOG00000007446	Apip	APAF1 interacting protein [Source:RGD Symbol;Acc:1564562]	1211	254.665	0.406115	0.24408	1.66386	0.0961397	0.164718
590	ENSRNOG00000043059	Aplf	aprataxin and PNKP like factor [Source:RGD Symbol;Acc:1565557]	2577	315.939	-0.96567	0.218548	-4.41858	9.93514e-06	4.82434e-05
591	ENSRNOG00000003984	Apln	apelin [Source:RGD Symbol;Acc:620672]	3075	81.4985	-1.02346	0.357205	-2.86519	0.00416755	0.0112653
592	ENSRNOG00000020851	Aplp1	amyloid beta precursor like protein 1 [Source:RGD Symbol;Acc:69257]	2254	117.9	1.9987	0.32723	6.10793	1.00929e-09	8.47087e-09
593	ENSRNOG00000047179	Aplp2	amyloid beta precursor like protein 2 [Source:RGD Symbol;Acc:2128]	3451	2041.16	-0.754348	0.125087	-6.03058	1.63371e-09	1.34039e-08
594	ENSRNOG00000006795	Apmap	adipocyte plasma membrane associated protein [Source:RGD Symbol;Acc:1308874]	2073	861.76	0.72815	0.152211	4.78382	1.71992e-06	9.42765e-06
595	ENSRNOG00000045679	Apoa1	apolipoprotein A1 [Source:RGD Symbol;Acc:2130]	889	4.73615	-0.274023	1.34449	-0.203812	0.8385	0.887378
596	ENSRNOG00000015411	Apobec1	apolipoprotein B mRNA editing enzyme catalytic subunit 1 [Source:RGD Symbol;Acc:2133]	1272	9.99169	1.72669	1.17971	1.46365	0.14329	0.227472
[truncated: 11,779 more rows]

## Sheet: D7SC_vs_UncrushedSC_Results
	ensembl_gene_id	external_gene_name	description	transcript_length	baseMean	log2FoldChange	lfcSE	stat	pvalue	padj
[truncated: 12,341 more rows]
