# Supplementary material for: An RNA-sequencing transcriptome of the rodent Schwann cell response to peripheral nerve injury
Source: J Neuroinflammation. 2022 Apr 30;19:105. doi: 10.1186/s12974-022-02462-6 (PMC9063194; doi:10.1186/s12974-022-02462-6)
Supplement: Supplementary file 7 — Additional file 7. Table of downregulated gene pathways in purified Schwann cells at days 3, 5, and 7. [file 12974_2022_2462_MOESM7_ESM.xlsx]

## Sheet: Pathways all timepoints
GO Terms Day 3	adj. P Value	GO Terms Day 5	adj. P Value	GO Terms Day 7	adj. P Value
anatomical structure development	1.39408e-17	protein binding	1.43221e-13	anatomical structure development	2.28073e-12
mitotic cell cycle	5.71852e-17	identical protein binding	5.2959e-10	developmental process	2.36581e-12
developmental process	3.98869e-16	catalytic activity	6.92832e-06	system development	1.74931e-11
cellular component organization	5.49973e-15	protein-containing complex binding	9.24593e-05	multicellular organism development	2.16508e-11
regulation of cellular component organization	2.56028e-14	cytoskeletal protein binding	9.92459e-05	cellular component organization	2.75258e-09
cytoskeleton organization	2.57368e-13	binding	0.000734881	cellular component organization or biogenesis	3.00334e-08
multicellular organism development	3.13264e-13	nerve growth factor binding	0.00105597	cell differentiation	1.17743e-07
mitotic cell cycle process	4.015e-13	growth factor binding	0.00158215	negative regulation of cellular process	1.74016e-07
cell cycle	1.04508e-12	glutathione peroxidase activity	0.00234047	cellular developmental process	1.7423e-07
cellular component organization or biogenesis	1.10059e-12	transferase activity, transferring glycosyl groups	0.00295942	mitotic cell cycle	1.94237e-07
anatomical structure morphogenesis	4.02142e-12	actin binding	0.00527217	epithelium development	1.96268e-07
system development	4.88259e-12	microtubule binding	0.00647009	tube development	3.61052e-07
cell division	6.59331e-12	neurotrophin binding	0.00762295	positive regulation of biological process	4.23799e-07
chromosome segregation	7.51688e-11	enzyme binding	0.00844656	regulation of cellular component organization	8.32337e-07
mitotic sister chromatid segregation	1.11842e-10	peroxidase activity	0.0169558	growth	1.10334e-06
movement of cell or subcellular component	2.42621e-10	DNA helicase activity	0.0257301	regulation of signaling	1.69419e-06
cell cycle process	5.13132e-10	carbohydrate derivative binding	0.027376	movement of cell or subcellular component	1.8156e-06
regulation of developmental process	6.11766e-10	anion binding	0.0288993	positive regulation of cellular process	2.05163e-06
regulation of anatomical structure morphogenesis	6.14918e-10	actin filament binding	0.0300646	cell division	2.66658e-06
cell development	1.54824e-09	oxidoreductase activity, acting on peroxide as acceptor	0.0344785	mitotic cell cycle process	2.82441e-06
cell differentiation	2.79153e-09	anatomical structure development	1.39408e-17	phosphorus metabolic process	3.30483e-06
locomotion	5.62883e-09	mitotic cell cycle	5.71852e-17	regulation of developmental process	3.68139e-06
sister chromatid segregation	6.06181e-09	developmental process	3.98869e-16	animal organ development	3.74915e-06
cellular developmental process	7.42159e-09	cellular component organization	5.49973e-15	regulation of multicellular organismal process	3.96936e-06
positive regulation of cellular process	9.83588e-09	regulation of cellular component organization	2.56028e-14	regulation of cell communication	4.66023e-06
tissue development	1.13619e-08	cytoskeleton organization	2.57368e-13	carbohydrate derivative metabolic process	5.87709e-06
negative regulation of cellular process	1.31386e-08	multicellular organism development	3.13264e-13	cell development	6.57702e-06
negative regulation of mitotic sister chromatid segregation	1.50364e-08	mitotic cell cycle process	4.015e-13	cell surface receptor signaling pathway	7.25365e-06
microtubule cytoskeleton organization	1.60418e-08	cell cycle	1.04508e-12	phosphate-containing compound metabolic process	8.51961e-06
regulation of chromosome segregation	1.68564e-08	cellular component organization or biogenesis	1.10059e-12	tissue development	9.22356e-06
cell morphogenesis	1.96227e-08	anatomical structure morphogenesis	4.02142e-12	developmental growth involved in morphogenesis	9.55433e-06
positive regulation of biological process	3.33491e-08	system development	4.88259e-12	negative regulation of mitotic sister chromatid separation	9.7862e-06
regulation of localization	3.74628e-08	cell division	6.59331e-12	regulation of molecular function	1.05671e-05
negative regulation of sister chromatid segregation	3.87787e-08	chromosome segregation	7.51688e-11	negative regulation of biological process	1.23369e-05
negative regulation of mitotic sister chromatid separation	5.05989e-08	mitotic sister chromatid segregation	1.11842e-10	regulation of anatomical structure morphogenesis	1.37509e-05
regulation of mitotic sister chromatid separation	5.42281e-08	movement of cell or subcellular component	2.42621e-10	mitotic sister chromatid segregation	1.43723e-05
negative regulation of chromosome separation	8.28736e-08	cell cycle process	5.13132e-10	negative regulation of chromosome separation	1.46377e-05
negative regulation of chromosome segregation	9.37536e-08	regulation of developmental process	6.11766e-10	regulation of neurogenesis	1.73869e-05
regulation of multicellular organismal development	1.12905e-07	regulation of anatomical structure morphogenesis	6.14918e-10	regulation of localization	2.35473e-05
cell migration	1.2225e-07	cell development	1.54824e-09	neurogenesis	2.70802e-05
regulation of signaling	1.30927e-07	cell differentiation	2.79153e-09	positive regulation of nervous system development	3.078e-05
regulation of sister chromatid segregation	1.35133e-07	locomotion	5.62883e-09	negative regulation of mitotic sister chromatid segregation	3.13248e-05
epithelium development	1.51481e-07	sister chromatid segregation	6.06181e-09	spindle assembly checkpoint	3.42671e-05
mitotic sister chromatid separation	1.55253e-07	cellular developmental process	7.42159e-09	mitotic spindle checkpoint	3.42671e-05
supramolecular fiber organization	1.57573e-07	positive regulation of cellular process	9.83588e-09	mitotic spindle assembly checkpoint	3.42671e-05
regulation of molecular function	1.61794e-07	tissue development	1.13619e-08	spindle checkpoint	3.42671e-05
mitotic spindle checkpoint	1.6903e-07	negative regulation of cellular process	1.31386e-08	enzyme linked receptor protein signaling pathway	3.56406e-05
spindle checkpoint	1.6903e-07	negative regulation of mitotic sister chromatid segregation	1.50364e-08	cell migration	3.62224e-05
spindle assembly checkpoint	1.6903e-07	microtubule cytoskeleton organization	1.60418e-08	anatomical structure morphogenesis	3.62842e-05

## Sheet: Pathways of interest
GO Terms Day 3	adj. P Value		GO Terms Day 5	adj. P Value		GO Terms Day 7	adj. P Value
anatomical structure development	1.39e-17		cytoskeletal protein binding	9.92e-05		anatomical structure development	2.28e-12
mitotic cell cycle	5.72e-17		actin binding	0.00527		mitotic cell cycle	1.94e-07
cytoskeleton organization	2.57e-13		microtubule binding	0.00647		epithelium development	1.96e-07
mitotic cell cycle process	4.01e-13		actin filament binding	0.0301		tube development	3.61e-07
cell cycle	1.05e-12		anatomical structure development	1.39e-17		movement of cell or subcellular component	1.82e-06
anatomical structure morphogenesis	4.02e-12		mitotic cell cycle	5.72e-17		cell division	2.67e-06
cell division	6.59e-12		cytoskeleton organization	2.57e-13		mitotic cell cycle process	2.82e-06
chromosome segregation	7.52e-11		mitotic cell cycle process	4.01e-13		developmental growth involved in morphogenesis	9.55e-06
mitotic sister chromatid segregation	1.12e-10		cell cycle	1.05e-12		negative regulation of mitotic sister chromatid separation	9.79e-06
movement of cell or subcellular component	2.43e-10		anatomical structure morphogenesis	4.02e-12		mitotic sister chromatid segregation	1.44e-05
cell cycle process	5.13e-10		cell division	6.59e-12		negative regulation of chromosome separation	1.46e-05
locomotion	5.63e-09		chromosome segregation	7.52e-11		negative regulation of mitotic sister chromatid segregation	3.13e-05
sister chromatid segregation	6.06e-09		mitotic sister chromatid segregation	1.12e-10		cell migration	3.62e-05
negative regulation of mitotic sister chromatid segregation	1.5e-08		movement of cell or subcellular component	2.43e-10		anatomical structure morphogenesis	3.63e-05
microtubule cytoskeleton organization	1.6e-08		cell cycle process	5.13e-10
cell morphogenesis	1.96e-08		locomotion	5.63e-09
negative regulation of sister chromatid segregation	3.88e-08		sister chromatid segregation	6.06e-09
negative regulation of mitotic sister chromatid separation	5.06e-08		negative regulation of mitotic sister chromatid segregation	1.5e-08
negative regulation of chromosome separation	8.29e-08		microtubule cytoskeleton organization	1.6e-08
negative regulation of chromosome segregation	9.38e-08
cell migration	1.22e-07
epithelium development	1.51e-07
mitotic sister chromatid separation	1.55e-07
cell division
cell motility/cell or tissue morphogenesis
cytoskeletal rearrangements
cell cycle arrest

## Sheet: D3Pathways
source	term_name	term_id	adjusted_p_value	negative_log10_of_adjusted_p_value	term_size	query_size	intersection_size	effective_domain_size	intersections
GO:MF	protein binding	GO:0005515	7.19279e-13	12.1431	8601	666	416	18143	ENSRNOG00000005505,ENSRNOG00000007189,ENSRNOG00000051704,ENSRNOG00000008001,ENSRNOG00000054314,ENSRNOG00000046566,ENSRNOG00000042460,ENSRNOG00000002548,ENSRNOG00000027240,ENSRNOG00000048636,ENSRNOG00000010076,ENSRNOG00000049770,ENSRNOG00000011107,ENSRNOG00000022631,ENSRNOG00000060329,ENSRNOG00000020729,ENSRNOG00000016119,ENSRNOG00000020129,ENSRNOG00000001713,ENSRNOG00000018163,ENSRNOG00000020193,…
GO:MF	identical protein binding	GO:0042802	7.98849e-08	7.09754	1913	666	124	18143	ENSRNOG00000002548,ENSRNOG00000049770,ENSRNOG00000011107,ENSRNOG00000020729,ENSRNOG00000010238,ENSRNOG00000008182,ENSRNOG00000061857,ENSRNOG00000026745,ENSRNOG00000004781,ENSRNOG00000003069,ENSRNOG00000028896,ENSRNOG00000029318,ENSRNOG00000012819,ENSRNOG00000015318,ENSRNOG00000029047,ENSRNOG00000015514,ENSRNOG00000020865,ENSRNOG00000020579,ENSRNOG00000026226,ENSRNOG00000018198,ENSRNOG00000003841,…
GO:MF	binding	GO:0005488	6.14437e-07	6.21152	13527	666	560	18143	ENSRNOG00000005505,ENSRNOG00000007189,ENSRNOG00000051704,ENSRNOG00000008001,ENSRNOG00000004870,ENSRNOG00000003998,ENSRNOG00000054314,ENSRNOG00000046566,ENSRNOG00000042460,ENSRNOG00000002548,ENSRNOG00000025823,ENSRNOG00000027240,ENSRNOG00000048636,ENSRNOG00000010076,ENSRNOG00000009031,ENSRNOG00000049770,ENSRNOG00000055049,ENSRNOG00000011107,ENSRNOG00000022631,ENSRNOG00000060329,ENSRNOG00000020729,…
GO:MF	signaling receptor binding	GO:0005102	6.97435e-05	4.1565	1574	666	98	18143	ENSRNOG00000046566,ENSRNOG00000002548,ENSRNOG00000022631,ENSRNOG00000020729,ENSRNOG00000016119,ENSRNOG00000001713,ENSRNOG00000015982,ENSRNOG00000036703,ENSRNOG00000009848,ENSRNOG00000006631,ENSRNOG00000012471,ENSRNOG00000005871,ENSRNOG00000020655,ENSRNOG00000006120,ENSRNOG00000015156,ENSRNOG00000008336,ENSRNOG00000028896,ENSRNOG00000012819,ENSRNOG00000015461,ENSRNOG00000020865,ENSRNOG00000012273,…
GO:MF	cytoskeletal protein binding	GO:0008092	0.000126112	3.89924	913	666	65	18143	ENSRNOG00000051704,ENSRNOG00000008001,ENSRNOG00000045831,ENSRNOG00000004781,ENSRNOG00000031760,ENSRNOG00000026226,ENSRNOG00000012273,ENSRNOG00000009945,ENSRNOG00000049115,ENSRNOG00000001911,ENSRNOG00000021062,ENSRNOG00000032656,ENSRNOG00000007281,ENSRNOG00000016460,ENSRNOG00000019587,ENSRNOG00000000655,ENSRNOG00000055305,ENSRNOG00000008481,ENSRNOG00000056756,ENSRNOG00000004482,ENSRNOG00000009334,…
GO:MF	catalytic activity	GO:0003824	0.000288231	3.54026	5796	666	272	18143	ENSRNOG00000009875,ENSRNOG00000008001,ENSRNOG00000004870,ENSRNOG00000042460,ENSRNOG00000009031,ENSRNOG00000055049,ENSRNOG00000022919,ENSRNOG00000011107,ENSRNOG00000029141,ENSRNOG00000018669,ENSRNOG00000008182,ENSRNOG00000027433,ENSRNOG00000036877,ENSRNOG00000015072,ENSRNOG00000000563,ENSRNOG00000061857,ENSRNOG00000006120,ENSRNOG00000050424,ENSRNOG00000026745,ENSRNOG00000004781,ENSRNOG00000003069,…
GO:MF	receptor ligand activity	GO:0048018	0.000932362	3.03042	450	666	38	18143	ENSRNOG00000022631,ENSRNOG00000020729,ENSRNOG00000015982,ENSRNOG00000009848,ENSRNOG00000006631,ENSRNOG00000005871,ENSRNOG00000020655,ENSRNOG00000015156,ENSRNOG00000008336,ENSRNOG00000012819,ENSRNOG00000002728,ENSRNOG00000023337,ENSRNOG00000061238,ENSRNOG00000008816,ENSRNOG00000020030,ENSRNOG00000049402,ENSRNOG00000018752,ENSRNOG00000014320,ENSRNOG00000016571,ENSRNOG00000007002,ENSRNOG00000017560,…
GO:MF	signaling receptor activator activity	GO:0030546	0.00121512	2.91538	455	666	38	18143	ENSRNOG00000022631,ENSRNOG00000020729,ENSRNOG00000015982,ENSRNOG00000009848,ENSRNOG00000006631,ENSRNOG00000005871,ENSRNOG00000020655,ENSRNOG00000015156,ENSRNOG00000008336,ENSRNOG00000012819,ENSRNOG00000002728,ENSRNOG00000023337,ENSRNOG00000061238,ENSRNOG00000008816,ENSRNOG00000020030,ENSRNOG00000049402,ENSRNOG00000018752,ENSRNOG00000014320,ENSRNOG00000016571,ENSRNOG00000007002,ENSRNOG00000017560,…
GO:MF	microtubule binding	GO:0008017	0.00135702	2.86741	254	666	26	18143	ENSRNOG00000031760,ENSRNOG00000026226,ENSRNOG00000001911,ENSRNOG00000008481,ENSRNOG00000004482,ENSRNOG00000009334,ENSRNOG00000033835,ENSRNOG00000016148,ENSRNOG00000047618,ENSRNOG00000004057,ENSRNOG00000018815,ENSRNOG00000014080,ENSRNOG00000049629,ENSRNOG00000028261,ENSRNOG00000009040,ENSRNOG00000018630,ENSRNOG00000003388,ENSRNOG00000015275,ENSRNOG00000011841,ENSRNOG00000013057,ENSRNOG00000009339,…
GO:MF	receptor regulator activity	GO:0030545	0.00284558	2.54583	490	666	39	18143	ENSRNOG00000038980,ENSRNOG00000022631,ENSRNOG00000020729,ENSRNOG00000015982,ENSRNOG00000009848,ENSRNOG00000006631,ENSRNOG00000005871,ENSRNOG00000020655,ENSRNOG00000015156,ENSRNOG00000008336,ENSRNOG00000012819,ENSRNOG00000002728,ENSRNOG00000023337,ENSRNOG00000061238,ENSRNOG00000008816,ENSRNOG00000020030,ENSRNOG00000049402,ENSRNOG00000018752,ENSRNOG00000014320,ENSRNOG00000016571,ENSRNOG00000007002,…
GO:MF	cytokine binding	GO:0019955	0.00745921	2.12731	125	666	16	18143	ENSRNOG00000048636,ENSRNOG00000001713,ENSRNOG00000033090,ENSRNOG00000005871,ENSRNOG00000028896,ENSRNOG00000025332,ENSRNOG00000013170,ENSRNOG00000049115,ENSRNOG00000020030,ENSRNOG00000049402,ENSRNOG00000002227,ENSRNOG00000020811,ENSRNOG00000011478,ENSRNOG00000018735,ENSRNOG00000039496,ENSRNOG00000031420
GO:MF	cell adhesion molecule binding	GO:0050839	0.0113464	1.94514	236	666	23	18143	ENSRNOG00000002548,ENSRNOG00000010076,ENSRNOG00000020129,ENSRNOG00000012471,ENSRNOG00000008816,ENSRNOG00000004276,ENSRNOG00000008246,ENSRNOG00000021062,ENSRNOG00000032656,ENSRNOG00000043451,ENSRNOG00000015667,ENSRNOG00000017762,ENSRNOG00000056756,ENSRNOG00000014294,ENSRNOG00000014371,ENSRNOG00000004067,ENSRNOG00000057451,ENSRNOG00000012802,ENSRNOG00000014288,ENSRNOG00000029810,ENSRNOG00000007136,…
GO:MF	tubulin binding	GO:0015631	0.0245579	1.60981	352	666	29	18143	ENSRNOG00000031760,ENSRNOG00000026226,ENSRNOG00000001911,ENSRNOG00000008481,ENSRNOG00000004482,ENSRNOG00000009334,ENSRNOG00000033835,ENSRNOG00000053334,ENSRNOG00000016148,ENSRNOG00000047618,ENSRNOG00000004057,ENSRNOG00000018815,ENSRNOG00000014080,ENSRNOG00000049629,ENSRNOG00000028261,ENSRNOG00000009040,ENSRNOG00000018630,ENSRNOG00000003388,ENSRNOG00000015275,ENSRNOG00000011841,ENSRNOG00000013057,…
GO:MF	protein-containing complex binding	GO:0044877	0.0407165	1.39023	1264	666	73	18143	ENSRNOG00000051704,ENSRNOG00000046566,ENSRNOG00000042460,ENSRNOG00000002548,ENSRNOG00000011107,ENSRNOG00000012471,ENSRNOG00000038539,ENSRNOG00000050424,ENSRNOG00000003841,ENSRNOG00000012273,ENSRNOG00000026162,ENSRNOG00000009945,ENSRNOG00000008816,ENSRNOG00000013720,ENSRNOG00000004276,ENSRNOG00000008246,ENSRNOG00000014320,ENSRNOG00000018681,ENSRNOG00000043451,ENSRNOG00000020465,ENSRNOG00000020918,…
GO:MF	growth factor binding	GO:0019838	0.0426538	1.37004	129	666	15	18143	ENSRNOG00000048636,ENSRNOG00000008182,ENSRNOG00000033090,ENSRNOG00000005871,ENSRNOG00000028896,ENSRNOG00000049437,ENSRNOG00000005392,ENSRNOG00000017206,ENSRNOG00000025332,ENSRNOG00000010977,ENSRNOG00000020811,ENSRNOG00000020936,ENSRNOG00000001312,ENSRNOG00000031420,ENSRNOG00000011352
GO:BP	anatomical structure development	GO:0048856	2.49965e-15	14.6021	5487	678	307	18529	ENSRNOG00000025639,ENSRNOG00000004870,ENSRNOG00000003998,ENSRNOG00000008911,ENSRNOG00000046309,ENSRNOG00000046566,ENSRNOG00000042460,ENSRNOG00000002548,ENSRNOG00000025823,ENSRNOG00000027240,ENSRNOG00000049770,ENSRNOG00000055049,ENSRNOG00000011107,ENSRNOG00000022631,ENSRNOG00000060329,ENSRNOG00000020729,ENSRNOG00000016119,ENSRNOG00000020129,ENSRNOG00000020193,ENSRNOG00000050090,ENSRNOG00000045831,…
GO:BP	developmental process	GO:0032502	2.71616e-15	14.566	5961	678	326	18529	ENSRNOG00000025639,ENSRNOG00000004870,ENSRNOG00000003998,ENSRNOG00000008911,ENSRNOG00000046309,ENSRNOG00000046566,ENSRNOG00000042460,ENSRNOG00000002548,ENSRNOG00000025823,ENSRNOG00000027240,ENSRNOG00000049770,ENSRNOG00000055049,ENSRNOG00000011107,ENSRNOG00000022631,ENSRNOG00000060329,ENSRNOG00000020729,ENSRNOG00000016119,ENSRNOG00000020129,ENSRNOG00000020193,ENSRNOG00000050090,ENSRNOG00000045831,…
GO:BP	cell differentiation	GO:0030154	1.70196e-11	10.7691	3815	678	224	18529	ENSRNOG00000025639,ENSRNOG00000004870,ENSRNOG00000008911,ENSRNOG00000046309,ENSRNOG00000042460,ENSRNOG00000002548,ENSRNOG00000025823,ENSRNOG00000027240,ENSRNOG00000055049,ENSRNOG00000011107,ENSRNOG00000022631,ENSRNOG00000060329,ENSRNOG00000016119,ENSRNOG00000020129,ENSRNOG00000020193,ENSRNOG00000045831,ENSRNOG00000015982,ENSRNOG00000007484,ENSRNOG00000009848,ENSRNOG00000006631,ENSRNOG00000022921,…
GO:BP	cellular developmental process	GO:0048869	3.21581e-11	10.4927	3883	678	226	18529	ENSRNOG00000025639,ENSRNOG00000004870,ENSRNOG00000008911,ENSRNOG00000046309,ENSRNOG00000042460,ENSRNOG00000002548,ENSRNOG00000025823,ENSRNOG00000027240,ENSRNOG00000055049,ENSRNOG00000011107,ENSRNOG00000022631,ENSRNOG00000060329,ENSRNOG00000016119,ENSRNOG00000020129,ENSRNOG00000020193,ENSRNOG00000045831,ENSRNOG00000015982,ENSRNOG00000007484,ENSRNOG00000009848,ENSRNOG00000006631,ENSRNOG00000022921,…
GO:BP	multicellular organism development	GO:0007275	3.3925e-11	10.4695	5002	678	273	18529	ENSRNOG00000025639,ENSRNOG00000004870,ENSRNOG00000008911,ENSRNOG00000046309,ENSRNOG00000046566,ENSRNOG00000042460,ENSRNOG00000002548,ENSRNOG00000025823,ENSRNOG00000027240,ENSRNOG00000049770,ENSRNOG00000055049,ENSRNOG00000011107,ENSRNOG00000022631,ENSRNOG00000060329,ENSRNOG00000020729,ENSRNOG00000016119,ENSRNOG00000020129,ENSRNOG00000020193,ENSRNOG00000050090,ENSRNOG00000015982,ENSRNOG00000014746,…
GO:BP	regulation of developmental process	GO:0050793	4.59989e-11	10.3373	2554	678	166	18529	ENSRNOG00000025639,ENSRNOG00000008911,ENSRNOG00000046309,ENSRNOG00000042460,ENSRNOG00000002548,ENSRNOG00000027240,ENSRNOG00000020729,ENSRNOG00000016119,ENSRNOG00000020129,ENSRNOG00000020193,ENSRNOG00000015982,ENSRNOG00000036703,ENSRNOG00000009848,ENSRNOG00000006631,ENSRNOG00000012471,ENSRNOG00000005871,ENSRNOG00000054251,ENSRNOG00000006120,ENSRNOG00000022101,ENSRNOG00000015156,ENSRNOG00000008336,…
GO:BP	system development	GO:0048731	4.1763e-10	9.37921	4591	678	252	18529	ENSRNOG00000025639,ENSRNOG00000004870,ENSRNOG00000008911,ENSRNOG00000046309,ENSRNOG00000046566,ENSRNOG00000042460,ENSRNOG00000002548,ENSRNOG00000027240,ENSRNOG00000049770,ENSRNOG00000055049,ENSRNOG00000011107,ENSRNOG00000022631,ENSRNOG00000060329,ENSRNOG00000020729,ENSRNOG00000016119,ENSRNOG00000020129,ENSRNOG00000020193,ENSRNOG00000050090,ENSRNOG00000015982,ENSRNOG00000014746,ENSRNOG00000036703,…
GO:BP	regulation of cellular component organization	GO:0051128	6.18232e-10	9.20885	2287	678	150	18529	ENSRNOG00000025639,ENSRNOG00000008911,ENSRNOG00000027240,ENSRNOG00000053231,ENSRNOG00000029141,ENSRNOG00000045831,ENSRNOG00000015982,ENSRNOG00000010238,ENSRNOG00000006631,ENSRNOG00000054251,ENSRNOG00000022101,ENSRNOG00000026745,ENSRNOG00000004781,ENSRNOG00000003069,ENSRNOG00000024728,ENSRNOG00000015461,ENSRNOG00000031760,ENSRNOG00000017206,ENSRNOG00000012273,ENSRNOG00000002728,ENSRNOG00000023337,…
GO:BP	movement of cell or subcellular component	GO:0006928	7.53675e-10	9.12282	1958	678	134	18529	ENSRNOG00000008911,ENSRNOG00000046566,ENSRNOG00000002548,ENSRNOG00000060329,ENSRNOG00000015982,ENSRNOG00000036703,ENSRNOG00000006631,ENSRNOG00000012471,ENSRNOG00000038539,ENSRNOG00000054251,ENSRNOG00000006120,ENSRNOG00000004781,ENSRNOG00000012819,ENSRNOG00000005392,ENSRNOG00000017206,ENSRNOG00000012273,ENSRNOG00000002343,ENSRNOG00000023337,ENSRNOG00000052745,ENSRNOG00000004003,ENSRNOG00000000321,…
GO:BP	anatomical structure morphogenesis	GO:0009653	8.02222e-10	9.09571	2595	678	164	18529	ENSRNOG00000025639,ENSRNOG00000008911,ENSRNOG00000042460,ENSRNOG00000002548,ENSRNOG00000025823,ENSRNOG00000027240,ENSRNOG00000055049,ENSRNOG00000060329,ENSRNOG00000016119,ENSRNOG00000020193,ENSRNOG00000045831,ENSRNOG00000015982,ENSRNOG00000036703,ENSRNOG00000009848,ENSRNOG00000006631,ENSRNOG00000022921,ENSRNOG00000012471,ENSRNOG00000005871,ENSRNOG00000006120,ENSRNOG00000022101,ENSRNOG00000008336,…
GO:BP	mitotic cell cycle	GO:0000278	9.04459e-10	9.04361	781	678	72	18529	ENSRNOG00000042460,ENSRNOG00000010238,ENSRNOG00000026162,ENSRNOG00000002728,ENSRNOG00000061238,ENSRNOG00000008012,ENSRNOG00000008816,ENSRNOG00000012168,ENSRNOG00000014320,ENSRNOG00000005615,ENSRNOG00000020918,ENSRNOG00000015308,ENSRNOG00000054286,ENSRNOG00000020652,ENSRNOG00000037302,ENSRNOG00000009334,ENSRNOG00000014294,ENSRNOG00000006236,ENSRNOG00000014371,ENSRNOG00000054474,ENSRNOG00000015810,…
GO:BP	locomotion	GO:0040011	1.23282e-09	8.9091	1726	678	122	18529	ENSRNOG00000008911,ENSRNOG00000002548,ENSRNOG00000060329,ENSRNOG00000015982,ENSRNOG00000036703,ENSRNOG00000006631,ENSRNOG00000012471,ENSRNOG00000038539,ENSRNOG00000054251,ENSRNOG00000006120,ENSRNOG00000004781,ENSRNOG00000012819,ENSRNOG00000005392,ENSRNOG00000017206,ENSRNOG00000012273,ENSRNOG00000023337,ENSRNOG00000052745,ENSRNOG00000004003,ENSRNOG00000000321,ENSRNOG00000004578,ENSRNOG00000050964,…
GO:BP	tissue development	GO:0009888	1.56945e-09	8.80425	1854	678	128	18529	ENSRNOG00000003998,ENSRNOG00000042460,ENSRNOG00000055049,ENSRNOG00000020729,ENSRNOG00000016119,ENSRNOG00000020129,ENSRNOG00000020193,ENSRNOG00000015982,ENSRNOG00000014746,ENSRNOG00000036703,ENSRNOG00000007484,ENSRNOG00000006631,ENSRNOG00000022921,ENSRNOG00000006120,ENSRNOG00000015156,ENSRNOG00000004660,ENSRNOG00000012819,ENSRNOG00000015461,ENSRNOG00000015318,ENSRNOG00000049437,ENSRNOG00000031760,…
GO:BP	cell development	GO:0048468	2.19068e-09	8.65942	2196	678	144	18529	ENSRNOG00000025639,ENSRNOG00000008911,ENSRNOG00000046309,ENSRNOG00000042460,ENSRNOG00000002548,ENSRNOG00000027240,ENSRNOG00000055049,ENSRNOG00000060329,ENSRNOG00000016119,ENSRNOG00000020193,ENSRNOG00000045831,ENSRNOG00000006631,ENSRNOG00000022921,ENSRNOG00000054251,ENSRNOG00000006120,ENSRNOG00000022101,ENSRNOG00000026745,ENSRNOG00000004781,ENSRNOG00000003069,ENSRNOG00000012819,ENSRNOG00000015461,…
GO:BP	cellular component organization	GO:0016043	3.05696e-09	8.51471	5832	678	299	18529	ENSRNOG00000025639,ENSRNOG00000008001,ENSRNOG00000004870,ENSRNOG00000008911,ENSRNOG00000054314,ENSRNOG00000046566,ENSRNOG00000042460,ENSRNOG00000002548,ENSRNOG00000027240,ENSRNOG00000010076,ENSRNOG00000055049,ENSRNOG00000060329,ENSRNOG00000053231,ENSRNOG00000029141,ENSRNOG00000045831,ENSRNOG00000015982,ENSRNOG00000014746,ENSRNOG00000010238,ENSRNOG00000006631,ENSRNOG00000000563,ENSRNOG00000054251,…
GO:BP	cell surface receptor signaling pathway	GO:0007166	5.52949e-09	8.25731	2524	678	158	18529	ENSRNOG00000008911,ENSRNOG00000038980,ENSRNOG00000042460,ENSRNOG00000002548,ENSRNOG00000048636,ENSRNOG00000015259,ENSRNOG00000009031,ENSRNOG00000022631,ENSRNOG00000016119,ENSRNOG00000020129,ENSRNOG00000001713,ENSRNOG00000020193,ENSRNOG00000029141,ENSRNOG00000018669,ENSRNOG00000015982,ENSRNOG00000014746,ENSRNOG00000036703,ENSRNOG00000008182,ENSRNOG00000009848,ENSRNOG00000033090,ENSRNOG00000006631,…
GO:BP	regulation of signaling	GO:0023051	1.03263e-08	7.98606	3122	678	184	18529	ENSRNOG00000008001,ENSRNOG00000004870,ENSRNOG00000008911,ENSRNOG00000038980,ENSRNOG00000046309,ENSRNOG00000046566,ENSRNOG00000042460,ENSRNOG00000002548,ENSRNOG00000016119,ENSRNOG00000020129,ENSRNOG00000020193,ENSRNOG00000053231,ENSRNOG00000029141,ENSRNOG00000015982,ENSRNOG00000008182,ENSRNOG00000009848,ENSRNOG00000033090,ENSRNOG00000002369,ENSRNOG00000022921,ENSRNOG00000005871,ENSRNOG00000006120,…
GO:BP	cell cycle	GO:0007049	1.06177e-08	7.97397	1479	678	107	18529	ENSRNOG00000004870,ENSRNOG00000042460,ENSRNOG00000010238,ENSRNOG00000026162,ENSRNOG00000002728,ENSRNOG00000049470,ENSRNOG00000061238,ENSRNOG00000008012,ENSRNOG00000008816,ENSRNOG00000012168,ENSRNOG00000014320,ENSRNOG00000001287,ENSRNOG00000005615,ENSRNOG00000007002,ENSRNOG00000020918,ENSRNOG00000015308,ENSRNOG00000054286,ENSRNOG00000014828,ENSRNOG00000000655,ENSRNOG00000002525,ENSRNOG00000020552,…
GO:BP	regulation of cell communication	GO:0010646	1.1785e-08	7.92867	3104	678	183	18529	ENSRNOG00000008001,ENSRNOG00000004870,ENSRNOG00000008911,ENSRNOG00000038980,ENSRNOG00000046309,ENSRNOG00000046566,ENSRNOG00000042460,ENSRNOG00000002548,ENSRNOG00000016119,ENSRNOG00000020129,ENSRNOG00000020193,ENSRNOG00000053231,ENSRNOG00000029141,ENSRNOG00000015982,ENSRNOG00000008182,ENSRNOG00000009848,ENSRNOG00000033090,ENSRNOG00000002369,ENSRNOG00000022921,ENSRNOG00000005871,ENSRNOG00000006120,…
GO:BP	cytoskeleton organization	GO:0007010	3.24428e-08	7.48888	1309	678	97	18529	ENSRNOG00000025639,ENSRNOG00000010076,ENSRNOG00000045831,ENSRNOG00000015982,ENSRNOG00000010238,ENSRNOG00000006631,ENSRNOG00000006120,ENSRNOG00000004781,ENSRNOG00000031760,ENSRNOG00000026226,ENSRNOG00000012273,ENSRNOG00000026162,ENSRNOG00000016225,ENSRNOG00000052745,ENSRNOG00000009945,ENSRNOG00000001911,ENSRNOG00000038600,ENSRNOG00000005615,ENSRNOG00000005506,ENSRNOG00000017560,ENSRNOG00000008775,…
GO:BP	positive regulation of cellular process	GO:0048522	5.07956e-08	7.29417	5431	678	278	18529	ENSRNOG00000008001,ENSRNOG00000004870,ENSRNOG00000038980,ENSRNOG00000046309,ENSRNOG00000046566,ENSRNOG00000042460,ENSRNOG00000027240,ENSRNOG00000048636,ENSRNOG00000055049,ENSRNOG00000011107,ENSRNOG00000022631,ENSRNOG00000016119,ENSRNOG00000020129,ENSRNOG00000001713,ENSRNOG00000020193,ENSRNOG00000053231,ENSRNOG00000029141,ENSRNOG00000015982,ENSRNOG00000036703,ENSRNOG00000007484,ENSRNOG00000009848,…
GO:BP	negative regulation of response to stimulus	GO:0048585	6.04917e-08	7.2183	1522	678	107	18529	ENSRNOG00000004870,ENSRNOG00000008911,ENSRNOG00000042460,ENSRNOG00000002548,ENSRNOG00000020193,ENSRNOG00000029141,ENSRNOG00000015982,ENSRNOG00000008182,ENSRNOG00000033090,ENSRNOG00000002369,ENSRNOG00000006631,ENSRNOG00000022921,ENSRNOG00000005871,ENSRNOG00000006120,ENSRNOG00000028896,ENSRNOG00000004660,ENSRNOG00000012819,ENSRNOG00000015461,ENSRNOG00000015318,ENSRNOG00000049437,ENSRNOG00000018394,…
GO:BP	mitotic cell cycle process	GO:1903047	6.38053e-08	7.19514	628	678	59	18529	ENSRNOG00000042460,ENSRNOG00000010238,ENSRNOG00000002728,ENSRNOG00000061238,ENSRNOG00000008012,ENSRNOG00000008816,ENSRNOG00000012168,ENSRNOG00000014320,ENSRNOG00000020918,ENSRNOG00000020652,ENSRNOG00000037302,ENSRNOG00000009334,ENSRNOG00000014294,ENSRNOG00000006236,ENSRNOG00000054474,ENSRNOG00000015810,ENSRNOG00000032178,ENSRNOG00000003802,ENSRNOG00000006420,ENSRNOG00000014343,ENSRNOG00000018815,…
GO:BP	positive regulation of biological process	GO:0048518	7.12252e-08	7.14737	5900	678	296	18529	ENSRNOG00000025639,ENSRNOG00000008001,ENSRNOG00000004870,ENSRNOG00000038980,ENSRNOG00000046309,ENSRNOG00000046566,ENSRNOG00000042460,ENSRNOG00000025823,ENSRNOG00000027240,ENSRNOG00000048636,ENSRNOG00000010076,ENSRNOG00000015259,ENSRNOG00000055049,ENSRNOG00000011107,ENSRNOG00000022631,ENSRNOG00000016119,ENSRNOG00000020129,ENSRNOG00000001713,ENSRNOG00000020193,ENSRNOG00000053231,ENSRNOG00000029141,…
GO:BP	regulation of multicellular organismal development	GO:2000026	7.84538e-08	7.10539	2025	678	131	18529	ENSRNOG00000025639,ENSRNOG00000008911,ENSRNOG00000046309,ENSRNOG00000042460,ENSRNOG00000002548,ENSRNOG00000027240,ENSRNOG00000016119,ENSRNOG00000020129,ENSRNOG00000020193,ENSRNOG00000015982,ENSRNOG00000036703,ENSRNOG00000009848,ENSRNOG00000006631,ENSRNOG00000012471,ENSRNOG00000005871,ENSRNOG00000006120,ENSRNOG00000022101,ENSRNOG00000015156,ENSRNOG00000008336,ENSRNOG00000026745,ENSRNOG00000004781,…
GO:BP	regulation of multicellular organismal process	GO:0051239	8.94939e-08	7.04821	3063	678	178	18529	ENSRNOG00000007477,ENSRNOG00000025639,ENSRNOG00000003998,ENSRNOG00000008911,ENSRNOG00000046309,ENSRNOG00000042460,ENSRNOG00000002548,ENSRNOG00000027240,ENSRNOG00000015259,ENSRNOG00000020729,ENSRNOG00000016119,ENSRNOG00000020129,ENSRNOG00000020193,ENSRNOG00000015982,ENSRNOG00000036703,ENSRNOG00000009848,ENSRNOG00000033090,ENSRNOG00000006631,ENSRNOG00000012471,ENSRNOG00000005871,ENSRNOG00000054251,…
GO:BP	negative regulation of cell communication	GO:0010648	1.10212e-07	6.95777	1279	678	94	18529	ENSRNOG00000004870,ENSRNOG00000008911,ENSRNOG00000042460,ENSRNOG00000002548,ENSRNOG00000020193,ENSRNOG00000029141,ENSRNOG00000015982,ENSRNOG00000008182,ENSRNOG00000033090,ENSRNOG00000002369,ENSRNOG00000022921,ENSRNOG00000005871,ENSRNOG00000006120,ENSRNOG00000003069,ENSRNOG00000004660,ENSRNOG00000012819,ENSRNOG00000015461,ENSRNOG00000015318,ENSRNOG00000049437,ENSRNOG00000018394,ENSRNOG00000018198,…
GO:BP	negative regulation of signaling	GO:0023057	1.19985e-07	6.92087	1281	678	94	18529	ENSRNOG00000004870,ENSRNOG00000008911,ENSRNOG00000042460,ENSRNOG00000002548,ENSRNOG00000020193,ENSRNOG00000029141,ENSRNOG00000015982,ENSRNOG00000008182,ENSRNOG00000033090,ENSRNOG00000002369,ENSRNOG00000022921,ENSRNOG00000005871,ENSRNOG00000006120,ENSRNOG00000003069,ENSRNOG00000004660,ENSRNOG00000012819,ENSRNOG00000015461,ENSRNOG00000015318,ENSRNOG00000049437,ENSRNOG00000018394,ENSRNOG00000018198,…
GO:BP	cell migration	GO:0016477	1.28686e-07	6.89047	1401	678	100	18529	ENSRNOG00000002548,ENSRNOG00000015982,ENSRNOG00000036703,ENSRNOG00000006631,ENSRNOG00000012471,ENSRNOG00000038539,ENSRNOG00000054251,ENSRNOG00000006120,ENSRNOG00000012819,ENSRNOG00000017206,ENSRNOG00000012273,ENSRNOG00000023337,ENSRNOG00000052745,ENSRNOG00000004003,ENSRNOG00000000321,ENSRNOG00000004578,ENSRNOG00000050964,ENSRNOG00000008816,ENSRNOG00000004276,ENSRNOG00000008246,ENSRNOG00000049402,…
GO:BP	regulation of localization	GO:0032879	1.33067e-07	6.87593	2650	678	159	18529	ENSRNOG00000008001,ENSRNOG00000054314,ENSRNOG00000046309,ENSRNOG00000046566,ENSRNOG00000042460,ENSRNOG00000002548,ENSRNOG00000048636,ENSRNOG00000011107,ENSRNOG00000020729,ENSRNOG00000020129,ENSRNOG00000053231,ENSRNOG00000015982,ENSRNOG00000014746,ENSRNOG00000036703,ENSRNOG00000006631,ENSRNOG00000012471,ENSRNOG00000038539,ENSRNOG00000054251,ENSRNOG00000006120,ENSRNOG00000015156,ENSRNOG00000026745,…
GO:BP	epithelium development	GO:0060429	1.69384e-07	6.77113	1115	678	85	18529	ENSRNOG00000042460,ENSRNOG00000055049,ENSRNOG00000016119,ENSRNOG00000020129,ENSRNOG00000015982,ENSRNOG00000014746,ENSRNOG00000036703,ENSRNOG00000007484,ENSRNOG00000006631,ENSRNOG00000022921,ENSRNOG00000006120,ENSRNOG00000015156,ENSRNOG00000004660,ENSRNOG00000012819,ENSRNOG00000015461,ENSRNOG00000015318,ENSRNOG00000031760,ENSRNOG00000005392,ENSRNOG00000017206,ENSRNOG00000025332,ENSRNOG00000023337,…
GO:BP	regulation of anatomical structure morphogenesis	GO:0022603	1.89318e-07	6.72281	1004	678	79	18529	ENSRNOG00000025639,ENSRNOG00000008911,ENSRNOG00000042460,ENSRNOG00000027240,ENSRNOG00000016119,ENSRNOG00000020193,ENSRNOG00000015982,ENSRNOG00000036703,ENSRNOG00000006631,ENSRNOG00000012471,ENSRNOG00000005871,ENSRNOG00000006120,ENSRNOG00000022101,ENSRNOG00000008336,ENSRNOG00000004660,ENSRNOG00000012819,ENSRNOG00000005392,ENSRNOG00000012273,ENSRNOG00000023337,ENSRNOG00000004578,ENSRNOG00000007110,…
GO:BP	cellular component organization or biogenesis	GO:0071840	2.37945e-07	6.62352	6060	678	300	18529	ENSRNOG00000005505,ENSRNOG00000025639,ENSRNOG00000008001,ENSRNOG00000004870,ENSRNOG00000008911,ENSRNOG00000054314,ENSRNOG00000046566,ENSRNOG00000042460,ENSRNOG00000002548,ENSRNOG00000027240,ENSRNOG00000010076,ENSRNOG00000055049,ENSRNOG00000060329,ENSRNOG00000053231,ENSRNOG00000029141,ENSRNOG00000045831,ENSRNOG00000015982,ENSRNOG00000014746,ENSRNOG00000010238,ENSRNOG00000006631,ENSRNOG00000000563,…
GO:BP	localization	GO:0051179	3.86903e-07	6.4124	5931	678	294	18529	ENSRNOG00000025639,ENSRNOG00000008001,ENSRNOG00000054314,ENSRNOG00000046309,ENSRNOG00000046566,ENSRNOG00000042460,ENSRNOG00000002548,ENSRNOG00000048636,ENSRNOG00000011107,ENSRNOG00000020729,ENSRNOG00000020129,ENSRNOG00000053231,ENSRNOG00000050090,ENSRNOG00000015982,ENSRNOG00000014746,ENSRNOG00000036703,ENSRNOG00000010238,ENSRNOG00000033090,ENSRNOG00000006631,ENSRNOG00000014314,ENSRNOG00000036877,…
GO:BP	regulation of cell population proliferation	GO:0042127	3.99318e-07	6.39868	1592	678	108	18529	ENSRNOG00000042460,ENSRNOG00000002548,ENSRNOG00000009031,ENSRNOG00000055049,ENSRNOG00000022631,ENSRNOG00000016119,ENSRNOG00000020129,ENSRNOG00000001713,ENSRNOG00000020193,ENSRNOG00000015982,ENSRNOG00000036703,ENSRNOG00000009848,ENSRNOG00000012471,ENSRNOG00000051952,ENSRNOG00000054251,ENSRNOG00000006120,ENSRNOG00000015156,ENSRNOG00000003069,ENSRNOG00000012819,ENSRNOG00000015461,ENSRNOG00000005392,…
GO:BP	regulation of signal transduction	GO:0009966	4.06469e-07	6.39097	2689	678	159	18529	ENSRNOG00000004870,ENSRNOG00000008911,ENSRNOG00000038980,ENSRNOG00000046566,ENSRNOG00000042460,ENSRNOG00000002548,ENSRNOG00000016119,ENSRNOG00000020129,ENSRNOG00000020193,ENSRNOG00000053231,ENSRNOG00000029141,ENSRNOG00000015982,ENSRNOG00000008182,ENSRNOG00000009848,ENSRNOG00000033090,ENSRNOG00000002369,ENSRNOG00000022921,ENSRNOG00000005871,ENSRNOG00000006120,ENSRNOG00000022101,ENSRNOG00000004660,…
GO:BP	negative regulation of signal transduction	GO:0009968	4.07949e-07	6.38939	1154	678	86	18529	ENSRNOG00000004870,ENSRNOG00000008911,ENSRNOG00000042460,ENSRNOG00000002548,ENSRNOG00000020193,ENSRNOG00000029141,ENSRNOG00000015982,ENSRNOG00000008182,ENSRNOG00000033090,ENSRNOG00000002369,ENSRNOG00000022921,ENSRNOG00000005871,ENSRNOG00000006120,ENSRNOG00000004660,ENSRNOG00000012819,ENSRNOG00000015461,ENSRNOG00000015318,ENSRNOG00000049437,ENSRNOG00000018394,ENSRNOG00000018198,ENSRNOG00000005392,…
GO:BP	regulation of response to stimulus	GO:0048583	5.53484e-07	6.25689	3666	678	201	18529	ENSRNOG00000004870,ENSRNOG00000003998,ENSRNOG00000008911,ENSRNOG00000038980,ENSRNOG00000046309,ENSRNOG00000046566,ENSRNOG00000042460,ENSRNOG00000002548,ENSRNOG00000016119,ENSRNOG00000020129,ENSRNOG00000020193,ENSRNOG00000053231,ENSRNOG00000029141,ENSRNOG00000015982,ENSRNOG00000008182,ENSRNOG00000009848,ENSRNOG00000033090,ENSRNOG00000002369,ENSRNOG00000006631,ENSRNOG00000022921,ENSRNOG00000012471,…
GO:BP	cell motility	GO:0048870	6.41706e-07	6.19266	1564	678	106	18529	ENSRNOG00000002548,ENSRNOG00000015982,ENSRNOG00000036703,ENSRNOG00000006631,ENSRNOG00000012471,ENSRNOG00000038539,ENSRNOG00000054251,ENSRNOG00000006120,ENSRNOG00000012819,ENSRNOG00000017206,ENSRNOG00000012273,ENSRNOG00000023337,ENSRNOG00000052745,ENSRNOG00000004003,ENSRNOG00000000321,ENSRNOG00000004578,ENSRNOG00000050964,ENSRNOG00000008816,ENSRNOG00000004276,ENSRNOG00000008246,ENSRNOG00000049402,…
GO:BP	localization of cell	GO:0051674	6.41706e-07	6.19266	1564	678	106	18529	ENSRNOG00000002548,ENSRNOG00000015982,ENSRNOG00000036703,ENSRNOG00000006631,ENSRNOG00000012471,ENSRNOG00000038539,ENSRNOG00000054251,ENSRNOG00000006120,ENSRNOG00000012819,ENSRNOG00000017206,ENSRNOG00000012273,ENSRNOG00000023337,ENSRNOG00000052745,ENSRNOG00000004003,ENSRNOG00000000321,ENSRNOG00000004578,ENSRNOG00000050964,ENSRNOG00000008816,ENSRNOG00000004276,ENSRNOG00000008246,ENSRNOG00000049402,…
GO:BP	regulation of locomotion	GO:0040012	7.14813e-07	6.14581	957	678	75	18529	ENSRNOG00000002548,ENSRNOG00000015982,ENSRNOG00000036703,ENSRNOG00000006631,ENSRNOG00000012471,ENSRNOG00000038539,ENSRNOG00000054251,ENSRNOG00000006120,ENSRNOG00000017206,ENSRNOG00000012273,ENSRNOG00000023337,ENSRNOG00000052745,ENSRNOG00000004003,ENSRNOG00000050964,ENSRNOG00000008816,ENSRNOG00000004276,ENSRNOG00000008246,ENSRNOG00000049402,ENSRNOG00000048273,ENSRNOG00000033348,ENSRNOG00000032656,…
GO:BP	regulation of cell differentiation	GO:0045595	8.12205e-07	6.09033	1778	678	116	18529	ENSRNOG00000025639,ENSRNOG00000008911,ENSRNOG00000046309,ENSRNOG00000042460,ENSRNOG00000002548,ENSRNOG00000027240,ENSRNOG00000016119,ENSRNOG00000020193,ENSRNOG00000015982,ENSRNOG00000009848,ENSRNOG00000006631,ENSRNOG00000054251,ENSRNOG00000006120,ENSRNOG00000022101,ENSRNOG00000026745,ENSRNOG00000004781,ENSRNOG00000003069,ENSRNOG00000012819,ENSRNOG00000015461,ENSRNOG00000015318,ENSRNOG00000049437,…
GO:BP	negative regulation of cellular process	GO:0048523	1.00131e-06	5.99943	4653	678	241	18529	ENSRNOG00000004870,ENSRNOG00000008911,ENSRNOG00000046309,ENSRNOG00000042460,ENSRNOG00000002548,ENSRNOG00000025823,ENSRNOG00000048636,ENSRNOG00000010076,ENSRNOG00000055049,ENSRNOG00000012235,ENSRNOG00000016119,ENSRNOG00000020193,ENSRNOG00000029141,ENSRNOG00000045831,ENSRNOG00000015982,ENSRNOG00000010238,ENSRNOG00000008182,ENSRNOG00000009848,ENSRNOG00000033090,ENSRNOG00000002369,ENSRNOG00000006631,…
GO:BP	regulation of cell motility	GO:2000145	1.33181e-06	5.87556	914	678	72	18529	ENSRNOG00000002548,ENSRNOG00000015982,ENSRNOG00000036703,ENSRNOG00000006631,ENSRNOG00000012471,ENSRNOG00000038539,ENSRNOG00000054251,ENSRNOG00000006120,ENSRNOG00000017206,ENSRNOG00000012273,ENSRNOG00000023337,ENSRNOG00000052745,ENSRNOG00000004003,ENSRNOG00000050964,ENSRNOG00000008816,ENSRNOG00000004276,ENSRNOG00000008246,ENSRNOG00000049402,ENSRNOG00000048273,ENSRNOG00000033348,ENSRNOG00000032656,…
GO:BP	regulation of cell migration	GO:0030334	1.44215e-06	5.84099	860	678	69	18529	ENSRNOG00000002548,ENSRNOG00000015982,ENSRNOG00000036703,ENSRNOG00000006631,ENSRNOG00000012471,ENSRNOG00000038539,ENSRNOG00000054251,ENSRNOG00000006120,ENSRNOG00000017206,ENSRNOG00000012273,ENSRNOG00000023337,ENSRNOG00000052745,ENSRNOG00000004003,ENSRNOG00000050964,ENSRNOG00000008816,ENSRNOG00000004276,ENSRNOG00000008246,ENSRNOG00000049402,ENSRNOG00000048273,ENSRNOG00000032656,ENSRNOG00000001287,…
GO:BP	cell cycle process	GO:0022402	1.47136e-06	5.83228	1087	678	81	18529	ENSRNOG00000004870,ENSRNOG00000042460,ENSRNOG00000010238,ENSRNOG00000026162,ENSRNOG00000002728,ENSRNOG00000049470,ENSRNOG00000061238,ENSRNOG00000008012,ENSRNOG00000008816,ENSRNOG00000012168,ENSRNOG00000014320,ENSRNOG00000001287,ENSRNOG00000005615,ENSRNOG00000007002,ENSRNOG00000020918,ENSRNOG00000000655,ENSRNOG00000020652,ENSRNOG00000037302,ENSRNOG00000009334,ENSRNOG00000014294,ENSRNOG00000006236,…
GO:BP	animal organ development	GO:0048513	1.65072e-06	5.78233	3453	678	190	18529	ENSRNOG00000004870,ENSRNOG00000008911,ENSRNOG00000046309,ENSRNOG00000046566,ENSRNOG00000042460,ENSRNOG00000027240,ENSRNOG00000049770,ENSRNOG00000055049,ENSRNOG00000011107,ENSRNOG00000020729,ENSRNOG00000016119,ENSRNOG00000020129,ENSRNOG00000020193,ENSRNOG00000050090,ENSRNOG00000015982,ENSRNOG00000009848,ENSRNOG00000033090,ENSRNOG00000002369,ENSRNOG00000006631,ENSRNOG00000022921,ENSRNOG00000006120,…
GO:BP	cell population proliferation	GO:0008283	2.51491e-06	5.59948	1897	678	120	18529	ENSRNOG00000042460,ENSRNOG00000002548,ENSRNOG00000009031,ENSRNOG00000055049,ENSRNOG00000022631,ENSRNOG00000016119,ENSRNOG00000020129,ENSRNOG00000001713,ENSRNOG00000020193,ENSRNOG00000015982,ENSRNOG00000036703,ENSRNOG00000007484,ENSRNOG00000009848,ENSRNOG00000012471,ENSRNOG00000051952,ENSRNOG00000054251,ENSRNOG00000006120,ENSRNOG00000015156,ENSRNOG00000026745,ENSRNOG00000003069,ENSRNOG00000004660,…
GO:BP	cell morphogenesis	GO:0000902	2.60092e-06	5.58487	1004	678	76	18529	ENSRNOG00000008911,ENSRNOG00000002548,ENSRNOG00000027240,ENSRNOG00000060329,ENSRNOG00000016119,ENSRNOG00000006631,ENSRNOG00000022921,ENSRNOG00000006120,ENSRNOG00000022101,ENSRNOG00000004781,ENSRNOG00000012819,ENSRNOG00000005392,ENSRNOG00000012273,ENSRNOG00000002343,ENSRNOG00000019077,ENSRNOG00000023337,ENSRNOG00000052745,ENSRNOG00000049402,ENSRNOG00000013213,ENSRNOG00000016571,ENSRNOG00000001528,…
GO:BP	microtubule cytoskeleton organization	GO:0000226	3.38625e-06	5.47028	573	678	52	18529	ENSRNOG00000025639,ENSRNOG00000010238,ENSRNOG00000004781,ENSRNOG00000026226,ENSRNOG00000026162,ENSRNOG00000052745,ENSRNOG00000001911,ENSRNOG00000038600,ENSRNOG00000005615,ENSRNOG00000008775,ENSRNOG00000004482,ENSRNOG00000009334,ENSRNOG00000053334,ENSRNOG00000047618,ENSRNOG00000032178,ENSRNOG00000017445,ENSRNOG00000029784,ENSRNOG00000050819,ENSRNOG00000004057,ENSRNOG00000018815,ENSRNOG00000015465,…
GO:BP	mitotic sister chromatid segregation	GO:0000070	5.3782e-06	5.26936	144	678	23	18529	ENSRNOG00000010238,ENSRNOG00000009334,ENSRNOG00000006236,ENSRNOG00000015810,ENSRNOG00000003802,ENSRNOG00000018815,ENSRNOG00000058539,ENSRNOG00000013970,ENSRNOG00000014080,ENSRNOG00000004487,ENSRNOG00000002711,ENSRNOG00000013727,ENSRNOG00000005376,ENSRNOG00000027035,ENSRNOG00000039740,ENSRNOG00000029055,ENSRNOG00000032778,ENSRNOG00000013057,ENSRNOG00000009339,ENSRNOG00000005037,ENSRNOG00000038035,…
GO:BP	neurogenesis	GO:0022008	6.90706e-06	5.16071	1653	678	107	18529	ENSRNOG00000025639,ENSRNOG00000008911,ENSRNOG00000042460,ENSRNOG00000002548,ENSRNOG00000027240,ENSRNOG00000055049,ENSRNOG00000011107,ENSRNOG00000022631,ENSRNOG00000060329,ENSRNOG00000015982,ENSRNOG00000006631,ENSRNOG00000006120,ENSRNOG00000022101,ENSRNOG00000026745,ENSRNOG00000004781,ENSRNOG00000003069,ENSRNOG00000012819,ENSRNOG00000015461,ENSRNOG00000015318,ENSRNOG00000005392,ENSRNOG00000002343,…
GO:BP	regulation of cellular component movement	GO:0051270	8.26451e-06	5.08278	992	678	74	18529	ENSRNOG00000002548,ENSRNOG00000015982,ENSRNOG00000036703,ENSRNOG00000006631,ENSRNOG00000012471,ENSRNOG00000038539,ENSRNOG00000054251,ENSRNOG00000006120,ENSRNOG00000017206,ENSRNOG00000012273,ENSRNOG00000023337,ENSRNOG00000052745,ENSRNOG00000004003,ENSRNOG00000050964,ENSRNOG00000008816,ENSRNOG00000004276,ENSRNOG00000008246,ENSRNOG00000049402,ENSRNOG00000048273,ENSRNOG00000033348,ENSRNOG00000032656,…
GO:BP	negative regulation of biological process	GO:0048519	1.09727e-05	4.95969	5091	678	254	18529	ENSRNOG00000004870,ENSRNOG00000008911,ENSRNOG00000046309,ENSRNOG00000042460,ENSRNOG00000002548,ENSRNOG00000025823,ENSRNOG00000048636,ENSRNOG00000010076,ENSRNOG00000055049,ENSRNOG00000012235,ENSRNOG00000020729,ENSRNOG00000016119,ENSRNOG00000020129,ENSRNOG00000020193,ENSRNOG00000029141,ENSRNOG00000045831,ENSRNOG00000015982,ENSRNOG00000010238,ENSRNOG00000008182,ENSRNOG00000009848,ENSRNOG00000033090,…
GO:BP	response to wounding	GO:0009611	1.19152e-05	4.9239	475	678	45	18529	ENSRNOG00000011107,ENSRNOG00000016119,ENSRNOG00000020129,ENSRNOG00000054251,ENSRNOG00000006120,ENSRNOG00000028896,ENSRNOG00000004660,ENSRNOG00000015461,ENSRNOG00000012273,ENSRNOG00000025332,ENSRNOG00000058645,ENSRNOG00000004003,ENSRNOG00000000321,ENSRNOG00000033348,ENSRNOG00000013213,ENSRNOG00000001528,ENSRNOG00000059947,ENSRNOG00000017560,ENSRNOG00000043451,ENSRNOG00000008187,ENSRNOG00000017319,…
GO:BP	negative regulation of mitotic sister chromatid segregation	GO:0033048	1.23146e-05	4.90958	38	678	12	18529	ENSRNOG00000015810,ENSRNOG00000003802,ENSRNOG00000018815,ENSRNOG00000058539,ENSRNOG00000013970,ENSRNOG00000013727,ENSRNOG00000005376,ENSRNOG00000029055,ENSRNOG00000032778,ENSRNOG00000009339,ENSRNOG00000011625,ENSRNOG00000007906
GO:BP	cell projection organization	GO:0030030	1.45364e-05	4.83754	1446	678	96	18529	ENSRNOG00000025639,ENSRNOG00000008911,ENSRNOG00000046566,ENSRNOG00000002548,ENSRNOG00000027240,ENSRNOG00000060329,ENSRNOG00000014746,ENSRNOG00000006631,ENSRNOG00000006120,ENSRNOG00000022101,ENSRNOG00000026745,ENSRNOG00000004781,ENSRNOG00000003069,ENSRNOG00000012819,ENSRNOG00000005392,ENSRNOG00000012273,ENSRNOG00000002343,ENSRNOG00000023337,ENSRNOG00000058645,ENSRNOG00000016225,ENSRNOG00000000321,…
GO:BP	kinetochore organization	GO:0051383	1.5455e-05	4.81093	19	678	9	18529	ENSRNOG00000032178,ENSRNOG00000013970,ENSRNOG00000042944,ENSRNOG00000018615,ENSRNOG00000002711,ENSRNOG00000013727,ENSRNOG00000039740,ENSRNOG00000011296,ENSRNOG00000009339
GO:BP	chromosome segregation	GO:0007059	1.83653e-05	4.736	306	678	34	18529	ENSRNOG00000010238,ENSRNOG00000049470,ENSRNOG00000009334,ENSRNOG00000006236,ENSRNOG00000015810,ENSRNOG00000003802,ENSRNOG00000018815,ENSRNOG00000058539,ENSRNOG00000013970,ENSRNOG00000042944,ENSRNOG00000014080,ENSRNOG00000018615,ENSRNOG00000004487,ENSRNOG00000057458,ENSRNOG00000006731,ENSRNOG00000002711,ENSRNOG00000013727,ENSRNOG00000003388,ENSRNOG00000005376,ENSRNOG00000027035,ENSRNOG00000015275,…
GO:BP	positive regulation of multicellular organismal process	GO:0051240	1.92326e-05	4.71596	1791	678	112	18529	ENSRNOG00000025639,ENSRNOG00000046309,ENSRNOG00000042460,ENSRNOG00000015259,ENSRNOG00000020193,ENSRNOG00000015982,ENSRNOG00000036703,ENSRNOG00000009848,ENSRNOG00000054251,ENSRNOG00000006120,ENSRNOG00000022101,ENSRNOG00000015156,ENSRNOG00000013408,ENSRNOG00000026745,ENSRNOG00000003069,ENSRNOG00000012819,ENSRNOG00000015461,ENSRNOG00000015318,ENSRNOG00000049437,ENSRNOG00000005392,ENSRNOG00000012273,…
GO:BP	developmental growth involved in morphogenesis	GO:0060560	1.97369e-05	4.70472	248	678	30	18529	ENSRNOG00000008911,ENSRNOG00000002548,ENSRNOG00000015982,ENSRNOG00000006631,ENSRNOG00000006120,ENSRNOG00000022101,ENSRNOG00000031760,ENSRNOG00000023337,ENSRNOG00000058645,ENSRNOG00000016571,ENSRNOG00000017333,ENSRNOG00000043451,ENSRNOG00000015260,ENSRNOG00000006784,ENSRNOG00000020652,ENSRNOG00000004956,ENSRNOG00000005246,ENSRNOG00000002754,ENSRNOG00000010911,ENSRNOG00000029784,ENSRNOG00000047466,…
GO:BP	plasma membrane bounded cell projection organization	GO:0120036	2.22421e-05	4.65282	1417	678	94	18529	ENSRNOG00000025639,ENSRNOG00000008911,ENSRNOG00000046566,ENSRNOG00000002548,ENSRNOG00000027240,ENSRNOG00000060329,ENSRNOG00000014746,ENSRNOG00000006631,ENSRNOG00000006120,ENSRNOG00000022101,ENSRNOG00000026745,ENSRNOG00000004781,ENSRNOG00000003069,ENSRNOG00000012819,ENSRNOG00000005392,ENSRNOG00000012273,ENSRNOG00000002343,ENSRNOG00000023337,ENSRNOG00000058645,ENSRNOG00000016225,ENSRNOG00000000321,…
GO:BP	positive regulation of molecular function	GO:0044093	2.2558e-05	4.6467	1605	678	103	18529	ENSRNOG00000042460,ENSRNOG00000020129,ENSRNOG00000015982,ENSRNOG00000009848,ENSRNOG00000002369,ENSRNOG00000061857,ENSRNOG00000054251,ENSRNOG00000006120,ENSRNOG00000015156,ENSRNOG00000024728,ENSRNOG00000012819,ENSRNOG00000018198,ENSRNOG00000005392,ENSRNOG00000012049,ENSRNOG00000002728,ENSRNOG00000004841,ENSRNOG00000052745,ENSRNOG00000000321,ENSRNOG00000061238,ENSRNOG00000004578,ENSRNOG00000001128,…
GO:BP	negative regulation of sister chromatid segregation	GO:0033046	2.3759e-05	4.62417	40	678	12	18529	ENSRNOG00000015810,ENSRNOG00000003802,ENSRNOG00000018815,ENSRNOG00000058539,ENSRNOG00000013970,ENSRNOG00000013727,ENSRNOG00000005376,ENSRNOG00000029055,ENSRNOG00000032778,ENSRNOG00000009339,ENSRNOG00000011625,ENSRNOG00000007906
GO:BP	cell division	GO:0051301	3.33568e-05	4.47682	441	678	42	18529	ENSRNOG00000022631,ENSRNOG00000016119,ENSRNOG00000010238,ENSRNOG00000006120,ENSRNOG00000017560,ENSRNOG00000020918,ENSRNOG00000002227,ENSRNOG00000020652,ENSRNOG00000009334,ENSRNOG00000006236,ENSRNOG00000054474,ENSRNOG00000015529,ENSRNOG00000047618,ENSRNOG00000032178,ENSRNOG00000009116,ENSRNOG00000003802,ENSRNOG00000014343,ENSRNOG00000018815,ENSRNOG00000009134,ENSRNOG00000029862,ENSRNOG00000058539,…
GO:BP	positive regulation of cell population proliferation	GO:0008284	3.45187e-05	4.46195	929	678	69	18529	ENSRNOG00000042460,ENSRNOG00000055049,ENSRNOG00000022631,ENSRNOG00000016119,ENSRNOG00000020129,ENSRNOG00000001713,ENSRNOG00000020193,ENSRNOG00000036703,ENSRNOG00000009848,ENSRNOG00000012471,ENSRNOG00000054251,ENSRNOG00000006120,ENSRNOG00000003069,ENSRNOG00000012819,ENSRNOG00000005392,ENSRNOG00000017206,ENSRNOG00000013170,ENSRNOG00000002728,ENSRNOG00000058645,ENSRNOG00000000321,ENSRNOG00000061238,…
GO:BP	regulation of molecular function	GO:0065009	3.49181e-05	4.45695	2745	678	154	18529	ENSRNOG00000005505,ENSRNOG00000054314,ENSRNOG00000038980,ENSRNOG00000042460,ENSRNOG00000012235,ENSRNOG00000020129,ENSRNOG00000015982,ENSRNOG00000009848,ENSRNOG00000002369,ENSRNOG00000061857,ENSRNOG00000054251,ENSRNOG00000006120,ENSRNOG00000015156,ENSRNOG00000004781,ENSRNOG00000024728,ENSRNOG00000028896,ENSRNOG00000004660,ENSRNOG00000012819,ENSRNOG00000015461,ENSRNOG00000015318,ENSRNOG00000018198,…
GO:BP	regulation of plasma membrane bounded cell projection organization	GO:0120035	3.72969e-05	4.42833	687	678	56	18529	ENSRNOG00000025639,ENSRNOG00000008911,ENSRNOG00000027240,ENSRNOG00000006631,ENSRNOG00000022101,ENSRNOG00000026745,ENSRNOG00000004781,ENSRNOG00000003069,ENSRNOG00000012273,ENSRNOG00000023337,ENSRNOG00000000321,ENSRNOG00000009945,ENSRNOG00000004276,ENSRNOG00000015101,ENSRNOG00000013213,ENSRNOG00000016571,ENSRNOG00000001528,ENSRNOG00000017560,ENSRNOG00000017333,ENSRNOG00000043451,ENSRNOG00000024952,…
GO:BP	negative regulation of chromosome segregation	GO:0051985	4.397e-05	4.35684	42	678	12	18529	ENSRNOG00000015810,ENSRNOG00000003802,ENSRNOG00000018815,ENSRNOG00000058539,ENSRNOG00000013970,ENSRNOG00000013727,ENSRNOG00000005376,ENSRNOG00000029055,ENSRNOG00000032778,ENSRNOG00000009339,ENSRNOG00000011625,ENSRNOG00000007906
GO:BP	biological adhesion	GO:0022610	4.60556e-05	4.33672	1233	678	84	18529	ENSRNOG00000002548,ENSRNOG00000010076,ENSRNOG00000060329,ENSRNOG00000016119,ENSRNOG00000020129,ENSRNOG00000036703,ENSRNOG00000009848,ENSRNOG00000006631,ENSRNOG00000022921,ENSRNOG00000012471,ENSRNOG00000038539,ENSRNOG00000005871,ENSRNOG00000006120,ENSRNOG00000015461,ENSRNOG00000031760,ENSRNOG00000012273,ENSRNOG00000013306,ENSRNOG00000058645,ENSRNOG00000004003,ENSRNOG00000000321,ENSRNOG00000001128,…
GO:BP	regulation of biological quality	GO:0065008	4.86645e-05	4.31279	3673	678	193	18529	ENSRNOG00000007477,ENSRNOG00000025639,ENSRNOG00000008001,ENSRNOG00000004870,ENSRNOG00000008911,ENSRNOG00000046309,ENSRNOG00000046566,ENSRNOG00000042460,ENSRNOG00000025823,ENSRNOG00000015259,ENSRNOG00000055049,ENSRNOG00000022919,ENSRNOG00000011107,ENSRNOG00000020729,ENSRNOG00000020129,ENSRNOG00000053231,ENSRNOG00000045831,ENSRNOG00000009848,ENSRNOG00000033090,ENSRNOG00000006631,ENSRNOG00000006120,…
GO:BP	negative regulation of mitotic sister chromatid separation	GO:2000816	5.66261e-05	4.24698	35	678	11	18529	ENSRNOG00000015810,ENSRNOG00000003802,ENSRNOG00000018815,ENSRNOG00000058539,ENSRNOG00000013970,ENSRNOG00000013727,ENSRNOG00000005376,ENSRNOG00000029055,ENSRNOG00000032778,ENSRNOG00000009339,ENSRNOG00000007906
GO:BP	regulation of cell projection organization	GO:0031344	5.84684e-05	4.23308	696	678	56	18529	ENSRNOG00000025639,ENSRNOG00000008911,ENSRNOG00000027240,ENSRNOG00000006631,ENSRNOG00000022101,ENSRNOG00000026745,ENSRNOG00000004781,ENSRNOG00000003069,ENSRNOG00000012273,ENSRNOG00000023337,ENSRNOG00000000321,ENSRNOG00000009945,ENSRNOG00000004276,ENSRNOG00000015101,ENSRNOG00000013213,ENSRNOG00000016571,ENSRNOG00000001528,ENSRNOG00000017560,ENSRNOG00000017333,ENSRNOG00000043451,ENSRNOG00000024952,…
GO:BP	negative regulation of chromosome separation	GO:1905819	7.88623e-05	4.10313	36	678	11	18529	ENSRNOG00000015810,ENSRNOG00000003802,ENSRNOG00000018815,ENSRNOG00000058539,ENSRNOG00000013970,ENSRNOG00000013727,ENSRNOG00000005376,ENSRNOG00000029055,ENSRNOG00000032778,ENSRNOG00000009339,ENSRNOG00000007906
GO:BP	negative regulation of cell adhesion	GO:0007162	9.71701e-05	4.01247	251	678	29	18529	ENSRNOG00000016119,ENSRNOG00000006631,ENSRNOG00000022921,ENSRNOG00000005871,ENSRNOG00000006120,ENSRNOG00000015461,ENSRNOG00000012273,ENSRNOG00000058645,ENSRNOG00000000321,ENSRNOG00000008816,ENSRNOG00000033608,ENSRNOG00000048273,ENSRNOG00000017560,ENSRNOG00000008187,ENSRNOG00000050137,ENSRNOG00000026607,ENSRNOG00000015667,ENSRNOG00000000655,ENSRNOG00000020652,ENSRNOG00000018735,ENSRNOG00000014294,…
GO:BP	enzyme linked receptor protein signaling pathway	GO:0007167	0.0001012	3.99482	858	678	64	18529	ENSRNOG00000009031,ENSRNOG00000022631,ENSRNOG00000020129,ENSRNOG00000001713,ENSRNOG00000020193,ENSRNOG00000008182,ENSRNOG00000033090,ENSRNOG00000022921,ENSRNOG00000049437,ENSRNOG00000018394,ENSRNOG00000005392,ENSRNOG00000017206,ENSRNOG00000025332,ENSRNOG00000013170,ENSRNOG00000002728,ENSRNOG00000052745,ENSRNOG00000004276,ENSRNOG00000008246,ENSRNOG00000049402,ENSRNOG00000048273,ENSRNOG00000013213,…
GO:BP	protein phosphorylation	GO:0006468	0.000112433	3.94911	1807	678	110	18529	ENSRNOG00000004870,ENSRNOG00000042460,ENSRNOG00000027240,ENSRNOG00000009031,ENSRNOG00000018669,ENSRNOG00000015982,ENSRNOG00000009848,ENSRNOG00000012471,ENSRNOG00000018198,ENSRNOG00000012273,ENSRNOG00000025332,ENSRNOG00000002343,ENSRNOG00000002728,ENSRNOG00000052745,ENSRNOG00000004003,ENSRNOG00000000321,ENSRNOG00000008816,ENSRNOG00000007110,ENSRNOG00000049115,ENSRNOG00000020030,ENSRNOG00000015101,…
GO:BP	positive regulation of developmental process	GO:0051094	0.000113494	3.94503	1403	678	91	18529	ENSRNOG00000025639,ENSRNOG00000046309,ENSRNOG00000042460,ENSRNOG00000020193,ENSRNOG00000015982,ENSRNOG00000036703,ENSRNOG00000009848,ENSRNOG00000054251,ENSRNOG00000006120,ENSRNOG00000022101,ENSRNOG00000015156,ENSRNOG00000026745,ENSRNOG00000012819,ENSRNOG00000015461,ENSRNOG00000015318,ENSRNOG00000049437,ENSRNOG00000005392,ENSRNOG00000012273,ENSRNOG00000052376,ENSRNOG00000002728,ENSRNOG00000023337,…
GO:BP	positive regulation of locomotion	GO:0040017	0.000167338	3.77641	554	678	47	18529	ENSRNOG00000015982,ENSRNOG00000036703,ENSRNOG00000006631,ENSRNOG00000012471,ENSRNOG00000038539,ENSRNOG00000054251,ENSRNOG00000017206,ENSRNOG00000012273,ENSRNOG00000023337,ENSRNOG00000052745,ENSRNOG00000008816,ENSRNOG00000004276,ENSRNOG00000033348,ENSRNOG00000001287,ENSRNOG00000017560,ENSRNOG00000005386,ENSRNOG00000000441,ENSRNOG00000016846,ENSRNOG00000006784,ENSRNOG00000026607,ENSRNOG00000002227,…
GO:BP	tube development	GO:0035295	0.000170452	3.7684	1067	678	74	18529	ENSRNOG00000025639,ENSRNOG00000042460,ENSRNOG00000055049,ENSRNOG00000015982,ENSRNOG00000014746,ENSRNOG00000036703,ENSRNOG00000009848,ENSRNOG00000006631,ENSRNOG00000022921,ENSRNOG00000012471,ENSRNOG00000006120,ENSRNOG00000004660,ENSRNOG00000012819,ENSRNOG00000015461,ENSRNOG00000015318,ENSRNOG00000031760,ENSRNOG00000005392,ENSRNOG00000017206,ENSRNOG00000019077,ENSRNOG00000058645,ENSRNOG00000052745,…
GO:BP	negative regulation of mitotic nuclear division	GO:0045839	0.000175655	3.75534	47	678	12	18529	ENSRNOG00000015810,ENSRNOG00000003802,ENSRNOG00000018815,ENSRNOG00000058539,ENSRNOG00000013970,ENSRNOG00000013727,ENSRNOG00000005376,ENSRNOG00000029055,ENSRNOG00000032778,ENSRNOG00000009339,ENSRNOG00000011625,ENSRNOG00000007906
GO:BP	phosphorylation	GO:0016310	0.000181424	3.74131	2244	678	129	18529	ENSRNOG00000004870,ENSRNOG00000042460,ENSRNOG00000027240,ENSRNOG00000009031,ENSRNOG00000016119,ENSRNOG00000053231,ENSRNOG00000018669,ENSRNOG00000015982,ENSRNOG00000009848,ENSRNOG00000012471,ENSRNOG00000050424,ENSRNOG00000018198,ENSRNOG00000012273,ENSRNOG00000025332,ENSRNOG00000002343,ENSRNOG00000002728,ENSRNOG00000004841,ENSRNOG00000052745,ENSRNOG00000004003,ENSRNOG00000000321,ENSRNOG00000008816,…
GO:BP	sister chromatid segregation	GO:0000819	0.000208146	3.68163	174	678	23	18529	ENSRNOG00000010238,ENSRNOG00000009334,ENSRNOG00000006236,ENSRNOG00000015810,ENSRNOG00000003802,ENSRNOG00000018815,ENSRNOG00000058539,ENSRNOG00000013970,ENSRNOG00000014080,ENSRNOG00000004487,ENSRNOG00000002711,ENSRNOG00000013727,ENSRNOG00000005376,ENSRNOG00000027035,ENSRNOG00000039740,ENSRNOG00000029055,ENSRNOG00000032778,ENSRNOG00000013057,ENSRNOG00000009339,ENSRNOG00000005037,ENSRNOG00000038035,…
GO:BP	negative regulation of nuclear division	GO:0051784	0.000217219	3.6631	57	678	13	18529	ENSRNOG00000007002,ENSRNOG00000015810,ENSRNOG00000003802,ENSRNOG00000018815,ENSRNOG00000058539,ENSRNOG00000013970,ENSRNOG00000013727,ENSRNOG00000005376,ENSRNOG00000029055,ENSRNOG00000032778,ENSRNOG00000009339,ENSRNOG00000011625,ENSRNOG00000007906
GO:BP	cell growth	GO:0016049	0.000229595	3.63904	455	678	41	18529	ENSRNOG00000008911,ENSRNOG00000002548,ENSRNOG00000015982,ENSRNOG00000006631,ENSRNOG00000022101,ENSRNOG00000003069,ENSRNOG00000015461,ENSRNOG00000017206,ENSRNOG00000023337,ENSRNOG00000014320,ENSRNOG00000016571,ENSRNOG00000017333,ENSRNOG00000043451,ENSRNOG00000015260,ENSRNOG00000006784,ENSRNOG00000013581,ENSRNOG00000020652,ENSRNOG00000004956,ENSRNOG00000010911,ENSRNOG00000019316,ENSRNOG00000029784,…
GO:BP	neuron projection development	GO:0031175	0.000235489	3.62803	976	678	69	18529	ENSRNOG00000025639,ENSRNOG00000008911,ENSRNOG00000002548,ENSRNOG00000027240,ENSRNOG00000060329,ENSRNOG00000006631,ENSRNOG00000006120,ENSRNOG00000022101,ENSRNOG00000026745,ENSRNOG00000004781,ENSRNOG00000003069,ENSRNOG00000012819,ENSRNOG00000005392,ENSRNOG00000002343,ENSRNOG00000023337,ENSRNOG00000058645,ENSRNOG00000000321,ENSRNOG00000004578,ENSRNOG00000004276,ENSRNOG00000049402,ENSRNOG00000013213,…
GO:BP	negative regulation of cellular component organization	GO:0051129	0.000251658	3.59919	708	678	55	18529	ENSRNOG00000008911,ENSRNOG00000045831,ENSRNOG00000006631,ENSRNOG00000004781,ENSRNOG00000003069,ENSRNOG00000012273,ENSRNOG00000023337,ENSRNOG00000052745,ENSRNOG00000004276,ENSRNOG00000015101,ENSRNOG00000008246,ENSRNOG00000001911,ENSRNOG00000048273,ENSRNOG00000013213,ENSRNOG00000007002,ENSRNOG00000016879,ENSRNOG00000017333,ENSRNOG00000043451,ENSRNOG00000016460,ENSRNOG00000006784,ENSRNOG00000050404,…
GO:BP	spindle assembly checkpoint	GO:0071173	0.000260938	3.58346	32	678	10	18529	ENSRNOG00000015810,ENSRNOG00000018815,ENSRNOG00000058539,ENSRNOG00000013970,ENSRNOG00000013727,ENSRNOG00000005376,ENSRNOG00000029055,ENSRNOG00000032778,ENSRNOG00000009339,ENSRNOG00000007906
GO:BP	spindle checkpoint	GO:0031577	0.000260938	3.58346	32	678	10	18529	ENSRNOG00000015810,ENSRNOG00000018815,ENSRNOG00000058539,ENSRNOG00000013970,ENSRNOG00000013727,ENSRNOG00000005376,ENSRNOG00000029055,ENSRNOG00000032778,ENSRNOG00000009339,ENSRNOG00000007906
GO:BP	mitotic spindle checkpoint	GO:0071174	0.000260938	3.58346	32	678	10	18529	ENSRNOG00000015810,ENSRNOG00000018815,ENSRNOG00000058539,ENSRNOG00000013970,ENSRNOG00000013727,ENSRNOG00000005376,ENSRNOG00000029055,ENSRNOG00000032778,ENSRNOG00000009339,ENSRNOG00000007906
GO:BP	mitotic spindle assembly checkpoint	GO:0007094	0.000260938	3.58346	32	678	10	18529	ENSRNOG00000015810,ENSRNOG00000018815,ENSRNOG00000058539,ENSRNOG00000013970,ENSRNOG00000013727,ENSRNOG00000005376,ENSRNOG00000029055,ENSRNOG00000032778,ENSRNOG00000009339,ENSRNOG00000007906
GO:BP	growth	GO:0040007	0.000269516	3.56941	940	678	67	18529	ENSRNOG00000003998,ENSRNOG00000008911,ENSRNOG00000042460,ENSRNOG00000002548,ENSRNOG00000020729,ENSRNOG00000016119,ENSRNOG00000015982,ENSRNOG00000006631,ENSRNOG00000006120,ENSRNOG00000022101,ENSRNOG00000003069,ENSRNOG00000015461,ENSRNOG00000031760,ENSRNOG00000017206,ENSRNOG00000023337,ENSRNOG00000058645,ENSRNOG00000004003,ENSRNOG00000061238,ENSRNOG00000009945,ENSRNOG00000014320,ENSRNOG00000016571,…
GO:BP	cell adhesion	GO:0007155	0.000272014	3.56541	1222	678	81	18529	ENSRNOG00000002548,ENSRNOG00000010076,ENSRNOG00000060329,ENSRNOG00000016119,ENSRNOG00000020129,ENSRNOG00000036703,ENSRNOG00000009848,ENSRNOG00000006631,ENSRNOG00000022921,ENSRNOG00000012471,ENSRNOG00000005871,ENSRNOG00000006120,ENSRNOG00000015461,ENSRNOG00000031760,ENSRNOG00000012273,ENSRNOG00000013306,ENSRNOG00000058645,ENSRNOG00000004003,ENSRNOG00000000321,ENSRNOG00000001128,ENSRNOG00000008816,…
GO:BP	nervous system development	GO:0007399	0.000296669	3.52773	2286	678	130	18529	ENSRNOG00000025639,ENSRNOG00000008911,ENSRNOG00000042460,ENSRNOG00000002548,ENSRNOG00000027240,ENSRNOG00000055049,ENSRNOG00000011107,ENSRNOG00000022631,ENSRNOG00000060329,ENSRNOG00000050090,ENSRNOG00000015982,ENSRNOG00000014746,ENSRNOG00000036703,ENSRNOG00000002369,ENSRNOG00000006631,ENSRNOG00000006120,ENSRNOG00000022101,ENSRNOG00000015156,ENSRNOG00000003887,ENSRNOG00000026745,ENSRNOG00000004781,…
GO:BP	generation of neurons	GO:0048699	0.000298445	3.52514	1539	678	96	18529	ENSRNOG00000025639,ENSRNOG00000008911,ENSRNOG00000042460,ENSRNOG00000002548,ENSRNOG00000027240,ENSRNOG00000055049,ENSRNOG00000060329,ENSRNOG00000015982,ENSRNOG00000006631,ENSRNOG00000006120,ENSRNOG00000022101,ENSRNOG00000026745,ENSRNOG00000004781,ENSRNOG00000003069,ENSRNOG00000012819,ENSRNOG00000015461,ENSRNOG00000015318,ENSRNOG00000005392,ENSRNOG00000002343,ENSRNOG00000052376,ENSRNOG00000023337,…
GO:BP	microtubule-based process	GO:0007017	0.000338129	3.47092	848	678	62	18529	ENSRNOG00000025639,ENSRNOG00000046566,ENSRNOG00000010238,ENSRNOG00000004781,ENSRNOG00000026226,ENSRNOG00000026162,ENSRNOG00000002343,ENSRNOG00000052745,ENSRNOG00000015101,ENSRNOG00000001911,ENSRNOG00000038600,ENSRNOG00000005615,ENSRNOG00000008775,ENSRNOG00000004482,ENSRNOG00000010911,ENSRNOG00000009334,ENSRNOG00000017291,ENSRNOG00000053334,ENSRNOG00000014973,ENSRNOG00000047618,ENSRNOG00000032178,…
GO:BP	neuron differentiation	GO:0030182	0.000339446	3.46923	1374	678	88	18529	ENSRNOG00000025639,ENSRNOG00000008911,ENSRNOG00000002548,ENSRNOG00000027240,ENSRNOG00000055049,ENSRNOG00000060329,ENSRNOG00000015982,ENSRNOG00000006631,ENSRNOG00000006120,ENSRNOG00000022101,ENSRNOG00000026745,ENSRNOG00000004781,ENSRNOG00000003069,ENSRNOG00000012819,ENSRNOG00000015318,ENSRNOG00000005392,ENSRNOG00000002343,ENSRNOG00000052376,ENSRNOG00000023337,ENSRNOG00000058645,ENSRNOG00000000321,…
GO:BP	regulation of cell development	GO:0060284	0.000346227	3.46064	986	678	69	18529	ENSRNOG00000025639,ENSRNOG00000008911,ENSRNOG00000046309,ENSRNOG00000042460,ENSRNOG00000002548,ENSRNOG00000027240,ENSRNOG00000006631,ENSRNOG00000054251,ENSRNOG00000006120,ENSRNOG00000022101,ENSRNOG00000026745,ENSRNOG00000004781,ENSRNOG00000003069,ENSRNOG00000015461,ENSRNOG00000015318,ENSRNOG00000012273,ENSRNOG00000052376,ENSRNOG00000023337,ENSRNOG00000004003,ENSRNOG00000000321,ENSRNOG00000008012,…
GO:BP	cellular response to chemical stimulus	GO:0070887	0.000354868	3.44993	2914	678	157	18529	ENSRNOG00000046309,ENSRNOG00000042460,ENSRNOG00000048636,ENSRNOG00000055049,ENSRNOG00000022631,ENSRNOG00000020729,ENSRNOG00000001713,ENSRNOG00000020193,ENSRNOG00000018669,ENSRNOG00000008182,ENSRNOG00000009848,ENSRNOG00000033090,ENSRNOG00000002369,ENSRNOG00000012471,ENSRNOG00000005871,ENSRNOG00000061857,ENSRNOG00000020655,ENSRNOG00000006120,ENSRNOG00000026745,ENSRNOG00000015318,ENSRNOG00000049437,…
GO:BP	positive regulation of cellular component movement	GO:0051272	0.0003686	3.43344	551	678	46	18529	ENSRNOG00000015982,ENSRNOG00000036703,ENSRNOG00000006631,ENSRNOG00000012471,ENSRNOG00000038539,ENSRNOG00000054251,ENSRNOG00000017206,ENSRNOG00000012273,ENSRNOG00000023337,ENSRNOG00000052745,ENSRNOG00000008816,ENSRNOG00000004276,ENSRNOG00000033348,ENSRNOG00000001287,ENSRNOG00000017560,ENSRNOG00000005386,ENSRNOG00000000441,ENSRNOG00000016846,ENSRNOG00000006784,ENSRNOG00000026607,ENSRNOG00000002227,…
GO:BP	regulation of leukocyte proliferation	GO:0070663	0.000438441	3.35809	224	678	26	18529	ENSRNOG00000001713,ENSRNOG00000009848,ENSRNOG00000006120,ENSRNOG00000015156,ENSRNOG00000003069,ENSRNOG00000013170,ENSRNOG00000000321,ENSRNOG00000008816,ENSRNOG00000033608,ENSRNOG00000018752,ENSRNOG00000020465,ENSRNOG00000005386,ENSRNOG00000026607,ENSRNOG00000010522,ENSRNOG00000000655,ENSRNOG00000020652,ENSRNOG00000018735,ENSRNOG00000016456,ENSRNOG00000014294,ENSRNOG00000019675,ENSRNOG00000006589,…
GO:BP	positive regulation of cell motility	GO:2000147	0.000476612	3.32183	538	678	45	18529	ENSRNOG00000015982,ENSRNOG00000036703,ENSRNOG00000006631,ENSRNOG00000012471,ENSRNOG00000038539,ENSRNOG00000054251,ENSRNOG00000017206,ENSRNOG00000012273,ENSRNOG00000023337,ENSRNOG00000052745,ENSRNOG00000008816,ENSRNOG00000004276,ENSRNOG00000033348,ENSRNOG00000001287,ENSRNOG00000017560,ENSRNOG00000005386,ENSRNOG00000000441,ENSRNOG00000016846,ENSRNOG00000006784,ENSRNOG00000026607,ENSRNOG00000002227,…
GO:BP	negative regulation of mitotic metaphase/anaphase transition	GO:0045841	0.000496358	3.3042	34	678	10	18529	ENSRNOG00000015810,ENSRNOG00000018815,ENSRNOG00000058539,ENSRNOG00000013970,ENSRNOG00000013727,ENSRNOG00000005376,ENSRNOG00000029055,ENSRNOG00000032778,ENSRNOG00000009339,ENSRNOG00000007906
GO:BP	cell-cell signaling	GO:0007267	0.000508712	3.29353	1429	678	90	18529	ENSRNOG00000008001,ENSRNOG00000008911,ENSRNOG00000038980,ENSRNOG00000046309,ENSRNOG00000042460,ENSRNOG00000002548,ENSRNOG00000016119,ENSRNOG00000020129,ENSRNOG00000029141,ENSRNOG00000015982,ENSRNOG00000002369,ENSRNOG00000006120,ENSRNOG00000015156,ENSRNOG00000003069,ENSRNOG00000004660,ENSRNOG00000012819,ENSRNOG00000015461,ENSRNOG00000020865,ENSRNOG00000003841,ENSRNOG00000012049,ENSRNOG00000009932,…
GO:BP	regulation of cell adhesion	GO:0030155	0.000553899	3.25657	669	678	52	18529	ENSRNOG00000016119,ENSRNOG00000009848,ENSRNOG00000006631,ENSRNOG00000022921,ENSRNOG00000005871,ENSRNOG00000006120,ENSRNOG00000015461,ENSRNOG00000031760,ENSRNOG00000012273,ENSRNOG00000058645,ENSRNOG00000004003,ENSRNOG00000000321,ENSRNOG00000001128,ENSRNOG00000008816,ENSRNOG00000033608,ENSRNOG00000004276,ENSRNOG00000008246,ENSRNOG00000048273,ENSRNOG00000007002,ENSRNOG00000017560,ENSRNOG00000043451,…
GO:BP	cell cycle phase transition	GO:0044770	0.000599779	3.22201	386	678	36	18529	ENSRNOG00000004870,ENSRNOG00000042460,ENSRNOG00000010238,ENSRNOG00000061238,ENSRNOG00000008012,ENSRNOG00000008816,ENSRNOG00000012168,ENSRNOG00000014320,ENSRNOG00000020918,ENSRNOG00000000655,ENSRNOG00000020652,ENSRNOG00000014294,ENSRNOG00000054474,ENSRNOG00000015810,ENSRNOG00000006420,ENSRNOG00000018815,ENSRNOG00000027894,ENSRNOG00000058539,ENSRNOG00000013970,ENSRNOG00000002101,ENSRNOG00000000632,…
GO:BP	cell morphogenesis involved in differentiation	GO:0000904	0.000648876	3.18784	729	678	55	18529	ENSRNOG00000008911,ENSRNOG00000002548,ENSRNOG00000027240,ENSRNOG00000060329,ENSRNOG00000016119,ENSRNOG00000006631,ENSRNOG00000022921,ENSRNOG00000006120,ENSRNOG00000022101,ENSRNOG00000004781,ENSRNOG00000012819,ENSRNOG00000005392,ENSRNOG00000012273,ENSRNOG00000002343,ENSRNOG00000023337,ENSRNOG00000052745,ENSRNOG00000013213,ENSRNOG00000016571,ENSRNOG00000001528,ENSRNOG00000017560,ENSRNOG00000043451,…
GO:BP	urogenital system development	GO:0001655	0.000667797	3.17536	371	678	35	18529	ENSRNOG00000055049,ENSRNOG00000015982,ENSRNOG00000022921,ENSRNOG00000006120,ENSRNOG00000012819,ENSRNOG00000015318,ENSRNOG00000031760,ENSRNOG00000058645,ENSRNOG00000000321,ENSRNOG00000020030,ENSRNOG00000004276,ENSRNOG00000013213,ENSRNOG00000007002,ENSRNOG00000059947,ENSRNOG00000043451,ENSRNOG00000015667,ENSRNOG00000020652,ENSRNOG00000048978,ENSRNOG00000015522,ENSRNOG00000061928,ENSRNOG00000000571,…
GO:BP	negative regulation of metaphase/anaphase transition of cell cycle	GO:1902100	0.000672251	3.17247	35	678	10	18529	ENSRNOG00000015810,ENSRNOG00000018815,ENSRNOG00000058539,ENSRNOG00000013970,ENSRNOG00000013727,ENSRNOG00000005376,ENSRNOG00000029055,ENSRNOG00000032778,ENSRNOG00000009339,ENSRNOG00000007906
GO:BP	regulation of phosphate metabolic process	GO:0019220	0.000684359	3.16472	1675	678	101	18529	ENSRNOG00000005505,ENSRNOG00000042460,ENSRNOG00000027240,ENSRNOG00000012235,ENSRNOG00000016119,ENSRNOG00000015982,ENSRNOG00000009848,ENSRNOG00000012471,ENSRNOG00000012273,ENSRNOG00000025332,ENSRNOG00000002343,ENSRNOG00000002728,ENSRNOG00000004003,ENSRNOG00000000321,ENSRNOG00000008816,ENSRNOG00000007110,ENSRNOG00000020030,ENSRNOG00000008246,ENSRNOG00000030776,ENSRNOG00000018752,ENSRNOG00000013213,…
GO:BP	regulation of phosphorus metabolic process	GO:0051174	0.000703872	3.15251	1676	678	101	18529	ENSRNOG00000005505,ENSRNOG00000042460,ENSRNOG00000027240,ENSRNOG00000012235,ENSRNOG00000016119,ENSRNOG00000015982,ENSRNOG00000009848,ENSRNOG00000012471,ENSRNOG00000012273,ENSRNOG00000025332,ENSRNOG00000002343,ENSRNOG00000002728,ENSRNOG00000004003,ENSRNOG00000000321,ENSRNOG00000008816,ENSRNOG00000007110,ENSRNOG00000020030,ENSRNOG00000008246,ENSRNOG00000030776,ENSRNOG00000018752,ENSRNOG00000013213,…
GO:BP	regulation of transferase activity	GO:0051338	0.000741363	3.12997	887	678	63	18529	ENSRNOG00000042460,ENSRNOG00000015982,ENSRNOG00000009848,ENSRNOG00000002343,ENSRNOG00000002728,ENSRNOG00000004003,ENSRNOG00000000321,ENSRNOG00000013213,ENSRNOG00000005620,ENSRNOG00000032656,ENSRNOG00000016571,ENSRNOG00000005615,ENSRNOG00000005506,ENSRNOG00000020465,ENSRNOG00000013793,ENSRNOG00000008187,ENSRNOG00000017319,ENSRNOG00000020918,ENSRNOG00000005386,ENSRNOG00000016460,ENSRNOG00000015260,…
GO:BP	regulation of nervous system development	GO:0051960	0.000819832	3.08628	969	678	67	18529	ENSRNOG00000025639,ENSRNOG00000008911,ENSRNOG00000042460,ENSRNOG00000002548,ENSRNOG00000027240,ENSRNOG00000036703,ENSRNOG00000006631,ENSRNOG00000006120,ENSRNOG00000022101,ENSRNOG00000026745,ENSRNOG00000004781,ENSRNOG00000003069,ENSRNOG00000015461,ENSRNOG00000015318,ENSRNOG00000052376,ENSRNOG00000023337,ENSRNOG00000004003,ENSRNOG00000000321,ENSRNOG00000004276,ENSRNOG00000049402,ENSRNOG00000018752,…
GO:BP	kidney development	GO:0001822	0.00083577	3.07791	309	678	31	18529	ENSRNOG00000055049,ENSRNOG00000015982,ENSRNOG00000022921,ENSRNOG00000006120,ENSRNOG00000012819,ENSRNOG00000015318,ENSRNOG00000031760,ENSRNOG00000000321,ENSRNOG00000020030,ENSRNOG00000004276,ENSRNOG00000013213,ENSRNOG00000007002,ENSRNOG00000059947,ENSRNOG00000043451,ENSRNOG00000015667,ENSRNOG00000020652,ENSRNOG00000048978,ENSRNOG00000015522,ENSRNOG00000061928,ENSRNOG00000047466,ENSRNOG00000001312,…
GO:BP	centromere complex assembly	GO:0034508	0.000859321	3.06584	28	678	9	18529	ENSRNOG00000033335,ENSRNOG00000032178,ENSRNOG00000009116,ENSRNOG00000042944,ENSRNOG00000018615,ENSRNOG00000057458,ENSRNOG00000039740,ENSRNOG00000011296,ENSRNOG00000009339
GO:BP	regulation of protein kinase activity	GO:0045859	0.000880213	3.05541	698	678	53	18529	ENSRNOG00000042460,ENSRNOG00000015982,ENSRNOG00000009848,ENSRNOG00000002343,ENSRNOG00000002728,ENSRNOG00000004003,ENSRNOG00000000321,ENSRNOG00000013213,ENSRNOG00000005620,ENSRNOG00000032656,ENSRNOG00000016571,ENSRNOG00000005615,ENSRNOG00000005506,ENSRNOG00000020465,ENSRNOG00000013793,ENSRNOG00000008187,ENSRNOG00000020918,ENSRNOG00000005386,ENSRNOG00000016460,ENSRNOG00000015260,ENSRNOG00000014828,…
GO:BP	negative regulation of cell migration	GO:0030336	0.000915607	3.03829	263	678	28	18529	ENSRNOG00000002548,ENSRNOG00000015982,ENSRNOG00000006120,ENSRNOG00000017206,ENSRNOG00000023337,ENSRNOG00000004003,ENSRNOG00000008246,ENSRNOG00000049402,ENSRNOG00000048273,ENSRNOG00000032656,ENSRNOG00000005615,ENSRNOG00000016879,ENSRNOG00000020652,ENSRNOG00000018735,ENSRNOG00000016456,ENSRNOG00000056837,ENSRNOG00000043044,ENSRNOG00000056940,ENSRNOG00000006589,ENSRNOG00000000697,ENSRNOG00000001414,…
GO:BP	positive regulation of cell migration	GO:0030335	0.00098251	3.00766	516	678	43	18529	ENSRNOG00000015982,ENSRNOG00000036703,ENSRNOG00000006631,ENSRNOG00000012471,ENSRNOG00000038539,ENSRNOG00000054251,ENSRNOG00000017206,ENSRNOG00000012273,ENSRNOG00000023337,ENSRNOG00000052745,ENSRNOG00000008816,ENSRNOG00000004276,ENSRNOG00000001287,ENSRNOG00000017560,ENSRNOG00000005386,ENSRNOG00000000441,ENSRNOG00000016846,ENSRNOG00000006784,ENSRNOG00000026607,ENSRNOG00000002227,ENSRNOG00000000655,…
GO:BP	mitotic cell cycle phase transition	GO:0044772	0.000993263	3.00294	344	678	33	18529	ENSRNOG00000042460,ENSRNOG00000010238,ENSRNOG00000061238,ENSRNOG00000008012,ENSRNOG00000008816,ENSRNOG00000012168,ENSRNOG00000014320,ENSRNOG00000020918,ENSRNOG00000020652,ENSRNOG00000014294,ENSRNOG00000054474,ENSRNOG00000015810,ENSRNOG00000006420,ENSRNOG00000018815,ENSRNOG00000027894,ENSRNOG00000058539,ENSRNOG00000013970,ENSRNOG00000002101,ENSRNOG00000000632,ENSRNOG00000013727,ENSRNOG00000003388,…
GO:BP	negative regulation of cell cycle process	GO:0010948	0.00109365	2.96112	205	678	24	18529	ENSRNOG00000042460,ENSRNOG00000010238,ENSRNOG00000008816,ENSRNOG00000001287,ENSRNOG00000007002,ENSRNOG00000020918,ENSRNOG00000015810,ENSRNOG00000006589,ENSRNOG00000003802,ENSRNOG00000006420,ENSRNOG00000018815,ENSRNOG00000058539,ENSRNOG00000013970,ENSRNOG00000004487,ENSRNOG00000000632,ENSRNOG00000013727,ENSRNOG00000005376,ENSRNOG00000029055,ENSRNOG00000032778,ENSRNOG00000009339,ENSRNOG00000004195,…
GO:BP	mitotic nuclear division	GO:0140014	0.00110483	2.9567	250	678	27	18529	ENSRNOG00000010238,ENSRNOG00000002728,ENSRNOG00000020652,ENSRNOG00000009334,ENSRNOG00000006236,ENSRNOG00000015810,ENSRNOG00000003802,ENSRNOG00000018815,ENSRNOG00000058539,ENSRNOG00000013970,ENSRNOG00000014080,ENSRNOG00000004487,ENSRNOG00000057713,ENSRNOG00000002711,ENSRNOG00000004479,ENSRNOG00000013727,ENSRNOG00000005376,ENSRNOG00000027035,ENSRNOG00000039740,ENSRNOG00000029055,ENSRNOG00000032778,…
GO:BP	regulation of neurogenesis	GO:0050767	0.00115671	2.93678	859	678	61	18529	ENSRNOG00000025639,ENSRNOG00000008911,ENSRNOG00000042460,ENSRNOG00000002548,ENSRNOG00000027240,ENSRNOG00000006631,ENSRNOG00000006120,ENSRNOG00000022101,ENSRNOG00000026745,ENSRNOG00000004781,ENSRNOG00000003069,ENSRNOG00000015461,ENSRNOG00000015318,ENSRNOG00000052376,ENSRNOG00000023337,ENSRNOG00000004003,ENSRNOG00000000321,ENSRNOG00000004276,ENSRNOG00000049402,ENSRNOG00000018752,ENSRNOG00000013213,…
GO:BP	negative regulation of cellular component movement	GO:0051271	0.00118686	2.9256	314	678	31	18529	ENSRNOG00000002548,ENSRNOG00000015982,ENSRNOG00000006631,ENSRNOG00000006120,ENSRNOG00000017206,ENSRNOG00000023337,ENSRNOG00000004003,ENSRNOG00000008246,ENSRNOG00000049402,ENSRNOG00000048273,ENSRNOG00000032656,ENSRNOG00000005615,ENSRNOG00000016879,ENSRNOG00000006784,ENSRNOG00000056756,ENSRNOG00000020652,ENSRNOG00000018735,ENSRNOG00000016456,ENSRNOG00000056837,ENSRNOG00000043044,ENSRNOG00000056940,…
GO:BP	nuclear chromosome segregation	GO:0098813	0.00119608	2.92224	251	678	27	18529	ENSRNOG00000010238,ENSRNOG00000049470,ENSRNOG00000009334,ENSRNOG00000006236,ENSRNOG00000015810,ENSRNOG00000003802,ENSRNOG00000018815,ENSRNOG00000058539,ENSRNOG00000013970,ENSRNOG00000014080,ENSRNOG00000004487,ENSRNOG00000002711,ENSRNOG00000013727,ENSRNOG00000003388,ENSRNOG00000005376,ENSRNOG00000027035,ENSRNOG00000039740,ENSRNOG00000060100,ENSRNOG00000029055,ENSRNOG00000032778,ENSRNOG00000013057,…
GO:BP	positive regulation of cell development	GO:0010720	0.00130452	2.88455	576	678	46	18529	ENSRNOG00000046309,ENSRNOG00000054251,ENSRNOG00000006120,ENSRNOG00000022101,ENSRNOG00000026745,ENSRNOG00000015461,ENSRNOG00000015318,ENSRNOG00000012273,ENSRNOG00000052376,ENSRNOG00000023337,ENSRNOG00000000321,ENSRNOG00000008012,ENSRNOG00000004276,ENSRNOG00000049402,ENSRNOG00000018752,ENSRNOG00000013213,ENSRNOG00000016571,ENSRNOG00000001287,ENSRNOG00000007002,ENSRNOG00000017560,ENSRNOG00000017333,…
GO:BP	regulation of chromosome segregation	GO:0051983	0.00138885	2.85735	100	678	16	18529	ENSRNOG00000009334,ENSRNOG00000015810,ENSRNOG00000003802,ENSRNOG00000018815,ENSRNOG00000058539,ENSRNOG00000013970,ENSRNOG00000004487,ENSRNOG00000013727,ENSRNOG00000005376,ENSRNOG00000027035,ENSRNOG00000029055,ENSRNOG00000032778,ENSRNOG00000009339,ENSRNOG00000005907,ENSRNOG00000011625,ENSRNOG00000007906
GO:BP	positive regulation of cell differentiation	GO:0045597	0.00142034	2.84761	984	678	67	18529	ENSRNOG00000046309,ENSRNOG00000020193,ENSRNOG00000009848,ENSRNOG00000054251,ENSRNOG00000006120,ENSRNOG00000022101,ENSRNOG00000026745,ENSRNOG00000012819,ENSRNOG00000015461,ENSRNOG00000015318,ENSRNOG00000049437,ENSRNOG00000012273,ENSRNOG00000052376,ENSRNOG00000002728,ENSRNOG00000023337,ENSRNOG00000004003,ENSRNOG00000000321,ENSRNOG00000061238,ENSRNOG00000004578,ENSRNOG00000001128,ENSRNOG00000008012,…
GO:BP	neuron development	GO:0048666	0.00167407	2.77623	1111	678	73	18529	ENSRNOG00000025639,ENSRNOG00000008911,ENSRNOG00000002548,ENSRNOG00000027240,ENSRNOG00000060329,ENSRNOG00000006631,ENSRNOG00000006120,ENSRNOG00000022101,ENSRNOG00000026745,ENSRNOG00000004781,ENSRNOG00000003069,ENSRNOG00000012819,ENSRNOG00000005392,ENSRNOG00000002343,ENSRNOG00000023337,ENSRNOG00000058645,ENSRNOG00000000321,ENSRNOG00000004578,ENSRNOG00000004276,ENSRNOG00000049402,ENSRNOG00000013213,…
GO:BP	regulation of catalytic activity	GO:0050790	0.00177109	2.75176	2088	678	118	18529	ENSRNOG00000005505,ENSRNOG00000042460,ENSRNOG00000012235,ENSRNOG00000020129,ENSRNOG00000015982,ENSRNOG00000009848,ENSRNOG00000002369,ENSRNOG00000061857,ENSRNOG00000054251,ENSRNOG00000024728,ENSRNOG00000028896,ENSRNOG00000012819,ENSRNOG00000015461,ENSRNOG00000018198,ENSRNOG00000005392,ENSRNOG00000025332,ENSRNOG00000012049,ENSRNOG00000002343,ENSRNOG00000002728,ENSRNOG00000004003,ENSRNOG00000000321,…
GO:BP	regulation of protein phosphorylation	GO:0001932	0.00177592	2.75058	1364	678	85	18529	ENSRNOG00000042460,ENSRNOG00000027240,ENSRNOG00000015982,ENSRNOG00000009848,ENSRNOG00000012471,ENSRNOG00000012273,ENSRNOG00000025332,ENSRNOG00000002343,ENSRNOG00000002728,ENSRNOG00000004003,ENSRNOG00000000321,ENSRNOG00000008816,ENSRNOG00000007110,ENSRNOG00000020030,ENSRNOG00000008246,ENSRNOG00000018752,ENSRNOG00000013213,ENSRNOG00000005620,ENSRNOG00000014320,ENSRNOG00000032656,ENSRNOG00000016571,…
GO:BP	regulation of animal organ morphogenesis	GO:2000027	0.00180544	2.74342	196	678	23	18529	ENSRNOG00000042460,ENSRNOG00000020193,ENSRNOG00000015982,ENSRNOG00000006120,ENSRNOG00000008336,ENSRNOG00000004660,ENSRNOG00000012819,ENSRNOG00000005392,ENSRNOG00000004578,ENSRNOG00000007110,ENSRNOG00000007002,ENSRNOG00000017560,ENSRNOG00000050137,ENSRNOG00000020652,ENSRNOG00000013474,ENSRNOG00000015522,ENSRNOG00000056940,ENSRNOG00000047466,ENSRNOG00000021962,ENSRNOG00000001312,ENSRNOG00000018841,…
GO:BP	negative regulation of developmental process	GO:0051093	0.00187221	2.72765	1012	678	68	18529	ENSRNOG00000008911,ENSRNOG00000046309,ENSRNOG00000042460,ENSRNOG00000002548,ENSRNOG00000020729,ENSRNOG00000016119,ENSRNOG00000020129,ENSRNOG00000015982,ENSRNOG00000009848,ENSRNOG00000006631,ENSRNOG00000012471,ENSRNOG00000006120,ENSRNOG00000008336,ENSRNOG00000004781,ENSRNOG00000003069,ENSRNOG00000005392,ENSRNOG00000017206,ENSRNOG00000012273,ENSRNOG00000023337,ENSRNOG00000004003,ENSRNOG00000000321,…
GO:BP	regulation of protein modification process	GO:0031399	0.00188706	2.72422	1756	678	103	18529	ENSRNOG00000005505,ENSRNOG00000042460,ENSRNOG00000027240,ENSRNOG00000012235,ENSRNOG00000029141,ENSRNOG00000015982,ENSRNOG00000009848,ENSRNOG00000012471,ENSRNOG00000012273,ENSRNOG00000025332,ENSRNOG00000002343,ENSRNOG00000002728,ENSRNOG00000004003,ENSRNOG00000000321,ENSRNOG00000008816,ENSRNOG00000007110,ENSRNOG00000020030,ENSRNOG00000008246,ENSRNOG00000018752,ENSRNOG00000013213,ENSRNOG00000005620,…
GO:BP	regulation of phosphorylation	GO:0042325	0.00197245	2.70499	1496	678	91	18529	ENSRNOG00000042460,ENSRNOG00000027240,ENSRNOG00000016119,ENSRNOG00000015982,ENSRNOG00000009848,ENSRNOG00000012471,ENSRNOG00000012273,ENSRNOG00000025332,ENSRNOG00000002343,ENSRNOG00000002728,ENSRNOG00000004003,ENSRNOG00000000321,ENSRNOG00000008816,ENSRNOG00000007110,ENSRNOG00000020030,ENSRNOG00000008246,ENSRNOG00000018752,ENSRNOG00000013213,ENSRNOG00000005620,ENSRNOG00000014320,ENSRNOG00000032656,…
GO:BP	phosphate-containing compound metabolic process	GO:0006796	0.00199066	2.701	3019	678	158	18529	ENSRNOG00000005505,ENSRNOG00000004870,ENSRNOG00000042460,ENSRNOG00000027240,ENSRNOG00000009031,ENSRNOG00000012235,ENSRNOG00000016119,ENSRNOG00000053231,ENSRNOG00000018669,ENSRNOG00000015982,ENSRNOG00000009848,ENSRNOG00000012471,ENSRNOG00000050424,ENSRNOG00000026745,ENSRNOG00000017114,ENSRNOG00000018198,ENSRNOG00000012273,ENSRNOG00000025332,ENSRNOG00000002343,ENSRNOG00000002728,ENSRNOG00000004841,…
GO:BP	renal system development	GO:0072001	0.00204321	2.68969	322	678	31	18529	ENSRNOG00000055049,ENSRNOG00000015982,ENSRNOG00000022921,ENSRNOG00000006120,ENSRNOG00000012819,ENSRNOG00000015318,ENSRNOG00000031760,ENSRNOG00000000321,ENSRNOG00000020030,ENSRNOG00000004276,ENSRNOG00000013213,ENSRNOG00000007002,ENSRNOG00000059947,ENSRNOG00000043451,ENSRNOG00000015667,ENSRNOG00000020652,ENSRNOG00000048978,ENSRNOG00000015522,ENSRNOG00000061928,ENSRNOG00000047466,ENSRNOG00000001312,…
GO:BP	chemotaxis	GO:0006935	0.00205274	2.68767	567	678	45	18529	ENSRNOG00000008911,ENSRNOG00000060329,ENSRNOG00000006631,ENSRNOG00000012471,ENSRNOG00000006120,ENSRNOG00000004781,ENSRNOG00000012819,ENSRNOG00000005392,ENSRNOG00000023337,ENSRNOG00000052745,ENSRNOG00000049115,ENSRNOG00000049402,ENSRNOG00000013213,ENSRNOG00000001528,ENSRNOG00000005506,ENSRNOG00000017560,ENSRNOG00000043451,ENSRNOG00000000441,ENSRNOG00000006784,ENSRNOG00000026607,ENSRNOG00000002227,…
GO:BP	negative regulation of cell cycle	GO:0045786	0.0020981	2.67817	424	678	37	18529	ENSRNOG00000042460,ENSRNOG00000010238,ENSRNOG00000061238,ENSRNOG00000008816,ENSRNOG00000014320,ENSRNOG00000001287,ENSRNOG00000005615,ENSRNOG00000007002,ENSRNOG00000020918,ENSRNOG00000002525,ENSRNOG00000020652,ENSRNOG00000015810,ENSRNOG00000006589,ENSRNOG00000003802,ENSRNOG00000006420,ENSRNOG00000018815,ENSRNOG00000018782,ENSRNOG00000058539,ENSRNOG00000013970,ENSRNOG00000004487,ENSRNOG00000006198,…
GO:BP	positive regulation of nervous system development	GO:0051962	0.00215365	2.66683	568	678	45	18529	ENSRNOG00000036703,ENSRNOG00000006120,ENSRNOG00000022101,ENSRNOG00000026745,ENSRNOG00000015461,ENSRNOG00000015318,ENSRNOG00000052376,ENSRNOG00000023337,ENSRNOG00000000321,ENSRNOG00000004276,ENSRNOG00000049402,ENSRNOG00000018752,ENSRNOG00000013213,ENSRNOG00000016571,ENSRNOG00000001287,ENSRNOG00000007002,ENSRNOG00000017560,ENSRNOG00000017333,ENSRNOG00000015260,ENSRNOG00000002227,ENSRNOG00000020652,…
GO:BP	taxis	GO:0042330	0.00215365	2.66683	568	678	45	18529	ENSRNOG00000008911,ENSRNOG00000060329,ENSRNOG00000006631,ENSRNOG00000012471,ENSRNOG00000006120,ENSRNOG00000004781,ENSRNOG00000012819,ENSRNOG00000005392,ENSRNOG00000023337,ENSRNOG00000052745,ENSRNOG00000049115,ENSRNOG00000049402,ENSRNOG00000013213,ENSRNOG00000001528,ENSRNOG00000005506,ENSRNOG00000017560,ENSRNOG00000043451,ENSRNOG00000000441,ENSRNOG00000006784,ENSRNOG00000026607,ENSRNOG00000002227,…
GO:BP	regulation of cell morphogenesis	GO:0022604	0.00235169	2.62862	479	678	40	18529	ENSRNOG00000008911,ENSRNOG00000027240,ENSRNOG00000006631,ENSRNOG00000022101,ENSRNOG00000012273,ENSRNOG00000023337,ENSRNOG00000013213,ENSRNOG00000016571,ENSRNOG00000017560,ENSRNOG00000017333,ENSRNOG00000043451,ENSRNOG00000015260,ENSRNOG00000006784,ENSRNOG00000002227,ENSRNOG00000055305,ENSRNOG00000011245,ENSRNOG00000052204,ENSRNOG00000010161,ENSRNOG00000042607,ENSRNOG00000017445,ENSRNOG00000029784,…
GO:BP	regulation of canonical Wnt signaling pathway	GO:0060828	0.00237486	2.62436	229	678	25	18529	ENSRNOG00000008911,ENSRNOG00000038980,ENSRNOG00000002548,ENSRNOG00000016119,ENSRNOG00000020129,ENSRNOG00000015982,ENSRNOG00000006120,ENSRNOG00000004660,ENSRNOG00000012049,ENSRNOG00000061238,ENSRNOG00000004578,ENSRNOG00000007110,ENSRNOG00000017560,ENSRNOG00000020652,ENSRNOG00000048978,ENSRNOG00000004482,ENSRNOG00000010649,ENSRNOG00000009134,ENSRNOG00000009870,ENSRNOG00000012730,ENSRNOG00000000614,…
GO:BP	supramolecular fiber organization	GO:0097435	0.00251001	2.60032	684	678	51	18529	ENSRNOG00000025639,ENSRNOG00000010076,ENSRNOG00000045831,ENSRNOG00000015982,ENSRNOG00000000563,ENSRNOG00000006120,ENSRNOG00000031760,ENSRNOG00000026226,ENSRNOG00000012273,ENSRNOG00000008680,ENSRNOG00000052745,ENSRNOG00000009945,ENSRNOG00000013720,ENSRNOG00000008246,ENSRNOG00000001911,ENSRNOG00000005506,ENSRNOG00000020465,ENSRNOG00000016460,ENSRNOG00000011245,ENSRNOG00000056756,ENSRNOG00000054959,…
GO:BP	regulation of MAP kinase activity	GO:0043405	0.00260291	2.58454	293	678	29	18529	ENSRNOG00000002343,ENSRNOG00000004003,ENSRNOG00000000321,ENSRNOG00000013213,ENSRNOG00000005615,ENSRNOG00000005506,ENSRNOG00000005386,ENSRNOG00000015260,ENSRNOG00000014828,ENSRNOG00000002227,ENSRNOG00000030091,ENSRNOG00000010522,ENSRNOG00000000655,ENSRNOG00000010977,ENSRNOG00000020652,ENSRNOG00000018735,ENSRNOG00000014294,ENSRNOG00000006589,ENSRNOG00000029784,ENSRNOG00000027894,ENSRNOG00000012422,…
GO:BP	regulation of neuron differentiation	GO:0045664	0.00285321	2.54467	687	678	51	18529	ENSRNOG00000025639,ENSRNOG00000008911,ENSRNOG00000027240,ENSRNOG00000006631,ENSRNOG00000006120,ENSRNOG00000022101,ENSRNOG00000026745,ENSRNOG00000004781,ENSRNOG00000003069,ENSRNOG00000015318,ENSRNOG00000052376,ENSRNOG00000023337,ENSRNOG00000000321,ENSRNOG00000004276,ENSRNOG00000049402,ENSRNOG00000013213,ENSRNOG00000016571,ENSRNOG00000017560,ENSRNOG00000017333,ENSRNOG00000043451,ENSRNOG00000015260,…
GO:BP	phosphorus metabolic process	GO:0006793	0.00297519	2.52649	3039	678	158	18529	ENSRNOG00000005505,ENSRNOG00000004870,ENSRNOG00000042460,ENSRNOG00000027240,ENSRNOG00000009031,ENSRNOG00000012235,ENSRNOG00000016119,ENSRNOG00000053231,ENSRNOG00000018669,ENSRNOG00000015982,ENSRNOG00000009848,ENSRNOG00000012471,ENSRNOG00000050424,ENSRNOG00000026745,ENSRNOG00000017114,ENSRNOG00000018198,ENSRNOG00000012273,ENSRNOG00000025332,ENSRNOG00000002343,ENSRNOG00000002728,ENSRNOG00000004841,…
GO:BP	regulation of cell death	GO:0010941	0.00299602	2.52345	1576	678	94	18529	ENSRNOG00000004870,ENSRNOG00000008911,ENSRNOG00000042460,ENSRNOG00000048636,ENSRNOG00000055049,ENSRNOG00000053231,ENSRNOG00000015982,ENSRNOG00000054251,ENSRNOG00000006120,ENSRNOG00000015156,ENSRNOG00000013408,ENSRNOG00000003069,ENSRNOG00000012819,ENSRNOG00000018198,ENSRNOG00000005392,ENSRNOG00000012049,ENSRNOG00000002728,ENSRNOG00000052745,ENSRNOG00000000321,ENSRNOG00000061238,ENSRNOG00000008012,…
GO:BP	anatomical structure formation involved in morphogenesis	GO:0048646	0.00310553	2.50786	1109	678	72	18529	ENSRNOG00000025639,ENSRNOG00000042460,ENSRNOG00000025823,ENSRNOG00000027240,ENSRNOG00000055049,ENSRNOG00000016119,ENSRNOG00000045831,ENSRNOG00000015982,ENSRNOG00000036703,ENSRNOG00000009848,ENSRNOG00000006631,ENSRNOG00000012471,ENSRNOG00000006120,ENSRNOG00000004660,ENSRNOG00000012819,ENSRNOG00000015318,ENSRNOG00000031760,ENSRNOG00000020579,ENSRNOG00000005392,ENSRNOG00000025332,ENSRNOG00000012049,…
GO:BP	negative regulation of multicellular organismal process	GO:0051241	0.00327307	2.48504	1236	678	78	18529	ENSRNOG00000008911,ENSRNOG00000046309,ENSRNOG00000042460,ENSRNOG00000002548,ENSRNOG00000020729,ENSRNOG00000016119,ENSRNOG00000020129,ENSRNOG00000015982,ENSRNOG00000006631,ENSRNOG00000012471,ENSRNOG00000006120,ENSRNOG00000008336,ENSRNOG00000004781,ENSRNOG00000003069,ENSRNOG00000015461,ENSRNOG00000005392,ENSRNOG00000017206,ENSRNOG00000023337,ENSRNOG00000004003,ENSRNOG00000000321,ENSRNOG00000061238,…
GO:BP	negative regulation of locomotion	GO:0040013	0.00334541	2.47555	313	678	30	18529	ENSRNOG00000002548,ENSRNOG00000015982,ENSRNOG00000006631,ENSRNOG00000006120,ENSRNOG00000017206,ENSRNOG00000023337,ENSRNOG00000004003,ENSRNOG00000008246,ENSRNOG00000049402,ENSRNOG00000048273,ENSRNOG00000032656,ENSRNOG00000005615,ENSRNOG00000016879,ENSRNOG00000006784,ENSRNOG00000020652,ENSRNOG00000018735,ENSRNOG00000016456,ENSRNOG00000056837,ENSRNOG00000043044,ENSRNOG00000056940,ENSRNOG00000006589,…
GO:BP	positive regulation of cellular component organization	GO:0051130	0.00344995	2.46219	1133	678	73	18529	ENSRNOG00000053231,ENSRNOG00000029141,ENSRNOG00000015982,ENSRNOG00000054251,ENSRNOG00000022101,ENSRNOG00000026745,ENSRNOG00000031760,ENSRNOG00000002728,ENSRNOG00000052745,ENSRNOG00000000321,ENSRNOG00000061238,ENSRNOG00000008012,ENSRNOG00000004276,ENSRNOG00000008246,ENSRNOG00000013213,ENSRNOG00000016571,ENSRNOG00000007002,ENSRNOG00000005506,ENSRNOG00000059947,ENSRNOG00000017560,ENSRNOG00000017333,…
GO:BP	negative regulation of cell motility	GO:2000146	0.00346931	2.45976	281	678	28	18529	ENSRNOG00000002548,ENSRNOG00000015982,ENSRNOG00000006120,ENSRNOG00000017206,ENSRNOG00000023337,ENSRNOG00000004003,ENSRNOG00000008246,ENSRNOG00000049402,ENSRNOG00000048273,ENSRNOG00000032656,ENSRNOG00000005615,ENSRNOG00000016879,ENSRNOG00000020652,ENSRNOG00000018735,ENSRNOG00000016456,ENSRNOG00000056837,ENSRNOG00000043044,ENSRNOG00000056940,ENSRNOG00000006589,ENSRNOG00000000697,ENSRNOG00000001414,…
GO:BP	cellular component morphogenesis	GO:0032989	0.00351646	2.45389	750	678	54	18529	ENSRNOG00000008911,ENSRNOG00000002548,ENSRNOG00000027240,ENSRNOG00000060329,ENSRNOG00000045831,ENSRNOG00000006631,ENSRNOG00000006120,ENSRNOG00000022101,ENSRNOG00000004781,ENSRNOG00000012819,ENSRNOG00000005392,ENSRNOG00000002343,ENSRNOG00000023337,ENSRNOG00000049402,ENSRNOG00000013213,ENSRNOG00000016571,ENSRNOG00000001528,ENSRNOG00000017560,ENSRNOG00000017333,ENSRNOG00000043451,ENSRNOG00000015260,…
GO:BP	microtubule cytoskeleton organization involved in mitosis	GO:1902850	0.00358109	2.44599	133	678	18	18529	ENSRNOG00000010238,ENSRNOG00000032178,ENSRNOG00000018815,ENSRNOG00000058539,ENSRNOG00000014080,ENSRNOG00000018615,ENSRNOG00000004487,ENSRNOG00000006731,ENSRNOG00000002711,ENSRNOG00000049708,ENSRNOG00000004479,ENSRNOG00000013727,ENSRNOG00000005376,ENSRNOG00000012865,ENSRNOG00000013057,ENSRNOG00000009339,ENSRNOG00000038035,ENSRNOG00000042729
GO:BP	regulation of neuron projection development	GO:0010975	0.00368165	2.43396	524	678	42	18529	ENSRNOG00000025639,ENSRNOG00000008911,ENSRNOG00000027240,ENSRNOG00000006631,ENSRNOG00000022101,ENSRNOG00000026745,ENSRNOG00000004781,ENSRNOG00000003069,ENSRNOG00000023337,ENSRNOG00000000321,ENSRNOG00000004276,ENSRNOG00000013213,ENSRNOG00000016571,ENSRNOG00000017560,ENSRNOG00000017333,ENSRNOG00000043451,ENSRNOG00000015260,ENSRNOG00000006784,ENSRNOG00000052204,ENSRNOG00000011150,ENSRNOG00000006589,…
GO:BP	cell projection morphogenesis	GO:0048858	0.00371934	2.42953	636	678	48	18529	ENSRNOG00000008911,ENSRNOG00000002548,ENSRNOG00000027240,ENSRNOG00000060329,ENSRNOG00000006631,ENSRNOG00000006120,ENSRNOG00000022101,ENSRNOG00000004781,ENSRNOG00000012819,ENSRNOG00000005392,ENSRNOG00000002343,ENSRNOG00000023337,ENSRNOG00000049402,ENSRNOG00000013213,ENSRNOG00000016571,ENSRNOG00000001528,ENSRNOG00000017560,ENSRNOG00000017333,ENSRNOG00000043451,ENSRNOG00000015260,ENSRNOG00000006784,…
GO:BP	wound healing	GO:0042060	0.00372382	2.42901	348	678	32	18529	ENSRNOG00000016119,ENSRNOG00000020129,ENSRNOG00000054251,ENSRNOG00000006120,ENSRNOG00000004660,ENSRNOG00000015461,ENSRNOG00000012273,ENSRNOG00000025332,ENSRNOG00000058645,ENSRNOG00000004003,ENSRNOG00000033348,ENSRNOG00000059947,ENSRNOG00000008187,ENSRNOG00000017319,ENSRNOG00000050137,ENSRNOG00000010522,ENSRNOG00000020652,ENSRNOG00000019018,ENSRNOG00000028638,ENSRNOG00000014294,ENSRNOG00000043044,…
GO:BP	regulation of cellular protein metabolic process	GO:0032268	0.00380873	2.41922	2534	678	136	18529	ENSRNOG00000005505,ENSRNOG00000042460,ENSRNOG00000027240,ENSRNOG00000012235,ENSRNOG00000029141,ENSRNOG00000015982,ENSRNOG00000009848,ENSRNOG00000012471,ENSRNOG00000054251,ENSRNOG00000006120,ENSRNOG00000028896,ENSRNOG00000015461,ENSRNOG00000018198,ENSRNOG00000005392,ENSRNOG00000017206,ENSRNOG00000012273,ENSRNOG00000025332,ENSRNOG00000012049,ENSRNOG00000002343,ENSRNOG00000002728,ENSRNOG00000004003,…
GO:BP	response to organic substance	GO:0010033	0.00404057	2.39356	3126	678	161	18529	ENSRNOG00000046309,ENSRNOG00000046566,ENSRNOG00000042460,ENSRNOG00000048636,ENSRNOG00000055049,ENSRNOG00000011107,ENSRNOG00000030318,ENSRNOG00000022631,ENSRNOG00000020729,ENSRNOG00000001713,ENSRNOG00000020193,ENSRNOG00000018669,ENSRNOG00000008182,ENSRNOG00000009848,ENSRNOG00000033090,ENSRNOG00000002369,ENSRNOG00000005871,ENSRNOG00000061857,ENSRNOG00000020655,ENSRNOG00000054251,ENSRNOG00000015156,…
GO:BP	mitotic cell cycle checkpoint	GO:0007093	0.00409489	2.38776	121	678	17	18529	ENSRNOG00000042460,ENSRNOG00000010238,ENSRNOG00000020918,ENSRNOG00000020652,ENSRNOG00000015810,ENSRNOG00000006420,ENSRNOG00000018815,ENSRNOG00000058539,ENSRNOG00000013970,ENSRNOG00000000632,ENSRNOG00000013727,ENSRNOG00000005376,ENSRNOG00000029055,ENSRNOG00000032778,ENSRNOG00000009339,ENSRNOG00000033658,ENSRNOG00000007906
GO:BP	positive regulation of catalytic activity	GO:0043085	0.00444201	2.35242	1246	678	78	18529	ENSRNOG00000042460,ENSRNOG00000020129,ENSRNOG00000015982,ENSRNOG00000009848,ENSRNOG00000002369,ENSRNOG00000061857,ENSRNOG00000054251,ENSRNOG00000024728,ENSRNOG00000012819,ENSRNOG00000018198,ENSRNOG00000005392,ENSRNOG00000012049,ENSRNOG00000002728,ENSRNOG00000000321,ENSRNOG00000020133,ENSRNOG00000013213,ENSRNOG00000005620,ENSRNOG00000016571,ENSRNOG00000005615,ENSRNOG00000050223,ENSRNOG00000005506,…
GO:BP	regeneration	GO:0031099	0.00446331	2.35034	237	678	25	18529	ENSRNOG00000003998,ENSRNOG00000016119,ENSRNOG00000058645,ENSRNOG00000004003,ENSRNOG00000061238,ENSRNOG00000017854,ENSRNOG00000013213,ENSRNOG00000001528,ENSRNOG00000017560,ENSRNOG00000043451,ENSRNOG00000020918,ENSRNOG00000020652,ENSRNOG00000006589,ENSRNOG00000016587,ENSRNOG00000058539,ENSRNOG00000047466,ENSRNOG00000013742,ENSRNOG00000000632,ENSRNOG00000004479,ENSRNOG00000017469,ENSRNOG00000013658,…
GO:BP	mitotic spindle organization	GO:0007052	0.00453532	2.34339	109	678	16	18529	ENSRNOG00000010238,ENSRNOG00000018815,ENSRNOG00000058539,ENSRNOG00000014080,ENSRNOG00000018615,ENSRNOG00000004487,ENSRNOG00000006731,ENSRNOG00000002711,ENSRNOG00000049708,ENSRNOG00000004479,ENSRNOG00000013727,ENSRNOG00000012865,ENSRNOG00000013057,ENSRNOG00000009339,ENSRNOG00000038035,ENSRNOG00000042729
GO:BP	developmental growth	GO:0048589	0.00471445	2.32657	699	678	51	18529	ENSRNOG00000003998,ENSRNOG00000008911,ENSRNOG00000042460,ENSRNOG00000002548,ENSRNOG00000020729,ENSRNOG00000016119,ENSRNOG00000015982,ENSRNOG00000006631,ENSRNOG00000006120,ENSRNOG00000022101,ENSRNOG00000031760,ENSRNOG00000023337,ENSRNOG00000058645,ENSRNOG00000004003,ENSRNOG00000061238,ENSRNOG00000009945,ENSRNOG00000016571,ENSRNOG00000001528,ENSRNOG00000017560,ENSRNOG00000017333,ENSRNOG00000043451,…
GO:BP	cellular component assembly	GO:0022607	0.00487566	2.31197	2639	678	140	18529	ENSRNOG00000025639,ENSRNOG00000054314,ENSRNOG00000042460,ENSRNOG00000010076,ENSRNOG00000055049,ENSRNOG00000053231,ENSRNOG00000029141,ENSRNOG00000045831,ENSRNOG00000015982,ENSRNOG00000014746,ENSRNOG00000010238,ENSRNOG00000054251,ENSRNOG00000003887,ENSRNOG00000031760,ENSRNOG00000026226,ENSRNOG00000012273,ENSRNOG00000026162,ENSRNOG00000049470,ENSRNOG00000016225,ENSRNOG00000052745,ENSRNOG00000000321,…
GO:BP	tissue remodeling	GO:0048771	0.0049193	2.3081	178	678	21	18529	ENSRNOG00000012471,ENSRNOG00000008336,ENSRNOG00000003069,ENSRNOG00000017206,ENSRNOG00000019077,ENSRNOG00000000321,ENSRNOG00000004578,ENSRNOG00000008816,ENSRNOG00000007002,ENSRNOG00000017560,ENSRNOG00000043451,ENSRNOG00000008187,ENSRNOG00000020652,ENSRNOG00000056837,ENSRNOG00000015588,ENSRNOG00000018382,ENSRNOG00000012730,ENSRNOG00000055962,ENSRNOG00000033134,ENSRNOG00000056836,ENSRNOG00000021261
GO:BP	spindle organization	GO:0007051	0.0049193	2.3081	178	678	21	18529	ENSRNOG00000010238,ENSRNOG00000009334,ENSRNOG00000018815,ENSRNOG00000015465,ENSRNOG00000058539,ENSRNOG00000042944,ENSRNOG00000014080,ENSRNOG00000018615,ENSRNOG00000004487,ENSRNOG00000006731,ENSRNOG00000028261,ENSRNOG00000002711,ENSRNOG00000049708,ENSRNOG00000004479,ENSRNOG00000013727,ENSRNOG00000012865,ENSRNOG00000013057,ENSRNOG00000009339,ENSRNOG00000038035,ENSRNOG00000042729,ENSRNOG00000011625
GO:BP	regulation of lymphocyte proliferation	GO:0050670	0.00508411	2.29379	208	678	23	18529	ENSRNOG00000001713,ENSRNOG00000009848,ENSRNOG00000006120,ENSRNOG00000015156,ENSRNOG00000003069,ENSRNOG00000013170,ENSRNOG00000000321,ENSRNOG00000008816,ENSRNOG00000033608,ENSRNOG00000018752,ENSRNOG00000020465,ENSRNOG00000026607,ENSRNOG00000010522,ENSRNOG00000000655,ENSRNOG00000020652,ENSRNOG00000018735,ENSRNOG00000014294,ENSRNOG00000019675,ENSRNOG00000006589,ENSRNOG00000010645,ENSRNOG00000017469,…
GO:BP	zymogen activation	GO:0031638	0.00524778	2.28002	63	678	12	18529	ENSRNOG00000015461,ENSRNOG00000019018,ENSRNOG00000019675,ENSRNOG00000050697,ENSRNOG00000058249,ENSRNOG00000007214,ENSRNOG00000012331,ENSRNOG00000017895,ENSRNOG00000001414,ENSRNOG00000006557,ENSRNOG00000011352,ENSRNOG00000015932
GO:BP	leukocyte differentiation	GO:0002521	0.00525737	2.27923	513	678	41	18529	ENSRNOG00000046309,ENSRNOG00000016119,ENSRNOG00000020193,ENSRNOG00000009848,ENSRNOG00000006120,ENSRNOG00000025332,ENSRNOG00000010986,ENSRNOG00000004003,ENSRNOG00000000321,ENSRNOG00000001128,ENSRNOG00000018752,ENSRNOG00000010181,ENSRNOG00000007002,ENSRNOG00000017560,ENSRNOG00000020465,ENSRNOG00000008187,ENSRNOG00000017319,ENSRNOG00000005386,ENSRNOG00000026607,ENSRNOG00000002227,ENSRNOG00000000655,…
GO:BP	mesenchymal cell development	GO:0014031	0.00557764	2.25355	86	678	14	18529	ENSRNOG00000055049,ENSRNOG00000006631,ENSRNOG00000006120,ENSRNOG00000012819,ENSRNOG00000015318,ENSRNOG00000023337,ENSRNOG00000005386,ENSRNOG00000006784,ENSRNOG00000012721,ENSRNOG00000056940,ENSRNOG00000000697,ENSRNOG00000014288,ENSRNOG00000018841,ENSRNOG00000002607
GO:BP	regulation of mitotic sister chromatid separation	GO:0010965	0.00567646	2.24592	53	678	11	18529	ENSRNOG00000015810,ENSRNOG00000003802,ENSRNOG00000018815,ENSRNOG00000058539,ENSRNOG00000013970,ENSRNOG00000013727,ENSRNOG00000005376,ENSRNOG00000029055,ENSRNOG00000032778,ENSRNOG00000009339,ENSRNOG00000007906
GO:BP	regulation of protein metabolic process	GO:0051246	0.0058818	2.23049	2695	678	142	18529	ENSRNOG00000005505,ENSRNOG00000042460,ENSRNOG00000027240,ENSRNOG00000012235,ENSRNOG00000029141,ENSRNOG00000015982,ENSRNOG00000009848,ENSRNOG00000012471,ENSRNOG00000054251,ENSRNOG00000006120,ENSRNOG00000028896,ENSRNOG00000015461,ENSRNOG00000018198,ENSRNOG00000005392,ENSRNOG00000017206,ENSRNOG00000012273,ENSRNOG00000025332,ENSRNOG00000012049,ENSRNOG00000002343,ENSRNOG00000002728,ENSRNOG00000004003,…
GO:BP	response to stress	GO:0006950	0.00593904	2.22628	3556	678	178	18529	ENSRNOG00000004870,ENSRNOG00000042460,ENSRNOG00000011107,ENSRNOG00000020729,ENSRNOG00000016119,ENSRNOG00000020129,ENSRNOG00000036703,ENSRNOG00000009848,ENSRNOG00000032835,ENSRNOG00000014314,ENSRNOG00000012471,ENSRNOG00000005871,ENSRNOG00000054251,ENSRNOG00000006120,ENSRNOG00000015156,ENSRNOG00000013408,ENSRNOG00000026745,ENSRNOG00000003069,ENSRNOG00000028896,ENSRNOG00000004660,ENSRNOG00000015461,…
GO:BP	regulation of mononuclear cell proliferation	GO:0032944	0.00598991	2.22258	210	678	23	18529	ENSRNOG00000001713,ENSRNOG00000009848,ENSRNOG00000006120,ENSRNOG00000015156,ENSRNOG00000003069,ENSRNOG00000013170,ENSRNOG00000000321,ENSRNOG00000008816,ENSRNOG00000033608,ENSRNOG00000018752,ENSRNOG00000020465,ENSRNOG00000026607,ENSRNOG00000010522,ENSRNOG00000000655,ENSRNOG00000020652,ENSRNOG00000018735,ENSRNOG00000014294,ENSRNOG00000019675,ENSRNOG00000006589,ENSRNOG00000010645,ENSRNOG00000017469,…
GO:BP	regulation of mitotic sister chromatid segregation	GO:0033047	0.00624634	2.20437	64	678	12	18529	ENSRNOG00000015810,ENSRNOG00000003802,ENSRNOG00000018815,ENSRNOG00000058539,ENSRNOG00000013970,ENSRNOG00000013727,ENSRNOG00000005376,ENSRNOG00000029055,ENSRNOG00000032778,ENSRNOG00000009339,ENSRNOG00000011625,ENSRNOG00000007906
GO:BP	reproductive structure development	GO:0048608	0.00723985	2.14027	483	678	39	18529	ENSRNOG00000042460,ENSRNOG00000020729,ENSRNOG00000006120,ENSRNOG00000028896,ENSRNOG00000015461,ENSRNOG00000023337,ENSRNOG00000058645,ENSRNOG00000001128,ENSRNOG00000008012,ENSRNOG00000014320,ENSRNOG00000007002,ENSRNOG00000059947,ENSRNOG00000017319,ENSRNOG00000020918,ENSRNOG00000006778,ENSRNOG00000005386,ENSRNOG00000057945,ENSRNOG00000002227,ENSRNOG00000019587,ENSRNOG00000049819,ENSRNOG00000002525,…
GO:BP	stem cell development	GO:0048864	0.00738939	2.13139	88	678	14	18529	ENSRNOG00000055049,ENSRNOG00000006631,ENSRNOG00000006120,ENSRNOG00000012819,ENSRNOG00000023337,ENSRNOG00000005386,ENSRNOG00000006784,ENSRNOG00000000655,ENSRNOG00000012721,ENSRNOG00000056940,ENSRNOG00000000697,ENSRNOG00000014288,ENSRNOG00000018841,ENSRNOG00000002607
GO:BP	regulation of protein-containing complex assembly	GO:0043254	0.0075287	2.12328	412	678	35	18529	ENSRNOG00000025639,ENSRNOG00000029141,ENSRNOG00000045831,ENSRNOG00000054251,ENSRNOG00000031760,ENSRNOG00000052745,ENSRNOG00000000321,ENSRNOG00000061238,ENSRNOG00000016879,ENSRNOG00000005506,ENSRNOG00000018126,ENSRNOG00000016460,ENSRNOG00000026607,ENSRNOG00000010522,ENSRNOG00000011245,ENSRNOG00000020652,ENSRNOG00000050404,ENSRNOG00000011774,ENSRNOG00000056585,ENSRNOG00000019675,ENSRNOG00000029784,…
GO:BP	plasma membrane bounded cell projection morphogenesis	GO:0120039	0.00775657	2.11033	634	678	47	18529	ENSRNOG00000008911,ENSRNOG00000002548,ENSRNOG00000027240,ENSRNOG00000060329,ENSRNOG00000006631,ENSRNOG00000006120,ENSRNOG00000022101,ENSRNOG00000004781,ENSRNOG00000012819,ENSRNOG00000005392,ENSRNOG00000002343,ENSRNOG00000023337,ENSRNOG00000049402,ENSRNOG00000013213,ENSRNOG00000016571,ENSRNOG00000001528,ENSRNOG00000017333,ENSRNOG00000043451,ENSRNOG00000015260,ENSRNOG00000006784,ENSRNOG00000004956,…
GO:BP	cell part morphogenesis	GO:0032990	0.00802527	2.09554	654	678	48	18529	ENSRNOG00000008911,ENSRNOG00000002548,ENSRNOG00000027240,ENSRNOG00000060329,ENSRNOG00000006631,ENSRNOG00000006120,ENSRNOG00000022101,ENSRNOG00000004781,ENSRNOG00000012819,ENSRNOG00000005392,ENSRNOG00000002343,ENSRNOG00000023337,ENSRNOG00000049402,ENSRNOG00000013213,ENSRNOG00000016571,ENSRNOG00000001528,ENSRNOG00000017560,ENSRNOG00000017333,ENSRNOG00000043451,ENSRNOG00000015260,ENSRNOG00000006784,…
GO:BP	canonical Wnt signaling pathway	GO:0060070	0.00805123	2.09414	277	678	27	18529	ENSRNOG00000008911,ENSRNOG00000038980,ENSRNOG00000002548,ENSRNOG00000016119,ENSRNOG00000020129,ENSRNOG00000015982,ENSRNOG00000006120,ENSRNOG00000004660,ENSRNOG00000012049,ENSRNOG00000061238,ENSRNOG00000004578,ENSRNOG00000007110,ENSRNOG00000059947,ENSRNOG00000017560,ENSRNOG00000020652,ENSRNOG00000048978,ENSRNOG00000004482,ENSRNOG00000010649,ENSRNOG00000009134,ENSRNOG00000021962,ENSRNOG00000009870,…
GO:BP	regulation of peptidyl-tyrosine phosphorylation	GO:0050730	0.0081272	2.09006	245	678	25	18529	ENSRNOG00000009848,ENSRNOG00000012471,ENSRNOG00000012273,ENSRNOG00000002728,ENSRNOG00000000321,ENSRNOG00000020030,ENSRNOG00000018752,ENSRNOG00000013213,ENSRNOG00000007002,ENSRNOG00000005386,ENSRNOG00000026607,ENSRNOG00000002227,ENSRNOG00000000655,ENSRNOG00000020652,ENSRNOG00000018735,ENSRNOG00000002754,ENSRNOG00000014294,ENSRNOG00000006589,ENSRNOG00000057451,ENSRNOG00000001312,ENSRNOG00000008412,…
GO:BP	positive regulation of neurogenesis	GO:0050769	0.00826243	2.08289	504	678	40	18529	ENSRNOG00000006120,ENSRNOG00000022101,ENSRNOG00000026745,ENSRNOG00000015461,ENSRNOG00000015318,ENSRNOG00000052376,ENSRNOG00000023337,ENSRNOG00000000321,ENSRNOG00000004276,ENSRNOG00000049402,ENSRNOG00000018752,ENSRNOG00000013213,ENSRNOG00000016571,ENSRNOG00000001287,ENSRNOG00000007002,ENSRNOG00000017560,ENSRNOG00000017333,ENSRNOG00000015260,ENSRNOG00000002227,ENSRNOG00000020652,ENSRNOG00000004956,…
GO:BP	regulation of sister chromatid segregation	GO:0033045	0.00831805	2.07998	77	678	13	18529	ENSRNOG00000015810,ENSRNOG00000003802,ENSRNOG00000018815,ENSRNOG00000058539,ENSRNOG00000013970,ENSRNOG00000013727,ENSRNOG00000005376,ENSRNOG00000027035,ENSRNOG00000029055,ENSRNOG00000032778,ENSRNOG00000009339,ENSRNOG00000011625,ENSRNOG00000007906
GO:BP	regulation of Wnt signaling pathway	GO:0030111	0.00838173	2.07667	294	678	28	18529	ENSRNOG00000008911,ENSRNOG00000038980,ENSRNOG00000042460,ENSRNOG00000002548,ENSRNOG00000016119,ENSRNOG00000020129,ENSRNOG00000029141,ENSRNOG00000015982,ENSRNOG00000006120,ENSRNOG00000004660,ENSRNOG00000012049,ENSRNOG00000061238,ENSRNOG00000004578,ENSRNOG00000007110,ENSRNOG00000004276,ENSRNOG00000017560,ENSRNOG00000020652,ENSRNOG00000048978,ENSRNOG00000004482,ENSRNOG00000010649,ENSRNOG00000009134,…
GO:BP	neural crest cell differentiation	GO:0014033	0.00847805	2.0717	89	678	14	18529	ENSRNOG00000055049,ENSRNOG00000006631,ENSRNOG00000006120,ENSRNOG00000012819,ENSRNOG00000023337,ENSRNOG00000005386,ENSRNOG00000006784,ENSRNOG00000012721,ENSRNOG00000056940,ENSRNOG00000000697,ENSRNOG00000014288,ENSRNOG00000018841,ENSRNOG00000002607,ENSRNOG00000033134
GO:BP	reproductive system development	GO:0061458	0.0088142	2.05482	487	678	39	18529	ENSRNOG00000042460,ENSRNOG00000020729,ENSRNOG00000006120,ENSRNOG00000028896,ENSRNOG00000015461,ENSRNOG00000023337,ENSRNOG00000058645,ENSRNOG00000001128,ENSRNOG00000008012,ENSRNOG00000014320,ENSRNOG00000007002,ENSRNOG00000059947,ENSRNOG00000017319,ENSRNOG00000020918,ENSRNOG00000006778,ENSRNOG00000005386,ENSRNOG00000057945,ENSRNOG00000002227,ENSRNOG00000019587,ENSRNOG00000049819,ENSRNOG00000002525,…
GO:BP	positive regulation of transferase activity	GO:0051347	0.00886703	2.05222	599	678	45	18529	ENSRNOG00000042460,ENSRNOG00000015982,ENSRNOG00000009848,ENSRNOG00000002728,ENSRNOG00000000321,ENSRNOG00000013213,ENSRNOG00000005620,ENSRNOG00000016571,ENSRNOG00000005615,ENSRNOG00000005506,ENSRNOG00000020465,ENSRNOG00000013793,ENSRNOG00000017319,ENSRNOG00000020918,ENSRNOG00000005386,ENSRNOG00000016460,ENSRNOG00000015260,ENSRNOG00000014828,ENSRNOG00000002227,ENSRNOG00000010522,ENSRNOG00000000655,…
GO:BP	cell death	GO:0008219	0.00914918	2.03862	1886	678	106	18529	ENSRNOG00000004870,ENSRNOG00000008911,ENSRNOG00000042460,ENSRNOG00000048636,ENSRNOG00000055049,ENSRNOG00000053231,ENSRNOG00000015982,ENSRNOG00000054251,ENSRNOG00000006120,ENSRNOG00000015156,ENSRNOG00000008336,ENSRNOG00000013408,ENSRNOG00000003069,ENSRNOG00000012819,ENSRNOG00000018198,ENSRNOG00000005392,ENSRNOG00000012049,ENSRNOG00000002728,ENSRNOG00000023337,ENSRNOG00000052745,ENSRNOG00000000321,…
GO:BP	response to toxic substance	GO:0009636	0.00925759	2.0335	231	678	24	18529	ENSRNOG00000009031,ENSRNOG00000061857,ENSRNOG00000052564,ENSRNOG00000008012,ENSRNOG00000033348,ENSRNOG00000059947,ENSRNOG00000020562,ENSRNOG00000002525,ENSRNOG00000037302,ENSRNOG00000049743,ENSRNOG00000000728,ENSRNOG00000003869,ENSRNOG00000021102,ENSRNOG00000058539,ENSRNOG00000008890,ENSRNOG00000000632,ENSRNOG00000013658,ENSRNOG00000009112,ENSRNOG00000009734,ENSRNOG00000048812,ENSRNOG00000018237,…
GO:BP	regulation of cell cycle	GO:0051726	0.0095684	2.01916	937	678	62	18529	ENSRNOG00000004870,ENSRNOG00000042460,ENSRNOG00000010238,ENSRNOG00000002728,ENSRNOG00000061238,ENSRNOG00000008816,ENSRNOG00000012168,ENSRNOG00000014320,ENSRNOG00000001287,ENSRNOG00000005615,ENSRNOG00000007002,ENSRNOG00000020918,ENSRNOG00000000655,ENSRNOG00000002525,ENSRNOG00000020552,ENSRNOG00000020652,ENSRNOG00000009334,ENSRNOG00000014294,ENSRNOG00000054474,ENSRNOG00000029682,ENSRNOG00000015810,…
GO:BP	response to endogenous stimulus	GO:0009719	0.00959752	2.01784	1576	678	92	18529	ENSRNOG00000046566,ENSRNOG00000042460,ENSRNOG00000011107,ENSRNOG00000030318,ENSRNOG00000022631,ENSRNOG00000020729,ENSRNOG00000020193,ENSRNOG00000008182,ENSRNOG00000033090,ENSRNOG00000002369,ENSRNOG00000005871,ENSRNOG00000020655,ENSRNOG00000015156,ENSRNOG00000008336,ENSRNOG00000026745,ENSRNOG00000003069,ENSRNOG00000028896,ENSRNOG00000015318,ENSRNOG00000049437,ENSRNOG00000020865,ENSRNOG00000018394,…
GO:BP	neuron projection morphogenesis	GO:0048812	0.00964149	2.01586	620	678	46	18529	ENSRNOG00000008911,ENSRNOG00000002548,ENSRNOG00000027240,ENSRNOG00000060329,ENSRNOG00000006631,ENSRNOG00000006120,ENSRNOG00000022101,ENSRNOG00000004781,ENSRNOG00000012819,ENSRNOG00000005392,ENSRNOG00000002343,ENSRNOG00000023337,ENSRNOG00000049402,ENSRNOG00000013213,ENSRNOG00000016571,ENSRNOG00000001528,ENSRNOG00000017333,ENSRNOG00000043451,ENSRNOG00000015260,ENSRNOG00000006784,ENSRNOG00000004956,…
GO:BP	negative regulation of cell activation	GO:0050866	0.00994889	2.00223	186	678	21	18529	ENSRNOG00000006120,ENSRNOG00000015156,ENSRNOG00000015461,ENSRNOG00000000321,ENSRNOG00000008816,ENSRNOG00000033608,ENSRNOG00000008246,ENSRNOG00000001287,ENSRNOG00000017560,ENSRNOG00000008187,ENSRNOG00000017319,ENSRNOG00000026607,ENSRNOG00000020652,ENSRNOG00000018735,ENSRNOG00000056837,ENSRNOG00000014294,ENSRNOG00000010645,ENSRNOG00000050910,ENSRNOG00000001312,ENSRNOG00000017469,ENSRNOG00000012865
GO:BP	mitotic sister chromatid separation	GO:0051306	0.0100359	1.99845	56	678	11	18529	ENSRNOG00000015810,ENSRNOG00000003802,ENSRNOG00000018815,ENSRNOG00000058539,ENSRNOG00000013970,ENSRNOG00000013727,ENSRNOG00000005376,ENSRNOG00000029055,ENSRNOG00000032778,ENSRNOG00000009339,ENSRNOG00000007906
GO:BP	regulation of protein serine/threonine kinase activity	GO:0071900	0.0109619	1.96011	455	678	37	18529	ENSRNOG00000042460,ENSRNOG00000002343,ENSRNOG00000004003,ENSRNOG00000000321,ENSRNOG00000013213,ENSRNOG00000005615,ENSRNOG00000005506,ENSRNOG00000013793,ENSRNOG00000020918,ENSRNOG00000005386,ENSRNOG00000015260,ENSRNOG00000014828,ENSRNOG00000002227,ENSRNOG00000030091,ENSRNOG00000010522,ENSRNOG00000000655,ENSRNOG00000010977,ENSRNOG00000020652,ENSRNOG00000018735,ENSRNOG00000014294,ENSRNOG00000019675,…
GO:BP	transmembrane receptor protein tyrosine kinase signaling pathway	GO:0007169	0.0113682	1.94431	548	678	42	18529	ENSRNOG00000022631,ENSRNOG00000020129,ENSRNOG00000020193,ENSRNOG00000049437,ENSRNOG00000005392,ENSRNOG00000017206,ENSRNOG00000002728,ENSRNOG00000052745,ENSRNOG00000008246,ENSRNOG00000048273,ENSRNOG00000013213,ENSRNOG00000005620,ENSRNOG00000032656,ENSRNOG00000016571,ENSRNOG00000001287,ENSRNOG00000008187,ENSRNOG00000017319,ENSRNOG00000002227,ENSRNOG00000024688,ENSRNOG00000010977,ENSRNOG00000020652,…
GO:BP	kinetochore assembly	GO:0051382	0.0114232	1.94221	14	678	6	18529	ENSRNOG00000032178,ENSRNOG00000042944,ENSRNOG00000018615,ENSRNOG00000039740,ENSRNOG00000011296,ENSRNOG00000009339
GO:BP	response to external stimulus	GO:0009605	0.0116616	1.93324	2682	678	140	18529	ENSRNOG00000008911,ENSRNOG00000042460,ENSRNOG00000055049,ENSRNOG00000011107,ENSRNOG00000060329,ENSRNOG00000020729,ENSRNOG00000015982,ENSRNOG00000036703,ENSRNOG00000009848,ENSRNOG00000032835,ENSRNOG00000006631,ENSRNOG00000014314,ENSRNOG00000012471,ENSRNOG00000061857,ENSRNOG00000054251,ENSRNOG00000006120,ENSRNOG00000008336,ENSRNOG00000026745,ENSRNOG00000004781,ENSRNOG00000028896,ENSRNOG00000012819,…
GO:BP	regulation of cell growth	GO:0001558	0.012462	1.90441	386	678	33	18529	ENSRNOG00000008911,ENSRNOG00000015982,ENSRNOG00000006631,ENSRNOG00000022101,ENSRNOG00000003069,ENSRNOG00000015461,ENSRNOG00000017206,ENSRNOG00000023337,ENSRNOG00000014320,ENSRNOG00000016571,ENSRNOG00000017333,ENSRNOG00000043451,ENSRNOG00000015260,ENSRNOG00000006784,ENSRNOG00000013581,ENSRNOG00000020652,ENSRNOG00000019316,ENSRNOG00000029784,ENSRNOG00000003802,ENSRNOG00000009134,ENSRNOG00000009358,…
GO:BP	regulation of cell cycle process	GO:0010564	0.0130067	1.88583	551	678	42	18529	ENSRNOG00000004870,ENSRNOG00000042460,ENSRNOG00000010238,ENSRNOG00000002728,ENSRNOG00000061238,ENSRNOG00000008816,ENSRNOG00000001287,ENSRNOG00000007002,ENSRNOG00000020918,ENSRNOG00000020652,ENSRNOG00000009334,ENSRNOG00000014294,ENSRNOG00000015810,ENSRNOG00000006589,ENSRNOG00000003802,ENSRNOG00000006420,ENSRNOG00000018815,ENSRNOG00000058539,ENSRNOG00000013970,ENSRNOG00000014080,ENSRNOG00000004487,…
GO:BP	protein localization to chromosome, centromeric region	GO:0071459	0.0131728	1.88032	21	678	7	18529	ENSRNOG00000032178,ENSRNOG00000013970,ENSRNOG00000000632,ENSRNOG00000013727,ENSRNOG00000060100,ENSRNOG00000029055,ENSRNOG00000007906
GO:BP	response to hormone	GO:0009725	0.0135528	1.86797	886	678	59	18529	ENSRNOG00000046566,ENSRNOG00000042460,ENSRNOG00000011107,ENSRNOG00000030318,ENSRNOG00000020729,ENSRNOG00000005871,ENSRNOG00000020655,ENSRNOG00000015156,ENSRNOG00000008336,ENSRNOG00000026745,ENSRNOG00000003069,ENSRNOG00000028896,ENSRNOG00000015318,ENSRNOG00000017206,ENSRNOG00000058645,ENSRNOG00000000321,ENSRNOG00000061238,ENSRNOG00000008012,ENSRNOG00000004276,ENSRNOG00000017854,ENSRNOG00000014320,…
GO:BP	kidney epithelium development	GO:0072073	0.0137818	1.86069	146	678	18	18529	ENSRNOG00000015982,ENSRNOG00000006120,ENSRNOG00000012819,ENSRNOG00000015318,ENSRNOG00000031760,ENSRNOG00000000321,ENSRNOG00000020030,ENSRNOG00000013213,ENSRNOG00000007002,ENSRNOG00000059947,ENSRNOG00000015667,ENSRNOG00000020652,ENSRNOG00000061928,ENSRNOG00000047466,ENSRNOG00000011823,ENSRNOG00000018841,ENSRNOG00000002607,ENSRNOG00000033134
GO:BP	regulation of chromosome separation	GO:1905818	0.0143592	1.84287	58	678	11	18529	ENSRNOG00000015810,ENSRNOG00000003802,ENSRNOG00000018815,ENSRNOG00000058539,ENSRNOG00000013970,ENSRNOG00000013727,ENSRNOG00000005376,ENSRNOG00000029055,ENSRNOG00000032778,ENSRNOG00000009339,ENSRNOG00000007906
GO:BP	developmental cell growth	GO:0048588	0.0144014	1.8416	237	678	24	18529	ENSRNOG00000008911,ENSRNOG00000002548,ENSRNOG00000006631,ENSRNOG00000022101,ENSRNOG00000023337,ENSRNOG00000016571,ENSRNOG00000017333,ENSRNOG00000043451,ENSRNOG00000015260,ENSRNOG00000006784,ENSRNOG00000004956,ENSRNOG00000010911,ENSRNOG00000029784,ENSRNOG00000047466,ENSRNOG00000017610,ENSRNOG00000004479,ENSRNOG00000011841,ENSRNOG00000014288,ENSRNOG00000004874,ENSRNOG00000056728,ENSRNOG00000002607,…
GO:BP	positive regulation of phosphorylation	GO:0042327	0.014741	1.83147	1012	678	65	18529	ENSRNOG00000042460,ENSRNOG00000027240,ENSRNOG00000016119,ENSRNOG00000015982,ENSRNOG00000009848,ENSRNOG00000012471,ENSRNOG00000002728,ENSRNOG00000000321,ENSRNOG00000008816,ENSRNOG00000007110,ENSRNOG00000020030,ENSRNOG00000018752,ENSRNOG00000013213,ENSRNOG00000005620,ENSRNOG00000014320,ENSRNOG00000016571,ENSRNOG00000001287,ENSRNOG00000005615,ENSRNOG00000007002,ENSRNOG00000005506,ENSRNOG00000020465,…
GO:BP	regulation of kinase activity	GO:0043549	0.0150383	1.8228	788	678	54	18529	ENSRNOG00000042460,ENSRNOG00000015982,ENSRNOG00000009848,ENSRNOG00000002343,ENSRNOG00000002728,ENSRNOG00000004003,ENSRNOG00000000321,ENSRNOG00000013213,ENSRNOG00000005620,ENSRNOG00000032656,ENSRNOG00000016571,ENSRNOG00000005615,ENSRNOG00000005506,ENSRNOG00000020465,ENSRNOG00000013793,ENSRNOG00000008187,ENSRNOG00000017319,ENSRNOG00000020918,ENSRNOG00000005386,ENSRNOG00000016460,ENSRNOG00000015260,…
GO:BP	leukocyte proliferation	GO:0070661	0.0158531	1.79989	304	678	28	18529	ENSRNOG00000001713,ENSRNOG00000009848,ENSRNOG00000006120,ENSRNOG00000015156,ENSRNOG00000003069,ENSRNOG00000013170,ENSRNOG00000000321,ENSRNOG00000008816,ENSRNOG00000033608,ENSRNOG00000018752,ENSRNOG00000020465,ENSRNOG00000005386,ENSRNOG00000016460,ENSRNOG00000026607,ENSRNOG00000010522,ENSRNOG00000000655,ENSRNOG00000020652,ENSRNOG00000018735,ENSRNOG00000016456,ENSRNOG00000005352,ENSRNOG00000014294,…
GO:BP	axon development	GO:0061564	0.0159969	1.79596	481	678	38	18529	ENSRNOG00000008911,ENSRNOG00000002548,ENSRNOG00000060329,ENSRNOG00000006631,ENSRNOG00000006120,ENSRNOG00000022101,ENSRNOG00000004781,ENSRNOG00000012819,ENSRNOG00000005392,ENSRNOG00000002343,ENSRNOG00000023337,ENSRNOG00000058645,ENSRNOG00000013213,ENSRNOG00000016571,ENSRNOG00000001528,ENSRNOG00000043451,ENSRNOG00000015260,ENSRNOG00000006784,ENSRNOG00000052204,ENSRNOG00000019842,ENSRNOG00000006589,…
GO:BP	intracellular signal transduction	GO:0035556	0.0162002	1.79048	2347	678	125	18529	ENSRNOG00000004870,ENSRNOG00000027240,ENSRNOG00000009031,ENSRNOG00000018669,ENSRNOG00000015982,ENSRNOG00000009848,ENSRNOG00000020655,ENSRNOG00000006120,ENSRNOG00000015156,ENSRNOG00000015461,ENSRNOG00000018198,ENSRNOG00000005392,ENSRNOG00000003841,ENSRNOG00000017206,ENSRNOG00000012273,ENSRNOG00000002343,ENSRNOG00000004736,ENSRNOG00000052745,ENSRNOG00000004003,ENSRNOG00000000321,ENSRNOG00000008816,…
GO:BP	neural crest cell development	GO:0014032	0.0170746	1.76765	82	678	13	18529	ENSRNOG00000055049,ENSRNOG00000006631,ENSRNOG00000006120,ENSRNOG00000012819,ENSRNOG00000023337,ENSRNOG00000005386,ENSRNOG00000006784,ENSRNOG00000012721,ENSRNOG00000056940,ENSRNOG00000000697,ENSRNOG00000014288,ENSRNOG00000018841,ENSRNOG00000002607
GO:BP	positive regulation of protein kinase activity	GO:0045860	0.0170868	1.76734	464	678	37	18529	ENSRNOG00000042460,ENSRNOG00000015982,ENSRNOG00000009848,ENSRNOG00000002728,ENSRNOG00000000321,ENSRNOG00000013213,ENSRNOG00000005620,ENSRNOG00000016571,ENSRNOG00000005615,ENSRNOG00000005506,ENSRNOG00000020465,ENSRNOG00000013793,ENSRNOG00000020918,ENSRNOG00000005386,ENSRNOG00000016460,ENSRNOG00000015260,ENSRNOG00000014828,ENSRNOG00000002227,ENSRNOG00000010522,ENSRNOG00000000655,ENSRNOG00000010977,…
GO:BP	positive regulation of phosphate metabolic process	GO:0045937	0.0173771	1.76002	1080	678	68	18529	ENSRNOG00000042460,ENSRNOG00000027240,ENSRNOG00000016119,ENSRNOG00000015982,ENSRNOG00000009848,ENSRNOG00000012471,ENSRNOG00000002728,ENSRNOG00000000321,ENSRNOG00000008816,ENSRNOG00000007110,ENSRNOG00000020030,ENSRNOG00000018752,ENSRNOG00000013213,ENSRNOG00000005620,ENSRNOG00000014320,ENSRNOG00000016571,ENSRNOG00000001287,ENSRNOG00000005615,ENSRNOG00000007002,ENSRNOG00000005506,ENSRNOG00000020465,…
GO:BP	positive regulation of phosphorus metabolic process	GO:0010562	0.0173771	1.76002	1080	678	68	18529	ENSRNOG00000042460,ENSRNOG00000027240,ENSRNOG00000016119,ENSRNOG00000015982,ENSRNOG00000009848,ENSRNOG00000012471,ENSRNOG00000002728,ENSRNOG00000000321,ENSRNOG00000008816,ENSRNOG00000007110,ENSRNOG00000020030,ENSRNOG00000018752,ENSRNOG00000013213,ENSRNOG00000005620,ENSRNOG00000014320,ENSRNOG00000016571,ENSRNOG00000001287,ENSRNOG00000005615,ENSRNOG00000007002,ENSRNOG00000005506,ENSRNOG00000020465,…
GO:BP	regulation of cellular component biogenesis	GO:0044087	0.0175055	1.75683	914	678	60	18529	ENSRNOG00000025639,ENSRNOG00000029141,ENSRNOG00000045831,ENSRNOG00000015982,ENSRNOG00000010238,ENSRNOG00000054251,ENSRNOG00000031760,ENSRNOG00000012273,ENSRNOG00000052745,ENSRNOG00000000321,ENSRNOG00000061238,ENSRNOG00000015101,ENSRNOG00000008246,ENSRNOG00000048273,ENSRNOG00000016879,ENSRNOG00000001528,ENSRNOG00000005506,ENSRNOG00000059947,ENSRNOG00000018126,ENSRNOG00000024952,ENSRNOG00000016460,…
GO:BP	regulation of mitotic metaphase/anaphase transition	GO:0030071	0.0189412	1.72259	49	678	10	18529	ENSRNOG00000015810,ENSRNOG00000018815,ENSRNOG00000058539,ENSRNOG00000013970,ENSRNOG00000013727,ENSRNOG00000005376,ENSRNOG00000029055,ENSRNOG00000032778,ENSRNOG00000009339,ENSRNOG00000007906
GO:BP	nuclear division	GO:0000280	0.0191639	1.71752	394	678	33	18529	ENSRNOG00000010238,ENSRNOG00000002728,ENSRNOG00000049470,ENSRNOG00000007002,ENSRNOG00000020652,ENSRNOG00000037302,ENSRNOG00000009334,ENSRNOG00000006236,ENSRNOG00000054474,ENSRNOG00000015810,ENSRNOG00000003802,ENSRNOG00000018815,ENSRNOG00000058539,ENSRNOG00000013970,ENSRNOG00000014080,ENSRNOG00000004487,ENSRNOG00000057713,ENSRNOG00000002711,ENSRNOG00000004479,ENSRNOG00000013727,ENSRNOG00000005376,…
GO:BP	stem cell differentiation	GO:0048863	0.0201215	1.69634	210	678	22	18529	ENSRNOG00000042460,ENSRNOG00000055049,ENSRNOG00000020193,ENSRNOG00000006631,ENSRNOG00000006120,ENSRNOG00000028896,ENSRNOG00000012819,ENSRNOG00000023337,ENSRNOG00000007002,ENSRNOG00000005386,ENSRNOG00000020695,ENSRNOG00000006784,ENSRNOG00000002227,ENSRNOG00000015667,ENSRNOG00000000655,ENSRNOG00000012721,ENSRNOG00000056940,ENSRNOG00000000697,ENSRNOG00000014288,ENSRNOG00000018841,ENSRNOG00000002607,…
GO:BP	positive regulation of B cell proliferation	GO:0030890	0.0229524	1.63917	40	678	9	18529	ENSRNOG00000001713,ENSRNOG00000003069,ENSRNOG00000013170,ENSRNOG00000018752,ENSRNOG00000010522,ENSRNOG00000000655,ENSRNOG00000018735,ENSRNOG00000006589,ENSRNOG00000033134
GO:BP	epithelial cell differentiation	GO:0030855	0.0235912	1.62725	603	678	44	18529	ENSRNOG00000016119,ENSRNOG00000020129,ENSRNOG00000015982,ENSRNOG00000007484,ENSRNOG00000022921,ENSRNOG00000012819,ENSRNOG00000025332,ENSRNOG00000052745,ENSRNOG00000000321,ENSRNOG00000061238,ENSRNOG00000008012,ENSRNOG00000052167,ENSRNOG00000007002,ENSRNOG00000059947,ENSRNOG00000008301,ENSRNOG00000020918,ENSRNOG00000015024,ENSRNOG00000050137,ENSRNOG00000020652,ENSRNOG00000004482,ENSRNOG00000005246,…
GO:BP	attachment of spindle microtubules to kinetochore	GO:0008608	0.0240087	1.61963	31	678	8	18529	ENSRNOG00000009334,ENSRNOG00000058539,ENSRNOG00000013970,ENSRNOG00000004487,ENSRNOG00000002711,ENSRNOG00000013727,ENSRNOG00000060100,ENSRNOG00000009339
GO:BP	positive regulation of metabolic process	GO:0009893	0.0255981	1.59179	3714	678	181	18529	ENSRNOG00000042460,ENSRNOG00000025823,ENSRNOG00000027240,ENSRNOG00000010076,ENSRNOG00000015259,ENSRNOG00000055049,ENSRNOG00000016119,ENSRNOG00000020129,ENSRNOG00000020193,ENSRNOG00000053231,ENSRNOG00000029141,ENSRNOG00000015982,ENSRNOG00000036703,ENSRNOG00000007484,ENSRNOG00000009848,ENSRNOG00000012471,ENSRNOG00000054251,ENSRNOG00000006120,ENSRNOG00000015156,ENSRNOG00000013408,ENSRNOG00000003069,…
GO:BP	regulation of morphogenesis of an epithelium	GO:1905330	0.0263583	1.57908	111	678	15	18529	ENSRNOG00000015982,ENSRNOG00000036703,ENSRNOG00000006120,ENSRNOG00000004660,ENSRNOG00000012819,ENSRNOG00000004578,ENSRNOG00000007110,ENSRNOG00000007002,ENSRNOG00000017560,ENSRNOG00000050137,ENSRNOG00000020652,ENSRNOG00000021962,ENSRNOG00000001312,ENSRNOG00000018841,ENSRNOG00000002607
GO:BP	response to inorganic substance	GO:0010035	0.0269938	1.56874	587	678	43	18529	ENSRNOG00000011107,ENSRNOG00000006120,ENSRNOG00000008336,ENSRNOG00000003841,ENSRNOG00000012273,ENSRNOG00000052745,ENSRNOG00000008012,ENSRNOG00000017854,ENSRNOG00000016571,ENSRNOG00000059947,ENSRNOG00000017333,ENSRNOG00000020465,ENSRNOG00000020918,ENSRNOG00000005935,ENSRNOG00000002227,ENSRNOG00000002525,ENSRNOG00000020552,ENSRNOG00000037302,ENSRNOG00000002754,ENSRNOG00000003869,ENSRNOG00000017291,…
GO:BP	regulation of metaphase/anaphase transition of cell cycle	GO:1902099	0.0275707	1.55955	51	678	10	18529	ENSRNOG00000015810,ENSRNOG00000018815,ENSRNOG00000058539,ENSRNOG00000013970,ENSRNOG00000013727,ENSRNOG00000005376,ENSRNOG00000029055,ENSRNOG00000032778,ENSRNOG00000009339,ENSRNOG00000007906
GO:BP	response to drug	GO:0042493	0.0288013	1.54059	475	678	37	18529	ENSRNOG00000042460,ENSRNOG00000011107,ENSRNOG00000020129,ENSRNOG00000015072,ENSRNOG00000015156,ENSRNOG00000008336,ENSRNOG00000013408,ENSRNOG00000003069,ENSRNOG00000002343,ENSRNOG00000042224,ENSRNOG00000008012,ENSRNOG00000004276,ENSRNOG00000014320,ENSRNOG00000016571,ENSRNOG00000017560,ENSRNOG00000020918,ENSRNOG00000018126,ENSRNOG00000024952,ENSRNOG00000002525,ENSRNOG00000020552,ENSRNOG00000019466,…
GO:BP	hemopoiesis	GO:0030097	0.028841	1.53999	847	678	56	18529	ENSRNOG00000004870,ENSRNOG00000046309,ENSRNOG00000016119,ENSRNOG00000020193,ENSRNOG00000009848,ENSRNOG00000022921,ENSRNOG00000006120,ENSRNOG00000012273,ENSRNOG00000025332,ENSRNOG00000010986,ENSRNOG00000004003,ENSRNOG00000000321,ENSRNOG00000061238,ENSRNOG00000001128,ENSRNOG00000018752,ENSRNOG00000010181,ENSRNOG00000014320,ENSRNOG00000007002,ENSRNOG00000017560,ENSRNOG00000020465,ENSRNOG00000008187,…
GO:BP	positive regulation of protein phosphorylation	GO:0001934	0.0288625	1.53967	950	678	61	18529	ENSRNOG00000042460,ENSRNOG00000027240,ENSRNOG00000015982,ENSRNOG00000009848,ENSRNOG00000012471,ENSRNOG00000002728,ENSRNOG00000000321,ENSRNOG00000008816,ENSRNOG00000007110,ENSRNOG00000020030,ENSRNOG00000018752,ENSRNOG00000013213,ENSRNOG00000005620,ENSRNOG00000014320,ENSRNOG00000016571,ENSRNOG00000001287,ENSRNOG00000005615,ENSRNOG00000007002,ENSRNOG00000005506,ENSRNOG00000020465,ENSRNOG00000013793,…
GO:BP	negative regulation of protein metabolic process	GO:0051248	0.0290822	1.53637	1076	678	67	18529	ENSRNOG00000012235,ENSRNOG00000006120,ENSRNOG00000028896,ENSRNOG00000015461,ENSRNOG00000018198,ENSRNOG00000017206,ENSRNOG00000012273,ENSRNOG00000025332,ENSRNOG00000002343,ENSRNOG00000004003,ENSRNOG00000008246,ENSRNOG00000048273,ENSRNOG00000013213,ENSRNOG00000032656,ENSRNOG00000016571,ENSRNOG00000001287,ENSRNOG00000005615,ENSRNOG00000007002,ENSRNOG00000016879,ENSRNOG00000008187,ENSRNOG00000015308,…
GO:BP	mesenchymal cell differentiation	GO:0048762	0.0292458	1.53394	215	678	22	18529	ENSRNOG00000042460,ENSRNOG00000055049,ENSRNOG00000015982,ENSRNOG00000006631,ENSRNOG00000006120,ENSRNOG00000012819,ENSRNOG00000015318,ENSRNOG00000023337,ENSRNOG00000016879,ENSRNOG00000017560,ENSRNOG00000005386,ENSRNOG00000006784,ENSRNOG00000020652,ENSRNOG00000012721,ENSRNOG00000056940,ENSRNOG00000009134,ENSRNOG00000000697,ENSRNOG00000014288,ENSRNOG00000018841,ENSRNOG00000020590,ENSRNOG00000002607,…
GO:BP	organelle fission	GO:0048285	0.0300312	1.52243	439	678	35	18529	ENSRNOG00000010238,ENSRNOG00000002728,ENSRNOG00000049470,ENSRNOG00000007002,ENSRNOG00000020652,ENSRNOG00000037302,ENSRNOG00000009334,ENSRNOG00000033835,ENSRNOG00000006236,ENSRNOG00000054474,ENSRNOG00000015810,ENSRNOG00000003802,ENSRNOG00000018815,ENSRNOG00000058539,ENSRNOG00000013970,ENSRNOG00000014080,ENSRNOG00000004487,ENSRNOG00000057713,ENSRNOG00000002711,ENSRNOG00000004479,ENSRNOG00000013727,…
GO:BP	metaphase/anaphase transition of mitotic cell cycle	GO:0007091	0.0330279	1.48112	52	678	10	18529	ENSRNOG00000015810,ENSRNOG00000018815,ENSRNOG00000058539,ENSRNOG00000013970,ENSRNOG00000013727,ENSRNOG00000005376,ENSRNOG00000029055,ENSRNOG00000032778,ENSRNOG00000009339,ENSRNOG00000007906
GO:BP	regulation of programmed cell death	GO:0043067	0.0355883	1.44869	1451	678	84	18529	ENSRNOG00000004870,ENSRNOG00000008911,ENSRNOG00000042460,ENSRNOG00000048636,ENSRNOG00000055049,ENSRNOG00000053231,ENSRNOG00000015982,ENSRNOG00000054251,ENSRNOG00000006120,ENSRNOG00000015156,ENSRNOG00000003069,ENSRNOG00000012819,ENSRNOG00000018198,ENSRNOG00000005392,ENSRNOG00000012049,ENSRNOG00000002728,ENSRNOG00000052745,ENSRNOG00000000321,ENSRNOG00000061238,ENSRNOG00000049115,ENSRNOG00000020030,…
GO:BP	peptidyl-tyrosine phosphorylation	GO:0018108	0.0367594	1.43463	353	678	30	18529	ENSRNOG00000018669,ENSRNOG00000009848,ENSRNOG00000012471,ENSRNOG00000012273,ENSRNOG00000002728,ENSRNOG00000052745,ENSRNOG00000000321,ENSRNOG00000020030,ENSRNOG00000018752,ENSRNOG00000013213,ENSRNOG00000007002,ENSRNOG00000017319,ENSRNOG00000005386,ENSRNOG00000026607,ENSRNOG00000002227,ENSRNOG00000000655,ENSRNOG00000020652,ENSRNOG00000018735,ENSRNOG00000002754,ENSRNOG00000014294,ENSRNOG00000006589,…
GO:BP	regulation of growth	GO:0040008	0.0382948	1.41686	615	678	44	18529	ENSRNOG00000008911,ENSRNOG00000042460,ENSRNOG00000020729,ENSRNOG00000015982,ENSRNOG00000006631,ENSRNOG00000022101,ENSRNOG00000003069,ENSRNOG00000015461,ENSRNOG00000017206,ENSRNOG00000023337,ENSRNOG00000004003,ENSRNOG00000009945,ENSRNOG00000014320,ENSRNOG00000016571,ENSRNOG00000001528,ENSRNOG00000017333,ENSRNOG00000043451,ENSRNOG00000015260,ENSRNOG00000006784,ENSRNOG00000013581,ENSRNOG00000020652,…
GO:BP	negative regulation of mitotic cell cycle	GO:0045930	0.039072	1.40813	219	678	22	18529	ENSRNOG00000042460,ENSRNOG00000010238,ENSRNOG00000008816,ENSRNOG00000005615,ENSRNOG00000020918,ENSRNOG00000020652,ENSRNOG00000015810,ENSRNOG00000003802,ENSRNOG00000006420,ENSRNOG00000018815,ENSRNOG00000058539,ENSRNOG00000013970,ENSRNOG00000000632,ENSRNOG00000013727,ENSRNOG00000005376,ENSRNOG00000029055,ENSRNOG00000032778,ENSRNOG00000009339,ENSRNOG00000022521,ENSRNOG00000033658,ENSRNOG00000011625,…
GO:BP	Wnt signaling pathway	GO:0016055	0.0394545	1.4039	390	678	32	18529	ENSRNOG00000008911,ENSRNOG00000038980,ENSRNOG00000042460,ENSRNOG00000002548,ENSRNOG00000016119,ENSRNOG00000020129,ENSRNOG00000029141,ENSRNOG00000015982,ENSRNOG00000006120,ENSRNOG00000004660,ENSRNOG00000012049,ENSRNOG00000061238,ENSRNOG00000004578,ENSRNOG00000007110,ENSRNOG00000004276,ENSRNOG00000059947,ENSRNOG00000017560,ENSRNOG00000020918,ENSRNOG00000020652,ENSRNOG00000048978,ENSRNOG00000004482,…
GO:BP	tissue regeneration	GO:0042246	0.0395172	1.40321	76	678	12	18529	ENSRNOG00000003998,ENSRNOG00000016119,ENSRNOG00000004003,ENSRNOG00000061238,ENSRNOG00000001528,ENSRNOG00000017560,ENSRNOG00000016587,ENSRNOG00000058539,ENSRNOG00000013742,ENSRNOG00000017469,ENSRNOG00000048812,ENSRNOG00000020590
GO:BP	vasculature development	GO:0001944	0.0400858	1.39701	695	678	48	18529	ENSRNOG00000025639,ENSRNOG00000042460,ENSRNOG00000055049,ENSRNOG00000015982,ENSRNOG00000036703,ENSRNOG00000009848,ENSRNOG00000033090,ENSRNOG00000006631,ENSRNOG00000012471,ENSRNOG00000006120,ENSRNOG00000005392,ENSRNOG00000008680,ENSRNOG00000008246,ENSRNOG00000001287,ENSRNOG00000005615,ENSRNOG00000007002,ENSRNOG00000017560,ENSRNOG00000020695,ENSRNOG00000014816,ENSRNOG00000002227,ENSRNOG00000002525,…
GO:BP	tube morphogenesis	GO:0035239	0.0409671	1.38757	837	678	55	18529	ENSRNOG00000025639,ENSRNOG00000042460,ENSRNOG00000015982,ENSRNOG00000036703,ENSRNOG00000009848,ENSRNOG00000006631,ENSRNOG00000012471,ENSRNOG00000006120,ENSRNOG00000004660,ENSRNOG00000012819,ENSRNOG00000031760,ENSRNOG00000005392,ENSRNOG00000058645,ENSRNOG00000052745,ENSRNOG00000004578,ENSRNOG00000008246,ENSRNOG00000013213,ENSRNOG00000005615,ENSRNOG00000017560,ENSRNOG00000020695,ENSRNOG00000014816,…
GO:BP	regulation of nuclear division	GO:0051783	0.0414102	1.38289	173	678	19	18529	ENSRNOG00000010238,ENSRNOG00000002728,ENSRNOG00000007002,ENSRNOG00000020652,ENSRNOG00000015810,ENSRNOG00000003802,ENSRNOG00000018815,ENSRNOG00000058539,ENSRNOG00000013970,ENSRNOG00000004487,ENSRNOG00000057713,ENSRNOG00000013727,ENSRNOG00000005376,ENSRNOG00000027035,ENSRNOG00000029055,ENSRNOG00000032778,ENSRNOG00000009339,ENSRNOG00000011625,ENSRNOG00000007906
GO:BP	cell cycle checkpoint	GO:0000075	0.0414102	1.38289	173	678	19	18529	ENSRNOG00000042460,ENSRNOG00000010238,ENSRNOG00000020918,ENSRNOG00000020652,ENSRNOG00000015810,ENSRNOG00000006420,ENSRNOG00000018815,ENSRNOG00000058539,ENSRNOG00000013970,ENSRNOG00000000632,ENSRNOG00000013727,ENSRNOG00000015622,ENSRNOG00000005376,ENSRNOG00000029055,ENSRNOG00000032778,ENSRNOG00000009339,ENSRNOG00000004195,ENSRNOG00000033658,ENSRNOG00000007906
GO:BP	negative regulation of protein phosphorylation	GO:0001933	0.0415151	1.38179	391	678	32	18529	ENSRNOG00000012273,ENSRNOG00000025332,ENSRNOG00000002343,ENSRNOG00000004003,ENSRNOG00000008246,ENSRNOG00000032656,ENSRNOG00000001287,ENSRNOG00000005615,ENSRNOG00000007002,ENSRNOG00000016879,ENSRNOG00000008187,ENSRNOG00000015308,ENSRNOG00000030091,ENSRNOG00000010522,ENSRNOG00000000655,ENSRNOG00000020652,ENSRNOG00000050404,ENSRNOG00000018052,ENSRNOG00000014294,ENSRNOG00000019675,ENSRNOG00000018815,…
GO:BP	peptidyl-tyrosine modification	GO:0018212	0.0432044	1.36447	356	678	30	18529	ENSRNOG00000018669,ENSRNOG00000009848,ENSRNOG00000012471,ENSRNOG00000012273,ENSRNOG00000002728,ENSRNOG00000052745,ENSRNOG00000000321,ENSRNOG00000020030,ENSRNOG00000018752,ENSRNOG00000013213,ENSRNOG00000007002,ENSRNOG00000017319,ENSRNOG00000005386,ENSRNOG00000026607,ENSRNOG00000002227,ENSRNOG00000000655,ENSRNOG00000020652,ENSRNOG00000018735,ENSRNOG00000002754,ENSRNOG00000014294,ENSRNOG00000006589,…
GO:BP	negative regulation of intracellular signal transduction	GO:1902532	0.0437887	1.35864	503	678	38	18529	ENSRNOG00000004870,ENSRNOG00000015461,ENSRNOG00000002343,ENSRNOG00000052745,ENSRNOG00000004003,ENSRNOG00000004276,ENSRNOG00000008246,ENSRNOG00000016571,ENSRNOG00000001287,ENSRNOG00000007002,ENSRNOG00000015308,ENSRNOG00000016460,ENSRNOG00000030091,ENSRNOG00000010522,ENSRNOG00000000655,ENSRNOG00000002525,ENSRNOG00000018735,ENSRNOG00000018052,ENSRNOG00000037931,ENSRNOG00000000728,ENSRNOG00000014294,…
GO:BP	cell-cell signaling by wnt	GO:0198738	0.0459337	1.33787	393	678	32	18529	ENSRNOG00000008911,ENSRNOG00000038980,ENSRNOG00000042460,ENSRNOG00000002548,ENSRNOG00000016119,ENSRNOG00000020129,ENSRNOG00000029141,ENSRNOG00000015982,ENSRNOG00000006120,ENSRNOG00000004660,ENSRNOG00000012049,ENSRNOG00000061238,ENSRNOG00000004578,ENSRNOG00000007110,ENSRNOG00000004276,ENSRNOG00000059947,ENSRNOG00000017560,ENSRNOG00000020918,ENSRNOG00000020652,ENSRNOG00000048978,ENSRNOG00000004482,…
GO:BP	negative regulation of cellular protein metabolic process	GO:0032269	0.0459841	1.33739	1028	678	64	18529	ENSRNOG00000012235,ENSRNOG00000006120,ENSRNOG00000028896,ENSRNOG00000015461,ENSRNOG00000018198,ENSRNOG00000017206,ENSRNOG00000012273,ENSRNOG00000025332,ENSRNOG00000002343,ENSRNOG00000004003,ENSRNOG00000008246,ENSRNOG00000013213,ENSRNOG00000032656,ENSRNOG00000016571,ENSRNOG00000001287,ENSRNOG00000005615,ENSRNOG00000007002,ENSRNOG00000016879,ENSRNOG00000008187,ENSRNOG00000015308,ENSRNOG00000030091,…
GO:BP	metaphase/anaphase transition of cell cycle	GO:0044784	0.0467735	1.33	54	678	10	18529	ENSRNOG00000015810,ENSRNOG00000018815,ENSRNOG00000058539,ENSRNOG00000013970,ENSRNOG00000013727,ENSRNOG00000005376,ENSRNOG00000029055,ENSRNOG00000032778,ENSRNOG00000009339,ENSRNOG00000007906
GO:BP	regulation of mitotic nuclear division	GO:0007088	0.0481198	1.31768	145	678	17	18529	ENSRNOG00000010238,ENSRNOG00000002728,ENSRNOG00000020652,ENSRNOG00000015810,ENSRNOG00000003802,ENSRNOG00000018815,ENSRNOG00000058539,ENSRNOG00000013970,ENSRNOG00000004487,ENSRNOG00000057713,ENSRNOG00000013727,ENSRNOG00000005376,ENSRNOG00000029055,ENSRNOG00000032778,ENSRNOG00000009339,ENSRNOG00000011625,ENSRNOG00000007906
GO:BP	regulation of response to wounding	GO:1903034	0.0491396	1.30857	160	678	18	18529	ENSRNOG00000054251,ENSRNOG00000015461,ENSRNOG00000012273,ENSRNOG00000025332,ENSRNOG00000004003,ENSRNOG00000000321,ENSRNOG00000033348,ENSRNOG00000013213,ENSRNOG00000017560,ENSRNOG00000043451,ENSRNOG00000008187,ENSRNOG00000050137,ENSRNOG00000010522,ENSRNOG00000006589,ENSRNOG00000001312,ENSRNOG00000017469,ENSRNOG00000001414,ENSRNOG00000056836
GO:BP	MAPK cascade	GO:0000165	0.0496646	1.30395	741	678	50	18529	ENSRNOG00000009848,ENSRNOG00000002343,ENSRNOG00000004003,ENSRNOG00000000321,ENSRNOG00000008816,ENSRNOG00000007110,ENSRNOG00000049115,ENSRNOG00000015101,ENSRNOG00000008246,ENSRNOG00000013213,ENSRNOG00000016571,ENSRNOG00000001287,ENSRNOG00000005615,ENSRNOG00000007002,ENSRNOG00000005506,ENSRNOG00000015308,ENSRNOG00000005386,ENSRNOG00000015260,ENSRNOG00000014828,ENSRNOG00000002227,ENSRNOG00000030091,…
KEGG	Focal adhesion	KEGG:04510	0.001198	2.92154	202	330	22	8478	ENSRNOG00000002548,ENSRNOG00000012471,ENSRNOG00000058645,ENSRNOG00000052745,ENSRNOG00000004276,ENSRNOG00000043451,ENSRNOG00000020918,ENSRNOG00000007281,ENSRNOG00000016846,ENSRNOG00000055305,ENSRNOG00000056756,ENSRNOG00000029784,ENSRNOG00000057451,ENSRNOG00000001312,ENSRNOG00000016538,ENSRNOG00000057713,ENSRNOG00000014288,ENSRNOG00000006569,ENSRNOG00000056836,ENSRNOG00000011502,ENSRNOG00000015278,…
KEGG	Metabolic pathways	KEGG:01100	0.0014809	2.82948	1504	330	89	8478	ENSRNOG00000009875,ENSRNOG00000009031,ENSRNOG00000055049,ENSRNOG00000022919,ENSRNOG00000061857,ENSRNOG00000050424,ENSRNOG00000026745,ENSRNOG00000003069,ENSRNOG00000029318,ENSRNOG00000017114,ENSRNOG00000015514,ENSRNOG00000052564,ENSRNOG00000042224,ENSRNOG00000046546,ENSRNOG00000039494,ENSRNOG00000012337,ENSRNOG00000019120,ENSRNOG00000019955,ENSRNOG00000024595,ENSRNOG00000005935,ENSRNOG00000008209,…
KEGG	Proteoglycans in cancer	KEGG:05205	0.00163819	2.78564	206	330	22	8478	ENSRNOG00000016119,ENSRNOG00000015982,ENSRNOG00000006120,ENSRNOG00000004660,ENSRNOG00000049437,ENSRNOG00000052745,ENSRNOG00000061238,ENSRNOG00000059947,ENSRNOG00000020918,ENSRNOG00000007281,ENSRNOG00000016846,ENSRNOG00000010522,ENSRNOG00000020652,ENSRNOG00000037931,ENSRNOG00000014294,ENSRNOG00000029784,ENSRNOG00000057451,ENSRNOG00000021962,ENSRNOG00000057713,ENSRNOG00000014288,ENSRNOG00000007650,…
KEGG	PI3K-Akt signaling pathway	KEGG:04151	0.00711467	2.14785	344	330	29	8478	ENSRNOG00000002548,ENSRNOG00000048636,ENSRNOG00000022631,ENSRNOG00000018669,ENSRNOG00000012471,ENSRNOG00000005392,ENSRNOG00000058645,ENSRNOG00000052745,ENSRNOG00000004276,ENSRNOG00000013309,ENSRNOG00000016571,ENSRNOG00000043451,ENSRNOG00000020918,ENSRNOG00000005386,ENSRNOG00000015260,ENSRNOG00000016846,ENSRNOG00000002227,ENSRNOG00000010522,ENSRNOG00000020811,ENSRNOG00000002754,ENSRNOG00000047914,…
KEGG	Cell cycle	KEGG:04110	0.00839137	2.07617	123	330	15	8478	ENSRNOG00000005615,ENSRNOG00000020918,ENSRNOG00000020652,ENSRNOG00000003802,ENSRNOG00000018815,ENSRNOG00000009134,ENSRNOG00000058539,ENSRNOG00000000632,ENSRNOG00000005376,ENSRNOG00000014336,ENSRNOG00000029055,ENSRNOG00000050482,ENSRNOG00000032778,ENSRNOG00000003657,ENSRNOG00000007906
KEGG	Lysosome	KEGG:04142	0.0144872	1.83902	129	330	15	8478	ENSRNOG00000049873,ENSRNOG00000019077,ENSRNOG00000011150,ENSRNOG00000020206,ENSRNOG00000050697,ENSRNOG00000000571,ENSRNOG00000038686,ENSRNOG00000001082,ENSRNOG00000015857,ENSRNOG00000031420,ENSRNOG00000001415,ENSRNOG00000007650,ENSRNOG00000047656,ENSRNOG00000010331,ENSRNOG00000003759
KEGG	ECM-receptor interaction	KEGG:04512	0.0148708	1.82767	88	330	12	8478	ENSRNOG00000002548,ENSRNOG00000012471,ENSRNOG00000058645,ENSRNOG00000004276,ENSRNOG00000059947,ENSRNOG00000043451,ENSRNOG00000057451,ENSRNOG00000016538,ENSRNOG00000059894,ENSRNOG00000014288,ENSRNOG00000006569,ENSRNOG00000011502
KEGG	Bacterial invasion of epithelial cells	KEGG:05100	0.0456837	1.34024	72	330	10	8478	ENSRNOG00000052745,ENSRNOG00000016846,ENSRNOG00000033835,ENSRNOG00000009134,ENSRNOG00000057451,ENSRNOG00000000991,ENSRNOG00000057713,ENSRNOG00000014288,ENSRNOG00000056836,ENSRNOG00000008030

## Sheet: D5Pathways
source	term_name	term_id	adjusted_p_value	negative_log10_of_adjusted_p_value	term_size	query_size	intersection_size	effective_domain_size	intersections
GO:MF	protein binding	GO:0005515	5.68e-11	10.2455	8601	644	397	18143	ENSRNOG00000005505,ENSRNOG00000007189,ENSRNOG00000002548,ENSRNOG00000045772,ENSRNOG00000008001,ENSRNOG00000051704,ENSRNOG00000027240,ENSRNOG00000049770,ENSRNOG00000042460,ENSRNOG00000011107,ENSRNOG00000054314,ENSRNOG00000050424,ENSRNOG00000010238,ENSRNOG00000060329,ENSRNOG00000018669,ENSRNOG00000046566,ENSRNOG00000009848,ENSRNOG00000022921,ENSRNOG00000028896,ENSRNOG00000036703,ENSRNOG00000011858,…
GO:MF	identical protein binding	GO:0042802	3.7e-10	9.43223	1913	644	128	18143	ENSRNOG00000002548,ENSRNOG00000045772,ENSRNOG00000049770,ENSRNOG00000011107,ENSRNOG00000010238,ENSRNOG00000028896,ENSRNOG00000004781,ENSRNOG00000026745,ENSRNOG00000020729,ENSRNOG00000001391,ENSRNOG00000015514,ENSRNOG00000029318,ENSRNOG00000003566,ENSRNOG00000034164,ENSRNOG00000008182,ENSRNOG00000020865,ENSRNOG00000015318,ENSRNOG00000052564,ENSRNOG00000018198,ENSRNOG00000032656,ENSRNOG00000061857,…
GO:MF	binding	GO:0005488	2.8891e-05	4.53924	13527	644	536	18143	ENSRNOG00000005505,ENSRNOG00000007189,ENSRNOG00000002548,ENSRNOG00000045772,ENSRNOG00000008001,ENSRNOG00000051704,ENSRNOG00000055049,ENSRNOG00000027240,ENSRNOG00000025823,ENSRNOG00000049770,ENSRNOG00000004870,ENSRNOG00000042460,ENSRNOG00000009031,ENSRNOG00000011107,ENSRNOG00000054314,ENSRNOG00000050424,ENSRNOG00000010238,ENSRNOG00000060329,ENSRNOG00000018669,ENSRNOG00000046566,ENSRNOG00000007484,…
GO:MF	catalytic activity	GO:0003824	0.0006654	3.17692	5796	644	262	18143	ENSRNOG00000008001,ENSRNOG00000009875,ENSRNOG00000055049,ENSRNOG00000004870,ENSRNOG00000042460,ENSRNOG00000009031,ENSRNOG00000011107,ENSRNOG00000050424,ENSRNOG00000018669,ENSRNOG00000000563,ENSRNOG00000022919,ENSRNOG00000004781,ENSRNOG00000026745,ENSRNOG00000015072,ENSRNOG00000001391,ENSRNOG00000029141,ENSRNOG00000046546,ENSRNOG00000006120,ENSRNOG00000015514,ENSRNOG00000029318,ENSRNOG00000008182,…
GO:MF	microtubule binding	GO:0008017	0.00072422	3.14013	254	644	26	18143	ENSRNOG00000031760,ENSRNOG00000026226,ENSRNOG00000001911,ENSRNOG00000004482,ENSRNOG00000004057,ENSRNOG00000049629,ENSRNOG00000004200,ENSRNOG00000009334,ENSRNOG00000008481,ENSRNOG00000016148,ENSRNOG00000018630,ENSRNOG00000018815,ENSRNOG00000047618,ENSRNOG00000013661,ENSRNOG00000033835,ENSRNOG00000011841,ENSRNOG00000019100,ENSRNOG00000004680,ENSRNOG00000014080,ENSRNOG00000015275,ENSRNOG00000005037,…
GO:MF	receptor ligand activity	GO:0048018	0.00108008	2.96654	450	644	37	18143	ENSRNOG00000009848,ENSRNOG00000002381,ENSRNOG00000015982,ENSRNOG00000020729,ENSRNOG00000022631,ENSRNOG00000006631,ENSRNOG00000008336,ENSRNOG00000015156,ENSRNOG00000020655,ENSRNOG00000012819,ENSRNOG00000007002,ENSRNOG00000017560,ENSRNOG00000020030,ENSRNOG00000002728,ENSRNOG00000047466,ENSRNOG00000049402,ENSRNOG00000008816,ENSRNOG00000018752,ENSRNOG00000023337,ENSRNOG00000014320,ENSRNOG00000024688,…
GO:MF	signaling receptor binding	GO:0005102	0.00114717	2.94037	1574	644	91	18143	ENSRNOG00000002548,ENSRNOG00000045772,ENSRNOG00000046566,ENSRNOG00000009848,ENSRNOG00000028896,ENSRNOG00000036703,ENSRNOG00000002381,ENSRNOG00000015982,ENSRNOG00000016119,ENSRNOG00000001713,ENSRNOG00000020729,ENSRNOG00000022631,ENSRNOG00000006631,ENSRNOG00000005854,ENSRNOG00000008336,ENSRNOG00000006120,ENSRNOG00000020865,ENSRNOG00000012471,ENSRNOG00000002343,ENSRNOG00000004578,ENSRNOG00000015156,…
GO:MF	signaling receptor activator activity	GO:0030546	0.00139924	2.85411	455	644	37	18143	ENSRNOG00000009848,ENSRNOG00000002381,ENSRNOG00000015982,ENSRNOG00000020729,ENSRNOG00000022631,ENSRNOG00000006631,ENSRNOG00000008336,ENSRNOG00000015156,ENSRNOG00000020655,ENSRNOG00000012819,ENSRNOG00000007002,ENSRNOG00000017560,ENSRNOG00000020030,ENSRNOG00000002728,ENSRNOG00000047466,ENSRNOG00000049402,ENSRNOG00000008816,ENSRNOG00000018752,ENSRNOG00000023337,ENSRNOG00000014320,ENSRNOG00000024688,…
GO:MF	receptor regulator activity	GO:0030545	0.00313143	2.50426	490	644	38	18143	ENSRNOG00000038980,ENSRNOG00000009848,ENSRNOG00000002381,ENSRNOG00000015982,ENSRNOG00000020729,ENSRNOG00000022631,ENSRNOG00000006631,ENSRNOG00000008336,ENSRNOG00000015156,ENSRNOG00000020655,ENSRNOG00000012819,ENSRNOG00000007002,ENSRNOG00000017560,ENSRNOG00000020030,ENSRNOG00000002728,ENSRNOG00000047466,ENSRNOG00000049402,ENSRNOG00000008816,ENSRNOG00000018752,ENSRNOG00000023337,ENSRNOG00000014320,…
GO:MF	growth factor binding	GO:0019838	0.00729486	2.13698	129	644	16	18143	ENSRNOG00000045772,ENSRNOG00000028896,ENSRNOG00000048636,ENSRNOG00000033090,ENSRNOG00000008182,ENSRNOG00000049437,ENSRNOG00000005392,ENSRNOG00000025332,ENSRNOG00000017206,ENSRNOG00000010977,ENSRNOG00000020811,ENSRNOG00000020936,ENSRNOG00000010635,ENSRNOG00000031420,ENSRNOG00000001312,ENSRNOG00000011946
GO:MF	calmodulin binding	GO:0005516	0.00887452	2.05185	131	644	16	18143	ENSRNOG00000061304,ENSRNOG00000018198,ENSRNOG00000003841,ENSRNOG00000001911,ENSRNOG00000005392,ENSRNOG00000014832,ENSRNOG00000029871,ENSRNOG00000043044,ENSRNOG00000061928,ENSRNOG00000001528,ENSRNOG00000009113,ENSRNOG00000027894,ENSRNOG00000048152,ENSRNOG00000007506,ENSRNOG00000010161,ENSRNOG00000017882
GO:MF	cytoskeletal protein binding	GO:0008092	0.0132762	1.87693	913	644	57	18143	ENSRNOG00000008001,ENSRNOG00000051704,ENSRNOG00000004781,ENSRNOG00000045831,ENSRNOG00000031760,ENSRNOG00000032656,ENSRNOG00000026226,ENSRNOG00000001911,ENSRNOG00000012273,ENSRNOG00000009945,ENSRNOG00000056756,ENSRNOG00000060775,ENSRNOG00000021062,ENSRNOG00000019587,ENSRNOG00000004482,ENSRNOG00000004057,ENSRNOG00000056585,ENSRNOG00000049629,ENSRNOG00000007281,ENSRNOG00000004200,ENSRNOG00000011774,…
GO:MF	glutathione peroxidase activity	GO:0004602	0.0481771	1.31716	22	644	6	18143	ENSRNOG00000052564,ENSRNOG00000061857,ENSRNOG00000000728,ENSRNOG00000000907,ENSRNOG00000018237,ENSRNOG00000007743
GO:BP	developmental process	GO:0032502	5.22e-13	12.2827	5961	654	309	18529	ENSRNOG00000002548,ENSRNOG00000045772,ENSRNOG00000055049,ENSRNOG00000027240,ENSRNOG00000025823,ENSRNOG00000049770,ENSRNOG00000004870,ENSRNOG00000008911,ENSRNOG00000042460,ENSRNOG00000011107,ENSRNOG00000010238,ENSRNOG00000060329,ENSRNOG00000046566,ENSRNOG00000007484,ENSRNOG00000009848,ENSRNOG00000022921,ENSRNOG00000046309,ENSRNOG00000003998,ENSRNOG00000028896,ENSRNOG00000036703,ENSRNOG00000011858,…
GO:BP	anatomical structure development	GO:0048856	7.92e-13	12.1013	5487	654	290	18529	ENSRNOG00000002548,ENSRNOG00000045772,ENSRNOG00000055049,ENSRNOG00000027240,ENSRNOG00000025823,ENSRNOG00000049770,ENSRNOG00000004870,ENSRNOG00000008911,ENSRNOG00000042460,ENSRNOG00000011107,ENSRNOG00000010238,ENSRNOG00000060329,ENSRNOG00000046566,ENSRNOG00000007484,ENSRNOG00000009848,ENSRNOG00000022921,ENSRNOG00000046309,ENSRNOG00000003998,ENSRNOG00000028896,ENSRNOG00000036703,ENSRNOG00000011858,…
GO:BP	system development	GO:0048731	1.92e-12	11.7165	4591	654	253	18529	ENSRNOG00000002548,ENSRNOG00000045772,ENSRNOG00000055049,ENSRNOG00000027240,ENSRNOG00000049770,ENSRNOG00000004870,ENSRNOG00000008911,ENSRNOG00000042460,ENSRNOG00000011107,ENSRNOG00000060329,ENSRNOG00000046566,ENSRNOG00000009848,ENSRNOG00000022921,ENSRNOG00000046309,ENSRNOG00000028896,ENSRNOG00000036703,ENSRNOG00000011858,ENSRNOG00000015982,ENSRNOG00000016119,ENSRNOG00000004781,ENSRNOG00000014746,…
GO:BP	multicellular organism development	GO:0007275	1.03e-11	10.9858	5002	654	267	18529	ENSRNOG00000002548,ENSRNOG00000045772,ENSRNOG00000055049,ENSRNOG00000027240,ENSRNOG00000025823,ENSRNOG00000049770,ENSRNOG00000004870,ENSRNOG00000008911,ENSRNOG00000042460,ENSRNOG00000011107,ENSRNOG00000010238,ENSRNOG00000060329,ENSRNOG00000046566,ENSRNOG00000009848,ENSRNOG00000022921,ENSRNOG00000046309,ENSRNOG00000028896,ENSRNOG00000036703,ENSRNOG00000011858,ENSRNOG00000015982,ENSRNOG00000016119,…
GO:BP	cellular component organization	GO:0016043	1.88e-09	8.72591	5832	654	291	18529	ENSRNOG00000002548,ENSRNOG00000008001,ENSRNOG00000055049,ENSRNOG00000027240,ENSRNOG00000004870,ENSRNOG00000008911,ENSRNOG00000042460,ENSRNOG00000054314,ENSRNOG00000010238,ENSRNOG00000060329,ENSRNOG00000046566,ENSRNOG00000000563,ENSRNOG00000053231,ENSRNOG00000011858,ENSRNOG00000015982,ENSRNOG00000010076,ENSRNOG00000004781,ENSRNOG00000014746,ENSRNOG00000026745,ENSRNOG00000022101,ENSRNOG00000006631,…
GO:BP	cell differentiation	GO:0030154	5.79e-09	8.23746	3815	654	209	18529	ENSRNOG00000002548,ENSRNOG00000045772,ENSRNOG00000055049,ENSRNOG00000027240,ENSRNOG00000025823,ENSRNOG00000004870,ENSRNOG00000008911,ENSRNOG00000042460,ENSRNOG00000011107,ENSRNOG00000060329,ENSRNOG00000007484,ENSRNOG00000009848,ENSRNOG00000022921,ENSRNOG00000046309,ENSRNOG00000028896,ENSRNOG00000011858,ENSRNOG00000002381,ENSRNOG00000015982,ENSRNOG00000016119,ENSRNOG00000004781,ENSRNOG00000026745,…
GO:BP	cellular developmental process	GO:0048869	1.77e-08	7.75104	3883	654	210	18529	ENSRNOG00000002548,ENSRNOG00000045772,ENSRNOG00000055049,ENSRNOG00000027240,ENSRNOG00000025823,ENSRNOG00000004870,ENSRNOG00000008911,ENSRNOG00000042460,ENSRNOG00000011107,ENSRNOG00000060329,ENSRNOG00000007484,ENSRNOG00000009848,ENSRNOG00000022921,ENSRNOG00000046309,ENSRNOG00000028896,ENSRNOG00000011858,ENSRNOG00000002381,ENSRNOG00000015982,ENSRNOG00000016119,ENSRNOG00000004781,ENSRNOG00000026745,…
GO:BP	cell surface receptor signaling pathway	GO:0007166	1.98e-08	7.70324	2524	654	152	18529	ENSRNOG00000015259,ENSRNOG00000002548,ENSRNOG00000008911,ENSRNOG00000042460,ENSRNOG00000009031,ENSRNOG00000038980,ENSRNOG00000018669,ENSRNOG00000009848,ENSRNOG00000022921,ENSRNOG00000036703,ENSRNOG00000011858,ENSRNOG00000015982,ENSRNOG00000016119,ENSRNOG00000004781,ENSRNOG00000014746,ENSRNOG00000001713,ENSRNOG00000048636,ENSRNOG00000022631,ENSRNOG00000006631,ENSRNOG00000005854,ENSRNOG00000033090,…
GO:BP	tube development	GO:0035295	4.54e-08	7.34306	1067	654	82	18529	ENSRNOG00000055049,ENSRNOG00000042460,ENSRNOG00000009848,ENSRNOG00000022921,ENSRNOG00000036703,ENSRNOG00000015982,ENSRNOG00000014746,ENSRNOG00000006631,ENSRNOG00000005854,ENSRNOG00000025639,ENSRNOG00000006120,ENSRNOG00000003566,ENSRNOG00000004660,ENSRNOG00000000321,ENSRNOG00000012471,ENSRNOG00000031760,ENSRNOG00000015318,ENSRNOG00000004578,ENSRNOG00000012819,ENSRNOG00000005392,ENSRNOG00000015461,…
GO:BP	regulation of developmental process	GO:0050793	4.92e-08	7.30844	2554	654	152	18529	ENSRNOG00000002548,ENSRNOG00000027240,ENSRNOG00000008911,ENSRNOG00000042460,ENSRNOG00000009848,ENSRNOG00000046309,ENSRNOG00000036703,ENSRNOG00000011858,ENSRNOG00000015982,ENSRNOG00000016119,ENSRNOG00000004781,ENSRNOG00000026745,ENSRNOG00000020729,ENSRNOG00000022101,ENSRNOG00000000700,ENSRNOG00000006631,ENSRNOG00000008336,ENSRNOG00000025639,ENSRNOG00000006120,ENSRNOG00000003566,ENSRNOG00000020193,…
GO:BP	regulation of localization	GO:0032879	1.1e-07	6.95755	2650	654	155	18529	ENSRNOG00000002548,ENSRNOG00000008001,ENSRNOG00000042460,ENSRNOG00000011107,ENSRNOG00000054314,ENSRNOG00000046566,ENSRNOG00000046309,ENSRNOG00000036703,ENSRNOG00000053231,ENSRNOG00000011858,ENSRNOG00000015982,ENSRNOG00000014746,ENSRNOG00000048636,ENSRNOG00000026745,ENSRNOG00000020729,ENSRNOG00000006631,ENSRNOG00000005854,ENSRNOG00000009932,ENSRNOG00000038539,ENSRNOG00000006120,ENSRNOG00000003566,…
GO:BP	animal organ development	GO:0048513	1.25e-07	6.90164	3453	654	189	18529	ENSRNOG00000045772,ENSRNOG00000055049,ENSRNOG00000027240,ENSRNOG00000049770,ENSRNOG00000004870,ENSRNOG00000008911,ENSRNOG00000042460,ENSRNOG00000011107,ENSRNOG00000046566,ENSRNOG00000009848,ENSRNOG00000022921,ENSRNOG00000046309,ENSRNOG00000028896,ENSRNOG00000015982,ENSRNOG00000016119,ENSRNOG00000020729,ENSRNOG00000002369,ENSRNOG00000000700,ENSRNOG00000006631,ENSRNOG00000005854,ENSRNOG00000033090,…
GO:BP	tissue development	GO:0009888	1.35e-07	6.87067	1854	654	119	18529	ENSRNOG00000055049,ENSRNOG00000042460,ENSRNOG00000007484,ENSRNOG00000022921,ENSRNOG00000003998,ENSRNOG00000036703,ENSRNOG00000015982,ENSRNOG00000016119,ENSRNOG00000014746,ENSRNOG00000020729,ENSRNOG00000000700,ENSRNOG00000006631,ENSRNOG00000006120,ENSRNOG00000020193,ENSRNOG00000004660,ENSRNOG00000034164,ENSRNOG00000000321,ENSRNOG00000031760,ENSRNOG00000015318,ENSRNOG00000004578,ENSRNOG00000015156,…
GO:BP	cellular component organization or biogenesis	GO:0071840	1.4e-07	6.85343	6060	654	292	18529	ENSRNOG00000005505,ENSRNOG00000002548,ENSRNOG00000008001,ENSRNOG00000055049,ENSRNOG00000027240,ENSRNOG00000004870,ENSRNOG00000008911,ENSRNOG00000042460,ENSRNOG00000054314,ENSRNOG00000010238,ENSRNOG00000060329,ENSRNOG00000046566,ENSRNOG00000000563,ENSRNOG00000053231,ENSRNOG00000011858,ENSRNOG00000015982,ENSRNOG00000010076,ENSRNOG00000004781,ENSRNOG00000014746,ENSRNOG00000026745,ENSRNOG00000022101,…
GO:BP	regulation of cellular component organization	GO:0051128	2.16e-07	6.66571	2287	654	138	18529	ENSRNOG00000027240,ENSRNOG00000008911,ENSRNOG00000010238,ENSRNOG00000053231,ENSRNOG00000015982,ENSRNOG00000004781,ENSRNOG00000026745,ENSRNOG00000022101,ENSRNOG00000006631,ENSRNOG00000005854,ENSRNOG00000029141,ENSRNOG00000025639,ENSRNOG00000045831,ENSRNOG00000024728,ENSRNOG00000000321,ENSRNOG00000031760,ENSRNOG00000032656,ENSRNOG00000013720,ENSRNOG00000003069,ENSRNOG00000005506,ENSRNOG00000001911,…
GO:BP	epithelium development	GO:0060429	4.03e-07	6.39511	1115	654	82	18529	ENSRNOG00000055049,ENSRNOG00000042460,ENSRNOG00000007484,ENSRNOG00000022921,ENSRNOG00000036703,ENSRNOG00000015982,ENSRNOG00000016119,ENSRNOG00000014746,ENSRNOG00000006631,ENSRNOG00000006120,ENSRNOG00000004660,ENSRNOG00000000321,ENSRNOG00000031760,ENSRNOG00000015318,ENSRNOG00000004578,ENSRNOG00000015156,ENSRNOG00000012819,ENSRNOG00000007110,ENSRNOG00000005392,ENSRNOG00000015461,ENSRNOG00000020695,…
GO:BP	mitotic sister chromatid segregation	GO:0000070	5.23e-07	6.28172	144	654	24	18529	ENSRNOG00000010238,ENSRNOG00000009334,ENSRNOG00000006236,ENSRNOG00000018815,ENSRNOG00000003802,ENSRNOG00000058539,ENSRNOG00000015810,ENSRNOG00000019100,ENSRNOG00000004487,ENSRNOG00000014080,ENSRNOG00000007906,ENSRNOG00000005037,ENSRNOG00000013970,ENSRNOG00000027035,ENSRNOG00000019936,ENSRNOG00000005659,ENSRNOG00000029055,ENSRNOG00000032778,ENSRNOG00000009339,ENSRNOG00000020213,ENSRNOG00000002711,…
GO:BP	anatomical structure morphogenesis	GO:0009653	6.02e-07	6.22005	2595	654	150	18529	ENSRNOG00000002548,ENSRNOG00000055049,ENSRNOG00000027240,ENSRNOG00000025823,ENSRNOG00000008911,ENSRNOG00000042460,ENSRNOG00000060329,ENSRNOG00000009848,ENSRNOG00000022921,ENSRNOG00000036703,ENSRNOG00000011858,ENSRNOG00000015982,ENSRNOG00000016119,ENSRNOG00000004781,ENSRNOG00000022101,ENSRNOG00000000700,ENSRNOG00000006631,ENSRNOG00000005854,ENSRNOG00000008336,ENSRNOG00000025639,ENSRNOG00000006120,…
GO:BP	mitotic cell cycle	GO:0000278	6.84e-07	6.16489	781	654	64	18529	ENSRNOG00000042460,ENSRNOG00000010238,ENSRNOG00000012168,ENSRNOG00000026162,ENSRNOG00000002728,ENSRNOG00000008012,ENSRNOG00000014371,ENSRNOG00000015308,ENSRNOG00000008816,ENSRNOG00000014320,ENSRNOG00000005615,ENSRNOG00000050819,ENSRNOG00000020918,ENSRNOG00000009334,ENSRNOG00000054286,ENSRNOG00000037302,ENSRNOG00000015956,ENSRNOG00000017445,ENSRNOG00000014294,ENSRNOG00000006735,ENSRNOG00000006236,…
GO:BP	regulation of multicellular organismal development	GO:2000026	1.0087e-06	5.99622	2025	654	124	18529	ENSRNOG00000002548,ENSRNOG00000027240,ENSRNOG00000008911,ENSRNOG00000042460,ENSRNOG00000009848,ENSRNOG00000046309,ENSRNOG00000036703,ENSRNOG00000011858,ENSRNOG00000015982,ENSRNOG00000016119,ENSRNOG00000004781,ENSRNOG00000026745,ENSRNOG00000022101,ENSRNOG00000000700,ENSRNOG00000006631,ENSRNOG00000008336,ENSRNOG00000025639,ENSRNOG00000006120,ENSRNOG00000003566,ENSRNOG00000020193,ENSRNOG00000004660,…
GO:BP	regulation of multicellular organismal process	GO:0051239	1.1386e-06	5.94363	3063	654	169	18529	ENSRNOG00000007477,ENSRNOG00000015259,ENSRNOG00000002548,ENSRNOG00000027240,ENSRNOG00000008911,ENSRNOG00000042460,ENSRNOG00000009848,ENSRNOG00000046309,ENSRNOG00000003998,ENSRNOG00000036703,ENSRNOG00000011858,ENSRNOG00000015982,ENSRNOG00000016119,ENSRNOG00000004781,ENSRNOG00000026745,ENSRNOG00000020729,ENSRNOG00000022101,ENSRNOG00000000700,ENSRNOG00000006631,ENSRNOG00000005854,ENSRNOG00000033090,…
GO:BP	negative regulation of cellular process	GO:0048523	1.6833e-06	5.77385	4653	654	233	18529	ENSRNOG00000002548,ENSRNOG00000045772,ENSRNOG00000055049,ENSRNOG00000025823,ENSRNOG00000004870,ENSRNOG00000008911,ENSRNOG00000042460,ENSRNOG00000010238,ENSRNOG00000009848,ENSRNOG00000022921,ENSRNOG00000046309,ENSRNOG00000028896,ENSRNOG00000015982,ENSRNOG00000010076,ENSRNOG00000016119,ENSRNOG00000004781,ENSRNOG00000048636,ENSRNOG00000002369,ENSRNOG00000000700,ENSRNOG00000006631,ENSRNOG00000005854,…
GO:BP	movement of cell or subcellular component	GO:0006928	1.9686e-06	5.70585	1958	654	120	18529	ENSRNOG00000002548,ENSRNOG00000008911,ENSRNOG00000060329,ENSRNOG00000046566,ENSRNOG00000036703,ENSRNOG00000011858,ENSRNOG00000015982,ENSRNOG00000004781,ENSRNOG00000006631,ENSRNOG00000005854,ENSRNOG00000038539,ENSRNOG00000006120,ENSRNOG00000003566,ENSRNOG00000000321,ENSRNOG00000012471,ENSRNOG00000002343,ENSRNOG00000032656,ENSRNOG00000004578,ENSRNOG00000012819,ENSRNOG00000005506,ENSRNOG00000005392,…
GO:BP	regulation of signaling	GO:0023051	2.7425e-06	5.56185	3122	654	170	18529	ENSRNOG00000002548,ENSRNOG00000008001,ENSRNOG00000004870,ENSRNOG00000008911,ENSRNOG00000042460,ENSRNOG00000038980,ENSRNOG00000046566,ENSRNOG00000009848,ENSRNOG00000022921,ENSRNOG00000046309,ENSRNOG00000053231,ENSRNOG00000015982,ENSRNOG00000016119,ENSRNOG00000022101,ENSRNOG00000002369,ENSRNOG00000005854,ENSRNOG00000033090,ENSRNOG00000029141,ENSRNOG00000009932,ENSRNOG00000006120,ENSRNOG00000020193,…
GO:BP	nervous system development	GO:0007399	2.9933e-06	5.52384	2286	654	134	18529	ENSRNOG00000002548,ENSRNOG00000055049,ENSRNOG00000027240,ENSRNOG00000008911,ENSRNOG00000042460,ENSRNOG00000011107,ENSRNOG00000060329,ENSRNOG00000036703,ENSRNOG00000011858,ENSRNOG00000015982,ENSRNOG00000004781,ENSRNOG00000014746,ENSRNOG00000026745,ENSRNOG00000022631,ENSRNOG00000022101,ENSRNOG00000002369,ENSRNOG00000006631,ENSRNOG00000050090,ENSRNOG00000025639,ENSRNOG00000006120,ENSRNOG00000061304,…
GO:BP	negative regulation of mitotic sister chromatid separation	GO:2000816	3.0463e-06	5.51623	35	654	12	18529	ENSRNOG00000018815,ENSRNOG00000003802,ENSRNOG00000058539,ENSRNOG00000015810,ENSRNOG00000007906,ENSRNOG00000013970,ENSRNOG00000019936,ENSRNOG00000005659,ENSRNOG00000029055,ENSRNOG00000032778,ENSRNOG00000009339,ENSRNOG00000013727
GO:BP	negative regulation of chromosome separation	GO:1905819	4.4237e-06	5.35422	36	654	12	18529	ENSRNOG00000018815,ENSRNOG00000003802,ENSRNOG00000058539,ENSRNOG00000015810,ENSRNOG00000007906,ENSRNOG00000013970,ENSRNOG00000019936,ENSRNOG00000005659,ENSRNOG00000029055,ENSRNOG00000032778,ENSRNOG00000009339,ENSRNOG00000013727
GO:BP	regulation of cell differentiation	GO:0045595	6.8996e-06	5.16117	1778	654	110	18529	ENSRNOG00000002548,ENSRNOG00000027240,ENSRNOG00000008911,ENSRNOG00000042460,ENSRNOG00000009848,ENSRNOG00000046309,ENSRNOG00000011858,ENSRNOG00000015982,ENSRNOG00000016119,ENSRNOG00000004781,ENSRNOG00000026745,ENSRNOG00000022101,ENSRNOG00000000700,ENSRNOG00000006631,ENSRNOG00000025639,ENSRNOG00000006120,ENSRNOG00000020193,ENSRNOG00000000321,ENSRNOG00000015318,ENSRNOG00000004578,ENSRNOG00000052376,…
GO:BP	chromosome segregation	GO:0007059	8.1189e-06	5.0905	306	654	34	18529	ENSRNOG00000010238,ENSRNOG00000049470,ENSRNOG00000009334,ENSRNOG00000006236,ENSRNOG00000018815,ENSRNOG00000006731,ENSRNOG00000042944,ENSRNOG00000003802,ENSRNOG00000058539,ENSRNOG00000015810,ENSRNOG00000019100,ENSRNOG00000004487,ENSRNOG00000014080,ENSRNOG00000007906,ENSRNOG00000015275,ENSRNOG00000005037,ENSRNOG00000013970,ENSRNOG00000018615,ENSRNOG00000027035,ENSRNOG00000019936,ENSRNOG00000005659,…
GO:BP	negative regulation of mitotic sister chromatid segregation	GO:0033048	8.9684e-06	5.04729	38	654	12	18529	ENSRNOG00000018815,ENSRNOG00000003802,ENSRNOG00000058539,ENSRNOG00000015810,ENSRNOG00000007906,ENSRNOG00000013970,ENSRNOG00000019936,ENSRNOG00000005659,ENSRNOG00000029055,ENSRNOG00000032778,ENSRNOG00000009339,ENSRNOG00000013727
GO:BP	regulation of cell communication	GO:0010646	1.0037e-05	4.99838	3104	654	167	18529	ENSRNOG00000002548,ENSRNOG00000008001,ENSRNOG00000004870,ENSRNOG00000008911,ENSRNOG00000042460,ENSRNOG00000038980,ENSRNOG00000046566,ENSRNOG00000009848,ENSRNOG00000022921,ENSRNOG00000046309,ENSRNOG00000053231,ENSRNOG00000015982,ENSRNOG00000016119,ENSRNOG00000022101,ENSRNOG00000002369,ENSRNOG00000005854,ENSRNOG00000033090,ENSRNOG00000029141,ENSRNOG00000009932,ENSRNOG00000006120,ENSRNOG00000020193,…
GO:BP	locomotion	GO:0040011	1.0617e-05	4.97398	1726	654	107	18529	ENSRNOG00000002548,ENSRNOG00000008911,ENSRNOG00000060329,ENSRNOG00000036703,ENSRNOG00000011858,ENSRNOG00000015982,ENSRNOG00000004781,ENSRNOG00000006631,ENSRNOG00000005854,ENSRNOG00000038539,ENSRNOG00000006120,ENSRNOG00000003566,ENSRNOG00000000321,ENSRNOG00000012471,ENSRNOG00000032656,ENSRNOG00000004578,ENSRNOG00000012819,ENSRNOG00000005506,ENSRNOG00000005392,ENSRNOG00000016879,ENSRNOG00000012273,…
GO:BP	cell development	GO:0048468	1.1049e-05	4.95668	2196	654	128	18529	ENSRNOG00000002548,ENSRNOG00000055049,ENSRNOG00000027240,ENSRNOG00000008911,ENSRNOG00000042460,ENSRNOG00000060329,ENSRNOG00000022921,ENSRNOG00000046309,ENSRNOG00000011858,ENSRNOG00000016119,ENSRNOG00000004781,ENSRNOG00000026745,ENSRNOG00000022101,ENSRNOG00000006631,ENSRNOG00000025639,ENSRNOG00000006120,ENSRNOG00000045831,ENSRNOG00000020193,ENSRNOG00000000321,ENSRNOG00000002343,ENSRNOG00000015318,…
GO:BP	cell division	GO:0051301	1.2872e-05	4.89036	441	654	42	18529	ENSRNOG00000010238,ENSRNOG00000016119,ENSRNOG00000022631,ENSRNOG00000006120,ENSRNOG00000017560,ENSRNOG00000002227,ENSRNOG00000020918,ENSRNOG00000009334,ENSRNOG00000009134,ENSRNOG00000006236,ENSRNOG00000020652,ENSRNOG00000018815,ENSRNOG00000006731,ENSRNOG00000047618,ENSRNOG00000029862,ENSRNOG00000007483,ENSRNOG00000004479,ENSRNOG00000042729,ENSRNOG00000015529,ENSRNOG00000042944,ENSRNOG00000003802,…
GO:BP	positive regulation of biological process	GO:0048518	1.3263e-05	4.87735	5900	654	277	18529	ENSRNOG00000015259,ENSRNOG00000045772,ENSRNOG00000008001,ENSRNOG00000055049,ENSRNOG00000027240,ENSRNOG00000025823,ENSRNOG00000004870,ENSRNOG00000042460,ENSRNOG00000011107,ENSRNOG00000038980,ENSRNOG00000010238,ENSRNOG00000046566,ENSRNOG00000007484,ENSRNOG00000009848,ENSRNOG00000046309,ENSRNOG00000028896,ENSRNOG00000036703,ENSRNOG00000053231,ENSRNOG00000015982,ENSRNOG00000010076,ENSRNOG00000016119,…
GO:BP	spindle checkpoint	GO:0031577	1.4532e-05	4.83768	32	654	11	18529	ENSRNOG00000018815,ENSRNOG00000058539,ENSRNOG00000015810,ENSRNOG00000007906,ENSRNOG00000013970,ENSRNOG00000019936,ENSRNOG00000005659,ENSRNOG00000029055,ENSRNOG00000032778,ENSRNOG00000009339,ENSRNOG00000013727
GO:BP	mitotic spindle checkpoint	GO:0071174	1.4532e-05	4.83768	32	654	11	18529	ENSRNOG00000018815,ENSRNOG00000058539,ENSRNOG00000015810,ENSRNOG00000007906,ENSRNOG00000013970,ENSRNOG00000019936,ENSRNOG00000005659,ENSRNOG00000029055,ENSRNOG00000032778,ENSRNOG00000009339,ENSRNOG00000013727
GO:BP	mitotic spindle assembly checkpoint	GO:0007094	1.4532e-05	4.83768	32	654	11	18529	ENSRNOG00000018815,ENSRNOG00000058539,ENSRNOG00000015810,ENSRNOG00000007906,ENSRNOG00000013970,ENSRNOG00000019936,ENSRNOG00000005659,ENSRNOG00000029055,ENSRNOG00000032778,ENSRNOG00000009339,ENSRNOG00000013727
GO:BP	spindle assembly checkpoint	GO:0071173	1.4532e-05	4.83768	32	654	11	18529	ENSRNOG00000018815,ENSRNOG00000058539,ENSRNOG00000015810,ENSRNOG00000007906,ENSRNOG00000013970,ENSRNOG00000019936,ENSRNOG00000005659,ENSRNOG00000029055,ENSRNOG00000032778,ENSRNOG00000009339,ENSRNOG00000013727
GO:BP	cytoskeleton organization	GO:0007010	1.5577e-05	4.80751	1309	654	87	18529	ENSRNOG00000010238,ENSRNOG00000015982,ENSRNOG00000010076,ENSRNOG00000004781,ENSRNOG00000006631,ENSRNOG00000025639,ENSRNOG00000006120,ENSRNOG00000045831,ENSRNOG00000031760,ENSRNOG00000026226,ENSRNOG00000005506,ENSRNOG00000001911,ENSRNOG00000012273,ENSRNOG00000016225,ENSRNOG00000017560,ENSRNOG00000052745,ENSRNOG00000026162,ENSRNOG00000009945,ENSRNOG00000056756,ENSRNOG00000008775,ENSRNOG00000004482,…
GO:BP	negative regulation of response to stimulus	GO:0048585	1.6055e-05	4.79438	1522	654	97	18529	ENSRNOG00000002548,ENSRNOG00000045772,ENSRNOG00000004870,ENSRNOG00000008911,ENSRNOG00000042460,ENSRNOG00000022921,ENSRNOG00000028896,ENSRNOG00000015982,ENSRNOG00000002369,ENSRNOG00000006631,ENSRNOG00000005854,ENSRNOG00000033090,ENSRNOG00000029141,ENSRNOG00000006120,ENSRNOG00000003566,ENSRNOG00000020193,ENSRNOG00000004660,ENSRNOG00000008182,ENSRNOG00000000321,ENSRNOG00000002343,ENSRNOG00000015318,…
GO:BP	regulation of molecular function	GO:0065009	1.6848e-05	4.77344	2745	654	151	18529	ENSRNOG00000005505,ENSRNOG00000045772,ENSRNOG00000042460,ENSRNOG00000038980,ENSRNOG00000054314,ENSRNOG00000009848,ENSRNOG00000028896,ENSRNOG00000015982,ENSRNOG00000004781,ENSRNOG00000002369,ENSRNOG00000005854,ENSRNOG00000006120,ENSRNOG00000003566,ENSRNOG00000012235,ENSRNOG00000024728,ENSRNOG00000004660,ENSRNOG00000000321,ENSRNOG00000002343,ENSRNOG00000015318,ENSRNOG00000018198,ENSRNOG00000032656,…
GO:BP	negative regulation of sister chromatid segregation	GO:0033046	1.7345e-05	4.76082	40	654	12	18529	ENSRNOG00000018815,ENSRNOG00000003802,ENSRNOG00000058539,ENSRNOG00000015810,ENSRNOG00000007906,ENSRNOG00000013970,ENSRNOG00000019936,ENSRNOG00000005659,ENSRNOG00000029055,ENSRNOG00000032778,ENSRNOG00000009339,ENSRNOG00000013727
GO:BP	regulation of response to stimulus	GO:0048583	1.8618e-05	4.73007	3666	654	189	18529	ENSRNOG00000002548,ENSRNOG00000045772,ENSRNOG00000004870,ENSRNOG00000008911,ENSRNOG00000042460,ENSRNOG00000038980,ENSRNOG00000046566,ENSRNOG00000009848,ENSRNOG00000022921,ENSRNOG00000046309,ENSRNOG00000003998,ENSRNOG00000028896,ENSRNOG00000053231,ENSRNOG00000015982,ENSRNOG00000016119,ENSRNOG00000022101,ENSRNOG00000002369,ENSRNOG00000006631,ENSRNOG00000005854,ENSRNOG00000033090,ENSRNOG00000013408,…
GO:BP	phosphorus metabolic process	GO:0006793	2.0782e-05	4.68232	3039	654	163	18529	ENSRNOG00000005505,ENSRNOG00000027240,ENSRNOG00000004870,ENSRNOG00000042460,ENSRNOG00000009031,ENSRNOG00000050424,ENSRNOG00000018669,ENSRNOG00000009848,ENSRNOG00000053231,ENSRNOG00000015982,ENSRNOG00000016119,ENSRNOG00000026745,ENSRNOG00000000700,ENSRNOG00000005854,ENSRNOG00000012235,ENSRNOG00000000321,ENSRNOG00000012471,ENSRNOG00000002343,ENSRNOG00000017114,ENSRNOG00000018198,ENSRNOG00000032656,…
GO:BP	mitotic cell cycle process	GO:1903047	2.4661e-05	4.60799	628	654	52	18529	ENSRNOG00000042460,ENSRNOG00000010238,ENSRNOG00000012168,ENSRNOG00000002728,ENSRNOG00000008012,ENSRNOG00000008816,ENSRNOG00000014320,ENSRNOG00000020918,ENSRNOG00000009334,ENSRNOG00000037302,ENSRNOG00000015956,ENSRNOG00000014294,ENSRNOG00000006735,ENSRNOG00000006236,ENSRNOG00000006420,ENSRNOG00000020652,ENSRNOG00000018815,ENSRNOG00000006731,ENSRNOG00000007483,ENSRNOG00000004479,ENSRNOG00000042729,…
GO:BP	sister chromatid segregation	GO:0000819	2.6195e-05	4.58177	174	654	24	18529	ENSRNOG00000010238,ENSRNOG00000009334,ENSRNOG00000006236,ENSRNOG00000018815,ENSRNOG00000003802,ENSRNOG00000058539,ENSRNOG00000015810,ENSRNOG00000019100,ENSRNOG00000004487,ENSRNOG00000014080,ENSRNOG00000007906,ENSRNOG00000005037,ENSRNOG00000013970,ENSRNOG00000027035,ENSRNOG00000019936,ENSRNOG00000005659,ENSRNOG00000029055,ENSRNOG00000032778,ENSRNOG00000009339,ENSRNOG00000020213,ENSRNOG00000002711,…
GO:BP	regulation of locomotion	GO:0040012	2.8873e-05	4.5395	957	654	69	18529	ENSRNOG00000002548,ENSRNOG00000036703,ENSRNOG00000011858,ENSRNOG00000015982,ENSRNOG00000006631,ENSRNOG00000005854,ENSRNOG00000038539,ENSRNOG00000006120,ENSRNOG00000003566,ENSRNOG00000012471,ENSRNOG00000032656,ENSRNOG00000016879,ENSRNOG00000012273,ENSRNOG00000017560,ENSRNOG00000004276,ENSRNOG00000026607,ENSRNOG00000050964,ENSRNOG00000052745,ENSRNOG00000004003,ENSRNOG00000014371,ENSRNOG00000049402,…
GO:BP	negative regulation of mitotic metaphase/anaphase transition	GO:0045841	3.0212e-05	4.51981	34	654	11	18529	ENSRNOG00000018815,ENSRNOG00000058539,ENSRNOG00000015810,ENSRNOG00000007906,ENSRNOG00000013970,ENSRNOG00000019936,ENSRNOG00000005659,ENSRNOG00000029055,ENSRNOG00000032778,ENSRNOG00000009339,ENSRNOG00000013727
GO:BP	negative regulation of chromosome segregation	GO:0051985	3.2179e-05	4.49243	42	654	12	18529	ENSRNOG00000018815,ENSRNOG00000003802,ENSRNOG00000058539,ENSRNOG00000015810,ENSRNOG00000007906,ENSRNOG00000013970,ENSRNOG00000019936,ENSRNOG00000005659,ENSRNOG00000029055,ENSRNOG00000032778,ENSRNOG00000009339,ENSRNOG00000013727
GO:BP	localization	GO:0051179	3.7108e-05	4.43053	5931	654	276	18529	ENSRNOG00000002548,ENSRNOG00000008001,ENSRNOG00000042460,ENSRNOG00000011107,ENSRNOG00000054314,ENSRNOG00000050424,ENSRNOG00000010238,ENSRNOG00000046566,ENSRNOG00000046309,ENSRNOG00000036703,ENSRNOG00000053231,ENSRNOG00000014314,ENSRNOG00000011858,ENSRNOG00000015982,ENSRNOG00000014746,ENSRNOG00000048636,ENSRNOG00000026745,ENSRNOG00000020729,ENSRNOG00000022101,ENSRNOG00000006631,ENSRNOG00000005854,…
GO:BP	regulation of cell population proliferation	GO:0042127	3.8194e-05	4.41801	1592	654	99	18529	ENSRNOG00000002548,ENSRNOG00000055049,ENSRNOG00000042460,ENSRNOG00000009031,ENSRNOG00000009848,ENSRNOG00000036703,ENSRNOG00000015982,ENSRNOG00000016119,ENSRNOG00000001713,ENSRNOG00000022631,ENSRNOG00000000700,ENSRNOG00000005854,ENSRNOG00000006120,ENSRNOG00000003566,ENSRNOG00000020193,ENSRNOG00000051952,ENSRNOG00000000321,ENSRNOG00000012471,ENSRNOG00000004578,ENSRNOG00000003841,ENSRNOG00000015156,…
GO:BP	positive regulation of multicellular organismal process	GO:0051240	3.956e-05	4.40275	1791	654	108	18529	ENSRNOG00000015259,ENSRNOG00000042460,ENSRNOG00000009848,ENSRNOG00000046309,ENSRNOG00000036703,ENSRNOG00000015982,ENSRNOG00000026745,ENSRNOG00000022101,ENSRNOG00000000700,ENSRNOG00000005854,ENSRNOG00000013408,ENSRNOG00000025639,ENSRNOG00000006120,ENSRNOG00000003566,ENSRNOG00000020193,ENSRNOG00000000321,ENSRNOG00000015318,ENSRNOG00000004578,ENSRNOG00000052376,ENSRNOG00000015156,ENSRNOG00000012819,…
GO:BP	negative regulation of metaphase/anaphase transition of cell cycle	GO:1902100	4.2664e-05	4.36994	35	654	11	18529	ENSRNOG00000018815,ENSRNOG00000058539,ENSRNOG00000015810,ENSRNOG00000007906,ENSRNOG00000013970,ENSRNOG00000019936,ENSRNOG00000005659,ENSRNOG00000029055,ENSRNOG00000032778,ENSRNOG00000009339,ENSRNOG00000013727
GO:BP	negative regulation of cellular component movement	GO:0051271	5.4667e-05	4.26228	314	654	33	18529	ENSRNOG00000002548,ENSRNOG00000015982,ENSRNOG00000006631,ENSRNOG00000006120,ENSRNOG00000003566,ENSRNOG00000032656,ENSRNOG00000016879,ENSRNOG00000056756,ENSRNOG00000004003,ENSRNOG00000049402,ENSRNOG00000017206,ENSRNOG00000020247,ENSRNOG00000008246,ENSRNOG00000023337,ENSRNOG00000048273,ENSRNOG00000005615,ENSRNOG00000056940,ENSRNOG00000056837,ENSRNOG00000043044,ENSRNOG00000006589,ENSRNOG00000014170,…
GO:BP	negative regulation of biological process	GO:0048519	5.8926e-05	4.2297	5091	654	243	18529	ENSRNOG00000002548,ENSRNOG00000045772,ENSRNOG00000055049,ENSRNOG00000025823,ENSRNOG00000004870,ENSRNOG00000008911,ENSRNOG00000042460,ENSRNOG00000010238,ENSRNOG00000009848,ENSRNOG00000022921,ENSRNOG00000046309,ENSRNOG00000028896,ENSRNOG00000015982,ENSRNOG00000010076,ENSRNOG00000016119,ENSRNOG00000004781,ENSRNOG00000048636,ENSRNOG00000020729,ENSRNOG00000002369,ENSRNOG00000000700,ENSRNOG00000006631,…
GO:BP	cell population proliferation	GO:0008283	6.4236e-05	4.19222	1897	654	112	18529	ENSRNOG00000002548,ENSRNOG00000055049,ENSRNOG00000042460,ENSRNOG00000009031,ENSRNOG00000007484,ENSRNOG00000009848,ENSRNOG00000036703,ENSRNOG00000015982,ENSRNOG00000016119,ENSRNOG00000001713,ENSRNOG00000026745,ENSRNOG00000022631,ENSRNOG00000000700,ENSRNOG00000005854,ENSRNOG00000006120,ENSRNOG00000003566,ENSRNOG00000020193,ENSRNOG00000004660,ENSRNOG00000051952,ENSRNOG00000034164,ENSRNOG00000000321,…
GO:BP	phosphate-containing compound metabolic process	GO:0006796	6.8927e-05	4.16161	3019	654	160	18529	ENSRNOG00000005505,ENSRNOG00000027240,ENSRNOG00000004870,ENSRNOG00000042460,ENSRNOG00000009031,ENSRNOG00000050424,ENSRNOG00000018669,ENSRNOG00000009848,ENSRNOG00000053231,ENSRNOG00000015982,ENSRNOG00000016119,ENSRNOG00000026745,ENSRNOG00000000700,ENSRNOG00000005854,ENSRNOG00000012235,ENSRNOG00000000321,ENSRNOG00000012471,ENSRNOG00000002343,ENSRNOG00000017114,ENSRNOG00000018198,ENSRNOG00000032656,…
GO:BP	growth	GO:0040007	7.4474e-05	4.12799	940	654	67	18529	ENSRNOG00000002548,ENSRNOG00000008911,ENSRNOG00000042460,ENSRNOG00000003998,ENSRNOG00000015982,ENSRNOG00000016119,ENSRNOG00000020729,ENSRNOG00000022101,ENSRNOG00000006631,ENSRNOG00000006120,ENSRNOG00000031760,ENSRNOG00000003069,ENSRNOG00000015461,ENSRNOG00000017560,ENSRNOG00000058645,ENSRNOG00000015260,ENSRNOG00000009945,ENSRNOG00000004003,ENSRNOG00000047466,ENSRNOG00000017206,ENSRNOG00000004400,…
GO:BP	cell migration	GO:0016477	8.5826e-05	4.06638	1401	654	89	18529	ENSRNOG00000002548,ENSRNOG00000036703,ENSRNOG00000011858,ENSRNOG00000015982,ENSRNOG00000006631,ENSRNOG00000005854,ENSRNOG00000038539,ENSRNOG00000006120,ENSRNOG00000003566,ENSRNOG00000000321,ENSRNOG00000012471,ENSRNOG00000032656,ENSRNOG00000004578,ENSRNOG00000012819,ENSRNOG00000005506,ENSRNOG00000016879,ENSRNOG00000012273,ENSRNOG00000017560,ENSRNOG00000004276,ENSRNOG00000026607,ENSRNOG00000013213,…
GO:BP	regulation of anatomical structure morphogenesis	GO:0022603	8.5878e-05	4.06612	1004	654	70	18529	ENSRNOG00000027240,ENSRNOG00000008911,ENSRNOG00000042460,ENSRNOG00000036703,ENSRNOG00000015982,ENSRNOG00000016119,ENSRNOG00000022101,ENSRNOG00000006631,ENSRNOG00000008336,ENSRNOG00000025639,ENSRNOG00000006120,ENSRNOG00000003566,ENSRNOG00000020193,ENSRNOG00000004660,ENSRNOG00000012471,ENSRNOG00000004578,ENSRNOG00000012819,ENSRNOG00000007110,ENSRNOG00000005392,ENSRNOG00000012273,ENSRNOG00000007002,…
GO:BP	positive regulation of developmental process	GO:0051094	9.1644e-05	4.0379	1403	654	89	18529	ENSRNOG00000042460,ENSRNOG00000009848,ENSRNOG00000046309,ENSRNOG00000036703,ENSRNOG00000015982,ENSRNOG00000026745,ENSRNOG00000022101,ENSRNOG00000000700,ENSRNOG00000025639,ENSRNOG00000006120,ENSRNOG00000020193,ENSRNOG00000000321,ENSRNOG00000015318,ENSRNOG00000004578,ENSRNOG00000052376,ENSRNOG00000015156,ENSRNOG00000012819,ENSRNOG00000049437,ENSRNOG00000005392,ENSRNOG00000012273,ENSRNOG00000015461,…
GO:BP	cell growth	GO:0016049	9.3818e-05	4.02771	455	654	41	18529	ENSRNOG00000002548,ENSRNOG00000008911,ENSRNOG00000015982,ENSRNOG00000022101,ENSRNOG00000006631,ENSRNOG00000003069,ENSRNOG00000015461,ENSRNOG00000015260,ENSRNOG00000047466,ENSRNOG00000017206,ENSRNOG00000004400,ENSRNOG00000023337,ENSRNOG00000014320,ENSRNOG00000010911,ENSRNOG00000004201,ENSRNOG00000029784,ENSRNOG00000043451,ENSRNOG00000004956,ENSRNOG00000017333,ENSRNOG00000009134,ENSRNOG00000014170,…
GO:BP	positive regulation of cellular process	GO:0048522	9.5687e-05	4.01915	5431	654	255	18529	ENSRNOG00000008001,ENSRNOG00000055049,ENSRNOG00000027240,ENSRNOG00000004870,ENSRNOG00000042460,ENSRNOG00000011107,ENSRNOG00000038980,ENSRNOG00000046566,ENSRNOG00000007484,ENSRNOG00000009848,ENSRNOG00000046309,ENSRNOG00000036703,ENSRNOG00000053231,ENSRNOG00000015982,ENSRNOG00000016119,ENSRNOG00000001713,ENSRNOG00000048636,ENSRNOG00000026745,ENSRNOG00000022631,ENSRNOG00000022101,ENSRNOG00000000700,…
GO:BP	mitotic cell cycle checkpoint	GO:0007093	0.00010675	3.97165	121	654	19	18529	ENSRNOG00000042460,ENSRNOG00000010238,ENSRNOG00000020918,ENSRNOG00000006735,ENSRNOG00000006420,ENSRNOG00000020652,ENSRNOG00000018815,ENSRNOG00000058539,ENSRNOG00000000632,ENSRNOG00000015810,ENSRNOG00000007906,ENSRNOG00000013970,ENSRNOG00000019936,ENSRNOG00000005659,ENSRNOG00000042432,ENSRNOG00000029055,ENSRNOG00000032778,ENSRNOG00000009339,ENSRNOG00000013727
GO:BP	response to wounding	GO:0009611	0.0001092	3.96177	475	654	42	18529	ENSRNOG00000045772,ENSRNOG00000011107,ENSRNOG00000028896,ENSRNOG00000016119,ENSRNOG00000006120,ENSRNOG00000003566,ENSRNOG00000004660,ENSRNOG00000000321,ENSRNOG00000012273,ENSRNOG00000015461,ENSRNOG00000017560,ENSRNOG00000025332,ENSRNOG00000058645,ENSRNOG00000013213,ENSRNOG00000059947,ENSRNOG00000004003,ENSRNOG00000033348,ENSRNOG00000017319,ENSRNOG00000008187,ENSRNOG00000013658,ENSRNOG00000019018,…
GO:BP	regulation of cellular component movement	GO:0051270	0.00011878	3.92525	992	654	69	18529	ENSRNOG00000002548,ENSRNOG00000036703,ENSRNOG00000011858,ENSRNOG00000015982,ENSRNOG00000006631,ENSRNOG00000005854,ENSRNOG00000038539,ENSRNOG00000006120,ENSRNOG00000003566,ENSRNOG00000012471,ENSRNOG00000032656,ENSRNOG00000016879,ENSRNOG00000012273,ENSRNOG00000017560,ENSRNOG00000004276,ENSRNOG00000026607,ENSRNOG00000050964,ENSRNOG00000052745,ENSRNOG00000056756,ENSRNOG00000004003,ENSRNOG00000014371,…
GO:BP	neurogenesis	GO:0022008	0.00012648	3.89798	1653	654	100	18529	ENSRNOG00000002548,ENSRNOG00000055049,ENSRNOG00000027240,ENSRNOG00000008911,ENSRNOG00000042460,ENSRNOG00000011107,ENSRNOG00000060329,ENSRNOG00000011858,ENSRNOG00000015982,ENSRNOG00000004781,ENSRNOG00000026745,ENSRNOG00000022631,ENSRNOG00000022101,ENSRNOG00000006631,ENSRNOG00000025639,ENSRNOG00000006120,ENSRNOG00000000321,ENSRNOG00000002343,ENSRNOG00000015318,ENSRNOG00000004578,ENSRNOG00000052376,…
GO:BP	negative regulation of mitotic nuclear division	GO:0045839	0.00012934	3.88827	47	654	12	18529	ENSRNOG00000018815,ENSRNOG00000003802,ENSRNOG00000058539,ENSRNOG00000015810,ENSRNOG00000007906,ENSRNOG00000013970,ENSRNOG00000019936,ENSRNOG00000005659,ENSRNOG00000029055,ENSRNOG00000032778,ENSRNOG00000009339,ENSRNOG00000013727
GO:BP	positive regulation of nervous system development	GO:0051962	0.00013142	3.88134	568	654	47	18529	ENSRNOG00000036703,ENSRNOG00000026745,ENSRNOG00000022101,ENSRNOG00000006120,ENSRNOG00000000321,ENSRNOG00000015318,ENSRNOG00000052376,ENSRNOG00000015461,ENSRNOG00000007002,ENSRNOG00000017560,ENSRNOG00000004276,ENSRNOG00000012811,ENSRNOG00000013213,ENSRNOG00000015260,ENSRNOG00000047466,ENSRNOG00000049402,ENSRNOG00000018752,ENSRNOG00000013658,ENSRNOG00000028274,ENSRNOG00000023337,ENSRNOG00000002227,…
GO:BP	regulation of cell motility	GO:2000145	0.00013201	3.87939	914	654	65	18529	ENSRNOG00000002548,ENSRNOG00000036703,ENSRNOG00000011858,ENSRNOG00000015982,ENSRNOG00000006631,ENSRNOG00000005854,ENSRNOG00000038539,ENSRNOG00000006120,ENSRNOG00000003566,ENSRNOG00000012471,ENSRNOG00000032656,ENSRNOG00000016879,ENSRNOG00000012273,ENSRNOG00000017560,ENSRNOG00000004276,ENSRNOG00000026607,ENSRNOG00000050964,ENSRNOG00000052745,ENSRNOG00000004003,ENSRNOG00000014371,ENSRNOG00000049402,…
GO:BP	attachment of spindle microtubules to kinetochore	GO:0008608	0.00014436	3.84054	31	654	10	18529	ENSRNOG00000009334,ENSRNOG00000058539,ENSRNOG00000019100,ENSRNOG00000004487,ENSRNOG00000013970,ENSRNOG00000005659,ENSRNOG00000060100,ENSRNOG00000009339,ENSRNOG00000002711,ENSRNOG00000013727
GO:BP	negative regulation of nuclear division	GO:0051784	0.00015594	3.80704	57	654	13	18529	ENSRNOG00000007002,ENSRNOG00000018815,ENSRNOG00000003802,ENSRNOG00000058539,ENSRNOG00000015810,ENSRNOG00000007906,ENSRNOG00000013970,ENSRNOG00000019936,ENSRNOG00000005659,ENSRNOG00000029055,ENSRNOG00000032778,ENSRNOG00000009339,ENSRNOG00000013727
GO:BP	regulation of cell migration	GO:0030334	0.00016777	3.7753	860	654	62	18529	ENSRNOG00000002548,ENSRNOG00000036703,ENSRNOG00000011858,ENSRNOG00000015982,ENSRNOG00000006631,ENSRNOG00000005854,ENSRNOG00000038539,ENSRNOG00000006120,ENSRNOG00000003566,ENSRNOG00000012471,ENSRNOG00000032656,ENSRNOG00000016879,ENSRNOG00000012273,ENSRNOG00000017560,ENSRNOG00000004276,ENSRNOG00000026607,ENSRNOG00000050964,ENSRNOG00000052745,ENSRNOG00000004003,ENSRNOG00000014371,ENSRNOG00000049402,…
GO:BP	response to endogenous stimulus	GO:0009719	0.00017654	3.75316	1576	654	96	18529	ENSRNOG00000045772,ENSRNOG00000030318,ENSRNOG00000042460,ENSRNOG00000011107,ENSRNOG00000046566,ENSRNOG00000028896,ENSRNOG00000026745,ENSRNOG00000020729,ENSRNOG00000022631,ENSRNOG00000002369,ENSRNOG00000033090,ENSRNOG00000008336,ENSRNOG00000020193,ENSRNOG00000008182,ENSRNOG00000020865,ENSRNOG00000000321,ENSRNOG00000015318,ENSRNOG00000015156,ENSRNOG00000020655,ENSRNOG00000003069,ENSRNOG00000049437,…
GO:BP	regulation of nervous system development	GO:0051960	0.00023555	3.62793	969	654	67	18529	ENSRNOG00000002548,ENSRNOG00000027240,ENSRNOG00000008911,ENSRNOG00000042460,ENSRNOG00000036703,ENSRNOG00000011858,ENSRNOG00000004781,ENSRNOG00000026745,ENSRNOG00000022101,ENSRNOG00000006631,ENSRNOG00000025639,ENSRNOG00000006120,ENSRNOG00000000321,ENSRNOG00000015318,ENSRNOG00000052376,ENSRNOG00000003069,ENSRNOG00000015461,ENSRNOG00000007002,ENSRNOG00000017560,ENSRNOG00000004276,ENSRNOG00000012811,…
GO:BP	cell motility	GO:0048870	0.00023828	3.62291	1564	654	95	18529	ENSRNOG00000002548,ENSRNOG00000036703,ENSRNOG00000011858,ENSRNOG00000015982,ENSRNOG00000006631,ENSRNOG00000005854,ENSRNOG00000038539,ENSRNOG00000006120,ENSRNOG00000003566,ENSRNOG00000000321,ENSRNOG00000012471,ENSRNOG00000032656,ENSRNOG00000004578,ENSRNOG00000012819,ENSRNOG00000005506,ENSRNOG00000016879,ENSRNOG00000012273,ENSRNOG00000017560,ENSRNOG00000004276,ENSRNOG00000026607,ENSRNOG00000013213,…
GO:BP	localization of cell	GO:0051674	0.00023828	3.62291	1564	654	95	18529	ENSRNOG00000002548,ENSRNOG00000036703,ENSRNOG00000011858,ENSRNOG00000015982,ENSRNOG00000006631,ENSRNOG00000005854,ENSRNOG00000038539,ENSRNOG00000006120,ENSRNOG00000003566,ENSRNOG00000000321,ENSRNOG00000012471,ENSRNOG00000032656,ENSRNOG00000004578,ENSRNOG00000012819,ENSRNOG00000005506,ENSRNOG00000016879,ENSRNOG00000012273,ENSRNOG00000017560,ENSRNOG00000004276,ENSRNOG00000026607,ENSRNOG00000013213,…
GO:BP	tube morphogenesis	GO:0035239	0.000336	3.47367	837	654	60	18529	ENSRNOG00000042460,ENSRNOG00000009848,ENSRNOG00000036703,ENSRNOG00000015982,ENSRNOG00000006631,ENSRNOG00000005854,ENSRNOG00000025639,ENSRNOG00000006120,ENSRNOG00000003566,ENSRNOG00000004660,ENSRNOG00000012471,ENSRNOG00000031760,ENSRNOG00000004578,ENSRNOG00000012819,ENSRNOG00000005392,ENSRNOG00000020695,ENSRNOG00000017560,ENSRNOG00000012811,ENSRNOG00000058645,ENSRNOG00000013213,ENSRNOG00000052745,…
GO:BP	enzyme linked receptor protein signaling pathway	GO:0007167	0.0003507	3.45506	858	654	61	18529	ENSRNOG00000009031,ENSRNOG00000022921,ENSRNOG00000001713,ENSRNOG00000022631,ENSRNOG00000005854,ENSRNOG00000033090,ENSRNOG00000020193,ENSRNOG00000008182,ENSRNOG00000032656,ENSRNOG00000049437,ENSRNOG00000005392,ENSRNOG00000016879,ENSRNOG00000000543,ENSRNOG00000007002,ENSRNOG00000004276,ENSRNOG00000020588,ENSRNOG00000025332,ENSRNOG00000013213,ENSRNOG00000052745,ENSRNOG00000016538,ENSRNOG00000013170,…
GO:BP	regulation of neurogenesis	GO:0050767	0.00036521	3.43746	859	654	61	18529	ENSRNOG00000002548,ENSRNOG00000027240,ENSRNOG00000008911,ENSRNOG00000042460,ENSRNOG00000011858,ENSRNOG00000004781,ENSRNOG00000026745,ENSRNOG00000022101,ENSRNOG00000006631,ENSRNOG00000025639,ENSRNOG00000006120,ENSRNOG00000000321,ENSRNOG00000015318,ENSRNOG00000052376,ENSRNOG00000003069,ENSRNOG00000015461,ENSRNOG00000007002,ENSRNOG00000017560,ENSRNOG00000004276,ENSRNOG00000012811,ENSRNOG00000013213,…
GO:BP	regulation of signal transduction	GO:0009966	0.00039669	3.40154	2689	654	143	18529	ENSRNOG00000002548,ENSRNOG00000004870,ENSRNOG00000008911,ENSRNOG00000042460,ENSRNOG00000038980,ENSRNOG00000046566,ENSRNOG00000009848,ENSRNOG00000022921,ENSRNOG00000053231,ENSRNOG00000015982,ENSRNOG00000016119,ENSRNOG00000022101,ENSRNOG00000002369,ENSRNOG00000005854,ENSRNOG00000033090,ENSRNOG00000029141,ENSRNOG00000006120,ENSRNOG00000020193,ENSRNOG00000004660,ENSRNOG00000008182,ENSRNOG00000000321,…
GO:BP	cell morphogenesis	GO:0000902	0.00040792	3.38943	1004	654	68	18529	ENSRNOG00000002548,ENSRNOG00000027240,ENSRNOG00000008911,ENSRNOG00000060329,ENSRNOG00000022921,ENSRNOG00000011858,ENSRNOG00000016119,ENSRNOG00000004781,ENSRNOG00000022101,ENSRNOG00000006631,ENSRNOG00000006120,ENSRNOG00000002343,ENSRNOG00000012819,ENSRNOG00000005392,ENSRNOG00000012273,ENSRNOG00000019077,ENSRNOG00000017560,ENSRNOG00000020588,ENSRNOG00000013213,ENSRNOG00000015260,ENSRNOG00000052745,…
GO:BP	negative regulation of multicellular organismal process	GO:0051241	0.00042902	3.36753	1236	654	79	18529	ENSRNOG00000002548,ENSRNOG00000008911,ENSRNOG00000042460,ENSRNOG00000046309,ENSRNOG00000015982,ENSRNOG00000016119,ENSRNOG00000004781,ENSRNOG00000020729,ENSRNOG00000000700,ENSRNOG00000006631,ENSRNOG00000005854,ENSRNOG00000008336,ENSRNOG00000006120,ENSRNOG00000003566,ENSRNOG00000000321,ENSRNOG00000012471,ENSRNOG00000003069,ENSRNOG00000005392,ENSRNOG00000016879,ENSRNOG00000015461,ENSRNOG00000017560,…
GO:BP	phosphorylation	GO:0016310	0.0004302	3.36633	2244	654	124	18529	ENSRNOG00000027240,ENSRNOG00000004870,ENSRNOG00000042460,ENSRNOG00000009031,ENSRNOG00000050424,ENSRNOG00000018669,ENSRNOG00000009848,ENSRNOG00000053231,ENSRNOG00000015982,ENSRNOG00000016119,ENSRNOG00000000700,ENSRNOG00000005854,ENSRNOG00000000321,ENSRNOG00000012471,ENSRNOG00000002343,ENSRNOG00000018198,ENSRNOG00000032656,ENSRNOG00000007110,ENSRNOG00000005506,ENSRNOG00000016879,ENSRNOG00000012273,…
GO:BP	regulation of cell development	GO:0060284	0.00044866	3.34808	986	654	67	18529	ENSRNOG00000002548,ENSRNOG00000027240,ENSRNOG00000008911,ENSRNOG00000042460,ENSRNOG00000046309,ENSRNOG00000011858,ENSRNOG00000004781,ENSRNOG00000026745,ENSRNOG00000022101,ENSRNOG00000006631,ENSRNOG00000025639,ENSRNOG00000006120,ENSRNOG00000000321,ENSRNOG00000015318,ENSRNOG00000052376,ENSRNOG00000003069,ENSRNOG00000012273,ENSRNOG00000015461,ENSRNOG00000007002,ENSRNOG00000017560,ENSRNOG00000004276,…
GO:BP	regulation of plasma membrane bounded cell projection organization	GO:0120035	0.00044957	3.3472	687	654	52	18529	ENSRNOG00000027240,ENSRNOG00000008911,ENSRNOG00000004781,ENSRNOG00000026745,ENSRNOG00000022101,ENSRNOG00000006631,ENSRNOG00000025639,ENSRNOG00000000321,ENSRNOG00000003069,ENSRNOG00000012273,ENSRNOG00000017560,ENSRNOG00000004276,ENSRNOG00000013213,ENSRNOG00000015260,ENSRNOG00000009945,ENSRNOG00000015101,ENSRNOG00000047466,ENSRNOG00000017762,ENSRNOG00000004057,ENSRNOG00000056585,ENSRNOG00000013658,…
GO:BP	negative regulation of cell migration	GO:0030336	0.00048239	3.31661	263	654	28	18529	ENSRNOG00000002548,ENSRNOG00000015982,ENSRNOG00000006120,ENSRNOG00000003566,ENSRNOG00000032656,ENSRNOG00000016879,ENSRNOG00000004003,ENSRNOG00000049402,ENSRNOG00000017206,ENSRNOG00000008246,ENSRNOG00000023337,ENSRNOG00000048273,ENSRNOG00000005615,ENSRNOG00000056940,ENSRNOG00000056837,ENSRNOG00000043044,ENSRNOG00000006589,ENSRNOG00000020652,ENSRNOG00000016456,ENSRNOG00000031420,ENSRNOG00000001414,…
GO:BP	developmental growth involved in morphogenesis	GO:0060560	0.00050548	3.29629	248	654	27	18529	ENSRNOG00000002548,ENSRNOG00000008911,ENSRNOG00000015982,ENSRNOG00000022101,ENSRNOG00000006631,ENSRNOG00000006120,ENSRNOG00000031760,ENSRNOG00000058645,ENSRNOG00000015260,ENSRNOG00000047466,ENSRNOG00000005246,ENSRNOG00000023337,ENSRNOG00000010911,ENSRNOG00000004201,ENSRNOG00000029784,ENSRNOG00000043451,ENSRNOG00000002754,ENSRNOG00000004956,ENSRNOG00000017333,ENSRNOG00000014170,ENSRNOG00000020652,…
GO:BP	regulation of mitotic sister chromatid separation	GO:0010965	0.00054395	3.26444	53	654	12	18529	ENSRNOG00000018815,ENSRNOG00000003802,ENSRNOG00000058539,ENSRNOG00000015810,ENSRNOG00000007906,ENSRNOG00000013970,ENSRNOG00000019936,ENSRNOG00000005659,ENSRNOG00000029055,ENSRNOG00000032778,ENSRNOG00000009339,ENSRNOG00000013727
GO:BP	negative regulation of locomotion	GO:0040013	0.00055437	3.2562	313	654	31	18529	ENSRNOG00000002548,ENSRNOG00000015982,ENSRNOG00000006631,ENSRNOG00000006120,ENSRNOG00000003566,ENSRNOG00000032656,ENSRNOG00000016879,ENSRNOG00000004003,ENSRNOG00000049402,ENSRNOG00000017206,ENSRNOG00000008246,ENSRNOG00000023337,ENSRNOG00000048273,ENSRNOG00000005615,ENSRNOG00000056940,ENSRNOG00000056837,ENSRNOG00000043044,ENSRNOG00000006589,ENSRNOG00000014170,ENSRNOG00000020652,ENSRNOG00000016456,…
GO:BP	mitotic nuclear division	GO:0140014	0.0005948	3.22563	250	654	27	18529	ENSRNOG00000010238,ENSRNOG00000002728,ENSRNOG00000009334,ENSRNOG00000006236,ENSRNOG00000020652,ENSRNOG00000018815,ENSRNOG00000004479,ENSRNOG00000003802,ENSRNOG00000058539,ENSRNOG00000015810,ENSRNOG00000019100,ENSRNOG00000004487,ENSRNOG00000014080,ENSRNOG00000007906,ENSRNOG00000005037,ENSRNOG00000013970,ENSRNOG00000027035,ENSRNOG00000019936,ENSRNOG00000005659,ENSRNOG00000029055,ENSRNOG00000032778,…
GO:BP	mitotic spindle organization	GO:0007052	0.00059922	3.22241	109	654	17	18529	ENSRNOG00000010238,ENSRNOG00000018815,ENSRNOG00000006731,ENSRNOG00000004479,ENSRNOG00000042729,ENSRNOG00000058539,ENSRNOG00000004487,ENSRNOG00000014080,ENSRNOG00000018615,ENSRNOG00000012865,ENSRNOG00000005659,ENSRNOG00000009339,ENSRNOG00000020213,ENSRNOG00000002711,ENSRNOG00000013057,ENSRNOG00000013727,ENSRNOG00000028415
GO:BP	vasculature development	GO:0001944	0.00064424	3.19095	695	654	52	18529	ENSRNOG00000055049,ENSRNOG00000042460,ENSRNOG00000009848,ENSRNOG00000036703,ENSRNOG00000015982,ENSRNOG00000006631,ENSRNOG00000005854,ENSRNOG00000033090,ENSRNOG00000025639,ENSRNOG00000006120,ENSRNOG00000003566,ENSRNOG00000012471,ENSRNOG00000005392,ENSRNOG00000020695,ENSRNOG00000007002,ENSRNOG00000017560,ENSRNOG00000008680,ENSRNOG00000012811,ENSRNOG00000014816,ENSRNOG00000014371,ENSRNOG00000022189,…
GO:BP	nuclear chromosome segregation	GO:0098813	0.00064474	3.19062	251	654	27	18529	ENSRNOG00000010238,ENSRNOG00000049470,ENSRNOG00000009334,ENSRNOG00000006236,ENSRNOG00000018815,ENSRNOG00000003802,ENSRNOG00000058539,ENSRNOG00000015810,ENSRNOG00000019100,ENSRNOG00000004487,ENSRNOG00000014080,ENSRNOG00000007906,ENSRNOG00000005037,ENSRNOG00000013970,ENSRNOG00000027035,ENSRNOG00000019936,ENSRNOG00000005659,ENSRNOG00000060100,ENSRNOG00000029055,ENSRNOG00000032778,ENSRNOG00000009339,…
GO:BP	negative regulation of cell adhesion	GO:0007162	0.00064474	3.19062	251	654	27	18529	ENSRNOG00000022921,ENSRNOG00000016119,ENSRNOG00000006631,ENSRNOG00000005854,ENSRNOG00000006120,ENSRNOG00000000321,ENSRNOG00000012273,ENSRNOG00000015461,ENSRNOG00000017560,ENSRNOG00000026607,ENSRNOG00000058645,ENSRNOG00000014371,ENSRNOG00000015667,ENSRNOG00000033608,ENSRNOG00000008187,ENSRNOG00000008816,ENSRNOG00000048273,ENSRNOG00000014294,ENSRNOG00000009134,ENSRNOG00000020652,ENSRNOG00000025209,…
GO:BP	neuron projection development	GO:0031175	0.00066377	3.17798	976	654	66	18529	ENSRNOG00000002548,ENSRNOG00000027240,ENSRNOG00000008911,ENSRNOG00000060329,ENSRNOG00000011858,ENSRNOG00000004781,ENSRNOG00000026745,ENSRNOG00000022101,ENSRNOG00000006631,ENSRNOG00000025639,ENSRNOG00000006120,ENSRNOG00000000321,ENSRNOG00000002343,ENSRNOG00000004578,ENSRNOG00000012819,ENSRNOG00000003069,ENSRNOG00000005392,ENSRNOG00000017560,ENSRNOG00000004276,ENSRNOG00000020588,ENSRNOG00000058645,…
GO:BP	regulation of cell projection organization	GO:0031344	0.00067351	3.17165	696	654	52	18529	ENSRNOG00000027240,ENSRNOG00000008911,ENSRNOG00000004781,ENSRNOG00000026745,ENSRNOG00000022101,ENSRNOG00000006631,ENSRNOG00000025639,ENSRNOG00000000321,ENSRNOG00000003069,ENSRNOG00000012273,ENSRNOG00000017560,ENSRNOG00000004276,ENSRNOG00000013213,ENSRNOG00000015260,ENSRNOG00000009945,ENSRNOG00000015101,ENSRNOG00000047466,ENSRNOG00000017762,ENSRNOG00000004057,ENSRNOG00000056585,ENSRNOG00000013658,…
GO:BP	cell projection organization	GO:0030030	0.00069463	3.15825	1446	654	88	18529	ENSRNOG00000002548,ENSRNOG00000027240,ENSRNOG00000008911,ENSRNOG00000060329,ENSRNOG00000046566,ENSRNOG00000011858,ENSRNOG00000004781,ENSRNOG00000014746,ENSRNOG00000026745,ENSRNOG00000022101,ENSRNOG00000006631,ENSRNOG00000025639,ENSRNOG00000006120,ENSRNOG00000000321,ENSRNOG00000002343,ENSRNOG00000004578,ENSRNOG00000012819,ENSRNOG00000003069,ENSRNOG00000005392,ENSRNOG00000012273,ENSRNOG00000016225,…
GO:BP	protein localization to chromosome, centromeric region	GO:0071459	0.00071034	3.14854	21	654	8	18529	ENSRNOG00000032178,ENSRNOG00000000632,ENSRNOG00000007906,ENSRNOG00000013970,ENSRNOG00000005659,ENSRNOG00000060100,ENSRNOG00000029055,ENSRNOG00000013727
GO:BP	tissue remodeling	GO:0048771	0.00076142	3.11838	178	654	22	18529	ENSRNOG00000000700,ENSRNOG00000008336,ENSRNOG00000000321,ENSRNOG00000012471,ENSRNOG00000004578,ENSRNOG00000003069,ENSRNOG00000019077,ENSRNOG00000007002,ENSRNOG00000017560,ENSRNOG00000017206,ENSRNOG00000008187,ENSRNOG00000004725,ENSRNOG00000008816,ENSRNOG00000056837,ENSRNOG00000018382,ENSRNOG00000043451,ENSRNOG00000015787,ENSRNOG00000020652,ENSRNOG00000021261,ENSRNOG00000015588,ENSRNOG00000033134,…
GO:BP	generation of neurons	GO:0048699	0.00079972	3.09706	1539	654	92	18529	ENSRNOG00000002548,ENSRNOG00000055049,ENSRNOG00000027240,ENSRNOG00000008911,ENSRNOG00000042460,ENSRNOG00000060329,ENSRNOG00000011858,ENSRNOG00000015982,ENSRNOG00000004781,ENSRNOG00000026745,ENSRNOG00000022101,ENSRNOG00000006631,ENSRNOG00000025639,ENSRNOG00000006120,ENSRNOG00000000321,ENSRNOG00000002343,ENSRNOG00000015318,ENSRNOG00000004578,ENSRNOG00000052376,ENSRNOG00000012819,ENSRNOG00000003069,…
GO:BP	cellular response to chemical stimulus	GO:0070887	0.0008038	3.09485	2914	654	151	18529	ENSRNOG00000055049,ENSRNOG00000042460,ENSRNOG00000018669,ENSRNOG00000009848,ENSRNOG00000046309,ENSRNOG00000001713,ENSRNOG00000048636,ENSRNOG00000026745,ENSRNOG00000020729,ENSRNOG00000022631,ENSRNOG00000002369,ENSRNOG00000005854,ENSRNOG00000033090,ENSRNOG00000006120,ENSRNOG00000020193,ENSRNOG00000034164,ENSRNOG00000008182,ENSRNOG00000020865,ENSRNOG00000000321,ENSRNOG00000012471,ENSRNOG00000002343,…
GO:BP	regulation of phosphate metabolic process	GO:0019220	0.00084915	3.07102	1675	654	98	18529	ENSRNOG00000005505,ENSRNOG00000027240,ENSRNOG00000042460,ENSRNOG00000009848,ENSRNOG00000015982,ENSRNOG00000016119,ENSRNOG00000000700,ENSRNOG00000005854,ENSRNOG00000012235,ENSRNOG00000000321,ENSRNOG00000012471,ENSRNOG00000002343,ENSRNOG00000032656,ENSRNOG00000007110,ENSRNOG00000005506,ENSRNOG00000016879,ENSRNOG00000012273,ENSRNOG00000030776,ENSRNOG00000007002,ENSRNOG00000025332,ENSRNOG00000026607,…
GO:BP	regulation of phosphorus metabolic process	GO:0051174	0.00087281	3.05908	1676	654	98	18529	ENSRNOG00000005505,ENSRNOG00000027240,ENSRNOG00000042460,ENSRNOG00000009848,ENSRNOG00000015982,ENSRNOG00000016119,ENSRNOG00000000700,ENSRNOG00000005854,ENSRNOG00000012235,ENSRNOG00000000321,ENSRNOG00000012471,ENSRNOG00000002343,ENSRNOG00000032656,ENSRNOG00000007110,ENSRNOG00000005506,ENSRNOG00000016879,ENSRNOG00000012273,ENSRNOG00000030776,ENSRNOG00000007002,ENSRNOG00000025332,ENSRNOG00000026607,…
GO:BP	regulation of chromosome segregation	GO:0051983	0.00093915	3.02727	100	654	16	18529	ENSRNOG00000009334,ENSRNOG00000018815,ENSRNOG00000003802,ENSRNOG00000058539,ENSRNOG00000015810,ENSRNOG00000019100,ENSRNOG00000004487,ENSRNOG00000007906,ENSRNOG00000013970,ENSRNOG00000027035,ENSRNOG00000019936,ENSRNOG00000005659,ENSRNOG00000029055,ENSRNOG00000032778,ENSRNOG00000009339,ENSRNOG00000013727
GO:BP	cell cycle	GO:0007049	0.00096126	3.01716	1479	654	89	18529	ENSRNOG00000004870,ENSRNOG00000042460,ENSRNOG00000010238,ENSRNOG00000049470,ENSRNOG00000007002,ENSRNOG00000012168,ENSRNOG00000026162,ENSRNOG00000002728,ENSRNOG00000008012,ENSRNOG00000014371,ENSRNOG00000015308,ENSRNOG00000008816,ENSRNOG00000014320,ENSRNOG00000005615,ENSRNOG00000056940,ENSRNOG00000020552,ENSRNOG00000050819,ENSRNOG00000020918,ENSRNOG00000014828,ENSRNOG00000009334,ENSRNOG00000001250,…
GO:BP	mitotic sister chromatid separation	GO:0051306	0.00103336	2.98575	56	654	12	18529	ENSRNOG00000018815,ENSRNOG00000003802,ENSRNOG00000058539,ENSRNOG00000015810,ENSRNOG00000007906,ENSRNOG00000013970,ENSRNOG00000019936,ENSRNOG00000005659,ENSRNOG00000029055,ENSRNOG00000032778,ENSRNOG00000009339,ENSRNOG00000013727
GO:BP	plasma membrane bounded cell projection organization	GO:0120036	0.00108211	2.96573	1417	654	86	18529	ENSRNOG00000002548,ENSRNOG00000027240,ENSRNOG00000008911,ENSRNOG00000060329,ENSRNOG00000046566,ENSRNOG00000011858,ENSRNOG00000004781,ENSRNOG00000014746,ENSRNOG00000026745,ENSRNOG00000022101,ENSRNOG00000006631,ENSRNOG00000025639,ENSRNOG00000006120,ENSRNOG00000000321,ENSRNOG00000002343,ENSRNOG00000004578,ENSRNOG00000012819,ENSRNOG00000003069,ENSRNOG00000005392,ENSRNOG00000012273,ENSRNOG00000016225,…
GO:BP	microtubule cytoskeleton organization	GO:0000226	0.00111348	2.95332	573	654	45	18529	ENSRNOG00000010238,ENSRNOG00000004781,ENSRNOG00000025639,ENSRNOG00000026226,ENSRNOG00000001911,ENSRNOG00000052745,ENSRNOG00000026162,ENSRNOG00000008775,ENSRNOG00000004482,ENSRNOG00000004057,ENSRNOG00000013658,ENSRNOG00000005615,ENSRNOG00000050819,ENSRNOG00000009334,ENSRNOG00000029784,ENSRNOG00000018630,ENSRNOG00000017445,ENSRNOG00000015465,ENSRNOG00000018815,ENSRNOG00000006731,ENSRNOG00000047618,…
GO:BP	negative regulation of developmental process	GO:0051093	0.00115304	2.93816	1012	654	67	18529	ENSRNOG00000002548,ENSRNOG00000008911,ENSRNOG00000042460,ENSRNOG00000009848,ENSRNOG00000046309,ENSRNOG00000015982,ENSRNOG00000016119,ENSRNOG00000004781,ENSRNOG00000020729,ENSRNOG00000000700,ENSRNOG00000006631,ENSRNOG00000008336,ENSRNOG00000006120,ENSRNOG00000003566,ENSRNOG00000000321,ENSRNOG00000012471,ENSRNOG00000003069,ENSRNOG00000005392,ENSRNOG00000016879,ENSRNOG00000012273,ENSRNOG00000017560,…
GO:BP	positive regulation of cell development	GO:0010720	0.00128688	2.89046	576	654	45	18529	ENSRNOG00000046309,ENSRNOG00000026745,ENSRNOG00000022101,ENSRNOG00000006120,ENSRNOG00000000321,ENSRNOG00000015318,ENSRNOG00000052376,ENSRNOG00000012273,ENSRNOG00000015461,ENSRNOG00000007002,ENSRNOG00000017560,ENSRNOG00000004276,ENSRNOG00000012811,ENSRNOG00000013213,ENSRNOG00000015260,ENSRNOG00000008012,ENSRNOG00000047466,ENSRNOG00000049402,ENSRNOG00000018752,ENSRNOG00000013658,ENSRNOG00000023337,…
GO:BP	protein phosphorylation	GO:0006468	0.00140597	2.85202	1807	654	103	18529	ENSRNOG00000027240,ENSRNOG00000004870,ENSRNOG00000042460,ENSRNOG00000009031,ENSRNOG00000018669,ENSRNOG00000009848,ENSRNOG00000015982,ENSRNOG00000000700,ENSRNOG00000005854,ENSRNOG00000000321,ENSRNOG00000012471,ENSRNOG00000002343,ENSRNOG00000018198,ENSRNOG00000032656,ENSRNOG00000007110,ENSRNOG00000005506,ENSRNOG00000016879,ENSRNOG00000012273,ENSRNOG00000000543,ENSRNOG00000007002,ENSRNOG00000025332,…
GO:BP	positive regulation of molecular function	GO:0044093	0.00146116	2.8353	1605	654	94	18529	ENSRNOG00000042460,ENSRNOG00000009848,ENSRNOG00000015982,ENSRNOG00000002369,ENSRNOG00000005854,ENSRNOG00000006120,ENSRNOG00000003566,ENSRNOG00000024728,ENSRNOG00000000321,ENSRNOG00000018198,ENSRNOG00000004578,ENSRNOG00000061857,ENSRNOG00000015156,ENSRNOG00000020133,ENSRNOG00000012819,ENSRNOG00000005506,ENSRNOG00000005392,ENSRNOG00000026607,ENSRNOG00000013213,ENSRNOG00000015260,ENSRNOG00000052745,…
GO:BP	positive regulation of neurogenesis	GO:0050769	0.00146724	2.8335	504	654	41	18529	ENSRNOG00000026745,ENSRNOG00000022101,ENSRNOG00000006120,ENSRNOG00000000321,ENSRNOG00000015318,ENSRNOG00000052376,ENSRNOG00000015461,ENSRNOG00000007002,ENSRNOG00000017560,ENSRNOG00000004276,ENSRNOG00000012811,ENSRNOG00000013213,ENSRNOG00000015260,ENSRNOG00000047466,ENSRNOG00000049402,ENSRNOG00000018752,ENSRNOG00000013658,ENSRNOG00000023337,ENSRNOG00000002227,ENSRNOG00000004201,ENSRNOG00000011150,…
GO:BP	regulation of chromosome separation	GO:1905818	0.00154719	2.81046	58	654	12	18529	ENSRNOG00000018815,ENSRNOG00000003802,ENSRNOG00000058539,ENSRNOG00000015810,ENSRNOG00000007906,ENSRNOG00000013970,ENSRNOG00000019936,ENSRNOG00000005659,ENSRNOG00000029055,ENSRNOG00000032778,ENSRNOG00000009339,ENSRNOG00000013727
GO:BP	blood vessel development	GO:0001568	0.00179964	2.74481	660	654	49	18529	ENSRNOG00000055049,ENSRNOG00000042460,ENSRNOG00000009848,ENSRNOG00000036703,ENSRNOG00000015982,ENSRNOG00000006631,ENSRNOG00000005854,ENSRNOG00000033090,ENSRNOG00000025639,ENSRNOG00000006120,ENSRNOG00000003566,ENSRNOG00000012471,ENSRNOG00000005392,ENSRNOG00000020695,ENSRNOG00000017560,ENSRNOG00000008680,ENSRNOG00000012811,ENSRNOG00000014816,ENSRNOG00000014371,ENSRNOG00000022189,ENSRNOG00000011823,…
GO:BP	response to organic substance	GO:0010033	0.00186004	2.73048	3126	654	158	18529	ENSRNOG00000045772,ENSRNOG00000055049,ENSRNOG00000030318,ENSRNOG00000042460,ENSRNOG00000011107,ENSRNOG00000018669,ENSRNOG00000046566,ENSRNOG00000009848,ENSRNOG00000046309,ENSRNOG00000028896,ENSRNOG00000001713,ENSRNOG00000048636,ENSRNOG00000026745,ENSRNOG00000020729,ENSRNOG00000022631,ENSRNOG00000002369,ENSRNOG00000005854,ENSRNOG00000033090,ENSRNOG00000008336,ENSRNOG00000020193,ENSRNOG00000034164,…
GO:BP	negative regulation of cell motility	GO:2000146	0.00187004	2.72815	281	654	28	18529	ENSRNOG00000002548,ENSRNOG00000015982,ENSRNOG00000006120,ENSRNOG00000003566,ENSRNOG00000032656,ENSRNOG00000016879,ENSRNOG00000004003,ENSRNOG00000049402,ENSRNOG00000017206,ENSRNOG00000008246,ENSRNOG00000023337,ENSRNOG00000048273,ENSRNOG00000005615,ENSRNOG00000056940,ENSRNOG00000056837,ENSRNOG00000043044,ENSRNOG00000006589,ENSRNOG00000020652,ENSRNOG00000016456,ENSRNOG00000031420,ENSRNOG00000001414,…
GO:BP	regulation of mitotic metaphase/anaphase transition	GO:0030071	0.0018995	2.72136	49	654	11	18529	ENSRNOG00000018815,ENSRNOG00000058539,ENSRNOG00000015810,ENSRNOG00000007906,ENSRNOG00000013970,ENSRNOG00000019936,ENSRNOG00000005659,ENSRNOG00000029055,ENSRNOG00000032778,ENSRNOG00000009339,ENSRNOG00000013727
GO:BP	chemotaxis	GO:0006935	0.00206558	2.68496	567	654	44	18529	ENSRNOG00000008911,ENSRNOG00000060329,ENSRNOG00000011858,ENSRNOG00000004781,ENSRNOG00000006631,ENSRNOG00000005854,ENSRNOG00000006120,ENSRNOG00000012471,ENSRNOG00000012819,ENSRNOG00000005506,ENSRNOG00000005392,ENSRNOG00000017560,ENSRNOG00000020588,ENSRNOG00000026607,ENSRNOG00000013213,ENSRNOG00000052745,ENSRNOG00000014371,ENSRNOG00000047466,ENSRNOG00000049402,ENSRNOG00000023337,ENSRNOG00000011984,…
GO:BP	taxis	GO:0042330	0.00216578	2.66439	568	654	44	18529	ENSRNOG00000008911,ENSRNOG00000060329,ENSRNOG00000011858,ENSRNOG00000004781,ENSRNOG00000006631,ENSRNOG00000005854,ENSRNOG00000006120,ENSRNOG00000012471,ENSRNOG00000012819,ENSRNOG00000005506,ENSRNOG00000005392,ENSRNOG00000017560,ENSRNOG00000020588,ENSRNOG00000026607,ENSRNOG00000013213,ENSRNOG00000052745,ENSRNOG00000014371,ENSRNOG00000047466,ENSRNOG00000049402,ENSRNOG00000023337,ENSRNOG00000011984,…
GO:BP	response to drug	GO:0042493	0.00219421	2.65872	475	654	39	18529	ENSRNOG00000042460,ENSRNOG00000011107,ENSRNOG00000015072,ENSRNOG00000013408,ENSRNOG00000008336,ENSRNOG00000002343,ENSRNOG00000015156,ENSRNOG00000003069,ENSRNOG00000042224,ENSRNOG00000017560,ENSRNOG00000004276,ENSRNOG00000008012,ENSRNOG00000047466,ENSRNOG00000011823,ENSRNOG00000018126,ENSRNOG00000019466,ENSRNOG00000014320,ENSRNOG00000020552,ENSRNOG00000020918,ENSRNOG00000037302,ENSRNOG00000006589,…
GO:BP	response to hormone	GO:0009725	0.00227277	2.64344	886	654	60	18529	ENSRNOG00000045772,ENSRNOG00000030318,ENSRNOG00000042460,ENSRNOG00000011107,ENSRNOG00000046566,ENSRNOG00000028896,ENSRNOG00000026745,ENSRNOG00000020729,ENSRNOG00000008336,ENSRNOG00000000321,ENSRNOG00000015318,ENSRNOG00000015156,ENSRNOG00000020655,ENSRNOG00000003069,ENSRNOG00000017854,ENSRNOG00000017560,ENSRNOG00000004276,ENSRNOG00000058645,ENSRNOG00000059947,ENSRNOG00000008012,ENSRNOG00000047466,…
GO:BP	regulation of cell growth	GO:0001558	0.00229301	2.63959	386	654	34	18529	ENSRNOG00000008911,ENSRNOG00000015982,ENSRNOG00000022101,ENSRNOG00000006631,ENSRNOG00000003069,ENSRNOG00000015461,ENSRNOG00000015260,ENSRNOG00000047466,ENSRNOG00000017206,ENSRNOG00000004400,ENSRNOG00000023337,ENSRNOG00000014320,ENSRNOG00000004201,ENSRNOG00000029784,ENSRNOG00000043451,ENSRNOG00000017333,ENSRNOG00000009134,ENSRNOG00000014170,ENSRNOG00000020652,ENSRNOG00000013014,ENSRNOG00000003802,…
GO:BP	microtubule cytoskeleton organization involved in mitosis	GO:1902850	0.00233981	2.63082	133	654	18	18529	ENSRNOG00000010238,ENSRNOG00000018815,ENSRNOG00000006731,ENSRNOG00000004479,ENSRNOG00000042729,ENSRNOG00000058539,ENSRNOG00000032178,ENSRNOG00000004487,ENSRNOG00000014080,ENSRNOG00000018615,ENSRNOG00000012865,ENSRNOG00000005659,ENSRNOG00000009339,ENSRNOG00000020213,ENSRNOG00000002711,ENSRNOG00000013057,ENSRNOG00000013727,ENSRNOG00000028415
GO:BP	negative regulation of cell cycle process	GO:0010948	0.00234314	2.6302	205	654	23	18529	ENSRNOG00000042460,ENSRNOG00000010238,ENSRNOG00000007002,ENSRNOG00000008816,ENSRNOG00000020918,ENSRNOG00000006735,ENSRNOG00000006589,ENSRNOG00000006420,ENSRNOG00000018815,ENSRNOG00000007483,ENSRNOG00000003802,ENSRNOG00000058539,ENSRNOG00000000632,ENSRNOG00000015810,ENSRNOG00000004487,ENSRNOG00000007906,ENSRNOG00000013970,ENSRNOG00000019936,ENSRNOG00000005659,ENSRNOG00000029055,ENSRNOG00000032778,…
GO:BP	regulation of transferase activity	GO:0051338	0.00235812	2.62743	887	654	60	18529	ENSRNOG00000042460,ENSRNOG00000009848,ENSRNOG00000015982,ENSRNOG00000005854,ENSRNOG00000000321,ENSRNOG00000002343,ENSRNOG00000032656,ENSRNOG00000005506,ENSRNOG00000013213,ENSRNOG00000015260,ENSRNOG00000002728,ENSRNOG00000004003,ENSRNOG00000029871,ENSRNOG00000017319,ENSRNOG00000008187,ENSRNOG00000010977,ENSRNOG00000004057,ENSRNOG00000030091,ENSRNOG00000020465,ENSRNOG00000007271,ENSRNOG00000005615,…
GO:BP	microtubule-based process	GO:0007017	0.00253597	2.59586	848	654	58	18529	ENSRNOG00000010238,ENSRNOG00000046566,ENSRNOG00000004781,ENSRNOG00000025639,ENSRNOG00000002343,ENSRNOG00000026226,ENSRNOG00000001911,ENSRNOG00000052745,ENSRNOG00000026162,ENSRNOG00000015101,ENSRNOG00000020247,ENSRNOG00000008775,ENSRNOG00000004482,ENSRNOG00000004057,ENSRNOG00000013658,ENSRNOG00000004200,ENSRNOG00000010911,ENSRNOG00000005615,ENSRNOG00000050819,ENSRNOG00000009334,ENSRNOG00000014973,…
GO:BP	negative regulation of mitotic cell cycle phase transition	GO:1901991	0.00261554	2.58244	134	654	18	18529	ENSRNOG00000042460,ENSRNOG00000010238,ENSRNOG00000008816,ENSRNOG00000020918,ENSRNOG00000006735,ENSRNOG00000006420,ENSRNOG00000018815,ENSRNOG00000058539,ENSRNOG00000000632,ENSRNOG00000015810,ENSRNOG00000007906,ENSRNOG00000013970,ENSRNOG00000019936,ENSRNOG00000005659,ENSRNOG00000029055,ENSRNOG00000032778,ENSRNOG00000009339,ENSRNOG00000013727
GO:BP	urogenital system development	GO:0001655	0.00266277	2.57467	371	654	33	18529	ENSRNOG00000055049,ENSRNOG00000022921,ENSRNOG00000015982,ENSRNOG00000005854,ENSRNOG00000006120,ENSRNOG00000000321,ENSRNOG00000031760,ENSRNOG00000015318,ENSRNOG00000012819,ENSRNOG00000007002,ENSRNOG00000004276,ENSRNOG00000058645,ENSRNOG00000020030,ENSRNOG00000013213,ENSRNOG00000059947,ENSRNOG00000016538,ENSRNOG00000047466,ENSRNOG00000015667,ENSRNOG00000011823,ENSRNOG00000043451,ENSRNOG00000000571,…
GO:BP	cell morphogenesis involved in differentiation	GO:0000904	0.00274013	2.56223	729	654	52	18529	ENSRNOG00000002548,ENSRNOG00000027240,ENSRNOG00000008911,ENSRNOG00000060329,ENSRNOG00000022921,ENSRNOG00000011858,ENSRNOG00000016119,ENSRNOG00000004781,ENSRNOG00000022101,ENSRNOG00000006631,ENSRNOG00000006120,ENSRNOG00000002343,ENSRNOG00000012819,ENSRNOG00000005392,ENSRNOG00000012273,ENSRNOG00000017560,ENSRNOG00000020588,ENSRNOG00000013213,ENSRNOG00000015260,ENSRNOG00000052745,ENSRNOG00000056756,…
GO:BP	cellular component morphogenesis	GO:0032989	0.00285748	2.54402	750	654	53	18529	ENSRNOG00000002548,ENSRNOG00000027240,ENSRNOG00000008911,ENSRNOG00000060329,ENSRNOG00000011858,ENSRNOG00000004781,ENSRNOG00000022101,ENSRNOG00000006631,ENSRNOG00000006120,ENSRNOG00000045831,ENSRNOG00000002343,ENSRNOG00000012819,ENSRNOG00000005392,ENSRNOG00000017560,ENSRNOG00000020588,ENSRNOG00000013213,ENSRNOG00000015260,ENSRNOG00000056756,ENSRNOG00000047466,ENSRNOG00000049402,ENSRNOG00000013658,…
GO:BP	regulation of metaphase/anaphase transition of cell cycle	GO:1902099	0.00291193	2.53582	51	654	11	18529	ENSRNOG00000018815,ENSRNOG00000058539,ENSRNOG00000015810,ENSRNOG00000007906,ENSRNOG00000013970,ENSRNOG00000019936,ENSRNOG00000005659,ENSRNOG00000029055,ENSRNOG00000032778,ENSRNOG00000009339,ENSRNOG00000013727
GO:BP	spindle organization	GO:0007051	0.00303628	2.51766	178	654	21	18529	ENSRNOG00000010238,ENSRNOG00000009334,ENSRNOG00000015465,ENSRNOG00000018815,ENSRNOG00000006731,ENSRNOG00000004479,ENSRNOG00000042729,ENSRNOG00000042944,ENSRNOG00000058539,ENSRNOG00000004487,ENSRNOG00000014080,ENSRNOG00000018615,ENSRNOG00000012865,ENSRNOG00000005659,ENSRNOG00000009722,ENSRNOG00000009339,ENSRNOG00000020213,ENSRNOG00000002711,ENSRNOG00000013057,ENSRNOG00000013727,ENSRNOG00000028415
GO:BP	negative regulation of cell communication	GO:0010648	0.00326931	2.48554	1279	654	78	18529	ENSRNOG00000002548,ENSRNOG00000004870,ENSRNOG00000008911,ENSRNOG00000042460,ENSRNOG00000022921,ENSRNOG00000015982,ENSRNOG00000002369,ENSRNOG00000033090,ENSRNOG00000029141,ENSRNOG00000006120,ENSRNOG00000020193,ENSRNOG00000004660,ENSRNOG00000008182,ENSRNOG00000002343,ENSRNOG00000015318,ENSRNOG00000018198,ENSRNOG00000032656,ENSRNOG00000004578,ENSRNOG00000052376,ENSRNOG00000012819,ENSRNOG00000007110,…
GO:BP	attachment of mitotic spindle microtubules to kinetochore	GO:0051315	0.00330922	2.48027	12	654	6	18529	ENSRNOG00000019100,ENSRNOG00000013970,ENSRNOG00000005659,ENSRNOG00000009339,ENSRNOG00000002711,ENSRNOG00000013727
GO:BP	reproductive structure development	GO:0048608	0.00331486	2.47954	483	654	39	18529	ENSRNOG00000045772,ENSRNOG00000042460,ENSRNOG00000028896,ENSRNOG00000020729,ENSRNOG00000006120,ENSRNOG00000015461,ENSRNOG00000007002,ENSRNOG00000012811,ENSRNOG00000058645,ENSRNOG00000059947,ENSRNOG00000008012,ENSRNOG00000019587,ENSRNOG00000017319,ENSRNOG00000005246,ENSRNOG00000023337,ENSRNOG00000014320,ENSRNOG00000006778,ENSRNOG00000002227,ENSRNOG00000056940,ENSRNOG00000057945,ENSRNOG00000002960,…
GO:BP	cell projection morphogenesis	GO:0048858	0.00345482	2.46157	636	654	47	18529	ENSRNOG00000002548,ENSRNOG00000027240,ENSRNOG00000008911,ENSRNOG00000060329,ENSRNOG00000011858,ENSRNOG00000004781,ENSRNOG00000022101,ENSRNOG00000006631,ENSRNOG00000006120,ENSRNOG00000002343,ENSRNOG00000012819,ENSRNOG00000005392,ENSRNOG00000017560,ENSRNOG00000020588,ENSRNOG00000013213,ENSRNOG00000015260,ENSRNOG00000047466,ENSRNOG00000049402,ENSRNOG00000013658,ENSRNOG00000023337,ENSRNOG00000010911,…
GO:BP	negative regulation of signaling	GO:0023057	0.00347019	2.45965	1281	654	78	18529	ENSRNOG00000002548,ENSRNOG00000004870,ENSRNOG00000008911,ENSRNOG00000042460,ENSRNOG00000022921,ENSRNOG00000015982,ENSRNOG00000002369,ENSRNOG00000033090,ENSRNOG00000029141,ENSRNOG00000006120,ENSRNOG00000020193,ENSRNOG00000004660,ENSRNOG00000008182,ENSRNOG00000002343,ENSRNOG00000015318,ENSRNOG00000018198,ENSRNOG00000032656,ENSRNOG00000004578,ENSRNOG00000052376,ENSRNOG00000012819,ENSRNOG00000007110,…
GO:BP	metaphase/anaphase transition of mitotic cell cycle	GO:0007091	0.00357657	2.44653	52	654	11	18529	ENSRNOG00000018815,ENSRNOG00000058539,ENSRNOG00000015810,ENSRNOG00000007906,ENSRNOG00000013970,ENSRNOG00000019936,ENSRNOG00000005659,ENSRNOG00000029055,ENSRNOG00000032778,ENSRNOG00000009339,ENSRNOG00000013727
GO:BP	neuron development	GO:0048666	0.00381768	2.4182	1111	654	70	18529	ENSRNOG00000002548,ENSRNOG00000027240,ENSRNOG00000008911,ENSRNOG00000060329,ENSRNOG00000011858,ENSRNOG00000004781,ENSRNOG00000026745,ENSRNOG00000022101,ENSRNOG00000006631,ENSRNOG00000025639,ENSRNOG00000006120,ENSRNOG00000000321,ENSRNOG00000002343,ENSRNOG00000004578,ENSRNOG00000012819,ENSRNOG00000003069,ENSRNOG00000005392,ENSRNOG00000007002,ENSRNOG00000017560,ENSRNOG00000004276,ENSRNOG00000020588,…
GO:BP	negative regulation of signal transduction	GO:0009968	0.00382419	2.41746	1154	654	72	18529	ENSRNOG00000002548,ENSRNOG00000004870,ENSRNOG00000008911,ENSRNOG00000042460,ENSRNOG00000022921,ENSRNOG00000015982,ENSRNOG00000002369,ENSRNOG00000033090,ENSRNOG00000029141,ENSRNOG00000006120,ENSRNOG00000020193,ENSRNOG00000004660,ENSRNOG00000008182,ENSRNOG00000002343,ENSRNOG00000015318,ENSRNOG00000018198,ENSRNOG00000032656,ENSRNOG00000004578,ENSRNOG00000052376,ENSRNOG00000012819,ENSRNOG00000007110,…
GO:BP	regulation of neuron projection development	GO:0010975	0.00397185	2.40101	524	654	41	18529	ENSRNOG00000027240,ENSRNOG00000008911,ENSRNOG00000004781,ENSRNOG00000026745,ENSRNOG00000022101,ENSRNOG00000006631,ENSRNOG00000025639,ENSRNOG00000000321,ENSRNOG00000003069,ENSRNOG00000017560,ENSRNOG00000004276,ENSRNOG00000013213,ENSRNOG00000015260,ENSRNOG00000047466,ENSRNOG00000004057,ENSRNOG00000013658,ENSRNOG00000023337,ENSRNOG00000004201,ENSRNOG00000011150,ENSRNOG00000029784,ENSRNOG00000043451,…
GO:BP	neuron differentiation	GO:0030182	0.00402155	2.39561	1374	654	82	18529	ENSRNOG00000002548,ENSRNOG00000055049,ENSRNOG00000027240,ENSRNOG00000008911,ENSRNOG00000060329,ENSRNOG00000011858,ENSRNOG00000015982,ENSRNOG00000004781,ENSRNOG00000026745,ENSRNOG00000022101,ENSRNOG00000006631,ENSRNOG00000025639,ENSRNOG00000006120,ENSRNOG00000000321,ENSRNOG00000002343,ENSRNOG00000015318,ENSRNOG00000004578,ENSRNOG00000052376,ENSRNOG00000012819,ENSRNOG00000003069,ENSRNOG00000005392,…
GO:BP	reproductive system development	GO:0061458	0.00405653	2.39185	487	654	39	18529	ENSRNOG00000045772,ENSRNOG00000042460,ENSRNOG00000028896,ENSRNOG00000020729,ENSRNOG00000006120,ENSRNOG00000015461,ENSRNOG00000007002,ENSRNOG00000012811,ENSRNOG00000058645,ENSRNOG00000059947,ENSRNOG00000008012,ENSRNOG00000019587,ENSRNOG00000017319,ENSRNOG00000005246,ENSRNOG00000023337,ENSRNOG00000014320,ENSRNOG00000006778,ENSRNOG00000002227,ENSRNOG00000056940,ENSRNOG00000057945,ENSRNOG00000002960,…
GO:BP	kidney development	GO:0001822	0.00406803	2.39062	309	654	29	18529	ENSRNOG00000055049,ENSRNOG00000022921,ENSRNOG00000015982,ENSRNOG00000005854,ENSRNOG00000006120,ENSRNOG00000000321,ENSRNOG00000031760,ENSRNOG00000015318,ENSRNOG00000012819,ENSRNOG00000007002,ENSRNOG00000004276,ENSRNOG00000020030,ENSRNOG00000013213,ENSRNOG00000059947,ENSRNOG00000016538,ENSRNOG00000047466,ENSRNOG00000015667,ENSRNOG00000011823,ENSRNOG00000043451,ENSRNOG00000048978,ENSRNOG00000061928,…
GO:BP	mitotic cell cycle phase transition	GO:0044772	0.00426554	2.37003	344	654	31	18529	ENSRNOG00000042460,ENSRNOG00000010238,ENSRNOG00000012168,ENSRNOG00000008012,ENSRNOG00000008816,ENSRNOG00000014320,ENSRNOG00000020918,ENSRNOG00000015956,ENSRNOG00000014294,ENSRNOG00000006735,ENSRNOG00000006420,ENSRNOG00000020652,ENSRNOG00000018815,ENSRNOG00000007483,ENSRNOG00000058539,ENSRNOG00000000632,ENSRNOG00000015810,ENSRNOG00000027894,ENSRNOG00000054474,ENSRNOG00000007906,ENSRNOG00000013970,…
GO:BP	regulation of mitotic sister chromatid segregation	GO:0033047	0.00469524	2.32834	64	654	12	18529	ENSRNOG00000018815,ENSRNOG00000003802,ENSRNOG00000058539,ENSRNOG00000015810,ENSRNOG00000007906,ENSRNOG00000013970,ENSRNOG00000019936,ENSRNOG00000005659,ENSRNOG00000029055,ENSRNOG00000032778,ENSRNOG00000009339,ENSRNOG00000013727
GO:BP	regulation of catalytic activity	GO:0050790	0.0047206	2.326	2088	654	113	18529	ENSRNOG00000005505,ENSRNOG00000045772,ENSRNOG00000042460,ENSRNOG00000009848,ENSRNOG00000028896,ENSRNOG00000015982,ENSRNOG00000002369,ENSRNOG00000005854,ENSRNOG00000003566,ENSRNOG00000012235,ENSRNOG00000024728,ENSRNOG00000000321,ENSRNOG00000002343,ENSRNOG00000018198,ENSRNOG00000032656,ENSRNOG00000061857,ENSRNOG00000020133,ENSRNOG00000012819,ENSRNOG00000005506,ENSRNOG00000005392,ENSRNOG00000015461,…
GO:BP	blood vessel morphogenesis	GO:0048514	0.00501137	2.30004	567	654	43	18529	ENSRNOG00000042460,ENSRNOG00000009848,ENSRNOG00000036703,ENSRNOG00000015982,ENSRNOG00000006631,ENSRNOG00000005854,ENSRNOG00000025639,ENSRNOG00000006120,ENSRNOG00000003566,ENSRNOG00000012471,ENSRNOG00000005392,ENSRNOG00000020695,ENSRNOG00000017560,ENSRNOG00000014816,ENSRNOG00000014371,ENSRNOG00000022189,ENSRNOG00000011823,ENSRNOG00000004725,ENSRNOG00000008246,ENSRNOG00000005615,ENSRNOG00000056940,…
GO:BP	positive regulation of cell population proliferation	GO:0008284	0.00504632	2.29703	929	654	61	18529	ENSRNOG00000055049,ENSRNOG00000042460,ENSRNOG00000009848,ENSRNOG00000036703,ENSRNOG00000016119,ENSRNOG00000001713,ENSRNOG00000022631,ENSRNOG00000000700,ENSRNOG00000006120,ENSRNOG00000020193,ENSRNOG00000000321,ENSRNOG00000012471,ENSRNOG00000004578,ENSRNOG00000012819,ENSRNOG00000003069,ENSRNOG00000005392,ENSRNOG00000007002,ENSRNOG00000017560,ENSRNOG00000058645,ENSRNOG00000020030,ENSRNOG00000013170,…
GO:BP	hemopoiesis	GO:0030097	0.00521805	2.28249	847	654	57	18529	ENSRNOG00000004870,ENSRNOG00000009848,ENSRNOG00000022921,ENSRNOG00000046309,ENSRNOG00000016119,ENSRNOG00000005854,ENSRNOG00000006120,ENSRNOG00000020193,ENSRNOG00000034164,ENSRNOG00000000321,ENSRNOG00000010986,ENSRNOG00000012273,ENSRNOG00000007002,ENSRNOG00000017560,ENSRNOG00000025332,ENSRNOG00000026607,ENSRNOG00000056756,ENSRNOG00000004003,ENSRNOG00000029871,ENSRNOG00000017319,ENSRNOG00000008187,…
GO:BP	kinetochore organization	GO:0051383	0.00522513	2.2819	19	654	7	18529	ENSRNOG00000042944,ENSRNOG00000032178,ENSRNOG00000013970,ENSRNOG00000018615,ENSRNOG00000009339,ENSRNOG00000002711,ENSRNOG00000013727
GO:BP	metaphase/anaphase transition of cell cycle	GO:0044784	0.00531573	2.27444	54	654	11	18529	ENSRNOG00000018815,ENSRNOG00000058539,ENSRNOG00000015810,ENSRNOG00000007906,ENSRNOG00000013970,ENSRNOG00000019936,ENSRNOG00000005659,ENSRNOG00000029055,ENSRNOG00000032778,ENSRNOG00000009339,ENSRNOG00000013727
GO:BP	cell-cell signaling	GO:0007267	0.00541118	2.26671	1429	654	84	18529	ENSRNOG00000002548,ENSRNOG00000008001,ENSRNOG00000008911,ENSRNOG00000042460,ENSRNOG00000038980,ENSRNOG00000046309,ENSRNOG00000015982,ENSRNOG00000016119,ENSRNOG00000002369,ENSRNOG00000029141,ENSRNOG00000009932,ENSRNOG00000006120,ENSRNOG00000004660,ENSRNOG00000020865,ENSRNOG00000000321,ENSRNOG00000004578,ENSRNOG00000003841,ENSRNOG00000015156,ENSRNOG00000012819,ENSRNOG00000007110,ENSRNOG00000003069,…
GO:BP	biological adhesion	GO:0022610	0.00584454	2.23325	1233	654	75	18529	ENSRNOG00000002548,ENSRNOG00000060329,ENSRNOG00000009848,ENSRNOG00000022921,ENSRNOG00000036703,ENSRNOG00000011858,ENSRNOG00000010076,ENSRNOG00000016119,ENSRNOG00000006631,ENSRNOG00000005854,ENSRNOG00000038539,ENSRNOG00000006120,ENSRNOG00000013306,ENSRNOG00000000321,ENSRNOG00000012471,ENSRNOG00000031760,ENSRNOG00000032656,ENSRNOG00000012273,ENSRNOG00000015461,ENSRNOG00000007002,ENSRNOG00000017560,…
GO:BP	regulation of cell adhesion	GO:0030155	0.00607391	2.21653	669	654	48	18529	ENSRNOG00000009848,ENSRNOG00000022921,ENSRNOG00000016119,ENSRNOG00000006631,ENSRNOG00000005854,ENSRNOG00000006120,ENSRNOG00000000321,ENSRNOG00000031760,ENSRNOG00000012273,ENSRNOG00000015461,ENSRNOG00000007002,ENSRNOG00000017560,ENSRNOG00000004276,ENSRNOG00000026607,ENSRNOG00000058645,ENSRNOG00000004003,ENSRNOG00000014371,ENSRNOG00000060775,ENSRNOG00000015667,ENSRNOG00000033608,ENSRNOG00000008187,…
GO:BP	regulation of sister chromatid segregation	GO:0033045	0.00611892	2.21333	77	654	13	18529	ENSRNOG00000018815,ENSRNOG00000003802,ENSRNOG00000058539,ENSRNOG00000015810,ENSRNOG00000007906,ENSRNOG00000013970,ENSRNOG00000027035,ENSRNOG00000019936,ENSRNOG00000005659,ENSRNOG00000029055,ENSRNOG00000032778,ENSRNOG00000009339,ENSRNOG00000013727
GO:BP	plasma membrane bounded cell projection morphogenesis	GO:0120039	0.00732406	2.13525	634	654	46	18529	ENSRNOG00000002548,ENSRNOG00000027240,ENSRNOG00000008911,ENSRNOG00000060329,ENSRNOG00000011858,ENSRNOG00000004781,ENSRNOG00000022101,ENSRNOG00000006631,ENSRNOG00000006120,ENSRNOG00000002343,ENSRNOG00000012819,ENSRNOG00000005392,ENSRNOG00000020588,ENSRNOG00000013213,ENSRNOG00000015260,ENSRNOG00000047466,ENSRNOG00000049402,ENSRNOG00000013658,ENSRNOG00000023337,ENSRNOG00000010911,ENSRNOG00000004201,…
GO:BP	cell part morphogenesis	GO:0032990	0.00740392	2.13054	654	654	47	18529	ENSRNOG00000002548,ENSRNOG00000027240,ENSRNOG00000008911,ENSRNOG00000060329,ENSRNOG00000011858,ENSRNOG00000004781,ENSRNOG00000022101,ENSRNOG00000006631,ENSRNOG00000006120,ENSRNOG00000002343,ENSRNOG00000012819,ENSRNOG00000005392,ENSRNOG00000017560,ENSRNOG00000020588,ENSRNOG00000013213,ENSRNOG00000015260,ENSRNOG00000047466,ENSRNOG00000049402,ENSRNOG00000013658,ENSRNOG00000023337,ENSRNOG00000010911,…
GO:BP	cell cycle checkpoint	GO:0000075	0.00740785	2.13031	173	654	20	18529	ENSRNOG00000042460,ENSRNOG00000010238,ENSRNOG00000020918,ENSRNOG00000015622,ENSRNOG00000006735,ENSRNOG00000006420,ENSRNOG00000020652,ENSRNOG00000018815,ENSRNOG00000058539,ENSRNOG00000000632,ENSRNOG00000015810,ENSRNOG00000007906,ENSRNOG00000013970,ENSRNOG00000019936,ENSRNOG00000005659,ENSRNOG00000042432,ENSRNOG00000029055,ENSRNOG00000032778,ENSRNOG00000009339,ENSRNOG00000013727
GO:BP	regulation of growth	GO:0040008	0.00752367	2.12357	615	654	45	18529	ENSRNOG00000008911,ENSRNOG00000042460,ENSRNOG00000015982,ENSRNOG00000020729,ENSRNOG00000022101,ENSRNOG00000006631,ENSRNOG00000003069,ENSRNOG00000015461,ENSRNOG00000015260,ENSRNOG00000009945,ENSRNOG00000004003,ENSRNOG00000047466,ENSRNOG00000017206,ENSRNOG00000004400,ENSRNOG00000023337,ENSRNOG00000014320,ENSRNOG00000056940,ENSRNOG00000004201,ENSRNOG00000029784,ENSRNOG00000043451,ENSRNOG00000017333,…
GO:BP	centromere complex assembly	GO:0034508	0.00871453	2.05976	28	654	8	18529	ENSRNOG00000033335,ENSRNOG00000042944,ENSRNOG00000009116,ENSRNOG00000032178,ENSRNOG00000018615,ENSRNOG00000022911,ENSRNOG00000009339,ENSRNOG00000057458
GO:BP	regulation of response to wounding	GO:1903034	0.00872237	2.05937	160	654	19	18529	ENSRNOG00000003566,ENSRNOG00000000321,ENSRNOG00000012273,ENSRNOG00000015461,ENSRNOG00000017560,ENSRNOG00000025332,ENSRNOG00000013213,ENSRNOG00000004003,ENSRNOG00000033348,ENSRNOG00000008187,ENSRNOG00000043451,ENSRNOG00000006589,ENSRNOG00000001414,ENSRNOG00000017469,ENSRNOG00000003491,ENSRNOG00000001312,ENSRNOG00000011946,ENSRNOG00000010362,ENSRNOG00000053452
GO:BP	regulation of protein kinase activity	GO:0045859	0.00874975	2.058	698	654	49	18529	ENSRNOG00000042460,ENSRNOG00000009848,ENSRNOG00000015982,ENSRNOG00000005854,ENSRNOG00000000321,ENSRNOG00000002343,ENSRNOG00000032656,ENSRNOG00000005506,ENSRNOG00000013213,ENSRNOG00000015260,ENSRNOG00000002728,ENSRNOG00000004003,ENSRNOG00000029871,ENSRNOG00000008187,ENSRNOG00000010977,ENSRNOG00000004057,ENSRNOG00000030091,ENSRNOG00000020465,ENSRNOG00000007271,ENSRNOG00000005615,ENSRNOG00000002227,…
GO:BP	developmental growth	GO:0048589	0.00910156	2.04088	699	654	49	18529	ENSRNOG00000002548,ENSRNOG00000008911,ENSRNOG00000042460,ENSRNOG00000003998,ENSRNOG00000015982,ENSRNOG00000016119,ENSRNOG00000020729,ENSRNOG00000022101,ENSRNOG00000006631,ENSRNOG00000006120,ENSRNOG00000031760,ENSRNOG00000017560,ENSRNOG00000058645,ENSRNOG00000015260,ENSRNOG00000009945,ENSRNOG00000004003,ENSRNOG00000047466,ENSRNOG00000005246,ENSRNOG00000004725,ENSRNOG00000023337,ENSRNOG00000010911,…
GO:BP	renal system development	GO:0072001	0.0092381	2.03442	322	654	29	18529	ENSRNOG00000055049,ENSRNOG00000022921,ENSRNOG00000015982,ENSRNOG00000005854,ENSRNOG00000006120,ENSRNOG00000000321,ENSRNOG00000031760,ENSRNOG00000015318,ENSRNOG00000012819,ENSRNOG00000007002,ENSRNOG00000004276,ENSRNOG00000020030,ENSRNOG00000013213,ENSRNOG00000059947,ENSRNOG00000016538,ENSRNOG00000047466,ENSRNOG00000015667,ENSRNOG00000011823,ENSRNOG00000043451,ENSRNOG00000048978,ENSRNOG00000061928,…
GO:BP	neuron projection morphogenesis	GO:0048812	0.00929748	2.03163	620	654	45	18529	ENSRNOG00000002548,ENSRNOG00000027240,ENSRNOG00000008911,ENSRNOG00000060329,ENSRNOG00000011858,ENSRNOG00000004781,ENSRNOG00000022101,ENSRNOG00000006631,ENSRNOG00000006120,ENSRNOG00000002343,ENSRNOG00000012819,ENSRNOG00000005392,ENSRNOG00000020588,ENSRNOG00000013213,ENSRNOG00000015260,ENSRNOG00000047466,ENSRNOG00000049402,ENSRNOG00000013658,ENSRNOG00000023337,ENSRNOG00000010911,ENSRNOG00000004201,…
GO:BP	supramolecular fiber organization	GO:0097435	0.0111146	1.95411	684	654	48	18529	ENSRNOG00000000563,ENSRNOG00000015982,ENSRNOG00000010076,ENSRNOG00000025639,ENSRNOG00000006120,ENSRNOG00000045831,ENSRNOG00000031760,ENSRNOG00000026226,ENSRNOG00000013720,ENSRNOG00000005506,ENSRNOG00000001911,ENSRNOG00000012273,ENSRNOG00000008680,ENSRNOG00000052745,ENSRNOG00000009945,ENSRNOG00000056756,ENSRNOG00000004482,ENSRNOG00000013916,ENSRNOG00000008246,ENSRNOG00000004057,ENSRNOG00000056585,…
GO:BP	negative regulation of cell cycle phase transition	GO:1901988	0.012237	1.91233	149	654	18	18529	ENSRNOG00000042460,ENSRNOG00000010238,ENSRNOG00000008816,ENSRNOG00000020918,ENSRNOG00000006735,ENSRNOG00000006420,ENSRNOG00000018815,ENSRNOG00000058539,ENSRNOG00000000632,ENSRNOG00000015810,ENSRNOG00000007906,ENSRNOG00000013970,ENSRNOG00000019936,ENSRNOG00000005659,ENSRNOG00000029055,ENSRNOG00000032778,ENSRNOG00000009339,ENSRNOG00000013727
GO:BP	regulation of neuron differentiation	GO:0045664	0.0125045	1.90293	687	654	48	18529	ENSRNOG00000027240,ENSRNOG00000008911,ENSRNOG00000004781,ENSRNOG00000026745,ENSRNOG00000022101,ENSRNOG00000006631,ENSRNOG00000025639,ENSRNOG00000006120,ENSRNOG00000000321,ENSRNOG00000015318,ENSRNOG00000052376,ENSRNOG00000003069,ENSRNOG00000017560,ENSRNOG00000004276,ENSRNOG00000013213,ENSRNOG00000015260,ENSRNOG00000047466,ENSRNOG00000049402,ENSRNOG00000004057,ENSRNOG00000013658,ENSRNOG00000023337,…
GO:BP	immune system development	GO:0002520	0.0125295	1.90207	956	654	61	18529	ENSRNOG00000004870,ENSRNOG00000009848,ENSRNOG00000022921,ENSRNOG00000046309,ENSRNOG00000016119,ENSRNOG00000005854,ENSRNOG00000006120,ENSRNOG00000020193,ENSRNOG00000034164,ENSRNOG00000000321,ENSRNOG00000010986,ENSRNOG00000012273,ENSRNOG00000007002,ENSRNOG00000017560,ENSRNOG00000025332,ENSRNOG00000026607,ENSRNOG00000056756,ENSRNOG00000004003,ENSRNOG00000029871,ENSRNOG00000017319,ENSRNOG00000008187,…
GO:BP	morphogenesis of an epithelium	GO:0002009	0.0127585	1.8942	530	654	40	18529	ENSRNOG00000055049,ENSRNOG00000042460,ENSRNOG00000036703,ENSRNOG00000015982,ENSRNOG00000006631,ENSRNOG00000006120,ENSRNOG00000004660,ENSRNOG00000031760,ENSRNOG00000004578,ENSRNOG00000012819,ENSRNOG00000007110,ENSRNOG00000005392,ENSRNOG00000020695,ENSRNOG00000007002,ENSRNOG00000017560,ENSRNOG00000012811,ENSRNOG00000058645,ENSRNOG00000013213,ENSRNOG00000052745,ENSRNOG00000017206,ENSRNOG00000005246,…
GO:BP	tissue morphogenesis	GO:0048729	0.0146497	1.83417	631	654	45	18529	ENSRNOG00000055049,ENSRNOG00000042460,ENSRNOG00000036703,ENSRNOG00000015982,ENSRNOG00000006631,ENSRNOG00000006120,ENSRNOG00000004660,ENSRNOG00000031760,ENSRNOG00000015318,ENSRNOG00000004578,ENSRNOG00000012819,ENSRNOG00000007110,ENSRNOG00000005392,ENSRNOG00000020695,ENSRNOG00000007002,ENSRNOG00000017560,ENSRNOG00000004276,ENSRNOG00000012811,ENSRNOG00000058645,ENSRNOG00000013213,ENSRNOG00000052745,…
GO:BP	hematopoietic or lymphoid organ development	GO:0048534	0.0149754	1.82462	898	654	58	18529	ENSRNOG00000004870,ENSRNOG00000009848,ENSRNOG00000022921,ENSRNOG00000046309,ENSRNOG00000016119,ENSRNOG00000005854,ENSRNOG00000006120,ENSRNOG00000020193,ENSRNOG00000034164,ENSRNOG00000000321,ENSRNOG00000010986,ENSRNOG00000012273,ENSRNOG00000007002,ENSRNOG00000017560,ENSRNOG00000025332,ENSRNOG00000026607,ENSRNOG00000056756,ENSRNOG00000004003,ENSRNOG00000029871,ENSRNOG00000017319,ENSRNOG00000008187,…
GO:BP	cell adhesion	GO:0007155	0.0151891	1.81847	1222	654	73	18529	ENSRNOG00000002548,ENSRNOG00000060329,ENSRNOG00000009848,ENSRNOG00000022921,ENSRNOG00000036703,ENSRNOG00000011858,ENSRNOG00000010076,ENSRNOG00000016119,ENSRNOG00000006631,ENSRNOG00000005854,ENSRNOG00000006120,ENSRNOG00000013306,ENSRNOG00000000321,ENSRNOG00000012471,ENSRNOG00000031760,ENSRNOG00000032656,ENSRNOG00000012273,ENSRNOG00000015461,ENSRNOG00000007002,ENSRNOG00000017560,ENSRNOG00000004276,…
GO:BP	positive regulation of cell differentiation	GO:0045597	0.0155617	1.80794	984	654	62	18529	ENSRNOG00000009848,ENSRNOG00000046309,ENSRNOG00000026745,ENSRNOG00000022101,ENSRNOG00000000700,ENSRNOG00000006120,ENSRNOG00000020193,ENSRNOG00000000321,ENSRNOG00000015318,ENSRNOG00000004578,ENSRNOG00000052376,ENSRNOG00000012819,ENSRNOG00000049437,ENSRNOG00000012273,ENSRNOG00000015461,ENSRNOG00000007002,ENSRNOG00000017560,ENSRNOG00000004276,ENSRNOG00000012811,ENSRNOG00000013213,ENSRNOG00000015260,…
GO:BP	cell cycle phase transition	GO:0044770	0.0169822	1.77	386	654	32	18529	ENSRNOG00000004870,ENSRNOG00000042460,ENSRNOG00000010238,ENSRNOG00000012168,ENSRNOG00000008012,ENSRNOG00000008816,ENSRNOG00000014320,ENSRNOG00000020918,ENSRNOG00000015956,ENSRNOG00000014294,ENSRNOG00000006735,ENSRNOG00000006420,ENSRNOG00000020652,ENSRNOG00000018815,ENSRNOG00000007483,ENSRNOG00000058539,ENSRNOG00000000632,ENSRNOG00000015810,ENSRNOG00000027894,ENSRNOG00000054474,ENSRNOG00000007906,…
GO:BP	regulation of biological quality	GO:0065008	0.0171656	1.76534	3673	654	175	18529	ENSRNOG00000007477,ENSRNOG00000015259,ENSRNOG00000008001,ENSRNOG00000055049,ENSRNOG00000025823,ENSRNOG00000004870,ENSRNOG00000008911,ENSRNOG00000042460,ENSRNOG00000011107,ENSRNOG00000046566,ENSRNOG00000009848,ENSRNOG00000046309,ENSRNOG00000022919,ENSRNOG00000053231,ENSRNOG00000020729,ENSRNOG00000022101,ENSRNOG00000000700,ENSRNOG00000006631,ENSRNOG00000005854,ENSRNOG00000033090,ENSRNOG00000009932,…
GO:BP	axon development	GO:0061564	0.0187131	1.72785	481	654	37	18529	ENSRNOG00000002548,ENSRNOG00000008911,ENSRNOG00000060329,ENSRNOG00000011858,ENSRNOG00000004781,ENSRNOG00000022101,ENSRNOG00000006631,ENSRNOG00000006120,ENSRNOG00000002343,ENSRNOG00000012819,ENSRNOG00000005392,ENSRNOG00000020588,ENSRNOG00000058645,ENSRNOG00000013213,ENSRNOG00000015260,ENSRNOG00000047466,ENSRNOG00000013658,ENSRNOG00000023337,ENSRNOG00000019842,ENSRNOG00000029784,ENSRNOG00000043451,…
GO:BP	mitotic metaphase plate congression	GO:0007080	0.0187477	1.72705	40	654	9	18529	ENSRNOG00000010238,ENSRNOG00000058539,ENSRNOG00000019100,ENSRNOG00000005037,ENSRNOG00000013970,ENSRNOG00000005659,ENSRNOG00000009339,ENSRNOG00000002711,ENSRNOG00000013727
GO:BP	cellular component assembly	GO:0022607	0.0212135	1.67339	2639	654	133	18529	ENSRNOG00000055049,ENSRNOG00000042460,ENSRNOG00000054314,ENSRNOG00000010238,ENSRNOG00000053231,ENSRNOG00000015982,ENSRNOG00000010076,ENSRNOG00000014746,ENSRNOG00000005854,ENSRNOG00000029141,ENSRNOG00000025639,ENSRNOG00000045831,ENSRNOG00000049470,ENSRNOG00000000321,ENSRNOG00000031760,ENSRNOG00000026226,ENSRNOG00000005506,ENSRNOG00000016879,ENSRNOG00000012273,ENSRNOG00000016225,ENSRNOG00000020695,…
GO:BP	negative regulation of cell activation	GO:0050866	0.0223461	1.6508	186	654	20	18529	ENSRNOG00000006120,ENSRNOG00000000321,ENSRNOG00000015156,ENSRNOG00000015461,ENSRNOG00000017560,ENSRNOG00000026607,ENSRNOG00000033608,ENSRNOG00000017319,ENSRNOG00000008187,ENSRNOG00000050910,ENSRNOG00000008246,ENSRNOG00000008816,ENSRNOG00000056837,ENSRNOG00000014294,ENSRNOG00000020652,ENSRNOG00000027032,ENSRNOG00000011154,ENSRNOG00000017469,ENSRNOG00000001312,ENSRNOG00000012865
GO:BP	negative regulation of mitotic cell cycle	GO:0045930	0.0244425	1.61185	219	654	22	18529	ENSRNOG00000042460,ENSRNOG00000010238,ENSRNOG00000008816,ENSRNOG00000005615,ENSRNOG00000020918,ENSRNOG00000006735,ENSRNOG00000006420,ENSRNOG00000020652,ENSRNOG00000018815,ENSRNOG00000003802,ENSRNOG00000058539,ENSRNOG00000000632,ENSRNOG00000015810,ENSRNOG00000007906,ENSRNOG00000013970,ENSRNOG00000019936,ENSRNOG00000005659,ENSRNOG00000042432,ENSRNOG00000029055,ENSRNOG00000032778,ENSRNOG00000009339,…
GO:BP	zymogen activation	GO:0031638	0.0256326	1.59121	63	654	11	18529	ENSRNOG00000003566,ENSRNOG00000015461,ENSRNOG00000019018,ENSRNOG00000019675,ENSRNOG00000050697,ENSRNOG00000012331,ENSRNOG00000001414,ENSRNOG00000007214,ENSRNOG00000058249,ENSRNOG00000006557,ENSRNOG00000017895
GO:BP	cell cycle process	GO:0022402	0.0259078	1.58657	1087	654	66	18529	ENSRNOG00000004870,ENSRNOG00000042460,ENSRNOG00000010238,ENSRNOG00000049470,ENSRNOG00000007002,ENSRNOG00000012168,ENSRNOG00000026162,ENSRNOG00000002728,ENSRNOG00000008012,ENSRNOG00000008816,ENSRNOG00000014320,ENSRNOG00000005615,ENSRNOG00000020918,ENSRNOG00000009334,ENSRNOG00000037302,ENSRNOG00000015956,ENSRNOG00000014294,ENSRNOG00000006735,ENSRNOG00000006589,ENSRNOG00000006236,ENSRNOG00000006420,…
GO:BP	dichotomous subdivision of an epithelial terminal unit	GO:0060600	0.0266636	1.57408	10	654	5	18529	ENSRNOG00000005246,ENSRNOG00000023337,ENSRNOG00000002754,ENSRNOG00000025209,ENSRNOG00000017003
GO:BP	regeneration	GO:0031099	0.0273665	1.56278	237	654	23	18529	ENSRNOG00000003998,ENSRNOG00000016119,ENSRNOG00000017854,ENSRNOG00000017560,ENSRNOG00000058645,ENSRNOG00000013213,ENSRNOG00000004003,ENSRNOG00000047466,ENSRNOG00000013658,ENSRNOG00000020918,ENSRNOG00000043451,ENSRNOG00000006589,ENSRNOG00000013742,ENSRNOG00000020652,ENSRNOG00000004479,ENSRNOG00000058539,ENSRNOG00000001528,ENSRNOG00000000632,ENSRNOG00000020590,ENSRNOG00000018237,ENSRNOG00000016587,…
GO:BP	regulation of nuclear division	GO:0051783	0.0273819	1.56254	173	654	19	18529	ENSRNOG00000010238,ENSRNOG00000007002,ENSRNOG00000002728,ENSRNOG00000020652,ENSRNOG00000018815,ENSRNOG00000003802,ENSRNOG00000058539,ENSRNOG00000015810,ENSRNOG00000004487,ENSRNOG00000007906,ENSRNOG00000013970,ENSRNOG00000027035,ENSRNOG00000019936,ENSRNOG00000005659,ENSRNOG00000029055,ENSRNOG00000032778,ENSRNOG00000009339,ENSRNOG00000013727,ENSRNOG00000028415
GO:BP	carbohydrate derivative metabolic process	GO:1901135	0.0313459	1.50382	942	654	59	18529	ENSRNOG00000009031,ENSRNOG00000050424,ENSRNOG00000022919,ENSRNOG00000026745,ENSRNOG00000005854,ENSRNOG00000039494,ENSRNOG00000049437,ENSRNOG00000020656,ENSRNOG00000008209,ENSRNOG00000012083,ENSRNOG00000008775,ENSRNOG00000003917,ENSRNOG00000004890,ENSRNOG00000056894,ENSRNOG00000004725,ENSRNOG00000012815,ENSRNOG00000005935,ENSRNOG00000001252,ENSRNOG00000012019,ENSRNOG00000014310,ENSRNOG00000002227,…
GO:BP	regulation of mitotic cell cycle phase transition	GO:1901990	0.0313785	1.50337	239	654	23	18529	ENSRNOG00000042460,ENSRNOG00000010238,ENSRNOG00000008816,ENSRNOG00000020918,ENSRNOG00000014294,ENSRNOG00000006735,ENSRNOG00000006420,ENSRNOG00000020652,ENSRNOG00000018815,ENSRNOG00000058539,ENSRNOG00000000632,ENSRNOG00000015810,ENSRNOG00000007906,ENSRNOG00000013970,ENSRNOG00000017469,ENSRNOG00000019936,ENSRNOG00000005659,ENSRNOG00000042432,ENSRNOG00000029055,ENSRNOG00000032778,ENSRNOG00000009339,…
GO:BP	kidney epithelium development	GO:0072073	0.0362861	1.44026	146	654	17	18529	ENSRNOG00000015982,ENSRNOG00000006120,ENSRNOG00000000321,ENSRNOG00000031760,ENSRNOG00000015318,ENSRNOG00000012819,ENSRNOG00000007002,ENSRNOG00000020030,ENSRNOG00000013213,ENSRNOG00000059947,ENSRNOG00000047466,ENSRNOG00000015667,ENSRNOG00000011823,ENSRNOG00000061928,ENSRNOG00000020652,ENSRNOG00000007611,ENSRNOG00000033134
GO:BP	response to steroid hormone	GO:0048545	0.036473	1.43803	364	654	30	18529	ENSRNOG00000045772,ENSRNOG00000030318,ENSRNOG00000042460,ENSRNOG00000011107,ENSRNOG00000028896,ENSRNOG00000026745,ENSRNOG00000015318,ENSRNOG00000003069,ENSRNOG00000017560,ENSRNOG00000059947,ENSRNOG00000008012,ENSRNOG00000047466,ENSRNOG00000004400,ENSRNOG00000013658,ENSRNOG00000019018,ENSRNOG00000020552,ENSRNOG00000020918,ENSRNOG00000029784,ENSRNOG00000043451,ENSRNOG00000002754,ENSRNOG00000006589,…
GO:BP	protein localization to kinetochore	GO:0034501	0.0380937	1.41915	17	654	6	18529	ENSRNOG00000000632,ENSRNOG00000013970,ENSRNOG00000005659,ENSRNOG00000060100,ENSRNOG00000029055,ENSRNOG00000013727
GO:BP	negative regulation of phosphate metabolic process	GO:0045936	0.0387061	1.41222	536	654	39	18529	ENSRNOG00000005854,ENSRNOG00000012235,ENSRNOG00000002343,ENSRNOG00000032656,ENSRNOG00000016879,ENSRNOG00000012273,ENSRNOG00000030776,ENSRNOG00000007002,ENSRNOG00000025332,ENSRNOG00000004003,ENSRNOG00000029871,ENSRNOG00000008187,ENSRNOG00000050404,ENSRNOG00000015308,ENSRNOG00000008246,ENSRNOG00000022767,ENSRNOG00000030091,ENSRNOG00000005615,ENSRNOG00000018052,ENSRNOG00000019675,ENSRNOG00000014294,…
GO:BP	negative regulation of phosphorus metabolic process	GO:0010563	0.0387061	1.41222	536	654	39	18529	ENSRNOG00000005854,ENSRNOG00000012235,ENSRNOG00000002343,ENSRNOG00000032656,ENSRNOG00000016879,ENSRNOG00000012273,ENSRNOG00000030776,ENSRNOG00000007002,ENSRNOG00000025332,ENSRNOG00000004003,ENSRNOG00000029871,ENSRNOG00000008187,ENSRNOG00000050404,ENSRNOG00000015308,ENSRNOG00000008246,ENSRNOG00000022767,ENSRNOG00000030091,ENSRNOG00000005615,ENSRNOG00000018052,ENSRNOG00000019675,ENSRNOG00000014294,…
GO:BP	regulation of glial cell differentiation	GO:0045685	0.039564	1.4027	78	654	12	18529	ENSRNOG00000042460,ENSRNOG00000006120,ENSRNOG00000015461,ENSRNOG00000007002,ENSRNOG00000017560,ENSRNOG00000012811,ENSRNOG00000013213,ENSRNOG00000004003,ENSRNOG00000018752,ENSRNOG00000020652,ENSRNOG00000011946,ENSRNOG00000021316
GO:BP	negative regulation of response to wounding	GO:1903035	0.039564	1.4027	78	654	12	18529	ENSRNOG00000003566,ENSRNOG00000000321,ENSRNOG00000015461,ENSRNOG00000017560,ENSRNOG00000025332,ENSRNOG00000013213,ENSRNOG00000004003,ENSRNOG00000008187,ENSRNOG00000043451,ENSRNOG00000001414,ENSRNOG00000001312,ENSRNOG00000010362
GO:BP	wound healing	GO:0042060	0.0409688	1.38755	348	654	29	18529	ENSRNOG00000016119,ENSRNOG00000006120,ENSRNOG00000003566,ENSRNOG00000004660,ENSRNOG00000012273,ENSRNOG00000015461,ENSRNOG00000025332,ENSRNOG00000058645,ENSRNOG00000059947,ENSRNOG00000004003,ENSRNOG00000033348,ENSRNOG00000017319,ENSRNOG00000008187,ENSRNOG00000019018,ENSRNOG00000043044,ENSRNOG00000029784,ENSRNOG00000014294,ENSRNOG00000028638,ENSRNOG00000006589,ENSRNOG00000020652,ENSRNOG00000057451,…
GO:BP	negative regulation of growth	GO:0045926	0.0410364	1.38683	243	654	23	18529	ENSRNOG00000008911,ENSRNOG00000015982,ENSRNOG00000020729,ENSRNOG00000006631,ENSRNOG00000015461,ENSRNOG00000004003,ENSRNOG00000017206,ENSRNOG00000023337,ENSRNOG00000014320,ENSRNOG00000056940,ENSRNOG00000029784,ENSRNOG00000043451,ENSRNOG00000020652,ENSRNOG00000031420,ENSRNOG00000011841,ENSRNOG00000006784,ENSRNOG00000020590,ENSRNOG00000008965,ENSRNOG00000009040,ENSRNOG00000047080,ENSRNOG00000019316,…
GO:BP	stem cell differentiation	GO:0048863	0.041326	1.38378	210	654	21	18529	ENSRNOG00000045772,ENSRNOG00000055049,ENSRNOG00000042460,ENSRNOG00000028896,ENSRNOG00000006631,ENSRNOG00000006120,ENSRNOG00000020193,ENSRNOG00000012819,ENSRNOG00000020695,ENSRNOG00000007002,ENSRNOG00000015667,ENSRNOG00000023337,ENSRNOG00000002227,ENSRNOG00000056940,ENSRNOG00000012721,ENSRNOG00000005386,ENSRNOG00000006784,ENSRNOG00000033134,ENSRNOG00000025338,ENSRNOG00000011946,ENSRNOG00000000697
GO:BP	cellular response to organic substance	GO:0071310	0.0445433	1.35122	2313	654	118	18529	ENSRNOG00000055049,ENSRNOG00000042460,ENSRNOG00000018669,ENSRNOG00000009848,ENSRNOG00000046309,ENSRNOG00000001713,ENSRNOG00000048636,ENSRNOG00000026745,ENSRNOG00000020729,ENSRNOG00000022631,ENSRNOG00000002369,ENSRNOG00000005854,ENSRNOG00000033090,ENSRNOG00000020193,ENSRNOG00000034164,ENSRNOG00000008182,ENSRNOG00000020865,ENSRNOG00000000321,ENSRNOG00000015318,ENSRNOG00000018198,ENSRNOG00000032656,…
GO:BP	response to external stimulus	GO:0009605	0.0472999	1.32514	2682	654	133	18529	ENSRNOG00000045772,ENSRNOG00000055049,ENSRNOG00000008911,ENSRNOG00000042460,ENSRNOG00000011107,ENSRNOG00000060329,ENSRNOG00000009848,ENSRNOG00000028896,ENSRNOG00000036703,ENSRNOG00000014314,ENSRNOG00000011858,ENSRNOG00000015982,ENSRNOG00000004781,ENSRNOG00000026745,ENSRNOG00000020729,ENSRNOG00000006631,ENSRNOG00000005854,ENSRNOG00000008336,ENSRNOG00000006120,ENSRNOG00000003566,ENSRNOG00000034164,…
GO:BP	regulation of animal organ morphogenesis	GO:2000027	0.0484823	1.31442	196	654	20	18529	ENSRNOG00000042460,ENSRNOG00000015982,ENSRNOG00000008336,ENSRNOG00000006120,ENSRNOG00000020193,ENSRNOG00000004660,ENSRNOG00000004578,ENSRNOG00000012819,ENSRNOG00000007110,ENSRNOG00000005392,ENSRNOG00000007002,ENSRNOG00000017560,ENSRNOG00000047466,ENSRNOG00000056940,ENSRNOG00000020652,ENSRNOG00000015522,ENSRNOG00000007611,ENSRNOG00000021962,ENSRNOG00000001312,ENSRNOG00000011946
GO:BP	anatomical structure formation involved in morphogenesis	GO:0048646	0.0487784	1.31177	1109	654	66	18529	ENSRNOG00000055049,ENSRNOG00000027240,ENSRNOG00000025823,ENSRNOG00000042460,ENSRNOG00000009848,ENSRNOG00000036703,ENSRNOG00000015982,ENSRNOG00000016119,ENSRNOG00000006631,ENSRNOG00000005854,ENSRNOG00000025639,ENSRNOG00000006120,ENSRNOG00000045831,ENSRNOG00000003566,ENSRNOG00000004660,ENSRNOG00000012471,ENSRNOG00000031760,ENSRNOG00000015318,ENSRNOG00000004578,ENSRNOG00000012819,ENSRNOG00000005392,…
KEGG	Cell cycle	KEGG:04110	0.00591939	2.22772	123	321	15	8478	ENSRNOG00000005615,ENSRNOG00000020918,ENSRNOG00000009134,ENSRNOG00000006735,ENSRNOG00000020652,ENSRNOG00000018815,ENSRNOG00000003802,ENSRNOG00000058539,ENSRNOG00000000632,ENSRNOG00000014336,ENSRNOG00000007906,ENSRNOG00000003703,ENSRNOG00000029055,ENSRNOG00000032778,ENSRNOG00000028415
KEGG	Metabolic pathways	KEGG:01100	0.0137109	1.86293	1504	321	83	8478	ENSRNOG00000009875,ENSRNOG00000055049,ENSRNOG00000009031,ENSRNOG00000050424,ENSRNOG00000022919,ENSRNOG00000026745,ENSRNOG00000001391,ENSRNOG00000046546,ENSRNOG00000015514,ENSRNOG00000029318,ENSRNOG00000017114,ENSRNOG00000052564,ENSRNOG00000061857,ENSRNOG00000039494,ENSRNOG00000003069,ENSRNOG00000000566,ENSRNOG00000042224,ENSRNOG00000014574,ENSRNOG00000020481,ENSRNOG00000008209,ENSRNOG00000019955,…
KEGG	PI3K-Akt signaling pathway	KEGG:04151	0.0253035	1.59682	344	321	27	8478	ENSRNOG00000002548,ENSRNOG00000018669,ENSRNOG00000048636,ENSRNOG00000022631,ENSRNOG00000005854,ENSRNOG00000012471,ENSRNOG00000005392,ENSRNOG00000004276,ENSRNOG00000020588,ENSRNOG00000058645,ENSRNOG00000015260,ENSRNOG00000013309,ENSRNOG00000052745,ENSRNOG00000016538,ENSRNOG00000047466,ENSRNOG00000002227,ENSRNOG00000020918,ENSRNOG00000020811,ENSRNOG00000043451,ENSRNOG00000002754,ENSRNOG00000005386,…
KEGG	Pyrimidine metabolism	KEGG:00240	0.0261568	1.58242	57	321	9	8478	ENSRNOG00000050424,ENSRNOG00000046546,ENSRNOG00000014574,ENSRNOG00000003917,ENSRNOG00000054286,ENSRNOG00000003650,ENSRNOG00000013215,ENSRNOG00000047314,ENSRNOG00000017850

## Sheet: D7Pathways
source	term_name	term_id	adjusted_p_value	negative_log10_of_adjusted_p_value	term_size	query_size	intersection_size	effective_domain_size	intersections
GO:MF	protein binding	GO:0005515	1.30604e-09	8.88404	8601	593	364	18143	ENSRNOG00000045814,ENSRNOG00000005505,ENSRNOG00000007189,ENSRNOG00000002548,ENSRNOG00000008001,ENSRNOG00000045772,ENSRNOG00000051704,ENSRNOG00000049770,ENSRNOG00000018669,ENSRNOG00000022921,ENSRNOG00000011858,ENSRNOG00000028896,ENSRNOG00000010238,ENSRNOG00000050424,ENSRNOG00000011107,ENSRNOG00000054314,ENSRNOG00000027240,ENSRNOG00000005854,ENSRNOG00000046566,ENSRNOG00000060329,ENSRNOG00000002381,…
GO:MF	identical protein binding	GO:0042802	0.000356178	3.44833	1913	593	101	18143	ENSRNOG00000002548,ENSRNOG00000045772,ENSRNOG00000049770,ENSRNOG00000028896,ENSRNOG00000010238,ENSRNOG00000011107,ENSRNOG00000001391,ENSRNOG00000004781,ENSRNOG00000034164,ENSRNOG00000003566,ENSRNOG00000026745,ENSRNOG00000029318,ENSRNOG00000015514,ENSRNOG00000026226,ENSRNOG00000000566,ENSRNOG00000003841,ENSRNOG00000018198,ENSRNOG00000020865,ENSRNOG00000052564,ENSRNOG00000008182,ENSRNOG00000032656,…
GO:MF	laminin binding	GO:0043236	0.00145226	2.83795	29	593	8	18143	ENSRNOG00000038539,ENSRNOG00000006120,ENSRNOG00000049437,ENSRNOG00000005573,ENSRNOG00000004276,ENSRNOG00000003840,ENSRNOG00000043167,ENSRNOG00000016687
GO:MF	binding	GO:0005488	0.0016442	2.78405	13527	593	488	18143	ENSRNOG00000045814,ENSRNOG00000005505,ENSRNOG00000007189,ENSRNOG00000002548,ENSRNOG00000008001,ENSRNOG00000045772,ENSRNOG00000025823,ENSRNOG00000051704,ENSRNOG00000055049,ENSRNOG00000004870,ENSRNOG00000049770,ENSRNOG00000018669,ENSRNOG00000022921,ENSRNOG00000011858,ENSRNOG00000028896,ENSRNOG00000010238,ENSRNOG00000050424,ENSRNOG00000011107,ENSRNOG00000054314,ENSRNOG00000027240,ENSRNOG00000007484,…
GO:MF	signaling receptor binding	GO:0005102	0.00238299	2.62288	1574	593	84	18143	ENSRNOG00000002548,ENSRNOG00000045772,ENSRNOG00000028896,ENSRNOG00000005854,ENSRNOG00000046566,ENSRNOG00000002381,ENSRNOG00000006631,ENSRNOG00000009848,ENSRNOG00000015982,ENSRNOG00000022631,ENSRNOG00000016119,ENSRNOG00000006120,ENSRNOG00000004578,ENSRNOG00000015055,ENSRNOG00000020865,ENSRNOG00000002343,ENSRNOG00000000543,ENSRNOG00000036703,ENSRNOG00000020655,ENSRNOG00000026607,ENSRNOG00000012471,…
GO:MF	extracellular matrix binding	GO:0050840	0.00500673	2.30045	55	593	10	18143	ENSRNOG00000038539,ENSRNOG00000006120,ENSRNOG00000049437,ENSRNOG00000005573,ENSRNOG00000059947,ENSRNOG00000004276,ENSRNOG00000003840,ENSRNOG00000043167,ENSRNOG00000043451,ENSRNOG00000016687
GO:MF	receptor regulator activity	GO:0030545	0.0163335	1.78692	490	593	34	18143	ENSRNOG00000038980,ENSRNOG00000002381,ENSRNOG00000006631,ENSRNOG00000009848,ENSRNOG00000015982,ENSRNOG00000022631,ENSRNOG00000015055,ENSRNOG00000020655,ENSRNOG00000047466,ENSRNOG00000020030,ENSRNOG00000012819,ENSRNOG00000017560,ENSRNOG00000007002,ENSRNOG00000019842,ENSRNOG00000002728,ENSRNOG00000018752,ENSRNOG00000011984,ENSRNOG00000024688,ENSRNOG00000002960,ENSRNOG00000049402,ENSRNOG00000019321,…
GO:MF	receptor ligand activity	GO:0048018	0.0173207	1.76143	450	593	32	18143	ENSRNOG00000002381,ENSRNOG00000006631,ENSRNOG00000009848,ENSRNOG00000015982,ENSRNOG00000022631,ENSRNOG00000015055,ENSRNOG00000020655,ENSRNOG00000047466,ENSRNOG00000020030,ENSRNOG00000012819,ENSRNOG00000017560,ENSRNOG00000007002,ENSRNOG00000019842,ENSRNOG00000002728,ENSRNOG00000018752,ENSRNOG00000011984,ENSRNOG00000024688,ENSRNOG00000002960,ENSRNOG00000049402,ENSRNOG00000019321,ENSRNOG00000002754,…
GO:MF	signaling receptor activator activity	GO:0030546	0.0214391	1.66879	455	593	32	18143	ENSRNOG00000002381,ENSRNOG00000006631,ENSRNOG00000009848,ENSRNOG00000015982,ENSRNOG00000022631,ENSRNOG00000015055,ENSRNOG00000020655,ENSRNOG00000047466,ENSRNOG00000020030,ENSRNOG00000012819,ENSRNOG00000017560,ENSRNOG00000007002,ENSRNOG00000019842,ENSRNOG00000002728,ENSRNOG00000018752,ENSRNOG00000011984,ENSRNOG00000024688,ENSRNOG00000002960,ENSRNOG00000049402,ENSRNOG00000019321,ENSRNOG00000002754,…
GO:MF	glutathione peroxidase activity	GO:0004602	0.0283493	1.54746	22	593	6	18143	ENSRNOG00000052564,ENSRNOG00000061857,ENSRNOG00000000728,ENSRNOG00000018237,ENSRNOG00000007743,ENSRNOG00000004245
GO:MF	cytoskeletal protein binding	GO:0008092	0.0354705	1.45013	913	593	52	18143	ENSRNOG00000008001,ENSRNOG00000051704,ENSRNOG00000004781,ENSRNOG00000045831,ENSRNOG00000026226,ENSRNOG00000031760,ENSRNOG00000001911,ENSRNOG00000032656,ENSRNOG00000004200,ENSRNOG00000019587,ENSRNOG00000060775,ENSRNOG00000021062,ENSRNOG00000009945,ENSRNOG00000056756,ENSRNOG00000004482,ENSRNOG00000004057,ENSRNOG00000056585,ENSRNOG00000011774,ENSRNOG00000011841,ENSRNOG00000027230,ENSRNOG00000049629,…
GO:MF	minor groove of adenine-thymine-rich DNA binding	GO:0003680	0.0356075	1.44846	8	593	4	18143	ENSRNOG00000042460,ENSRNOG00000000488,ENSRNOG00000033134,ENSRNOG00000027990
GO:MF	growth factor binding	GO:0019838	0.041974	1.37702	129	593	14	18143	ENSRNOG00000045772,ENSRNOG00000028896,ENSRNOG00000033090,ENSRNOG00000008182,ENSRNOG00000005392,ENSRNOG00000049437,ENSRNOG00000025332,ENSRNOG00000020811,ENSRNOG00000010635,ENSRNOG00000017206,ENSRNOG00000031420,ENSRNOG00000020936,ENSRNOG00000011946,ENSRNOG00000001312
GO:MF	microtubule binding	GO:0008017	0.0487935	1.31164	254	593	21	18143	ENSRNOG00000026226,ENSRNOG00000031760,ENSRNOG00000001911,ENSRNOG00000004200,ENSRNOG00000004482,ENSRNOG00000004057,ENSRNOG00000011841,ENSRNOG00000049629,ENSRNOG00000024594,ENSRNOG00000013661,ENSRNOG00000016148,ENSRNOG00000018630,ENSRNOG00000007404,ENSRNOG00000018815,ENSRNOG00000047618,ENSRNOG00000009334,ENSRNOG00000033835,ENSRNOG00000004680,ENSRNOG00000005037,ENSRNOG00000008481,ENSRNOG00000009040
GO:BP	developmental process	GO:0032502	2.43261e-12	11.6139	5961	604	287	18529	ENSRNOG00000002548,ENSRNOG00000045772,ENSRNOG00000025823,ENSRNOG00000055049,ENSRNOG00000004870,ENSRNOG00000049770,ENSRNOG00000022921,ENSRNOG00000011858,ENSRNOG00000028896,ENSRNOG00000010238,ENSRNOG00000011107,ENSRNOG00000027240,ENSRNOG00000008911,ENSRNOG00000007484,ENSRNOG00000005854,ENSRNOG00000046566,ENSRNOG00000060329,ENSRNOG00000002381,ENSRNOG00000042460,ENSRNOG00000006631,ENSRNOG00000004781,…
GO:BP	anatomical structure development	GO:0048856	4.83772e-12	11.3154	5487	604	269	18529	ENSRNOG00000002548,ENSRNOG00000045772,ENSRNOG00000025823,ENSRNOG00000055049,ENSRNOG00000004870,ENSRNOG00000049770,ENSRNOG00000022921,ENSRNOG00000011858,ENSRNOG00000028896,ENSRNOG00000010238,ENSRNOG00000011107,ENSRNOG00000027240,ENSRNOG00000008911,ENSRNOG00000007484,ENSRNOG00000005854,ENSRNOG00000046566,ENSRNOG00000060329,ENSRNOG00000042460,ENSRNOG00000006631,ENSRNOG00000004781,ENSRNOG00000061304,…
GO:BP	system development	GO:0048731	7.42195e-11	10.1295	4591	604	232	18529	ENSRNOG00000002548,ENSRNOG00000045772,ENSRNOG00000055049,ENSRNOG00000004870,ENSRNOG00000049770,ENSRNOG00000022921,ENSRNOG00000011858,ENSRNOG00000028896,ENSRNOG00000011107,ENSRNOG00000027240,ENSRNOG00000008911,ENSRNOG00000005854,ENSRNOG00000046566,ENSRNOG00000060329,ENSRNOG00000042460,ENSRNOG00000006631,ENSRNOG00000004781,ENSRNOG00000061304,ENSRNOG00000009848,ENSRNOG00000015982,ENSRNOG00000002369,…
GO:BP	multicellular organism development	GO:0007275	1.66926e-10	9.77748	5002	604	246	18529	ENSRNOG00000002548,ENSRNOG00000045772,ENSRNOG00000025823,ENSRNOG00000055049,ENSRNOG00000004870,ENSRNOG00000049770,ENSRNOG00000022921,ENSRNOG00000011858,ENSRNOG00000028896,ENSRNOG00000010238,ENSRNOG00000011107,ENSRNOG00000027240,ENSRNOG00000008911,ENSRNOG00000005854,ENSRNOG00000046566,ENSRNOG00000060329,ENSRNOG00000042460,ENSRNOG00000006631,ENSRNOG00000004781,ENSRNOG00000061304,ENSRNOG00000009848,…
GO:BP	cell differentiation	GO:0030154	1.55166e-09	8.8092	3815	604	198	18529	ENSRNOG00000002548,ENSRNOG00000045772,ENSRNOG00000025823,ENSRNOG00000055049,ENSRNOG00000004870,ENSRNOG00000022921,ENSRNOG00000011858,ENSRNOG00000028896,ENSRNOG00000011107,ENSRNOG00000027240,ENSRNOG00000008911,ENSRNOG00000007484,ENSRNOG00000005854,ENSRNOG00000060329,ENSRNOG00000002381,ENSRNOG00000042460,ENSRNOG00000006631,ENSRNOG00000004781,ENSRNOG00000009848,ENSRNOG00000015982,ENSRNOG00000022631,…
GO:BP	cell surface receptor signaling pathway	GO:0007166	2.14034e-09	8.66952	2524	604	146	18529	ENSRNOG00000002548,ENSRNOG00000015259,ENSRNOG00000038980,ENSRNOG00000018669,ENSRNOG00000022921,ENSRNOG00000011858,ENSRNOG00000008911,ENSRNOG00000005854,ENSRNOG00000042460,ENSRNOG00000006631,ENSRNOG00000004781,ENSRNOG00000009848,ENSRNOG00000015982,ENSRNOG00000014746,ENSRNOG00000022631,ENSRNOG00000034164,ENSRNOG00000016119,ENSRNOG00000006120,ENSRNOG00000004660,ENSRNOG00000020193,ENSRNOG00000000321,…
GO:BP	cellular developmental process	GO:0048869	4.48445e-09	8.34829	3883	604	199	18529	ENSRNOG00000002548,ENSRNOG00000045772,ENSRNOG00000025823,ENSRNOG00000055049,ENSRNOG00000004870,ENSRNOG00000022921,ENSRNOG00000011858,ENSRNOG00000028896,ENSRNOG00000011107,ENSRNOG00000027240,ENSRNOG00000008911,ENSRNOG00000007484,ENSRNOG00000005854,ENSRNOG00000060329,ENSRNOG00000002381,ENSRNOG00000042460,ENSRNOG00000006631,ENSRNOG00000004781,ENSRNOG00000009848,ENSRNOG00000015982,ENSRNOG00000022631,…
GO:BP	tube development	GO:0035295	1.23595e-08	7.908	1067	604	79	18529	ENSRNOG00000055049,ENSRNOG00000022921,ENSRNOG00000005854,ENSRNOG00000042460,ENSRNOG00000006631,ENSRNOG00000009848,ENSRNOG00000015982,ENSRNOG00000014746,ENSRNOG00000003566,ENSRNOG00000006120,ENSRNOG00000004660,ENSRNOG00000000321,ENSRNOG00000020695,ENSRNOG00000004578,ENSRNOG00000015055,ENSRNOG00000031760,ENSRNOG00000036703,ENSRNOG00000005392,ENSRNOG00000015318,ENSRNOG00000012471,ENSRNOG00000012811,…
GO:BP	epithelium development	GO:0060429	1.69608e-08	7.77055	1115	604	81	18529	ENSRNOG00000055049,ENSRNOG00000022921,ENSRNOG00000007484,ENSRNOG00000042460,ENSRNOG00000006631,ENSRNOG00000015982,ENSRNOG00000014746,ENSRNOG00000016119,ENSRNOG00000006120,ENSRNOG00000004660,ENSRNOG00000000321,ENSRNOG00000020695,ENSRNOG00000004578,ENSRNOG00000031760,ENSRNOG00000036703,ENSRNOG00000007110,ENSRNOG00000005392,ENSRNOG00000015318,ENSRNOG00000012811,ENSRNOG00000047466,ENSRNOG00000020030,…
GO:BP	regulation of signaling	GO:0023051	4.15964e-08	7.38094	3122	604	166	18529	ENSRNOG00000002548,ENSRNOG00000008001,ENSRNOG00000004870,ENSRNOG00000038980,ENSRNOG00000022921,ENSRNOG00000008911,ENSRNOG00000005854,ENSRNOG00000046566,ENSRNOG00000042460,ENSRNOG00000009932,ENSRNOG00000009848,ENSRNOG00000015982,ENSRNOG00000002369,ENSRNOG00000022101,ENSRNOG00000016119,ENSRNOG00000006120,ENSRNOG00000004660,ENSRNOG00000020193,ENSRNOG00000000321,ENSRNOG00000033090,ENSRNOG00000029141,…
GO:BP	regulation of cell communication	GO:0010646	9.70851e-08	7.01285	3104	604	164	18529	ENSRNOG00000002548,ENSRNOG00000008001,ENSRNOG00000004870,ENSRNOG00000038980,ENSRNOG00000022921,ENSRNOG00000008911,ENSRNOG00000005854,ENSRNOG00000046566,ENSRNOG00000042460,ENSRNOG00000009932,ENSRNOG00000009848,ENSRNOG00000015982,ENSRNOG00000002369,ENSRNOG00000022101,ENSRNOG00000016119,ENSRNOG00000006120,ENSRNOG00000004660,ENSRNOG00000020193,ENSRNOG00000000321,ENSRNOG00000033090,ENSRNOG00000029141,…
GO:BP	movement of cell or subcellular component	GO:0006928	9.9077e-08	7.00403	1958	604	117	18529	ENSRNOG00000002548,ENSRNOG00000011858,ENSRNOG00000008911,ENSRNOG00000005854,ENSRNOG00000046566,ENSRNOG00000060329,ENSRNOG00000006631,ENSRNOG00000004781,ENSRNOG00000015982,ENSRNOG00000038539,ENSRNOG00000003566,ENSRNOG00000006120,ENSRNOG00000000321,ENSRNOG00000004578,ENSRNOG00000015055,ENSRNOG00000002343,ENSRNOG00000036703,ENSRNOG00000005506,ENSRNOG00000016879,ENSRNOG00000032656,ENSRNOG00000005392,…
GO:BP	regulation of developmental process	GO:0050793	1.83887e-07	6.73545	2554	604	141	18529	ENSRNOG00000002548,ENSRNOG00000011858,ENSRNOG00000027240,ENSRNOG00000008911,ENSRNOG00000042460,ENSRNOG00000006631,ENSRNOG00000004781,ENSRNOG00000009848,ENSRNOG00000015982,ENSRNOG00000022101,ENSRNOG00000003566,ENSRNOG00000016119,ENSRNOG00000026745,ENSRNOG00000006120,ENSRNOG00000004660,ENSRNOG00000020193,ENSRNOG00000000321,ENSRNOG00000020695,ENSRNOG00000004578,ENSRNOG00000036703,ENSRNOG00000016879,…
GO:BP	locomotion	GO:0040011	2.08037e-07	6.68186	1726	604	106	18529	ENSRNOG00000002548,ENSRNOG00000011858,ENSRNOG00000008911,ENSRNOG00000005854,ENSRNOG00000060329,ENSRNOG00000006631,ENSRNOG00000004781,ENSRNOG00000015982,ENSRNOG00000038539,ENSRNOG00000003566,ENSRNOG00000006120,ENSRNOG00000000321,ENSRNOG00000004578,ENSRNOG00000015055,ENSRNOG00000036703,ENSRNOG00000005506,ENSRNOG00000016879,ENSRNOG00000032656,ENSRNOG00000005392,ENSRNOG00000026607,ENSRNOG00000012471,…
GO:BP	cell development	GO:0048468	2.16724e-07	6.66409	2196	604	126	18529	ENSRNOG00000002548,ENSRNOG00000055049,ENSRNOG00000022921,ENSRNOG00000011858,ENSRNOG00000027240,ENSRNOG00000008911,ENSRNOG00000060329,ENSRNOG00000042460,ENSRNOG00000006631,ENSRNOG00000004781,ENSRNOG00000022101,ENSRNOG00000016119,ENSRNOG00000026745,ENSRNOG00000006120,ENSRNOG00000045831,ENSRNOG00000020193,ENSRNOG00000000321,ENSRNOG00000026226,ENSRNOG00000004578,ENSRNOG00000002343,ENSRNOG00000005392,…
GO:BP	nervous system development	GO:0007399	3.66332e-07	6.43613	2286	604	129	18529	ENSRNOG00000002548,ENSRNOG00000055049,ENSRNOG00000011858,ENSRNOG00000011107,ENSRNOG00000027240,ENSRNOG00000008911,ENSRNOG00000060329,ENSRNOG00000042460,ENSRNOG00000006631,ENSRNOG00000004781,ENSRNOG00000061304,ENSRNOG00000015982,ENSRNOG00000002369,ENSRNOG00000014746,ENSRNOG00000022631,ENSRNOG00000022101,ENSRNOG00000026745,ENSRNOG00000006120,ENSRNOG00000004660,ENSRNOG00000000321,ENSRNOG00000020695,…
GO:BP	anatomical structure morphogenesis	GO:0009653	5.64277e-07	6.24851	2595	604	141	18529	ENSRNOG00000002548,ENSRNOG00000025823,ENSRNOG00000055049,ENSRNOG00000022921,ENSRNOG00000011858,ENSRNOG00000027240,ENSRNOG00000008911,ENSRNOG00000005854,ENSRNOG00000060329,ENSRNOG00000042460,ENSRNOG00000006631,ENSRNOG00000004781,ENSRNOG00000009848,ENSRNOG00000015982,ENSRNOG00000022101,ENSRNOG00000003566,ENSRNOG00000016119,ENSRNOG00000006120,ENSRNOG00000045831,ENSRNOG00000004660,ENSRNOG00000020193,…
GO:BP	tissue development	GO:0009888	6.63471e-07	6.17818	1854	604	110	18529	ENSRNOG00000055049,ENSRNOG00000022921,ENSRNOG00000007484,ENSRNOG00000042460,ENSRNOG00000006631,ENSRNOG00000015982,ENSRNOG00000014746,ENSRNOG00000003998,ENSRNOG00000034164,ENSRNOG00000016119,ENSRNOG00000006120,ENSRNOG00000004660,ENSRNOG00000020193,ENSRNOG00000000321,ENSRNOG00000020695,ENSRNOG00000004578,ENSRNOG00000031760,ENSRNOG00000036703,ENSRNOG00000016879,ENSRNOG00000007110,ENSRNOG00000005392,…
GO:BP	cell migration	GO:0016477	7.40518e-07	6.13046	1401	604	90	18529	ENSRNOG00000002548,ENSRNOG00000011858,ENSRNOG00000005854,ENSRNOG00000006631,ENSRNOG00000015982,ENSRNOG00000038539,ENSRNOG00000003566,ENSRNOG00000006120,ENSRNOG00000000321,ENSRNOG00000004578,ENSRNOG00000015055,ENSRNOG00000036703,ENSRNOG00000005506,ENSRNOG00000016879,ENSRNOG00000032656,ENSRNOG00000026607,ENSRNOG00000012471,ENSRNOG00000012819,ENSRNOG00000017560,ENSRNOG00000005573,ENSRNOG00000008065,…
GO:BP	regulation of multicellular organismal process	GO:0051239	8.46229e-07	6.07251	3063	604	159	18529	ENSRNOG00000007477,ENSRNOG00000002548,ENSRNOG00000015259,ENSRNOG00000011858,ENSRNOG00000027240,ENSRNOG00000008911,ENSRNOG00000005854,ENSRNOG00000042460,ENSRNOG00000006631,ENSRNOG00000013408,ENSRNOG00000004781,ENSRNOG00000009848,ENSRNOG00000015982,ENSRNOG00000003998,ENSRNOG00000022101,ENSRNOG00000003566,ENSRNOG00000016119,ENSRNOG00000026745,ENSRNOG00000006120,ENSRNOG00000004660,ENSRNOG00000020193,…
GO:BP	developmental growth involved in morphogenesis	GO:0060560	1.41199e-06	5.85017	248	604	30	18529	ENSRNOG00000002548,ENSRNOG00000008911,ENSRNOG00000006631,ENSRNOG00000015982,ENSRNOG00000022101,ENSRNOG00000006120,ENSRNOG00000031760,ENSRNOG00000047466,ENSRNOG00000015260,ENSRNOG00000005246,ENSRNOG00000058645,ENSRNOG00000010911,ENSRNOG00000011841,ENSRNOG00000029784,ENSRNOG00000052405,ENSRNOG00000002754,ENSRNOG00000023337,ENSRNOG00000003517,ENSRNOG00000004956,ENSRNOG00000014170,ENSRNOG00000047476,…
GO:BP	animal organ development	GO:0048513	1.68514e-06	5.77336	3453	604	173	18529	ENSRNOG00000045772,ENSRNOG00000055049,ENSRNOG00000004870,ENSRNOG00000049770,ENSRNOG00000022921,ENSRNOG00000028896,ENSRNOG00000011107,ENSRNOG00000027240,ENSRNOG00000008911,ENSRNOG00000005854,ENSRNOG00000046566,ENSRNOG00000042460,ENSRNOG00000006631,ENSRNOG00000061304,ENSRNOG00000009848,ENSRNOG00000015982,ENSRNOG00000002369,ENSRNOG00000034164,ENSRNOG00000016119,ENSRNOG00000006120,ENSRNOG00000004660,…
GO:BP	regulation of signal transduction	GO:0009966	1.79958e-06	5.74483	2689	604	143	18529	ENSRNOG00000002548,ENSRNOG00000004870,ENSRNOG00000038980,ENSRNOG00000022921,ENSRNOG00000008911,ENSRNOG00000005854,ENSRNOG00000046566,ENSRNOG00000042460,ENSRNOG00000009848,ENSRNOG00000015982,ENSRNOG00000002369,ENSRNOG00000022101,ENSRNOG00000016119,ENSRNOG00000006120,ENSRNOG00000004660,ENSRNOG00000020193,ENSRNOG00000000321,ENSRNOG00000033090,ENSRNOG00000029141,ENSRNOG00000014761,ENSRNOG00000004578,…
GO:BP	negative regulation of cellular component movement	GO:0051271	1.99554e-06	5.69994	314	604	34	18529	ENSRNOG00000002548,ENSRNOG00000006631,ENSRNOG00000015982,ENSRNOG00000003566,ENSRNOG00000006120,ENSRNOG00000016879,ENSRNOG00000032656,ENSRNOG00000020247,ENSRNOG00000056756,ENSRNOG00000004003,ENSRNOG00000056940,ENSRNOG00000008246,ENSRNOG00000018735,ENSRNOG00000048273,ENSRNOG00000049402,ENSRNOG00000000805,ENSRNOG00000005615,ENSRNOG00000023337,ENSRNOG00000006589,ENSRNOG00000017206,ENSRNOG00000031420,…
GO:BP	negative regulation of response to stimulus	GO:0048585	2.21327e-06	5.65497	1522	604	94	18529	ENSRNOG00000002548,ENSRNOG00000045772,ENSRNOG00000004870,ENSRNOG00000022921,ENSRNOG00000028896,ENSRNOG00000008911,ENSRNOG00000005854,ENSRNOG00000042460,ENSRNOG00000006631,ENSRNOG00000015982,ENSRNOG00000002369,ENSRNOG00000003566,ENSRNOG00000006120,ENSRNOG00000004660,ENSRNOG00000020193,ENSRNOG00000000321,ENSRNOG00000033090,ENSRNOG00000029141,ENSRNOG00000004578,ENSRNOG00000018198,ENSRNOG00000015055,…
GO:BP	regulation of localization	GO:0032879	2.38555e-06	5.62241	2650	604	141	18529	ENSRNOG00000002548,ENSRNOG00000008001,ENSRNOG00000011858,ENSRNOG00000011107,ENSRNOG00000054314,ENSRNOG00000005854,ENSRNOG00000046566,ENSRNOG00000042460,ENSRNOG00000006631,ENSRNOG00000009932,ENSRNOG00000015982,ENSRNOG00000014746,ENSRNOG00000038539,ENSRNOG00000003566,ENSRNOG00000026745,ENSRNOG00000006120,ENSRNOG00000003841,ENSRNOG00000018198,ENSRNOG00000020865,ENSRNOG00000036703,ENSRNOG00000011445,…
GO:BP	regulation of locomotion	GO:0040012	2.47131e-06	5.60707	957	604	68	18529	ENSRNOG00000002548,ENSRNOG00000011858,ENSRNOG00000005854,ENSRNOG00000006631,ENSRNOG00000015982,ENSRNOG00000038539,ENSRNOG00000003566,ENSRNOG00000006120,ENSRNOG00000015055,ENSRNOG00000036703,ENSRNOG00000016879,ENSRNOG00000032656,ENSRNOG00000026607,ENSRNOG00000012471,ENSRNOG00000017560,ENSRNOG00000004276,ENSRNOG00000050964,ENSRNOG00000052745,ENSRNOG00000019842,ENSRNOG00000004003,ENSRNOG00000014371,…
GO:BP	regulation of anatomical structure morphogenesis	GO:0022603	3.07208e-06	5.51257	1004	604	70	18529	ENSRNOG00000027240,ENSRNOG00000008911,ENSRNOG00000042460,ENSRNOG00000006631,ENSRNOG00000015982,ENSRNOG00000022101,ENSRNOG00000003566,ENSRNOG00000016119,ENSRNOG00000006120,ENSRNOG00000004660,ENSRNOG00000020193,ENSRNOG00000004578,ENSRNOG00000036703,ENSRNOG00000007110,ENSRNOG00000005392,ENSRNOG00000012471,ENSRNOG00000047466,ENSRNOG00000015260,ENSRNOG00000012819,ENSRNOG00000017560,ENSRNOG00000005573,…
GO:BP	regulation of multicellular organismal development	GO:2000026	3.27091e-06	5.48533	2025	604	115	18529	ENSRNOG00000002548,ENSRNOG00000011858,ENSRNOG00000027240,ENSRNOG00000008911,ENSRNOG00000042460,ENSRNOG00000006631,ENSRNOG00000004781,ENSRNOG00000009848,ENSRNOG00000015982,ENSRNOG00000022101,ENSRNOG00000003566,ENSRNOG00000016119,ENSRNOG00000026745,ENSRNOG00000006120,ENSRNOG00000004660,ENSRNOG00000020193,ENSRNOG00000000321,ENSRNOG00000004578,ENSRNOG00000036703,ENSRNOG00000016879,ENSRNOG00000007110,…
GO:BP	morphogenesis of an epithelium	GO:0002009	3.52775e-06	5.4525	530	604	46	18529	ENSRNOG00000055049,ENSRNOG00000042460,ENSRNOG00000006631,ENSRNOG00000015982,ENSRNOG00000006120,ENSRNOG00000004660,ENSRNOG00000020695,ENSRNOG00000004578,ENSRNOG00000031760,ENSRNOG00000036703,ENSRNOG00000007110,ENSRNOG00000005392,ENSRNOG00000012811,ENSRNOG00000012819,ENSRNOG00000005246,ENSRNOG00000017560,ENSRNOG00000005573,ENSRNOG00000058645,ENSRNOG00000007002,ENSRNOG00000052745,ENSRNOG00000013213,…
GO:BP	neurogenesis	GO:0022008	3.78841e-06	5.42154	1653	604	99	18529	ENSRNOG00000002548,ENSRNOG00000055049,ENSRNOG00000011858,ENSRNOG00000011107,ENSRNOG00000027240,ENSRNOG00000008911,ENSRNOG00000060329,ENSRNOG00000042460,ENSRNOG00000006631,ENSRNOG00000004781,ENSRNOG00000015982,ENSRNOG00000022631,ENSRNOG00000022101,ENSRNOG00000026745,ENSRNOG00000006120,ENSRNOG00000000321,ENSRNOG00000004578,ENSRNOG00000002343,ENSRNOG00000005392,ENSRNOG00000052376,ENSRNOG00000015318,…
GO:BP	generation of neurons	GO:0048699	3.91452e-06	5.40732	1539	604	94	18529	ENSRNOG00000002548,ENSRNOG00000055049,ENSRNOG00000011858,ENSRNOG00000027240,ENSRNOG00000008911,ENSRNOG00000060329,ENSRNOG00000042460,ENSRNOG00000006631,ENSRNOG00000004781,ENSRNOG00000015982,ENSRNOG00000022101,ENSRNOG00000026745,ENSRNOG00000006120,ENSRNOG00000000321,ENSRNOG00000004578,ENSRNOG00000002343,ENSRNOG00000005392,ENSRNOG00000052376,ENSRNOG00000015318,ENSRNOG00000013413,ENSRNOG00000012811,…
GO:BP	regulation of cell differentiation	GO:0045595	4.93365e-06	5.30683	1778	604	104	18529	ENSRNOG00000002548,ENSRNOG00000011858,ENSRNOG00000027240,ENSRNOG00000008911,ENSRNOG00000042460,ENSRNOG00000006631,ENSRNOG00000004781,ENSRNOG00000009848,ENSRNOG00000015982,ENSRNOG00000022101,ENSRNOG00000016119,ENSRNOG00000026745,ENSRNOG00000006120,ENSRNOG00000020193,ENSRNOG00000000321,ENSRNOG00000020695,ENSRNOG00000004578,ENSRNOG00000016879,ENSRNOG00000026607,ENSRNOG00000052376,ENSRNOG00000015318,…
GO:BP	tissue morphogenesis	GO:0048729	5.18979e-06	5.28485	631	604	51	18529	ENSRNOG00000055049,ENSRNOG00000042460,ENSRNOG00000006631,ENSRNOG00000015982,ENSRNOG00000006120,ENSRNOG00000004660,ENSRNOG00000020695,ENSRNOG00000004578,ENSRNOG00000031760,ENSRNOG00000036703,ENSRNOG00000007110,ENSRNOG00000005392,ENSRNOG00000015318,ENSRNOG00000016538,ENSRNOG00000012811,ENSRNOG00000012819,ENSRNOG00000005246,ENSRNOG00000017560,ENSRNOG00000005573,ENSRNOG00000058645,ENSRNOG00000007002,…
GO:BP	regulation of response to stimulus	GO:0048583	5.7641e-06	5.23927	3666	604	179	18529	ENSRNOG00000002548,ENSRNOG00000045772,ENSRNOG00000004870,ENSRNOG00000038980,ENSRNOG00000022921,ENSRNOG00000028896,ENSRNOG00000008911,ENSRNOG00000005854,ENSRNOG00000046566,ENSRNOG00000042460,ENSRNOG00000006631,ENSRNOG00000013408,ENSRNOG00000009848,ENSRNOG00000015982,ENSRNOG00000002369,ENSRNOG00000003998,ENSRNOG00000034164,ENSRNOG00000022101,ENSRNOG00000003566,ENSRNOG00000016119,ENSRNOG00000006120,…
GO:BP	negative regulation of cell migration	GO:0030336	5.79364e-06	5.23705	263	604	30	18529	ENSRNOG00000002548,ENSRNOG00000015982,ENSRNOG00000003566,ENSRNOG00000006120,ENSRNOG00000016879,ENSRNOG00000032656,ENSRNOG00000004003,ENSRNOG00000056940,ENSRNOG00000008246,ENSRNOG00000018735,ENSRNOG00000048273,ENSRNOG00000049402,ENSRNOG00000000805,ENSRNOG00000005615,ENSRNOG00000023337,ENSRNOG00000006589,ENSRNOG00000017206,ENSRNOG00000031420,ENSRNOG00000056837,ENSRNOG00000007404,ENSRNOG00000001414,…
GO:BP	cell morphogenesis	GO:0000902	7.39067e-06	5.13132	1004	604	69	18529	ENSRNOG00000002548,ENSRNOG00000022921,ENSRNOG00000011858,ENSRNOG00000027240,ENSRNOG00000008911,ENSRNOG00000060329,ENSRNOG00000006631,ENSRNOG00000004781,ENSRNOG00000022101,ENSRNOG00000016119,ENSRNOG00000006120,ENSRNOG00000002343,ENSRNOG00000005392,ENSRNOG00000016538,ENSRNOG00000047466,ENSRNOG00000015260,ENSRNOG00000012819,ENSRNOG00000017560,ENSRNOG00000005573,ENSRNOG00000019077,ENSRNOG00000052745,…
GO:BP	localization of cell	GO:0051674	8.85018e-06	5.05305	1564	604	94	18529	ENSRNOG00000002548,ENSRNOG00000011858,ENSRNOG00000005854,ENSRNOG00000006631,ENSRNOG00000015982,ENSRNOG00000038539,ENSRNOG00000003566,ENSRNOG00000006120,ENSRNOG00000000321,ENSRNOG00000004578,ENSRNOG00000015055,ENSRNOG00000036703,ENSRNOG00000005506,ENSRNOG00000016879,ENSRNOG00000032656,ENSRNOG00000026607,ENSRNOG00000012471,ENSRNOG00000012819,ENSRNOG00000017560,ENSRNOG00000005573,ENSRNOG00000008065,…
GO:BP	cell motility	GO:0048870	8.85018e-06	5.05305	1564	604	94	18529	ENSRNOG00000002548,ENSRNOG00000011858,ENSRNOG00000005854,ENSRNOG00000006631,ENSRNOG00000015982,ENSRNOG00000038539,ENSRNOG00000003566,ENSRNOG00000006120,ENSRNOG00000000321,ENSRNOG00000004578,ENSRNOG00000015055,ENSRNOG00000036703,ENSRNOG00000005506,ENSRNOG00000016879,ENSRNOG00000032656,ENSRNOG00000026607,ENSRNOG00000012471,ENSRNOG00000012819,ENSRNOG00000017560,ENSRNOG00000005573,ENSRNOG00000008065,…
GO:BP	regulation of nervous system development	GO:0051960	1.0012e-05	4.99948	969	604	67	18529	ENSRNOG00000002548,ENSRNOG00000011858,ENSRNOG00000027240,ENSRNOG00000008911,ENSRNOG00000042460,ENSRNOG00000006631,ENSRNOG00000004781,ENSRNOG00000022101,ENSRNOG00000026745,ENSRNOG00000006120,ENSRNOG00000000321,ENSRNOG00000036703,ENSRNOG00000052376,ENSRNOG00000015318,ENSRNOG00000012811,ENSRNOG00000047466,ENSRNOG00000015260,ENSRNOG00000003069,ENSRNOG00000017560,ENSRNOG00000057542,ENSRNOG00000007002,…
GO:BP	regulation of cellular component movement	GO:0051270	1.07802e-05	4.96737	992	604	68	18529	ENSRNOG00000002548,ENSRNOG00000011858,ENSRNOG00000005854,ENSRNOG00000006631,ENSRNOG00000015982,ENSRNOG00000038539,ENSRNOG00000003566,ENSRNOG00000006120,ENSRNOG00000036703,ENSRNOG00000016879,ENSRNOG00000032656,ENSRNOG00000026607,ENSRNOG00000012471,ENSRNOG00000020247,ENSRNOG00000017560,ENSRNOG00000004276,ENSRNOG00000050964,ENSRNOG00000052745,ENSRNOG00000056756,ENSRNOG00000004003,ENSRNOG00000014371,…
GO:BP	positive regulation of biological process	GO:0048518	1.67971e-05	4.77477	5900	604	258	18529	ENSRNOG00000015259,ENSRNOG00000008001,ENSRNOG00000045772,ENSRNOG00000025823,ENSRNOG00000055049,ENSRNOG00000004870,ENSRNOG00000038980,ENSRNOG00000028896,ENSRNOG00000010238,ENSRNOG00000011107,ENSRNOG00000027240,ENSRNOG00000007484,ENSRNOG00000005854,ENSRNOG00000046566,ENSRNOG00000042460,ENSRNOG00000006631,ENSRNOG00000013408,ENSRNOG00000009848,ENSRNOG00000015982,ENSRNOG00000038539,ENSRNOG00000022631,…
GO:BP	enzyme linked receptor protein signaling pathway	GO:0007167	1.8703e-05	4.72809	858	604	61	18529	ENSRNOG00000022921,ENSRNOG00000005854,ENSRNOG00000022631,ENSRNOG00000020193,ENSRNOG00000033090,ENSRNOG00000000543,ENSRNOG00000008182,ENSRNOG00000016879,ENSRNOG00000032656,ENSRNOG00000005392,ENSRNOG00000016538,ENSRNOG00000047466,ENSRNOG00000049437,ENSRNOG00000025332,ENSRNOG00000007002,ENSRNOG00000004276,ENSRNOG00000008187,ENSRNOG00000013170,ENSRNOG00000052745,ENSRNOG00000010911,ENSRNOG00000013213,…
GO:BP	regulation of neurogenesis	GO:0050767	1.95309e-05	4.70928	859	604	61	18529	ENSRNOG00000002548,ENSRNOG00000011858,ENSRNOG00000027240,ENSRNOG00000008911,ENSRNOG00000042460,ENSRNOG00000006631,ENSRNOG00000004781,ENSRNOG00000022101,ENSRNOG00000026745,ENSRNOG00000006120,ENSRNOG00000000321,ENSRNOG00000052376,ENSRNOG00000015318,ENSRNOG00000012811,ENSRNOG00000047466,ENSRNOG00000015260,ENSRNOG00000003069,ENSRNOG00000017560,ENSRNOG00000057542,ENSRNOG00000007002,ENSRNOG00000015461,…
GO:BP	negative regulation of locomotion	GO:0040013	2.55562e-05	4.5925	313	604	32	18529	ENSRNOG00000002548,ENSRNOG00000006631,ENSRNOG00000015982,ENSRNOG00000003566,ENSRNOG00000006120,ENSRNOG00000016879,ENSRNOG00000032656,ENSRNOG00000004003,ENSRNOG00000056940,ENSRNOG00000008246,ENSRNOG00000018735,ENSRNOG00000048273,ENSRNOG00000049402,ENSRNOG00000000805,ENSRNOG00000005615,ENSRNOG00000023337,ENSRNOG00000006589,ENSRNOG00000017206,ENSRNOG00000031420,ENSRNOG00000056837,ENSRNOG00000007404,…
GO:BP	negative regulation of cell motility	GO:2000146	2.73009e-05	4.56382	281	604	30	18529	ENSRNOG00000002548,ENSRNOG00000015982,ENSRNOG00000003566,ENSRNOG00000006120,ENSRNOG00000016879,ENSRNOG00000032656,ENSRNOG00000004003,ENSRNOG00000056940,ENSRNOG00000008246,ENSRNOG00000018735,ENSRNOG00000048273,ENSRNOG00000049402,ENSRNOG00000000805,ENSRNOG00000005615,ENSRNOG00000023337,ENSRNOG00000006589,ENSRNOG00000017206,ENSRNOG00000031420,ENSRNOG00000056837,ENSRNOG00000007404,ENSRNOG00000001414,…
GO:BP	positive regulation of multicellular organismal process	GO:0051240	2.9506e-05	4.53009	1791	604	102	18529	ENSRNOG00000015259,ENSRNOG00000005854,ENSRNOG00000042460,ENSRNOG00000013408,ENSRNOG00000009848,ENSRNOG00000015982,ENSRNOG00000022101,ENSRNOG00000003566,ENSRNOG00000026745,ENSRNOG00000006120,ENSRNOG00000020193,ENSRNOG00000000321,ENSRNOG00000004578,ENSRNOG00000036703,ENSRNOG00000005392,ENSRNOG00000052376,ENSRNOG00000015318,ENSRNOG00000012811,ENSRNOG00000030776,ENSRNOG00000047466,ENSRNOG00000015260,…
GO:BP	positive regulation of nervous system development	GO:0051962	3.07359e-05	4.51235	568	604	46	18529	ENSRNOG00000022101,ENSRNOG00000026745,ENSRNOG00000006120,ENSRNOG00000000321,ENSRNOG00000036703,ENSRNOG00000052376,ENSRNOG00000015318,ENSRNOG00000012811,ENSRNOG00000047466,ENSRNOG00000015260,ENSRNOG00000017560,ENSRNOG00000057542,ENSRNOG00000007002,ENSRNOG00000015461,ENSRNOG00000004276,ENSRNOG00000013213,ENSRNOG00000013658,ENSRNOG00000018752,ENSRNOG00000028274,ENSRNOG00000049402,ENSRNOG00000011150,…
GO:BP	neuron differentiation	GO:0030182	3.15251e-05	4.50134	1374	604	84	18529	ENSRNOG00000002548,ENSRNOG00000055049,ENSRNOG00000011858,ENSRNOG00000027240,ENSRNOG00000008911,ENSRNOG00000060329,ENSRNOG00000006631,ENSRNOG00000004781,ENSRNOG00000015982,ENSRNOG00000022101,ENSRNOG00000026745,ENSRNOG00000006120,ENSRNOG00000000321,ENSRNOG00000004578,ENSRNOG00000002343,ENSRNOG00000005392,ENSRNOG00000052376,ENSRNOG00000015318,ENSRNOG00000013413,ENSRNOG00000047466,ENSRNOG00000015260,…
GO:BP	regulation of cell motility	GO:2000145	3.38734e-05	4.47014	914	604	63	18529	ENSRNOG00000002548,ENSRNOG00000011858,ENSRNOG00000005854,ENSRNOG00000006631,ENSRNOG00000015982,ENSRNOG00000038539,ENSRNOG00000003566,ENSRNOG00000006120,ENSRNOG00000036703,ENSRNOG00000016879,ENSRNOG00000032656,ENSRNOG00000026607,ENSRNOG00000012471,ENSRNOG00000017560,ENSRNOG00000004276,ENSRNOG00000050964,ENSRNOG00000052745,ENSRNOG00000004003,ENSRNOG00000014371,ENSRNOG00000056940,ENSRNOG00000015667,…
GO:BP	cell morphogenesis involved in differentiation	GO:0000904	3.5983e-05	4.4439	729	604	54	18529	ENSRNOG00000002548,ENSRNOG00000022921,ENSRNOG00000011858,ENSRNOG00000027240,ENSRNOG00000008911,ENSRNOG00000060329,ENSRNOG00000006631,ENSRNOG00000004781,ENSRNOG00000022101,ENSRNOG00000016119,ENSRNOG00000006120,ENSRNOG00000002343,ENSRNOG00000005392,ENSRNOG00000016538,ENSRNOG00000047466,ENSRNOG00000015260,ENSRNOG00000012819,ENSRNOG00000017560,ENSRNOG00000005573,ENSRNOG00000052745,ENSRNOG00000019842,…
GO:BP	cellular component morphogenesis	GO:0032989	3.71551e-05	4.42998	750	604	55	18529	ENSRNOG00000002548,ENSRNOG00000011858,ENSRNOG00000027240,ENSRNOG00000008911,ENSRNOG00000060329,ENSRNOG00000006631,ENSRNOG00000004781,ENSRNOG00000022101,ENSRNOG00000006120,ENSRNOG00000045831,ENSRNOG00000002343,ENSRNOG00000005392,ENSRNOG00000047466,ENSRNOG00000015260,ENSRNOG00000012819,ENSRNOG00000017560,ENSRNOG00000019842,ENSRNOG00000010911,ENSRNOG00000056756,ENSRNOG00000013213,ENSRNOG00000013658,…
GO:BP	negative regulation of cellular process	GO:0048523	3.79765e-05	4.42049	4653	604	212	18529	ENSRNOG00000002548,ENSRNOG00000045772,ENSRNOG00000025823,ENSRNOG00000055049,ENSRNOG00000004870,ENSRNOG00000022921,ENSRNOG00000028896,ENSRNOG00000010238,ENSRNOG00000008911,ENSRNOG00000005854,ENSRNOG00000042460,ENSRNOG00000006631,ENSRNOG00000013408,ENSRNOG00000004781,ENSRNOG00000009848,ENSRNOG00000015982,ENSRNOG00000002369,ENSRNOG00000038539,ENSRNOG00000003566,ENSRNOG00000016119,ENSRNOG00000006120,…
GO:BP	neuron development	GO:0048666	3.79987e-05	4.42023	1111	604	72	18529	ENSRNOG00000002548,ENSRNOG00000011858,ENSRNOG00000027240,ENSRNOG00000008911,ENSRNOG00000060329,ENSRNOG00000006631,ENSRNOG00000004781,ENSRNOG00000022101,ENSRNOG00000026745,ENSRNOG00000006120,ENSRNOG00000000321,ENSRNOG00000004578,ENSRNOG00000002343,ENSRNOG00000005392,ENSRNOG00000013413,ENSRNOG00000047466,ENSRNOG00000015260,ENSRNOG00000012819,ENSRNOG00000003069,ENSRNOG00000017560,ENSRNOG00000005573,…
GO:BP	growth	GO:0040007	4.11221e-05	4.38592	940	604	64	18529	ENSRNOG00000002548,ENSRNOG00000008911,ENSRNOG00000042460,ENSRNOG00000006631,ENSRNOG00000015982,ENSRNOG00000003998,ENSRNOG00000022101,ENSRNOG00000016119,ENSRNOG00000006120,ENSRNOG00000031760,ENSRNOG00000047466,ENSRNOG00000015260,ENSRNOG00000005246,ENSRNOG00000003069,ENSRNOG00000017560,ENSRNOG00000008065,ENSRNOG00000058645,ENSRNOG00000015461,ENSRNOG00000009945,ENSRNOG00000004725,ENSRNOG00000010911,…
GO:BP	regulation of cell population proliferation	GO:0042127	4.36441e-05	4.36007	1592	604	93	18529	ENSRNOG00000002548,ENSRNOG00000055049,ENSRNOG00000005854,ENSRNOG00000042460,ENSRNOG00000009848,ENSRNOG00000015982,ENSRNOG00000022631,ENSRNOG00000003566,ENSRNOG00000016119,ENSRNOG00000006120,ENSRNOG00000051952,ENSRNOG00000020193,ENSRNOG00000000321,ENSRNOG00000003841,ENSRNOG00000004578,ENSRNOG00000015055,ENSRNOG00000000543,ENSRNOG00000036703,ENSRNOG00000005392,ENSRNOG00000026607,ENSRNOG00000012471,…
GO:BP	regulation of cell migration	GO:0030334	4.95935e-05	4.30458	860	604	60	18529	ENSRNOG00000002548,ENSRNOG00000011858,ENSRNOG00000005854,ENSRNOG00000006631,ENSRNOG00000015982,ENSRNOG00000038539,ENSRNOG00000003566,ENSRNOG00000006120,ENSRNOG00000036703,ENSRNOG00000016879,ENSRNOG00000032656,ENSRNOG00000026607,ENSRNOG00000012471,ENSRNOG00000017560,ENSRNOG00000004276,ENSRNOG00000050964,ENSRNOG00000052745,ENSRNOG00000004003,ENSRNOG00000014371,ENSRNOG00000056940,ENSRNOG00000011984,…
GO:BP	cell projection morphogenesis	GO:0048858	5.04182e-05	4.29741	636	604	49	18529	ENSRNOG00000002548,ENSRNOG00000011858,ENSRNOG00000027240,ENSRNOG00000008911,ENSRNOG00000060329,ENSRNOG00000006631,ENSRNOG00000004781,ENSRNOG00000022101,ENSRNOG00000006120,ENSRNOG00000002343,ENSRNOG00000005392,ENSRNOG00000047466,ENSRNOG00000015260,ENSRNOG00000012819,ENSRNOG00000017560,ENSRNOG00000019842,ENSRNOG00000010911,ENSRNOG00000013213,ENSRNOG00000013658,ENSRNOG00000049402,ENSRNOG00000010649,…
GO:BP	neuron projection morphogenesis	GO:0048812	6.07079e-05	4.21675	620	604	48	18529	ENSRNOG00000002548,ENSRNOG00000011858,ENSRNOG00000027240,ENSRNOG00000008911,ENSRNOG00000060329,ENSRNOG00000006631,ENSRNOG00000004781,ENSRNOG00000022101,ENSRNOG00000006120,ENSRNOG00000002343,ENSRNOG00000005392,ENSRNOG00000047466,ENSRNOG00000015260,ENSRNOG00000012819,ENSRNOG00000019842,ENSRNOG00000010911,ENSRNOG00000013213,ENSRNOG00000013658,ENSRNOG00000049402,ENSRNOG00000010649,ENSRNOG00000011841,…
GO:BP	neuron projection development	GO:0031175	7.29407e-05	4.13703	976	604	65	18529	ENSRNOG00000002548,ENSRNOG00000011858,ENSRNOG00000027240,ENSRNOG00000008911,ENSRNOG00000060329,ENSRNOG00000006631,ENSRNOG00000004781,ENSRNOG00000022101,ENSRNOG00000026745,ENSRNOG00000006120,ENSRNOG00000000321,ENSRNOG00000004578,ENSRNOG00000002343,ENSRNOG00000005392,ENSRNOG00000047466,ENSRNOG00000015260,ENSRNOG00000012819,ENSRNOG00000003069,ENSRNOG00000017560,ENSRNOG00000058645,ENSRNOG00000004276,…
GO:BP	cell population proliferation	GO:0008283	7.65153e-05	4.11625	1897	604	105	18529	ENSRNOG00000002548,ENSRNOG00000055049,ENSRNOG00000007484,ENSRNOG00000005854,ENSRNOG00000042460,ENSRNOG00000009848,ENSRNOG00000015982,ENSRNOG00000022631,ENSRNOG00000034164,ENSRNOG00000003566,ENSRNOG00000016119,ENSRNOG00000026745,ENSRNOG00000006120,ENSRNOG00000051952,ENSRNOG00000004660,ENSRNOG00000020193,ENSRNOG00000000321,ENSRNOG00000003841,ENSRNOG00000004578,ENSRNOG00000015055,ENSRNOG00000002343,…
GO:BP	chemotaxis	GO:0006935	8.09877e-05	4.09158	567	604	45	18529	ENSRNOG00000011858,ENSRNOG00000008911,ENSRNOG00000005854,ENSRNOG00000060329,ENSRNOG00000006631,ENSRNOG00000004781,ENSRNOG00000006120,ENSRNOG00000015055,ENSRNOG00000005506,ENSRNOG00000005392,ENSRNOG00000026607,ENSRNOG00000012471,ENSRNOG00000047466,ENSRNOG00000012819,ENSRNOG00000017560,ENSRNOG00000052745,ENSRNOG00000019842,ENSRNOG00000013213,ENSRNOG00000014371,ENSRNOG00000011984,ENSRNOG00000018735,…
GO:BP	taxis	GO:0042330	8.53114e-05	4.06899	568	604	45	18529	ENSRNOG00000011858,ENSRNOG00000008911,ENSRNOG00000005854,ENSRNOG00000060329,ENSRNOG00000006631,ENSRNOG00000004781,ENSRNOG00000006120,ENSRNOG00000015055,ENSRNOG00000005506,ENSRNOG00000005392,ENSRNOG00000026607,ENSRNOG00000012471,ENSRNOG00000047466,ENSRNOG00000012819,ENSRNOG00000017560,ENSRNOG00000052745,ENSRNOG00000019842,ENSRNOG00000013213,ENSRNOG00000014371,ENSRNOG00000011984,ENSRNOG00000018735,…
GO:BP	epithelial tube morphogenesis	GO:0060562	9.15207e-05	4.03848	365	604	34	18529	ENSRNOG00000042460,ENSRNOG00000006631,ENSRNOG00000015982,ENSRNOG00000006120,ENSRNOG00000004660,ENSRNOG00000020695,ENSRNOG00000004578,ENSRNOG00000031760,ENSRNOG00000036703,ENSRNOG00000012811,ENSRNOG00000012819,ENSRNOG00000005246,ENSRNOG00000017560,ENSRNOG00000058645,ENSRNOG00000052745,ENSRNOG00000013213,ENSRNOG00000056940,ENSRNOG00000021962,ENSRNOG00000029784,ENSRNOG00000000805,ENSRNOG00000002754,…
GO:BP	positive regulation of cellular process	GO:0048522	9.32385e-05	4.0304	5431	604	238	18529	ENSRNOG00000008001,ENSRNOG00000055049,ENSRNOG00000004870,ENSRNOG00000038980,ENSRNOG00000011107,ENSRNOG00000027240,ENSRNOG00000007484,ENSRNOG00000005854,ENSRNOG00000046566,ENSRNOG00000042460,ENSRNOG00000006631,ENSRNOG00000013408,ENSRNOG00000009848,ENSRNOG00000015982,ENSRNOG00000038539,ENSRNOG00000022631,ENSRNOG00000022101,ENSRNOG00000016119,ENSRNOG00000026745,ENSRNOG00000006120,ENSRNOG00000020193,…
GO:BP	cellular component organization	GO:0016043	9.69026e-05	4.01366	5832	604	252	18529	ENSRNOG00000002548,ENSRNOG00000008001,ENSRNOG00000055049,ENSRNOG00000004870,ENSRNOG00000011858,ENSRNOG00000010238,ENSRNOG00000054314,ENSRNOG00000027240,ENSRNOG00000008911,ENSRNOG00000005854,ENSRNOG00000046566,ENSRNOG00000060329,ENSRNOG00000042460,ENSRNOG00000006631,ENSRNOG00000000563,ENSRNOG00000004781,ENSRNOG00000015982,ENSRNOG00000014746,ENSRNOG00000022101,ENSRNOG00000026745,ENSRNOG00000006120,…
GO:BP	tube morphogenesis	GO:0035239	0.000109487	3.96064	837	604	58	18529	ENSRNOG00000005854,ENSRNOG00000042460,ENSRNOG00000006631,ENSRNOG00000009848,ENSRNOG00000015982,ENSRNOG00000003566,ENSRNOG00000006120,ENSRNOG00000004660,ENSRNOG00000020695,ENSRNOG00000004578,ENSRNOG00000015055,ENSRNOG00000031760,ENSRNOG00000036703,ENSRNOG00000005392,ENSRNOG00000012471,ENSRNOG00000012811,ENSRNOG00000012819,ENSRNOG00000005246,ENSRNOG00000017560,ENSRNOG00000014816,ENSRNOG00000058645,…
GO:BP	response to endogenous stimulus	GO:0009719	0.000109694	3.95982	1576	604	91	18529	ENSRNOG00000045772,ENSRNOG00000030318,ENSRNOG00000028896,ENSRNOG00000011107,ENSRNOG00000046566,ENSRNOG00000042460,ENSRNOG00000002369,ENSRNOG00000022631,ENSRNOG00000026745,ENSRNOG00000020193,ENSRNOG00000000321,ENSRNOG00000033090,ENSRNOG00000020865,ENSRNOG00000008182,ENSRNOG00000016879,ENSRNOG00000020655,ENSRNOG00000005392,ENSRNOG00000015318,ENSRNOG00000016538,ENSRNOG00000012811,ENSRNOG00000047466,…
GO:BP	cell part morphogenesis	GO:0032990	0.000120609	3.91862	654	604	49	18529	ENSRNOG00000002548,ENSRNOG00000011858,ENSRNOG00000027240,ENSRNOG00000008911,ENSRNOG00000060329,ENSRNOG00000006631,ENSRNOG00000004781,ENSRNOG00000022101,ENSRNOG00000006120,ENSRNOG00000002343,ENSRNOG00000005392,ENSRNOG00000047466,ENSRNOG00000015260,ENSRNOG00000012819,ENSRNOG00000017560,ENSRNOG00000019842,ENSRNOG00000010911,ENSRNOG00000013213,ENSRNOG00000013658,ENSRNOG00000049402,ENSRNOG00000010649,…
GO:BP	plasma membrane bounded cell projection morphogenesis	GO:0120039	0.000120679	3.91837	634	604	48	18529	ENSRNOG00000002548,ENSRNOG00000011858,ENSRNOG00000027240,ENSRNOG00000008911,ENSRNOG00000060329,ENSRNOG00000006631,ENSRNOG00000004781,ENSRNOG00000022101,ENSRNOG00000006120,ENSRNOG00000002343,ENSRNOG00000005392,ENSRNOG00000047466,ENSRNOG00000015260,ENSRNOG00000012819,ENSRNOG00000019842,ENSRNOG00000010911,ENSRNOG00000013213,ENSRNOG00000013658,ENSRNOG00000049402,ENSRNOG00000010649,ENSRNOG00000011841,…
GO:BP	negative regulation of cell communication	GO:0010648	0.000123063	3.90987	1279	604	78	18529	ENSRNOG00000002548,ENSRNOG00000004870,ENSRNOG00000022921,ENSRNOG00000008911,ENSRNOG00000042460,ENSRNOG00000015982,ENSRNOG00000002369,ENSRNOG00000006120,ENSRNOG00000004660,ENSRNOG00000020193,ENSRNOG00000033090,ENSRNOG00000029141,ENSRNOG00000004578,ENSRNOG00000018198,ENSRNOG00000015055,ENSRNOG00000002343,ENSRNOG00000008182,ENSRNOG00000016879,ENSRNOG00000032656,ENSRNOG00000007110,ENSRNOG00000005392,…
GO:BP	negative regulation of signaling	GO:0023057	0.00013137	3.88151	1281	604	78	18529	ENSRNOG00000002548,ENSRNOG00000004870,ENSRNOG00000022921,ENSRNOG00000008911,ENSRNOG00000042460,ENSRNOG00000015982,ENSRNOG00000002369,ENSRNOG00000006120,ENSRNOG00000004660,ENSRNOG00000020193,ENSRNOG00000033090,ENSRNOG00000029141,ENSRNOG00000004578,ENSRNOG00000018198,ENSRNOG00000015055,ENSRNOG00000002343,ENSRNOG00000008182,ENSRNOG00000016879,ENSRNOG00000032656,ENSRNOG00000007110,ENSRNOG00000005392,…
GO:BP	axon development	GO:0061564	0.000136424	3.86511	481	604	40	18529	ENSRNOG00000002548,ENSRNOG00000011858,ENSRNOG00000008911,ENSRNOG00000060329,ENSRNOG00000006631,ENSRNOG00000004781,ENSRNOG00000022101,ENSRNOG00000006120,ENSRNOG00000002343,ENSRNOG00000005392,ENSRNOG00000047466,ENSRNOG00000015260,ENSRNOG00000012819,ENSRNOG00000058645,ENSRNOG00000019842,ENSRNOG00000013213,ENSRNOG00000013658,ENSRNOG00000011841,ENSRNOG00000019321,ENSRNOG00000029784,ENSRNOG00000052405,…
GO:BP	developmental growth	GO:0048589	0.000148713	3.82765	699	604	51	18529	ENSRNOG00000002548,ENSRNOG00000008911,ENSRNOG00000042460,ENSRNOG00000006631,ENSRNOG00000015982,ENSRNOG00000003998,ENSRNOG00000022101,ENSRNOG00000016119,ENSRNOG00000006120,ENSRNOG00000031760,ENSRNOG00000047466,ENSRNOG00000015260,ENSRNOG00000005246,ENSRNOG00000017560,ENSRNOG00000008065,ENSRNOG00000058645,ENSRNOG00000009945,ENSRNOG00000004725,ENSRNOG00000010911,ENSRNOG00000004003,ENSRNOG00000056940,…
GO:BP	cell projection organization	GO:0030030	0.000149085	3.82656	1446	604	85	18529	ENSRNOG00000002548,ENSRNOG00000011858,ENSRNOG00000027240,ENSRNOG00000008911,ENSRNOG00000046566,ENSRNOG00000060329,ENSRNOG00000006631,ENSRNOG00000004781,ENSRNOG00000014746,ENSRNOG00000022101,ENSRNOG00000026745,ENSRNOG00000006120,ENSRNOG00000000321,ENSRNOG00000004578,ENSRNOG00000002343,ENSRNOG00000005392,ENSRNOG00000016538,ENSRNOG00000047466,ENSRNOG00000016225,ENSRNOG00000015260,ENSRNOG00000012819,…
GO:BP	positive regulation of neurogenesis	GO:0050769	0.00017036	3.76863	504	604	41	18529	ENSRNOG00000022101,ENSRNOG00000026745,ENSRNOG00000006120,ENSRNOG00000000321,ENSRNOG00000052376,ENSRNOG00000015318,ENSRNOG00000012811,ENSRNOG00000047466,ENSRNOG00000015260,ENSRNOG00000017560,ENSRNOG00000057542,ENSRNOG00000007002,ENSRNOG00000015461,ENSRNOG00000004276,ENSRNOG00000013213,ENSRNOG00000013658,ENSRNOG00000018752,ENSRNOG00000049402,ENSRNOG00000011150,ENSRNOG00000008965,ENSRNOG00000029784,…
GO:BP	negative regulation of signal transduction	GO:0009968	0.000174257	3.75881	1154	604	72	18529	ENSRNOG00000002548,ENSRNOG00000004870,ENSRNOG00000022921,ENSRNOG00000008911,ENSRNOG00000042460,ENSRNOG00000015982,ENSRNOG00000002369,ENSRNOG00000006120,ENSRNOG00000004660,ENSRNOG00000020193,ENSRNOG00000033090,ENSRNOG00000029141,ENSRNOG00000004578,ENSRNOG00000018198,ENSRNOG00000015055,ENSRNOG00000002343,ENSRNOG00000008182,ENSRNOG00000016879,ENSRNOG00000032656,ENSRNOG00000007110,ENSRNOG00000005392,…
GO:BP	cell-cell signaling	GO:0007267	0.000180236	3.74416	1429	604	84	18529	ENSRNOG00000002548,ENSRNOG00000008001,ENSRNOG00000038980,ENSRNOG00000008911,ENSRNOG00000042460,ENSRNOG00000009932,ENSRNOG00000015982,ENSRNOG00000002369,ENSRNOG00000016119,ENSRNOG00000006120,ENSRNOG00000004660,ENSRNOG00000000321,ENSRNOG00000029141,ENSRNOG00000003841,ENSRNOG00000014761,ENSRNOG00000004578,ENSRNOG00000020865,ENSRNOG00000007110,ENSRNOG00000020247,ENSRNOG00000047466,ENSRNOG00000012819,…
GO:BP	cellular response to chemical stimulus	GO:0070887	0.000192141	3.71638	2914	604	144	18529	ENSRNOG00000055049,ENSRNOG00000018669,ENSRNOG00000005854,ENSRNOG00000042460,ENSRNOG00000009848,ENSRNOG00000002369,ENSRNOG00000022631,ENSRNOG00000034164,ENSRNOG00000026745,ENSRNOG00000006120,ENSRNOG00000020193,ENSRNOG00000000321,ENSRNOG00000033090,ENSRNOG00000020695,ENSRNOG00000003841,ENSRNOG00000018198,ENSRNOG00000015055,ENSRNOG00000020865,ENSRNOG00000002343,ENSRNOG00000052564,ENSRNOG00000008182,…
GO:BP	kidney development	GO:0001822	0.000233039	3.63257	309	604	30	18529	ENSRNOG00000055049,ENSRNOG00000022921,ENSRNOG00000005854,ENSRNOG00000015982,ENSRNOG00000006120,ENSRNOG00000000321,ENSRNOG00000031760,ENSRNOG00000015318,ENSRNOG00000016538,ENSRNOG00000047466,ENSRNOG00000020030,ENSRNOG00000012819,ENSRNOG00000059947,ENSRNOG00000007002,ENSRNOG00000004276,ENSRNOG00000013213,ENSRNOG00000011823,ENSRNOG00000015667,ENSRNOG00000015522,ENSRNOG00000007611,ENSRNOG00000003840,…
GO:BP	regulation of cell development	GO:0060284	0.000240548	3.6188	986	604	64	18529	ENSRNOG00000002548,ENSRNOG00000011858,ENSRNOG00000027240,ENSRNOG00000008911,ENSRNOG00000042460,ENSRNOG00000006631,ENSRNOG00000004781,ENSRNOG00000022101,ENSRNOG00000026745,ENSRNOG00000006120,ENSRNOG00000000321,ENSRNOG00000052376,ENSRNOG00000015318,ENSRNOG00000012811,ENSRNOG00000047466,ENSRNOG00000015260,ENSRNOG00000003069,ENSRNOG00000017560,ENSRNOG00000057542,ENSRNOG00000007002,ENSRNOG00000015461,…
GO:BP	regulation of morphogenesis of an epithelium	GO:1905330	0.000243575	3.61337	111	604	17	18529	ENSRNOG00000015982,ENSRNOG00000006120,ENSRNOG00000004660,ENSRNOG00000004578,ENSRNOG00000036703,ENSRNOG00000007110,ENSRNOG00000012819,ENSRNOG00000017560,ENSRNOG00000005573,ENSRNOG00000007002,ENSRNOG00000021962,ENSRNOG00000000805,ENSRNOG00000003517,ENSRNOG00000001785,ENSRNOG00000007611,ENSRNOG00000001312,ENSRNOG00000020652
GO:BP	regulation of molecular function	GO:0065009	0.000247307	3.60676	2745	604	137	18529	ENSRNOG00000005505,ENSRNOG00000045772,ENSRNOG00000038980,ENSRNOG00000028896,ENSRNOG00000054314,ENSRNOG00000005854,ENSRNOG00000042460,ENSRNOG00000004781,ENSRNOG00000009848,ENSRNOG00000015982,ENSRNOG00000002369,ENSRNOG00000003566,ENSRNOG00000006120,ENSRNOG00000004660,ENSRNOG00000000321,ENSRNOG00000000566,ENSRNOG00000004578,ENSRNOG00000013018,ENSRNOG00000018198,ENSRNOG00000002343,ENSRNOG00000024728,…
GO:BP	plasma membrane bounded cell projection organization	GO:0120036	0.000253436	3.59613	1417	604	83	18529	ENSRNOG00000002548,ENSRNOG00000011858,ENSRNOG00000027240,ENSRNOG00000008911,ENSRNOG00000046566,ENSRNOG00000060329,ENSRNOG00000006631,ENSRNOG00000004781,ENSRNOG00000014746,ENSRNOG00000022101,ENSRNOG00000026745,ENSRNOG00000006120,ENSRNOG00000000321,ENSRNOG00000004578,ENSRNOG00000002343,ENSRNOG00000005392,ENSRNOG00000047466,ENSRNOG00000016225,ENSRNOG00000015260,ENSRNOG00000012819,ENSRNOG00000003069,…
GO:BP	cell growth	GO:0016049	0.00026285	3.58029	455	604	38	18529	ENSRNOG00000002548,ENSRNOG00000008911,ENSRNOG00000006631,ENSRNOG00000015982,ENSRNOG00000022101,ENSRNOG00000047466,ENSRNOG00000015260,ENSRNOG00000003069,ENSRNOG00000015461,ENSRNOG00000010911,ENSRNOG00000011841,ENSRNOG00000008965,ENSRNOG00000029784,ENSRNOG00000000805,ENSRNOG00000052405,ENSRNOG00000013661,ENSRNOG00000010635,ENSRNOG00000023337,ENSRNOG00000017206,ENSRNOG00000031420,ENSRNOG00000004956,…
GO:BP	response to wounding	GO:0009611	0.000279693	3.55332	475	604	39	18529	ENSRNOG00000045772,ENSRNOG00000028896,ENSRNOG00000011107,ENSRNOG00000003566,ENSRNOG00000016119,ENSRNOG00000006120,ENSRNOG00000004660,ENSRNOG00000000321,ENSRNOG00000017560,ENSRNOG00000059947,ENSRNOG00000025332,ENSRNOG00000058645,ENSRNOG00000015461,ENSRNOG00000008187,ENSRNOG00000004003,ENSRNOG00000013213,ENSRNOG00000013658,ENSRNOG00000017319,ENSRNOG00000019018,ENSRNOG00000029784,ENSRNOG00000000805,…
GO:BP	phosphorus metabolic process	GO:0006793	0.000297874	3.52597	3039	604	148	18529	ENSRNOG00000005505,ENSRNOG00000004870,ENSRNOG00000018669,ENSRNOG00000050424,ENSRNOG00000027240,ENSRNOG00000005854,ENSRNOG00000042460,ENSRNOG00000009848,ENSRNOG00000015982,ENSRNOG00000016119,ENSRNOG00000026745,ENSRNOG00000000321,ENSRNOG00000013018,ENSRNOG00000017114,ENSRNOG00000018198,ENSRNOG00000015055,ENSRNOG00000002343,ENSRNOG00000000543,ENSRNOG00000005506,ENSRNOG00000016879,ENSRNOG00000032656,…
GO:BP	positive regulation of developmental process	GO:0051094	0.000335036	3.47491	1403	604	82	18529	ENSRNOG00000042460,ENSRNOG00000009848,ENSRNOG00000015982,ENSRNOG00000022101,ENSRNOG00000026745,ENSRNOG00000006120,ENSRNOG00000020193,ENSRNOG00000000321,ENSRNOG00000004578,ENSRNOG00000036703,ENSRNOG00000005392,ENSRNOG00000052376,ENSRNOG00000015318,ENSRNOG00000012811,ENSRNOG00000000488,ENSRNOG00000047466,ENSRNOG00000015260,ENSRNOG00000012819,ENSRNOG00000017560,ENSRNOG00000049437,ENSRNOG00000057542,…
GO:BP	positive regulation of cell development	GO:0010720	0.000342958	3.46476	576	604	44	18529	ENSRNOG00000022101,ENSRNOG00000026745,ENSRNOG00000006120,ENSRNOG00000000321,ENSRNOG00000052376,ENSRNOG00000015318,ENSRNOG00000012811,ENSRNOG00000047466,ENSRNOG00000015260,ENSRNOG00000017560,ENSRNOG00000057542,ENSRNOG00000007002,ENSRNOG00000015461,ENSRNOG00000004276,ENSRNOG00000013213,ENSRNOG00000013658,ENSRNOG00000008012,ENSRNOG00000018752,ENSRNOG00000049402,ENSRNOG00000011150,ENSRNOG00000008965,…
GO:BP	regulation of glial cell differentiation	GO:0045685	0.000428181	3.36837	78	604	14	18529	ENSRNOG00000042460,ENSRNOG00000006120,ENSRNOG00000012811,ENSRNOG00000017560,ENSRNOG00000057542,ENSRNOG00000007002,ENSRNOG00000015461,ENSRNOG00000004003,ENSRNOG00000013213,ENSRNOG00000018752,ENSRNOG00000021316,ENSRNOG00000003866,ENSRNOG00000011946,ENSRNOG00000020652
GO:BP	urogenital system development	GO:0001655	0.000428281	3.36827	371	604	33	18529	ENSRNOG00000055049,ENSRNOG00000022921,ENSRNOG00000005854,ENSRNOG00000015982,ENSRNOG00000006120,ENSRNOG00000000321,ENSRNOG00000031760,ENSRNOG00000015318,ENSRNOG00000016538,ENSRNOG00000047466,ENSRNOG00000020030,ENSRNOG00000012819,ENSRNOG00000059947,ENSRNOG00000058645,ENSRNOG00000007002,ENSRNOG00000004276,ENSRNOG00000013213,ENSRNOG00000011823,ENSRNOG00000015667,ENSRNOG00000015522,ENSRNOG00000007611,…
GO:BP	renal system development	GO:0072001	0.000573017	3.24183	322	604	30	18529	ENSRNOG00000055049,ENSRNOG00000022921,ENSRNOG00000005854,ENSRNOG00000015982,ENSRNOG00000006120,ENSRNOG00000000321,ENSRNOG00000031760,ENSRNOG00000015318,ENSRNOG00000016538,ENSRNOG00000047466,ENSRNOG00000020030,ENSRNOG00000012819,ENSRNOG00000059947,ENSRNOG00000007002,ENSRNOG00000004276,ENSRNOG00000013213,ENSRNOG00000011823,ENSRNOG00000015667,ENSRNOG00000015522,ENSRNOG00000007611,ENSRNOG00000003840,…
GO:BP	phosphate-containing compound metabolic process	GO:0006796	0.000575478	3.23997	3019	604	146	18529	ENSRNOG00000005505,ENSRNOG00000004870,ENSRNOG00000018669,ENSRNOG00000050424,ENSRNOG00000027240,ENSRNOG00000005854,ENSRNOG00000042460,ENSRNOG00000009848,ENSRNOG00000015982,ENSRNOG00000016119,ENSRNOG00000026745,ENSRNOG00000000321,ENSRNOG00000013018,ENSRNOG00000017114,ENSRNOG00000018198,ENSRNOG00000015055,ENSRNOG00000002343,ENSRNOG00000000543,ENSRNOG00000005506,ENSRNOG00000016879,ENSRNOG00000032656,…
GO:BP	kidney epithelium development	GO:0072073	0.000625339	3.20388	146	604	19	18529	ENSRNOG00000015982,ENSRNOG00000006120,ENSRNOG00000000321,ENSRNOG00000031760,ENSRNOG00000015318,ENSRNOG00000047466,ENSRNOG00000020030,ENSRNOG00000012819,ENSRNOG00000059947,ENSRNOG00000007002,ENSRNOG00000013213,ENSRNOG00000011823,ENSRNOG00000015667,ENSRNOG00000007611,ENSRNOG00000003840,ENSRNOG00000033134,ENSRNOG00000020652,ENSRNOG00000061928,ENSRNOG00000009972
GO:BP	cytoskeleton organization	GO:0007010	0.00065278	3.18523	1309	604	77	18529	ENSRNOG00000010238,ENSRNOG00000006631,ENSRNOG00000004781,ENSRNOG00000015982,ENSRNOG00000006120,ENSRNOG00000045831,ENSRNOG00000010076,ENSRNOG00000026226,ENSRNOG00000031760,ENSRNOG00000001911,ENSRNOG00000005506,ENSRNOG00000026162,ENSRNOG00000016225,ENSRNOG00000017560,ENSRNOG00000013916,ENSRNOG00000009945,ENSRNOG00000052745,ENSRNOG00000056756,ENSRNOG00000004482,ENSRNOG00000013658,ENSRNOG00000004057,…
GO:BP	regulation of cellular component organization	GO:0051128	0.000777565	3.10926	2287	604	117	18529	ENSRNOG00000010238,ENSRNOG00000027240,ENSRNOG00000008911,ENSRNOG00000005854,ENSRNOG00000006631,ENSRNOG00000004781,ENSRNOG00000015982,ENSRNOG00000022101,ENSRNOG00000026745,ENSRNOG00000045831,ENSRNOG00000000321,ENSRNOG00000029141,ENSRNOG00000031760,ENSRNOG00000001911,ENSRNOG00000024728,ENSRNOG00000005506,ENSRNOG00000016879,ENSRNOG00000032656,ENSRNOG00000026607,ENSRNOG00000047466,ENSRNOG00000015260,…
GO:BP	regulation of animal organ morphogenesis	GO:2000027	0.00101707	2.99265	196	604	22	18529	ENSRNOG00000042460,ENSRNOG00000015982,ENSRNOG00000006120,ENSRNOG00000004660,ENSRNOG00000020193,ENSRNOG00000004578,ENSRNOG00000007110,ENSRNOG00000005392,ENSRNOG00000047466,ENSRNOG00000012819,ENSRNOG00000017560,ENSRNOG00000005573,ENSRNOG00000007002,ENSRNOG00000056940,ENSRNOG00000021962,ENSRNOG00000015522,ENSRNOG00000003517,ENSRNOG00000001785,ENSRNOG00000007611,ENSRNOG00000011946,ENSRNOG00000001312,…
GO:BP	morphogenesis of a branching epithelium	GO:0061138	0.00103076	2.98684	212	604	23	18529	ENSRNOG00000042460,ENSRNOG00000006631,ENSRNOG00000006120,ENSRNOG00000012811,ENSRNOG00000012819,ENSRNOG00000005246,ENSRNOG00000017560,ENSRNOG00000005573,ENSRNOG00000058645,ENSRNOG00000052745,ENSRNOG00000029784,ENSRNOG00000002754,ENSRNOG00000023337,ENSRNOG00000001785,ENSRNOG00000007611,ENSRNOG00000003840,ENSRNOG00000025209,ENSRNOG00000012721,ENSRNOG00000050697,ENSRNOG00000003866,ENSRNOG00000001312,…
GO:BP	regulation of biological quality	GO:0065008	0.00127655	2.89396	3673	604	169	18529	ENSRNOG00000007477,ENSRNOG00000015259,ENSRNOG00000008001,ENSRNOG00000025823,ENSRNOG00000055049,ENSRNOG00000004870,ENSRNOG00000011107,ENSRNOG00000008911,ENSRNOG00000005854,ENSRNOG00000046566,ENSRNOG00000042460,ENSRNOG00000006631,ENSRNOG00000022919,ENSRNOG00000061304,ENSRNOG00000009932,ENSRNOG00000009848,ENSRNOG00000009922,ENSRNOG00000022101,ENSRNOG00000003566,ENSRNOG00000006120,ENSRNOG00000045831,…
GO:BP	regulation of neuron differentiation	GO:0045664	0.00130389	2.88476	687	604	48	18529	ENSRNOG00000027240,ENSRNOG00000008911,ENSRNOG00000006631,ENSRNOG00000004781,ENSRNOG00000022101,ENSRNOG00000026745,ENSRNOG00000006120,ENSRNOG00000000321,ENSRNOG00000052376,ENSRNOG00000015318,ENSRNOG00000047466,ENSRNOG00000015260,ENSRNOG00000003069,ENSRNOG00000017560,ENSRNOG00000004276,ENSRNOG00000013213,ENSRNOG00000013658,ENSRNOG00000004057,ENSRNOG00000049402,ENSRNOG00000011841,ENSRNOG00000011150,…
GO:BP	cellular component organization or biogenesis	GO:0071840	0.00138986	2.85703	6060	604	254	18529	ENSRNOG00000005505,ENSRNOG00000002548,ENSRNOG00000008001,ENSRNOG00000055049,ENSRNOG00000004870,ENSRNOG00000011858,ENSRNOG00000010238,ENSRNOG00000054314,ENSRNOG00000027240,ENSRNOG00000008911,ENSRNOG00000005854,ENSRNOG00000046566,ENSRNOG00000060329,ENSRNOG00000042460,ENSRNOG00000006631,ENSRNOG00000000563,ENSRNOG00000004781,ENSRNOG00000015982,ENSRNOG00000014746,ENSRNOG00000022101,ENSRNOG00000026745,…
GO:BP	regulation of phosphate metabolic process	GO:0019220	0.00167452	2.77611	1675	604	91	18529	ENSRNOG00000005505,ENSRNOG00000027240,ENSRNOG00000005854,ENSRNOG00000042460,ENSRNOG00000009848,ENSRNOG00000015982,ENSRNOG00000016119,ENSRNOG00000000321,ENSRNOG00000013018,ENSRNOG00000002343,ENSRNOG00000005506,ENSRNOG00000016879,ENSRNOG00000032656,ENSRNOG00000007110,ENSRNOG00000026607,ENSRNOG00000012471,ENSRNOG00000030776,ENSRNOG00000047466,ENSRNOG00000020030,ENSRNOG00000015260,ENSRNOG00000008065,…
GO:BP	regulation of phosphorus metabolic process	GO:0051174	0.00171808	2.76496	1676	604	91	18529	ENSRNOG00000005505,ENSRNOG00000027240,ENSRNOG00000005854,ENSRNOG00000042460,ENSRNOG00000009848,ENSRNOG00000015982,ENSRNOG00000016119,ENSRNOG00000000321,ENSRNOG00000013018,ENSRNOG00000002343,ENSRNOG00000005506,ENSRNOG00000016879,ENSRNOG00000032656,ENSRNOG00000007110,ENSRNOG00000026607,ENSRNOG00000012471,ENSRNOG00000030776,ENSRNOG00000047466,ENSRNOG00000020030,ENSRNOG00000015260,ENSRNOG00000008065,…
GO:BP	localization	GO:0051179	0.00174818	2.75741	5931	604	249	18529	ENSRNOG00000045814,ENSRNOG00000002548,ENSRNOG00000008001,ENSRNOG00000011858,ENSRNOG00000010238,ENSRNOG00000050424,ENSRNOG00000011107,ENSRNOG00000054314,ENSRNOG00000005854,ENSRNOG00000046566,ENSRNOG00000042460,ENSRNOG00000006631,ENSRNOG00000014314,ENSRNOG00000061304,ENSRNOG00000009932,ENSRNOG00000015982,ENSRNOG00000014746,ENSRNOG00000038539,ENSRNOG00000022101,ENSRNOG00000003566,ENSRNOG00000049873,…
GO:BP	vasculature development	GO:0001944	0.00181579	2.74093	695	604	48	18529	ENSRNOG00000055049,ENSRNOG00000005854,ENSRNOG00000042460,ENSRNOG00000006631,ENSRNOG00000009848,ENSRNOG00000015982,ENSRNOG00000003566,ENSRNOG00000006120,ENSRNOG00000033090,ENSRNOG00000020695,ENSRNOG00000015055,ENSRNOG00000036703,ENSRNOG00000005392,ENSRNOG00000012471,ENSRNOG00000012811,ENSRNOG00000008680,ENSRNOG00000017560,ENSRNOG00000014816,ENSRNOG00000007002,ENSRNOG00000022189,ENSRNOG00000004725,…
GO:BP	protein phosphorylation	GO:0006468	0.00214712	2.66814	1807	604	96	18529	ENSRNOG00000004870,ENSRNOG00000018669,ENSRNOG00000027240,ENSRNOG00000005854,ENSRNOG00000042460,ENSRNOG00000009848,ENSRNOG00000015982,ENSRNOG00000000321,ENSRNOG00000013018,ENSRNOG00000018198,ENSRNOG00000015055,ENSRNOG00000002343,ENSRNOG00000000543,ENSRNOG00000005506,ENSRNOG00000016879,ENSRNOG00000032656,ENSRNOG00000007110,ENSRNOG00000026607,ENSRNOG00000012471,ENSRNOG00000047466,ENSRNOG00000020030,…
GO:BP	biological adhesion	GO:0022610	0.00216708	2.66413	1233	604	72	18529	ENSRNOG00000002548,ENSRNOG00000022921,ENSRNOG00000011858,ENSRNOG00000005854,ENSRNOG00000060329,ENSRNOG00000006631,ENSRNOG00000009848,ENSRNOG00000038539,ENSRNOG00000016119,ENSRNOG00000006120,ENSRNOG00000010076,ENSRNOG00000000321,ENSRNOG00000013306,ENSRNOG00000031760,ENSRNOG00000036703,ENSRNOG00000032656,ENSRNOG00000026607,ENSRNOG00000012471,ENSRNOG00000016538,ENSRNOG00000017560,ENSRNOG00000005573,…
GO:BP	axonogenesis	GO:0007409	0.00233979	2.63082	438	604	35	18529	ENSRNOG00000002548,ENSRNOG00000011858,ENSRNOG00000008911,ENSRNOG00000060329,ENSRNOG00000006631,ENSRNOG00000004781,ENSRNOG00000022101,ENSRNOG00000006120,ENSRNOG00000002343,ENSRNOG00000005392,ENSRNOG00000047466,ENSRNOG00000015260,ENSRNOG00000012819,ENSRNOG00000019842,ENSRNOG00000013213,ENSRNOG00000013658,ENSRNOG00000011841,ENSRNOG00000019321,ENSRNOG00000029784,ENSRNOG00000052405,ENSRNOG00000023337,…
GO:BP	positive regulation of glial cell differentiation	GO:0045687	0.00249392	2.60312	44	604	10	18529	ENSRNOG00000006120,ENSRNOG00000012811,ENSRNOG00000017560,ENSRNOG00000057542,ENSRNOG00000007002,ENSRNOG00000015461,ENSRNOG00000018752,ENSRNOG00000003866,ENSRNOG00000011946,ENSRNOG00000020652
GO:BP	cell adhesion	GO:0007155	0.00311342	2.50676	1222	604	71	18529	ENSRNOG00000002548,ENSRNOG00000022921,ENSRNOG00000011858,ENSRNOG00000005854,ENSRNOG00000060329,ENSRNOG00000006631,ENSRNOG00000009848,ENSRNOG00000016119,ENSRNOG00000006120,ENSRNOG00000010076,ENSRNOG00000000321,ENSRNOG00000013306,ENSRNOG00000031760,ENSRNOG00000036703,ENSRNOG00000032656,ENSRNOG00000026607,ENSRNOG00000012471,ENSRNOG00000016538,ENSRNOG00000017560,ENSRNOG00000005573,ENSRNOG00000059947,…
GO:BP	morphogenesis of a branching structure	GO:0001763	0.00317225	2.49863	226	604	23	18529	ENSRNOG00000042460,ENSRNOG00000006631,ENSRNOG00000006120,ENSRNOG00000012811,ENSRNOG00000012819,ENSRNOG00000005246,ENSRNOG00000017560,ENSRNOG00000005573,ENSRNOG00000058645,ENSRNOG00000052745,ENSRNOG00000029784,ENSRNOG00000002754,ENSRNOG00000023337,ENSRNOG00000001785,ENSRNOG00000007611,ENSRNOG00000003840,ENSRNOG00000025209,ENSRNOG00000012721,ENSRNOG00000050697,ENSRNOG00000003866,ENSRNOG00000001312,…
GO:BP	tissue remodeling	GO:0048771	0.00330843	2.48038	178	604	20	18529	ENSRNOG00000000321,ENSRNOG00000004578,ENSRNOG00000012471,ENSRNOG00000003069,ENSRNOG00000017560,ENSRNOG00000007002,ENSRNOG00000019077,ENSRNOG00000008187,ENSRNOG00000004725,ENSRNOG00000015787,ENSRNOG00000000805,ENSRNOG00000017206,ENSRNOG00000021261,ENSRNOG00000056837,ENSRNOG00000008816,ENSRNOG00000011946,ENSRNOG00000033134,ENSRNOG00000020652,ENSRNOG00000012730,ENSRNOG00000043451
GO:BP	negative regulation of biological process	GO:0048519	0.00348741	2.4575	5091	604	218	18529	ENSRNOG00000002548,ENSRNOG00000045772,ENSRNOG00000025823,ENSRNOG00000055049,ENSRNOG00000004870,ENSRNOG00000022921,ENSRNOG00000028896,ENSRNOG00000010238,ENSRNOG00000008911,ENSRNOG00000005854,ENSRNOG00000042460,ENSRNOG00000006631,ENSRNOG00000013408,ENSRNOG00000004781,ENSRNOG00000009848,ENSRNOG00000015982,ENSRNOG00000002369,ENSRNOG00000038539,ENSRNOG00000003566,ENSRNOG00000016119,ENSRNOG00000006120,…
GO:BP	response to organic substance	GO:0010033	0.00448833	2.34791	3126	604	146	18529	ENSRNOG00000045772,ENSRNOG00000030318,ENSRNOG00000055049,ENSRNOG00000018669,ENSRNOG00000028896,ENSRNOG00000011107,ENSRNOG00000005854,ENSRNOG00000046566,ENSRNOG00000042460,ENSRNOG00000009848,ENSRNOG00000002369,ENSRNOG00000022631,ENSRNOG00000034164,ENSRNOG00000026745,ENSRNOG00000020193,ENSRNOG00000000321,ENSRNOG00000033090,ENSRNOG00000020695,ENSRNOG00000018198,ENSRNOG00000020865,ENSRNOG00000008182,…
GO:BP	circulatory system development	GO:0072359	0.00454443	2.34252	1073	604	64	18529	ENSRNOG00000055049,ENSRNOG00000005854,ENSRNOG00000042460,ENSRNOG00000006631,ENSRNOG00000009848,ENSRNOG00000015982,ENSRNOG00000003566,ENSRNOG00000016119,ENSRNOG00000006120,ENSRNOG00000033090,ENSRNOG00000020695,ENSRNOG00000015055,ENSRNOG00000036703,ENSRNOG00000005392,ENSRNOG00000015318,ENSRNOG00000012471,ENSRNOG00000012811,ENSRNOG00000008680,ENSRNOG00000017560,ENSRNOG00000014816,ENSRNOG00000007002,…
GO:BP	negative regulation of multicellular organismal process	GO:0051241	0.00467901	2.32985	1236	604	71	18529	ENSRNOG00000002548,ENSRNOG00000008911,ENSRNOG00000005854,ENSRNOG00000042460,ENSRNOG00000006631,ENSRNOG00000004781,ENSRNOG00000015982,ENSRNOG00000003566,ENSRNOG00000016119,ENSRNOG00000006120,ENSRNOG00000000321,ENSRNOG00000016879,ENSRNOG00000005392,ENSRNOG00000026607,ENSRNOG00000012471,ENSRNOG00000013413,ENSRNOG00000047466,ENSRNOG00000003069,ENSRNOG00000017560,ENSRNOG00000008065,ENSRNOG00000015461,…
GO:BP	phosphorylation	GO:0016310	0.00489825	2.30996	2244	604	112	18529	ENSRNOG00000004870,ENSRNOG00000018669,ENSRNOG00000050424,ENSRNOG00000027240,ENSRNOG00000005854,ENSRNOG00000042460,ENSRNOG00000009848,ENSRNOG00000015982,ENSRNOG00000016119,ENSRNOG00000000321,ENSRNOG00000013018,ENSRNOG00000018198,ENSRNOG00000015055,ENSRNOG00000002343,ENSRNOG00000000543,ENSRNOG00000005506,ENSRNOG00000016879,ENSRNOG00000032656,ENSRNOG00000007110,ENSRNOG00000026607,ENSRNOG00000012471,…
GO:BP	blood vessel development	GO:0001568	0.00568849	2.245	660	604	45	18529	ENSRNOG00000055049,ENSRNOG00000005854,ENSRNOG00000042460,ENSRNOG00000006631,ENSRNOG00000009848,ENSRNOG00000015982,ENSRNOG00000003566,ENSRNOG00000006120,ENSRNOG00000033090,ENSRNOG00000020695,ENSRNOG00000015055,ENSRNOG00000036703,ENSRNOG00000005392,ENSRNOG00000012471,ENSRNOG00000012811,ENSRNOG00000008680,ENSRNOG00000017560,ENSRNOG00000014816,ENSRNOG00000022189,ENSRNOG00000004725,ENSRNOG00000014371,…
GO:BP	negative regulation of developmental process	GO:0051093	0.00573364	2.24157	1012	604	61	18529	ENSRNOG00000002548,ENSRNOG00000008911,ENSRNOG00000042460,ENSRNOG00000006631,ENSRNOG00000004781,ENSRNOG00000009848,ENSRNOG00000015982,ENSRNOG00000003566,ENSRNOG00000016119,ENSRNOG00000006120,ENSRNOG00000000321,ENSRNOG00000016879,ENSRNOG00000005392,ENSRNOG00000026607,ENSRNOG00000012471,ENSRNOG00000013413,ENSRNOG00000047466,ENSRNOG00000003069,ENSRNOG00000017560,ENSRNOG00000008065,ENSRNOG00000008187,…
GO:BP	cell morphogenesis involved in neuron differentiation	GO:0048667	0.00607444	2.21649	578	604	41	18529	ENSRNOG00000002548,ENSRNOG00000011858,ENSRNOG00000027240,ENSRNOG00000008911,ENSRNOG00000060329,ENSRNOG00000006631,ENSRNOG00000004781,ENSRNOG00000022101,ENSRNOG00000006120,ENSRNOG00000002343,ENSRNOG00000005392,ENSRNOG00000047466,ENSRNOG00000015260,ENSRNOG00000012819,ENSRNOG00000019842,ENSRNOG00000013213,ENSRNOG00000013658,ENSRNOG00000010649,ENSRNOG00000011841,ENSRNOG00000019321,ENSRNOG00000029784,…
GO:BP	positive regulation of molecular function	GO:0044093	0.00616081	2.21036	1605	604	86	18529	ENSRNOG00000005854,ENSRNOG00000042460,ENSRNOG00000009848,ENSRNOG00000015982,ENSRNOG00000002369,ENSRNOG00000003566,ENSRNOG00000006120,ENSRNOG00000000321,ENSRNOG00000004578,ENSRNOG00000013018,ENSRNOG00000018198,ENSRNOG00000024728,ENSRNOG00000005506,ENSRNOG00000005392,ENSRNOG00000026607,ENSRNOG00000061857,ENSRNOG00000050223,ENSRNOG00000020133,ENSRNOG00000047466,ENSRNOG00000015260,ENSRNOG00000012819,…
GO:BP	cell surface receptor signaling pathway involved in cell-cell signaling	GO:1905114	0.00619873	2.2077	497	604	37	18529	ENSRNOG00000002548,ENSRNOG00000038980,ENSRNOG00000008911,ENSRNOG00000042460,ENSRNOG00000015982,ENSRNOG00000016119,ENSRNOG00000006120,ENSRNOG00000004660,ENSRNOG00000029141,ENSRNOG00000004578,ENSRNOG00000007110,ENSRNOG00000047466,ENSRNOG00000017560,ENSRNOG00000059947,ENSRNOG00000004276,ENSRNOG00000004725,ENSRNOG00000009870,ENSRNOG00000010911,ENSRNOG00000004482,ENSRNOG00000002960,ENSRNOG00000010649,…
GO:BP	supramolecular fiber organization	GO:0097435	0.00634835	2.19734	684	604	46	18529	ENSRNOG00000000563,ENSRNOG00000015982,ENSRNOG00000006120,ENSRNOG00000045831,ENSRNOG00000010076,ENSRNOG00000026226,ENSRNOG00000031760,ENSRNOG00000001911,ENSRNOG00000005506,ENSRNOG00000008680,ENSRNOG00000013720,ENSRNOG00000013916,ENSRNOG00000009945,ENSRNOG00000052745,ENSRNOG00000056756,ENSRNOG00000004482,ENSRNOG00000013658,ENSRNOG00000004057,ENSRNOG00000056585,ENSRNOG00000011245,ENSRNOG00000008246,…
GO:BP	regulation of plasma membrane bounded cell projection organization	GO:0120035	0.00713282	2.14674	687	604	46	18529	ENSRNOG00000027240,ENSRNOG00000008911,ENSRNOG00000006631,ENSRNOG00000004781,ENSRNOG00000022101,ENSRNOG00000026745,ENSRNOG00000000321,ENSRNOG00000047466,ENSRNOG00000015260,ENSRNOG00000003069,ENSRNOG00000017560,ENSRNOG00000015101,ENSRNOG00000004276,ENSRNOG00000009945,ENSRNOG00000017762,ENSRNOG00000013213,ENSRNOG00000013658,ENSRNOG00000004057,ENSRNOG00000056585,ENSRNOG00000011841,ENSRNOG00000011150,…
GO:BP	positive regulation of cell population proliferation	GO:0008284	0.00728386	2.13764	929	604	57	18529	ENSRNOG00000055049,ENSRNOG00000042460,ENSRNOG00000009848,ENSRNOG00000022631,ENSRNOG00000016119,ENSRNOG00000006120,ENSRNOG00000020193,ENSRNOG00000000321,ENSRNOG00000004578,ENSRNOG00000015055,ENSRNOG00000036703,ENSRNOG00000005392,ENSRNOG00000012471,ENSRNOG00000020030,ENSRNOG00000012819,ENSRNOG00000003069,ENSRNOG00000017560,ENSRNOG00000058645,ENSRNOG00000007002,ENSRNOG00000019587,ENSRNOG00000013170,…
GO:BP	response to external stimulus	GO:0009605	0.00801659	2.09601	2682	604	128	18529	ENSRNOG00000045772,ENSRNOG00000055049,ENSRNOG00000011858,ENSRNOG00000028896,ENSRNOG00000011107,ENSRNOG00000008911,ENSRNOG00000005854,ENSRNOG00000060329,ENSRNOG00000042460,ENSRNOG00000006631,ENSRNOG00000014314,ENSRNOG00000004781,ENSRNOG00000009848,ENSRNOG00000015982,ENSRNOG00000034164,ENSRNOG00000003566,ENSRNOG00000026745,ENSRNOG00000006120,ENSRNOG00000000321,ENSRNOG00000003841,ENSRNOG00000018198,…
GO:BP	reproductive structure development	GO:0048608	0.00822747	2.08473	483	604	36	18529	ENSRNOG00000045772,ENSRNOG00000028896,ENSRNOG00000042460,ENSRNOG00000006120,ENSRNOG00000012811,ENSRNOG00000005246,ENSRNOG00000059947,ENSRNOG00000058645,ENSRNOG00000007002,ENSRNOG00000015461,ENSRNOG00000019587,ENSRNOG00000008012,ENSRNOG00000056940,ENSRNOG00000017319,ENSRNOG00000057945,ENSRNOG00000002960,ENSRNOG00000000805,ENSRNOG00000020918,ENSRNOG00000016712,ENSRNOG00000023337,ENSRNOG00000020552,…
GO:BP	regulation of neuron projection development	GO:0010975	0.00844705	2.07329	524	604	38	18529	ENSRNOG00000027240,ENSRNOG00000008911,ENSRNOG00000006631,ENSRNOG00000004781,ENSRNOG00000022101,ENSRNOG00000026745,ENSRNOG00000000321,ENSRNOG00000047466,ENSRNOG00000015260,ENSRNOG00000003069,ENSRNOG00000017560,ENSRNOG00000004276,ENSRNOG00000013213,ENSRNOG00000013658,ENSRNOG00000004057,ENSRNOG00000011841,ENSRNOG00000011150,ENSRNOG00000029784,ENSRNOG00000052405,ENSRNOG00000012422,ENSRNOG00000023337,…
GO:BP	sex differentiation	GO:0007548	0.00883323	2.05388	293	604	26	18529	ENSRNOG00000045772,ENSRNOG00000028896,ENSRNOG00000042460,ENSRNOG00000006120,ENSRNOG00000005246,ENSRNOG00000059947,ENSRNOG00000019587,ENSRNOG00000008012,ENSRNOG00000056940,ENSRNOG00000017319,ENSRNOG00000057945,ENSRNOG00000000805,ENSRNOG00000020918,ENSRNOG00000016712,ENSRNOG00000023337,ENSRNOG00000002227,ENSRNOG00000049819,ENSRNOG00000005386,ENSRNOG00000003840,ENSRNOG00000001250,ENSRNOG00000001312,…
GO:BP	transmembrane receptor protein tyrosine kinase signaling pathway	GO:0007169	0.00985609	2.0063	548	604	39	18529	ENSRNOG00000005854,ENSRNOG00000022631,ENSRNOG00000020193,ENSRNOG00000000543,ENSRNOG00000032656,ENSRNOG00000005392,ENSRNOG00000047466,ENSRNOG00000049437,ENSRNOG00000008187,ENSRNOG00000052745,ENSRNOG00000010911,ENSRNOG00000013213,ENSRNOG00000014371,ENSRNOG00000004057,ENSRNOG00000002728,ENSRNOG00000017319,ENSRNOG00000024688,ENSRNOG00000008246,ENSRNOG00000048273,ENSRNOG00000019018,ENSRNOG00000008965,…
GO:BP	reproductive system development	GO:0061458	0.009908	2.00401	487	604	36	18529	ENSRNOG00000045772,ENSRNOG00000028896,ENSRNOG00000042460,ENSRNOG00000006120,ENSRNOG00000012811,ENSRNOG00000005246,ENSRNOG00000059947,ENSRNOG00000058645,ENSRNOG00000007002,ENSRNOG00000015461,ENSRNOG00000019587,ENSRNOG00000008012,ENSRNOG00000056940,ENSRNOG00000017319,ENSRNOG00000057945,ENSRNOG00000002960,ENSRNOG00000000805,ENSRNOG00000020918,ENSRNOG00000016712,ENSRNOG00000023337,ENSRNOG00000020552,…
GO:BP	positive regulation of cell differentiation	GO:0045597	0.00994801	2.00226	984	604	59	18529	ENSRNOG00000009848,ENSRNOG00000022101,ENSRNOG00000026745,ENSRNOG00000006120,ENSRNOG00000020193,ENSRNOG00000000321,ENSRNOG00000004578,ENSRNOG00000052376,ENSRNOG00000015318,ENSRNOG00000012811,ENSRNOG00000047466,ENSRNOG00000015260,ENSRNOG00000012819,ENSRNOG00000017560,ENSRNOG00000049437,ENSRNOG00000057542,ENSRNOG00000007002,ENSRNOG00000015461,ENSRNOG00000004276,ENSRNOG00000033608,ENSRNOG00000004003,…
GO:BP	regulation of cell projection organization	GO:0031344	0.0100605	1.99738	696	604	46	18529	ENSRNOG00000027240,ENSRNOG00000008911,ENSRNOG00000006631,ENSRNOG00000004781,ENSRNOG00000022101,ENSRNOG00000026745,ENSRNOG00000000321,ENSRNOG00000047466,ENSRNOG00000015260,ENSRNOG00000003069,ENSRNOG00000017560,ENSRNOG00000015101,ENSRNOG00000004276,ENSRNOG00000009945,ENSRNOG00000017762,ENSRNOG00000013213,ENSRNOG00000013658,ENSRNOG00000004057,ENSRNOG00000056585,ENSRNOG00000011841,ENSRNOG00000011150,…
GO:BP	regulation of response to wounding	GO:1903034	0.0107716	1.96772	160	604	18	18529	ENSRNOG00000003566,ENSRNOG00000000321,ENSRNOG00000017560,ENSRNOG00000025332,ENSRNOG00000015461,ENSRNOG00000008187,ENSRNOG00000004003,ENSRNOG00000013213,ENSRNOG00000000805,ENSRNOG00000006589,ENSRNOG00000012273,ENSRNOG00000001414,ENSRNOG00000033348,ENSRNOG00000003866,ENSRNOG00000011946,ENSRNOG00000001312,ENSRNOG00000053452,ENSRNOG00000043451
GO:BP	stem cell differentiation	GO:0048863	0.0119013	1.92441	210	604	21	18529	ENSRNOG00000045772,ENSRNOG00000055049,ENSRNOG00000028896,ENSRNOG00000042460,ENSRNOG00000006631,ENSRNOG00000006120,ENSRNOG00000020193,ENSRNOG00000020695,ENSRNOG00000012819,ENSRNOG00000007002,ENSRNOG00000056940,ENSRNOG00000015667,ENSRNOG00000023337,ENSRNOG00000003517,ENSRNOG00000002227,ENSRNOG00000025338,ENSRNOG00000005386,ENSRNOG00000012721,ENSRNOG00000011946,ENSRNOG00000033134,ENSRNOG00000010997
GO:BP	regulation of peptidyl-tyrosine phosphorylation	GO:0050730	0.0125034	1.90297	245	604	23	18529	ENSRNOG00000005854,ENSRNOG00000009848,ENSRNOG00000000321,ENSRNOG00000026607,ENSRNOG00000012471,ENSRNOG00000020030,ENSRNOG00000007002,ENSRNOG00000013213,ENSRNOG00000002728,ENSRNOG00000018752,ENSRNOG00000018735,ENSRNOG00000019321,ENSRNOG00000002754,ENSRNOG00000006589,ENSRNOG00000012273,ENSRNOG00000031420,ENSRNOG00000002227,ENSRNOG00000005386,ENSRNOG00000057451,ENSRNOG00000001312,ENSRNOG00000020652,…
GO:BP	neuron projection extension	GO:1990138	0.012873	1.89032	178	604	19	18529	ENSRNOG00000002548,ENSRNOG00000008911,ENSRNOG00000006631,ENSRNOG00000047466,ENSRNOG00000010911,ENSRNOG00000011841,ENSRNOG00000029784,ENSRNOG00000052405,ENSRNOG00000023337,ENSRNOG00000004956,ENSRNOG00000014170,ENSRNOG00000047476,ENSRNOG00000006557,ENSRNOG00000003840,ENSRNOG00000003866,ENSRNOG00000004874,ENSRNOG00000017003,ENSRNOG00000004201,ENSRNOG00000004479
GO:BP	smooth muscle cell migration	GO:0014909	0.0129486	1.88778	76	604	12	18529	ENSRNOG00000017560,ENSRNOG00000019018,ENSRNOG00000029784,ENSRNOG00000006589,ENSRNOG00000017206,ENSRNOG00000001414,ENSRNOG00000003840,ENSRNOG00000018237,ENSRNOG00000001312,ENSRNOG00000017003,ENSRNOG00000033134,ENSRNOG00000012482
GO:BP	positive regulation of neuron differentiation	GO:0045666	0.0132187	1.87881	394	604	31	18529	ENSRNOG00000022101,ENSRNOG00000026745,ENSRNOG00000000321,ENSRNOG00000052376,ENSRNOG00000015318,ENSRNOG00000047466,ENSRNOG00000015260,ENSRNOG00000017560,ENSRNOG00000004276,ENSRNOG00000013213,ENSRNOG00000013658,ENSRNOG00000049402,ENSRNOG00000011150,ENSRNOG00000008965,ENSRNOG00000029784,ENSRNOG00000052405,ENSRNOG00000012422,ENSRNOG00000006589,ENSRNOG00000052204,ENSRNOG00000014170,ENSRNOG00000001785,…
GO:BP	gonad development	GO:0008406	0.01338	1.87354	246	604	23	18529	ENSRNOG00000045772,ENSRNOG00000028896,ENSRNOG00000042460,ENSRNOG00000005246,ENSRNOG00000059947,ENSRNOG00000019587,ENSRNOG00000008012,ENSRNOG00000056940,ENSRNOG00000057945,ENSRNOG00000000805,ENSRNOG00000020918,ENSRNOG00000016712,ENSRNOG00000023337,ENSRNOG00000002227,ENSRNOG00000005386,ENSRNOG00000003840,ENSRNOG00000001250,ENSRNOG00000001312,ENSRNOG00000007743,ENSRNOG00000005037,ENSRNOG00000000565,…
GO:BP	cell junction organization	GO:0034330	0.0135943	1.86664	661	604	44	18529	ENSRNOG00000006631,ENSRNOG00000015982,ENSRNOG00000010076,ENSRNOG00000031760,ENSRNOG00000024728,ENSRNOG00000032656,ENSRNOG00000047466,ENSRNOG00000052167,ENSRNOG00000012819,ENSRNOG00000004200,ENSRNOG00000058645,ENSRNOG00000057556,ENSRNOG00000022767,ENSRNOG00000004276,ENSRNOG00000010911,ENSRNOG00000056756,ENSRNOG00000013213,ENSRNOG00000013658,ENSRNOG00000056585,ENSRNOG00000001691,ENSRNOG00000048273,…
GO:BP	muscle cell migration	GO:0014812	0.014736	1.83162	90	604	13	18529	ENSRNOG00000012471,ENSRNOG00000017560,ENSRNOG00000019018,ENSRNOG00000029784,ENSRNOG00000006589,ENSRNOG00000017206,ENSRNOG00000001414,ENSRNOG00000003840,ENSRNOG00000018237,ENSRNOG00000001312,ENSRNOG00000017003,ENSRNOG00000033134,ENSRNOG00000012482
GO:BP	synapse organization	GO:0050808	0.0154029	1.8124	397	604	31	18529	ENSRNOG00000006631,ENSRNOG00000024728,ENSRNOG00000032656,ENSRNOG00000047466,ENSRNOG00000012819,ENSRNOG00000004200,ENSRNOG00000058645,ENSRNOG00000057556,ENSRNOG00000022767,ENSRNOG00000004276,ENSRNOG00000010911,ENSRNOG00000056756,ENSRNOG00000013213,ENSRNOG00000013658,ENSRNOG00000010649,ENSRNOG00000029784,ENSRNOG00000028627,ENSRNOG00000014170,ENSRNOG00000001785,ENSRNOG00000017459,ENSRNOG00000047476,…
GO:BP	regulation of phosphorylation	GO:0042325	0.0154431	1.81127	1496	604	80	18529	ENSRNOG00000027240,ENSRNOG00000005854,ENSRNOG00000042460,ENSRNOG00000009848,ENSRNOG00000015982,ENSRNOG00000016119,ENSRNOG00000000321,ENSRNOG00000013018,ENSRNOG00000002343,ENSRNOG00000005506,ENSRNOG00000016879,ENSRNOG00000032656,ENSRNOG00000007110,ENSRNOG00000026607,ENSRNOG00000012471,ENSRNOG00000047466,ENSRNOG00000020030,ENSRNOG00000015260,ENSRNOG00000008065,ENSRNOG00000025332,ENSRNOG00000007002,…
GO:BP	negative regulation of response to wounding	GO:1903035	0.0170843	1.7674	78	604	12	18529	ENSRNOG00000003566,ENSRNOG00000000321,ENSRNOG00000017560,ENSRNOG00000025332,ENSRNOG00000015461,ENSRNOG00000008187,ENSRNOG00000004003,ENSRNOG00000013213,ENSRNOG00000000805,ENSRNOG00000001414,ENSRNOG00000001312,ENSRNOG00000043451
GO:BP	dichotomous subdivision of an epithelial terminal unit	GO:0060600	0.0173128	1.76163	10	604	5	18529	ENSRNOG00000005246,ENSRNOG00000002754,ENSRNOG00000023337,ENSRNOG00000025209,ENSRNOG00000017003
GO:BP	negative regulation of cell adhesion	GO:0007162	0.0186602	1.72908	251	604	23	18529	ENSRNOG00000022921,ENSRNOG00000005854,ENSRNOG00000006631,ENSRNOG00000016119,ENSRNOG00000006120,ENSRNOG00000000321,ENSRNOG00000026607,ENSRNOG00000017560,ENSRNOG00000058645,ENSRNOG00000015461,ENSRNOG00000008187,ENSRNOG00000033608,ENSRNOG00000014371,ENSRNOG00000015667,ENSRNOG00000018735,ENSRNOG00000048273,ENSRNOG00000012273,ENSRNOG00000001414,ENSRNOG00000008816,ENSRNOG00000025209,ENSRNOG00000017003,…
GO:BP	development of primary sexual characteristics	GO:0045137	0.0186602	1.72908	251	604	23	18529	ENSRNOG00000045772,ENSRNOG00000028896,ENSRNOG00000042460,ENSRNOG00000005246,ENSRNOG00000059947,ENSRNOG00000019587,ENSRNOG00000008012,ENSRNOG00000056940,ENSRNOG00000057945,ENSRNOG00000000805,ENSRNOG00000020918,ENSRNOG00000016712,ENSRNOG00000023337,ENSRNOG00000002227,ENSRNOG00000005386,ENSRNOG00000003840,ENSRNOG00000001250,ENSRNOG00000001312,ENSRNOG00000007743,ENSRNOG00000005037,ENSRNOG00000000565,…
GO:BP	cell division	GO:0051301	0.0192018	1.71666	441	604	33	18529	ENSRNOG00000010238,ENSRNOG00000022631,ENSRNOG00000016119,ENSRNOG00000006120,ENSRNOG00000017560,ENSRNOG00000020918,ENSRNOG00000006236,ENSRNOG00000002227,ENSRNOG00000001785,ENSRNOG00000015529,ENSRNOG00000042729,ENSRNOG00000018815,ENSRNOG00000009116,ENSRNOG00000047618,ENSRNOG00000009334,ENSRNOG00000003802,ENSRNOG00000011946,ENSRNOG00000001312,ENSRNOG00000060100,ENSRNOG00000042944,ENSRNOG00000058539,…
GO:BP	axon guidance	GO:0007411	0.019414	1.71188	234	604	22	18529	ENSRNOG00000011858,ENSRNOG00000008911,ENSRNOG00000060329,ENSRNOG00000006631,ENSRNOG00000004781,ENSRNOG00000006120,ENSRNOG00000005392,ENSRNOG00000047466,ENSRNOG00000012819,ENSRNOG00000019842,ENSRNOG00000013213,ENSRNOG00000052405,ENSRNOG00000023337,ENSRNOG00000017445,ENSRNOG00000003840,ENSRNOG00000025209,ENSRNOG00000003866,ENSRNOG00000004874,ENSRNOG00000017003,ENSRNOG00000004680,ENSRNOG00000020393,…
GO:BP	regulation of chemotaxis	GO:0050920	0.0198343	1.70258	217	604	21	18529	ENSRNOG00000006631,ENSRNOG00000015055,ENSRNOG00000026607,ENSRNOG00000012471,ENSRNOG00000017560,ENSRNOG00000052745,ENSRNOG00000019842,ENSRNOG00000014371,ENSRNOG00000011984,ENSRNOG00000018735,ENSRNOG00000049402,ENSRNOG00000023337,ENSRNOG00000006589,ENSRNOG00000001414,ENSRNOG00000017445,ENSRNOG00000003840,ENSRNOG00000003866,ENSRNOG00000014981,ENSRNOG00000018237,ENSRNOG00000011946,ENSRNOG00000020652
GO:BP	neuron projection guidance	GO:0097485	0.0207787	1.68238	235	604	22	18529	ENSRNOG00000011858,ENSRNOG00000008911,ENSRNOG00000060329,ENSRNOG00000006631,ENSRNOG00000004781,ENSRNOG00000006120,ENSRNOG00000005392,ENSRNOG00000047466,ENSRNOG00000012819,ENSRNOG00000019842,ENSRNOG00000013213,ENSRNOG00000052405,ENSRNOG00000023337,ENSRNOG00000017445,ENSRNOG00000003840,ENSRNOG00000025209,ENSRNOG00000003866,ENSRNOG00000004874,ENSRNOG00000017003,ENSRNOG00000004680,ENSRNOG00000020393,…
GO:BP	positive regulation of peptidyl-tyrosine phosphorylation	GO:0050731	0.0208471	1.68095	184	604	19	18529	ENSRNOG00000005854,ENSRNOG00000009848,ENSRNOG00000000321,ENSRNOG00000026607,ENSRNOG00000012471,ENSRNOG00000020030,ENSRNOG00000007002,ENSRNOG00000013213,ENSRNOG00000002728,ENSRNOG00000018752,ENSRNOG00000018735,ENSRNOG00000019321,ENSRNOG00000002754,ENSRNOG00000006589,ENSRNOG00000002227,ENSRNOG00000005386,ENSRNOG00000057451,ENSRNOG00000020652,ENSRNOG00000012730
GO:BP	regulation of smooth muscle cell migration	GO:0014910	0.0214649	1.66827	67	604	11	18529	ENSRNOG00000017560,ENSRNOG00000029784,ENSRNOG00000006589,ENSRNOG00000017206,ENSRNOG00000001414,ENSRNOG00000003840,ENSRNOG00000018237,ENSRNOG00000001312,ENSRNOG00000017003,ENSRNOG00000033134,ENSRNOG00000012482
GO:BP	regulation of protein phosphorylation	GO:0001932	0.0216126	1.66529	1364	604	74	18529	ENSRNOG00000027240,ENSRNOG00000005854,ENSRNOG00000042460,ENSRNOG00000009848,ENSRNOG00000015982,ENSRNOG00000000321,ENSRNOG00000013018,ENSRNOG00000002343,ENSRNOG00000005506,ENSRNOG00000016879,ENSRNOG00000032656,ENSRNOG00000007110,ENSRNOG00000026607,ENSRNOG00000012471,ENSRNOG00000047466,ENSRNOG00000020030,ENSRNOG00000015260,ENSRNOG00000008065,ENSRNOG00000025332,ENSRNOG00000007002,ENSRNOG00000008187,…
GO:BP	blood vessel morphogenesis	GO:0048514	0.0218405	1.66074	567	604	39	18529	ENSRNOG00000005854,ENSRNOG00000042460,ENSRNOG00000006631,ENSRNOG00000009848,ENSRNOG00000015982,ENSRNOG00000003566,ENSRNOG00000006120,ENSRNOG00000020695,ENSRNOG00000015055,ENSRNOG00000036703,ENSRNOG00000005392,ENSRNOG00000012471,ENSRNOG00000017560,ENSRNOG00000014816,ENSRNOG00000022189,ENSRNOG00000004725,ENSRNOG00000014371,ENSRNOG00000011823,ENSRNOG00000056940,ENSRNOG00000008246,ENSRNOG00000000805,…
GO:BP	regulation of cell growth	GO:0001558	0.0236744	1.62572	386	604	30	18529	ENSRNOG00000008911,ENSRNOG00000006631,ENSRNOG00000015982,ENSRNOG00000022101,ENSRNOG00000047466,ENSRNOG00000015260,ENSRNOG00000003069,ENSRNOG00000015461,ENSRNOG00000011841,ENSRNOG00000008965,ENSRNOG00000029784,ENSRNOG00000000805,ENSRNOG00000052405,ENSRNOG00000013661,ENSRNOG00000010635,ENSRNOG00000023337,ENSRNOG00000017206,ENSRNOG00000031420,ENSRNOG00000014170,ENSRNOG00000047080,ENSRNOG00000003840,…
GO:BP	developmental cell growth	GO:0048588	0.0237717	1.62394	237	604	22	18529	ENSRNOG00000002548,ENSRNOG00000008911,ENSRNOG00000006631,ENSRNOG00000022101,ENSRNOG00000047466,ENSRNOG00000015260,ENSRNOG00000010911,ENSRNOG00000011841,ENSRNOG00000029784,ENSRNOG00000052405,ENSRNOG00000023337,ENSRNOG00000004956,ENSRNOG00000014170,ENSRNOG00000047476,ENSRNOG00000006557,ENSRNOG00000003840,ENSRNOG00000003866,ENSRNOG00000004874,ENSRNOG00000017003,ENSRNOG00000004201,ENSRNOG00000043451,…
GO:BP	wound healing	GO:0042060	0.024541	1.61011	348	604	28	18529	ENSRNOG00000003566,ENSRNOG00000016119,ENSRNOG00000006120,ENSRNOG00000004660,ENSRNOG00000059947,ENSRNOG00000025332,ENSRNOG00000058645,ENSRNOG00000015461,ENSRNOG00000008187,ENSRNOG00000004003,ENSRNOG00000017319,ENSRNOG00000019018,ENSRNOG00000029784,ENSRNOG00000000805,ENSRNOG00000006589,ENSRNOG00000012273,ENSRNOG00000028638,ENSRNOG00000001414,ENSRNOG00000033348,ENSRNOG00000043044,ENSRNOG00000015941,…
GO:BP	modulation of chemical synaptic transmission	GO:0050804	0.0266849	1.57373	428	604	32	18529	ENSRNOG00000008001,ENSRNOG00000009932,ENSRNOG00000003841,ENSRNOG00000020247,ENSRNOG00000047466,ENSRNOG00000012819,ENSRNOG00000003069,ENSRNOG00000004200,ENSRNOG00000015461,ENSRNOG00000004890,ENSRNOG00000010911,ENSRNOG00000013213,ENSRNOG00000007033,ENSRNOG00000019018,ENSRNOG00000029784,ENSRNOG00000014503,ENSRNOG00000004560,ENSRNOG00000002227,ENSRNOG00000056837,ENSRNOG00000052204,ENSRNOG00000014170,…
GO:BP	regulation of growth	GO:0040008	0.0272707	1.5643	615	604	41	18529	ENSRNOG00000008911,ENSRNOG00000042460,ENSRNOG00000006631,ENSRNOG00000015982,ENSRNOG00000022101,ENSRNOG00000047466,ENSRNOG00000015260,ENSRNOG00000003069,ENSRNOG00000008065,ENSRNOG00000015461,ENSRNOG00000009945,ENSRNOG00000004003,ENSRNOG00000056940,ENSRNOG00000011841,ENSRNOG00000008965,ENSRNOG00000029784,ENSRNOG00000000805,ENSRNOG00000052405,ENSRNOG00000013661,ENSRNOG00000010635,ENSRNOG00000023337,…
GO:BP	regulation of trans-synaptic signaling	GO:0099177	0.0279683	1.55333	429	604	32	18529	ENSRNOG00000008001,ENSRNOG00000009932,ENSRNOG00000003841,ENSRNOG00000020247,ENSRNOG00000047466,ENSRNOG00000012819,ENSRNOG00000003069,ENSRNOG00000004200,ENSRNOG00000015461,ENSRNOG00000004890,ENSRNOG00000010911,ENSRNOG00000013213,ENSRNOG00000007033,ENSRNOG00000019018,ENSRNOG00000029784,ENSRNOG00000014503,ENSRNOG00000004560,ENSRNOG00000002227,ENSRNOG00000056837,ENSRNOG00000052204,ENSRNOG00000014170,…
GO:BP	gland morphogenesis	GO:0022612	0.0321284	1.49311	141	604	16	18529	ENSRNOG00000006120,ENSRNOG00000005246,ENSRNOG00000017560,ENSRNOG00000005573,ENSRNOG00000058645,ENSRNOG00000002754,ENSRNOG00000023337,ENSRNOG00000017206,ENSRNOG00000003517,ENSRNOG00000001785,ENSRNOG00000025209,ENSRNOG00000011946,ENSRNOG00000001312,ENSRNOG00000017003,ENSRNOG00000020652,ENSRNOG00000027990
GO:BP	cellular response to organic substance	GO:0071310	0.0329726	1.48185	2313	604	111	18529	ENSRNOG00000055049,ENSRNOG00000018669,ENSRNOG00000005854,ENSRNOG00000042460,ENSRNOG00000009848,ENSRNOG00000002369,ENSRNOG00000022631,ENSRNOG00000034164,ENSRNOG00000026745,ENSRNOG00000020193,ENSRNOG00000000321,ENSRNOG00000033090,ENSRNOG00000020695,ENSRNOG00000018198,ENSRNOG00000020865,ENSRNOG00000008182,ENSRNOG00000016879,ENSRNOG00000032656,ENSRNOG00000020655,ENSRNOG00000005392,ENSRNOG00000026607,…
GO:BP	response to hormone	GO:0009725	0.0331698	1.47926	886	604	53	18529	ENSRNOG00000045772,ENSRNOG00000030318,ENSRNOG00000028896,ENSRNOG00000011107,ENSRNOG00000046566,ENSRNOG00000042460,ENSRNOG00000026745,ENSRNOG00000000321,ENSRNOG00000020655,ENSRNOG00000015318,ENSRNOG00000047466,ENSRNOG00000003069,ENSRNOG00000017560,ENSRNOG00000059947,ENSRNOG00000058645,ENSRNOG00000004276,ENSRNOG00000019587,ENSRNOG00000017854,ENSRNOG00000013658,ENSRNOG00000008012,ENSRNOG00000007364,…
GO:BP	artery development	GO:0060840	0.0339343	1.46936	97	604	13	18529	ENSRNOG00000015982,ENSRNOG00000006120,ENSRNOG00000033090,ENSRNOG00000005392,ENSRNOG00000008680,ENSRNOG00000017560,ENSRNOG00000011823,ENSRNOG00000056940,ENSRNOG00000003517,ENSRNOG00000015941,ENSRNOG00000025209,ENSRNOG00000010488,ENSRNOG00000003866
GO:BP	regulation of transferase activity	GO:0051338	0.0342157	1.46577	887	604	53	18529	ENSRNOG00000005854,ENSRNOG00000042460,ENSRNOG00000009848,ENSRNOG00000015982,ENSRNOG00000000321,ENSRNOG00000002343,ENSRNOG00000005506,ENSRNOG00000032656,ENSRNOG00000015260,ENSRNOG00000008187,ENSRNOG00000004003,ENSRNOG00000030091,ENSRNOG00000013213,ENSRNOG00000004057,ENSRNOG00000002728,ENSRNOG00000017319,ENSRNOG00000018735,ENSRNOG00000020465,ENSRNOG00000007271,ENSRNOG00000008965,ENSRNOG00000029784,…
GO:BP	gland development	GO:0048732	0.0355176	1.44956	537	604	37	18529	ENSRNOG00000055049,ENSRNOG00000011107,ENSRNOG00000042460,ENSRNOG00000015982,ENSRNOG00000006120,ENSRNOG00000005246,ENSRNOG00000017560,ENSRNOG00000005573,ENSRNOG00000058645,ENSRNOG00000015461,ENSRNOG00000017854,ENSRNOG00000004725,ENSRNOG00000008012,ENSRNOG00000056940,ENSRNOG00000020465,ENSRNOG00000008965,ENSRNOG00000000805,ENSRNOG00000020918,ENSRNOG00000050201,ENSRNOG00000002754,ENSRNOG00000023337,…
GO:BP	male gonad development	GO:0008584	0.0355286	1.44942	158	604	17	18529	ENSRNOG00000042460,ENSRNOG00000005246,ENSRNOG00000059947,ENSRNOG00000008012,ENSRNOG00000056940,ENSRNOG00000000805,ENSRNOG00000020918,ENSRNOG00000016712,ENSRNOG00000023337,ENSRNOG00000002227,ENSRNOG00000005386,ENSRNOG00000001312,ENSRNOG00000007743,ENSRNOG00000005037,ENSRNOG00000000565,ENSRNOG00000016706,ENSRNOG00000009972
GO:BP	regulation of axonogenesis	GO:0050770	0.0355711	1.4489	191	604	19	18529	ENSRNOG00000008911,ENSRNOG00000006631,ENSRNOG00000022101,ENSRNOG00000047466,ENSRNOG00000015260,ENSRNOG00000013213,ENSRNOG00000013658,ENSRNOG00000011841,ENSRNOG00000029784,ENSRNOG00000052405,ENSRNOG00000023337,ENSRNOG00000014170,ENSRNOG00000017445,ENSRNOG00000003840,ENSRNOG00000025209,ENSRNOG00000000483,ENSRNOG00000017003,ENSRNOG00000019692,ENSRNOG00000043451
GO:BP	regulation of protein modification process	GO:0031399	0.0365567	1.43703	1756	604	89	18529	ENSRNOG00000005505,ENSRNOG00000027240,ENSRNOG00000005854,ENSRNOG00000042460,ENSRNOG00000009848,ENSRNOG00000015982,ENSRNOG00000000321,ENSRNOG00000029141,ENSRNOG00000014761,ENSRNOG00000013018,ENSRNOG00000002343,ENSRNOG00000005506,ENSRNOG00000016879,ENSRNOG00000032656,ENSRNOG00000007110,ENSRNOG00000026607,ENSRNOG00000012471,ENSRNOG00000047466,ENSRNOG00000020030,ENSRNOG00000015260,ENSRNOG00000008065,…
GO:BP	development of primary male sexual characteristics	GO:0046546	0.0386024	1.41339	159	604	17	18529	ENSRNOG00000042460,ENSRNOG00000005246,ENSRNOG00000059947,ENSRNOG00000008012,ENSRNOG00000056940,ENSRNOG00000000805,ENSRNOG00000020918,ENSRNOG00000016712,ENSRNOG00000023337,ENSRNOG00000002227,ENSRNOG00000005386,ENSRNOG00000001312,ENSRNOG00000007743,ENSRNOG00000005037,ENSRNOG00000000565,ENSRNOG00000016706,ENSRNOG00000009972
GO:BP	branching morphogenesis of an epithelial tube	GO:0048754	0.0405735	1.39176	176	604	18	18529	ENSRNOG00000042460,ENSRNOG00000006631,ENSRNOG00000006120,ENSRNOG00000012819,ENSRNOG00000005246,ENSRNOG00000017560,ENSRNOG00000058645,ENSRNOG00000052745,ENSRNOG00000029784,ENSRNOG00000002754,ENSRNOG00000001785,ENSRNOG00000007611,ENSRNOG00000003840,ENSRNOG00000025209,ENSRNOG00000012721,ENSRNOG00000050697,ENSRNOG00000003866,ENSRNOG00000020652
GO:BP	regulation of cell morphogenesis	GO:0022604	0.0426017	1.37057	479	604	34	18529	ENSRNOG00000027240,ENSRNOG00000008911,ENSRNOG00000006631,ENSRNOG00000022101,ENSRNOG00000047466,ENSRNOG00000015260,ENSRNOG00000017560,ENSRNOG00000013213,ENSRNOG00000013658,ENSRNOG00000011245,ENSRNOG00000011841,ENSRNOG00000029784,ENSRNOG00000052405,ENSRNOG00000012422,ENSRNOG00000023337,ENSRNOG00000012273,ENSRNOG00000002227,ENSRNOG00000004322,ENSRNOG00000052204,ENSRNOG00000014170,ENSRNOG00000017445,…
KEGG	Pathways in cancer	KEGG:05200	0.0104036	1.98282	523	280	34	8478	ENSRNOG00000018669,ENSRNOG00000015982,ENSRNOG00000022631,ENSRNOG00000016119,ENSRNOG00000006120,ENSRNOG00000004660,ENSRNOG00000018198,ENSRNOG00000061857,ENSRNOG00000015318,ENSRNOG00000015260,ENSRNOG00000004276,ENSRNOG00000004890,ENSRNOG00000013170,ENSRNOG00000052745,ENSRNOG00000020811,ENSRNOG00000021962,ENSRNOG00000020918,ENSRNOG00000005615,ENSRNOG00000002227,ENSRNOG00000050819,ENSRNOG00000005386,…
KEGG	PI3K-Akt signaling pathway	KEGG:04151	0.0166837	1.77771	344	280	25	8478	ENSRNOG00000002548,ENSRNOG00000018669,ENSRNOG00000005854,ENSRNOG00000022631,ENSRNOG00000005392,ENSRNOG00000012471,ENSRNOG00000016538,ENSRNOG00000047466,ENSRNOG00000015260,ENSRNOG00000013309,ENSRNOG00000058645,ENSRNOG00000004276,ENSRNOG00000052745,ENSRNOG00000020811,ENSRNOG00000020918,ENSRNOG00000002754,ENSRNOG00000002227,ENSRNOG00000006569,ENSRNOG00000005386,ENSRNOG00000047914,ENSRNOG00000047080,…
KEGG	Focal adhesion	KEGG:04510	0.0357045	1.44728	202	280	17	8478	ENSRNOG00000002548,ENSRNOG00000012471,ENSRNOG00000016538,ENSRNOG00000058645,ENSRNOG00000004276,ENSRNOG00000052745,ENSRNOG00000056756,ENSRNOG00000029784,ENSRNOG00000020918,ENSRNOG00000007281,ENSRNOG00000008030,ENSRNOG00000006569,ENSRNOG00000057451,ENSRNOG00000001312,ENSRNOG00000043167,ENSRNOG00000053452,ENSRNOG00000043451
