# Supplementary material for: An RNA-sequencing transcriptome of the rodent Schwann cell response to peripheral nerve injury
Source: J Neuroinflammation. 2022 Apr 30;19:105. doi: 10.1186/s12974-022-02462-6 (PMC9063194; doi:10.1186/s12974-022-02462-6)
Supplement: Supplementary file 8 — Additional file 8. Module assignments (from the WGCNA) for each gene. [file 12974_2022_2462_MOESM8_ESM.xlsx]

## Sheet: D3DownRegulatedPathways
source	term_name	term_id	adjusted_p_value	negative_log10_of_adjusted_p_value	term_size	query_size	intersection_size	effective_domain_size	intersections
GO:MF	extracellular matrix structural constituent	GO:0005201	2.99259e-08	7.52395	56	720	17	17382	ENSRNOG00000003357,ENSRNOG00000023148,ENSRNOG00000033618,ENSRNOG00000060381,ENSRNOG00000003349,ENSRNOG00000058560,ENSRNOG00000016281,ENSRNOG00000023972,ENSRNOG00000003120,ENSRNOG00000011134,ENSRNOG00000005678,ENSRNOG00000014143,ENSRNOG00000001249,ENSRNOG00000002680,ENSRNOG00000020525,ENSRNOG00000000463,ENSRNOG00000012110
GO:MF	ion channel activity	GO:0005216	9.55676e-07	6.01969	395	793	47	17382	ENSRNOG00000008169,ENSRNOG00000061182,ENSRNOG00000055103,ENSRNOG00000054204,ENSRNOG00000053640,ENSRNOG00000017060,ENSRNOG00000021130,ENSRNOG00000021128,ENSRNOG00000006645,ENSRNOG00000018285,ENSRNOG00000025088,ENSRNOG00000006174,ENSRNOG00000004356,ENSRNOG00000011211,ENSRNOG00000008992,ENSRNOG00000007682,ENSRNOG00000029342,ENSRNOG00000058626,ENSRNOG00000007666,ENSRNOG00000001742,ENSRNOG00000019606,…
GO:MF	metal ion transmembrane transporter activity	GO:0046873	2.18865e-06	5.65982	360	805	44	17382	ENSRNOG00000008169,ENSRNOG00000053640,ENSRNOG00000017060,ENSRNOG00000021130,ENSRNOG00000007290,ENSRNOG00000021128,ENSRNOG00000006645,ENSRNOG00000018285,ENSRNOG00000004356,ENSRNOG00000008992,ENSRNOG00000029342,ENSRNOG00000015159,ENSRNOG00000058626,ENSRNOG00000016163,ENSRNOG00000007666,ENSRNOG00000019606,ENSRNOG00000019486,ENSRNOG00000060687,ENSRNOG00000014008,ENSRNOG00000019118,ENSRNOG00000014714,…
GO:MF	inorganic molecular entity transmembrane transporter activity	GO:0015318	6.68781e-06	5.17472	640	805	63	17382	ENSRNOG00000008169,ENSRNOG00000061182,ENSRNOG00000055103,ENSRNOG00000054204,ENSRNOG00000053640,ENSRNOG00000017060,ENSRNOG00000021130,ENSRNOG00000007290,ENSRNOG00000021128,ENSRNOG00000006645,ENSRNOG00000018285,ENSRNOG00000011892,ENSRNOG00000025088,ENSRNOG00000002305,ENSRNOG00000006174,ENSRNOG00000004356,ENSRNOG00000011211,ENSRNOG00000008992,ENSRNOG00000007682,ENSRNOG00000029342,ENSRNOG00000015159,…
GO:MF	ATPase-coupled transmembrane transporter activity	GO:0042626	1.88004e-05	4.72583	112	51	7	17382	ENSRNOG00000055103,ENSRNOG00000021130,ENSRNOG00000007290,ENSRNOG00000004147,ENSRNOG00000004040,ENSRNOG00000059326,ENSRNOG00000000455
GO:MF	passive transmembrane transporter activity	GO:0022803	2.45624e-05	4.60973	444	560	38	17382	ENSRNOG00000008169,ENSRNOG00000061182,ENSRNOG00000055103,ENSRNOG00000054204,ENSRNOG00000053640,ENSRNOG00000017060,ENSRNOG00000021130,ENSRNOG00000021128,ENSRNOG00000006645,ENSRNOG00000018285,ENSRNOG00000025088,ENSRNOG00000006174,ENSRNOG00000004356,ENSRNOG00000011211,ENSRNOG00000008992,ENSRNOG00000007682,ENSRNOG00000029342,ENSRNOG00000058626,ENSRNOG00000007666,ENSRNOG00000001742,ENSRNOG00000019606,…
GO:MF	channel activity	GO:0015267	2.45624e-05	4.60973	444	560	38	17382	ENSRNOG00000008169,ENSRNOG00000061182,ENSRNOG00000055103,ENSRNOG00000054204,ENSRNOG00000053640,ENSRNOG00000017060,ENSRNOG00000021130,ENSRNOG00000021128,ENSRNOG00000006645,ENSRNOG00000018285,ENSRNOG00000025088,ENSRNOG00000006174,ENSRNOG00000004356,ENSRNOG00000011211,ENSRNOG00000008992,ENSRNOG00000007682,ENSRNOG00000029342,ENSRNOG00000058626,ENSRNOG00000007666,ENSRNOG00000001742,ENSRNOG00000019606,…
GO:MF	primary active transmembrane transporter activity	GO:0015399	3.0327e-05	4.51817	120	51	7	17382	ENSRNOG00000055103,ENSRNOG00000021130,ENSRNOG00000007290,ENSRNOG00000004147,ENSRNOG00000004040,ENSRNOG00000059326,ENSRNOG00000000455
GO:MF	cation channel activity	GO:0005261	3.93005e-05	4.4056	300	922	40	17382	ENSRNOG00000008169,ENSRNOG00000053640,ENSRNOG00000017060,ENSRNOG00000021130,ENSRNOG00000021128,ENSRNOG00000006645,ENSRNOG00000018285,ENSRNOG00000004356,ENSRNOG00000011211,ENSRNOG00000008992,ENSRNOG00000007682,ENSRNOG00000029342,ENSRNOG00000058626,ENSRNOG00000007666,ENSRNOG00000019606,ENSRNOG00000019486,ENSRNOG00000014714,ENSRNOG00000003288,ENSRNOG00000049868,ENSRNOG00000019750,ENSRNOG00000057221,…
GO:MF	transmembrane transporter activity	GO:0022857	4.08797e-05	4.38849	997	57	16	17382	ENSRNOG00000008169,ENSRNOG00000061182,ENSRNOG00000055103,ENSRNOG00000054204,ENSRNOG00000053640,ENSRNOG00000017060,ENSRNOG00000021130,ENSRNOG00000007290,ENSRNOG00000004147,ENSRNOG00000004040,ENSRNOG00000059326,ENSRNOG00000021128,ENSRNOG00000006645,ENSRNOG00000000455,ENSRNOG00000018285,ENSRNOG00000011892
GO:MF	cation transmembrane transporter activity	GO:0008324	7.78062e-05	4.10899	558	922	60	17382	ENSRNOG00000008169,ENSRNOG00000053640,ENSRNOG00000017060,ENSRNOG00000021130,ENSRNOG00000007290,ENSRNOG00000021128,ENSRNOG00000006645,ENSRNOG00000018285,ENSRNOG00000011892,ENSRNOG00000002305,ENSRNOG00000004356,ENSRNOG00000011211,ENSRNOG00000008992,ENSRNOG00000007682,ENSRNOG00000029342,ENSRNOG00000015159,ENSRNOG00000058626,ENSRNOG00000016163,ENSRNOG00000007666,ENSRNOG00000019606,ENSRNOG00000019486,…
GO:MF	inorganic cation transmembrane transporter activity	GO:0022890	0.000105449	3.97696	511	667	45	17382	ENSRNOG00000008169,ENSRNOG00000053640,ENSRNOG00000017060,ENSRNOG00000021130,ENSRNOG00000007290,ENSRNOG00000021128,ENSRNOG00000006645,ENSRNOG00000018285,ENSRNOG00000011892,ENSRNOG00000002305,ENSRNOG00000004356,ENSRNOG00000011211,ENSRNOG00000008992,ENSRNOG00000007682,ENSRNOG00000029342,ENSRNOG00000015159,ENSRNOG00000058626,ENSRNOG00000016163,ENSRNOG00000007666,ENSRNOG00000019606,ENSRNOG00000019486,…
GO:MF	transporter activity	GO:0005215	0.000116211	3.93475	1076	57	16	17382	ENSRNOG00000008169,ENSRNOG00000061182,ENSRNOG00000055103,ENSRNOG00000054204,ENSRNOG00000053640,ENSRNOG00000017060,ENSRNOG00000021130,ENSRNOG00000007290,ENSRNOG00000004147,ENSRNOG00000004040,ENSRNOG00000059326,ENSRNOG00000021128,ENSRNOG00000006645,ENSRNOG00000000455,ENSRNOG00000018285,ENSRNOG00000011892
GO:MF	active transmembrane transporter activity	GO:0022804	0.000172786	3.76249	283	57	9	17382	ENSRNOG00000008169,ENSRNOG00000055103,ENSRNOG00000021130,ENSRNOG00000007290,ENSRNOG00000004147,ENSRNOG00000004040,ENSRNOG00000059326,ENSRNOG00000000455,ENSRNOG00000011892
GO:MF	gated channel activity	GO:0022836	0.000203578	3.69127	289	260	18	17382	ENSRNOG00000061182,ENSRNOG00000055103,ENSRNOG00000054204,ENSRNOG00000053640,ENSRNOG00000017060,ENSRNOG00000021128,ENSRNOG00000006645,ENSRNOG00000018285,ENSRNOG00000025088,ENSRNOG00000006174,ENSRNOG00000004356,ENSRNOG00000011211,ENSRNOG00000008992,ENSRNOG00000007682,ENSRNOG00000058626,ENSRNOG00000007666,ENSRNOG00000001742,ENSRNOG00000019486
GO:MF	ion transmembrane transporter activity	GO:0015075	0.000214553	3.66847	735	805	65	17382	ENSRNOG00000008169,ENSRNOG00000061182,ENSRNOG00000055103,ENSRNOG00000054204,ENSRNOG00000053640,ENSRNOG00000017060,ENSRNOG00000021130,ENSRNOG00000007290,ENSRNOG00000021128,ENSRNOG00000006645,ENSRNOG00000018285,ENSRNOG00000011892,ENSRNOG00000025088,ENSRNOG00000002305,ENSRNOG00000006174,ENSRNOG00000004356,ENSRNOG00000011211,ENSRNOG00000008992,ENSRNOG00000007682,ENSRNOG00000029342,ENSRNOG00000015159,…
GO:MF	ligand-gated ion channel activity	GO:0015276	0.000693015	3.15926	124	194	10	17382	ENSRNOG00000061182,ENSRNOG00000055103,ENSRNOG00000054204,ENSRNOG00000017060,ENSRNOG00000021128,ENSRNOG00000006645,ENSRNOG00000006174,ENSRNOG00000011211,ENSRNOG00000008992,ENSRNOG00000007682
GO:MF	ligand-gated channel activity	GO:0022834	0.000802599	3.0955	126	194	10	17382	ENSRNOG00000061182,ENSRNOG00000055103,ENSRNOG00000054204,ENSRNOG00000017060,ENSRNOG00000021128,ENSRNOG00000006645,ENSRNOG00000006174,ENSRNOG00000011211,ENSRNOG00000008992,ENSRNOG00000007682
GO:MF	potassium ion transmembrane transporter activity	GO:0015079	0.00117695	2.92924	133	1323	27	17382	ENSRNOG00000008169,ENSRNOG00000053640,ENSRNOG00000021130,ENSRNOG00000007290,ENSRNOG00000021128,ENSRNOG00000018285,ENSRNOG00000004356,ENSRNOG00000008992,ENSRNOG00000058626,ENSRNOG00000060687,ENSRNOG00000049868,ENSRNOG00000019750,ENSRNOG00000019937,ENSRNOG00000007705,ENSRNOG00000060435,ENSRNOG00000003813,ENSRNOG00000014686,ENSRNOG00000007528,ENSRNOG00000004899,ENSRNOG00000019959,ENSRNOG00000002303,…
GO:MF	voltage-gated cation channel activity	GO:0022843	0.00226746	2.64446	121	906	20	17382	ENSRNOG00000053640,ENSRNOG00000021128,ENSRNOG00000018285,ENSRNOG00000004356,ENSRNOG00000058626,ENSRNOG00000007666,ENSRNOG00000003288,ENSRNOG00000019750,ENSRNOG00000003262,ENSRNOG00000007705,ENSRNOG00000013042,ENSRNOG00000060435,ENSRNOG00000007090,ENSRNOG00000014686,ENSRNOG00000033893,ENSRNOG00000007528,ENSRNOG00000004899,ENSRNOG00000019959,ENSRNOG00000001270,ENSRNOG00000002303
GO:MF	platelet-derived growth factor binding	GO:0048407	0.00516699	2.28676	10	589	5	17382	ENSRNOG00000003357,ENSRNOG00000058560,ENSRNOG00000018461,ENSRNOG00000016281,ENSRNOG00000001249
GO:MF	ephrin receptor activity	GO:0005003	0.00666403	2.17626	14	1666	8	17382	ENSRNOG00000007865,ENSRNOG00000014367,ENSRNOG00000030285,ENSRNOG00000009222,ENSRNOG00000007030,ENSRNOG00000017525,ENSRNOG00000002024,ENSRNOG00000031801
GO:MF	potassium channel activity	GO:0005267	0.00725125	2.13959	114	1323	23	17382	ENSRNOG00000053640,ENSRNOG00000021130,ENSRNOG00000021128,ENSRNOG00000018285,ENSRNOG00000004356,ENSRNOG00000008992,ENSRNOG00000058626,ENSRNOG00000049868,ENSRNOG00000019750,ENSRNOG00000019937,ENSRNOG00000007705,ENSRNOG00000060435,ENSRNOG00000003813,ENSRNOG00000014686,ENSRNOG00000007528,ENSRNOG00000004899,ENSRNOG00000019959,ENSRNOG00000002303,ENSRNOG00000055382,ENSRNOG00000007645,ENSRNOG00000016057,…
GO:MF	integrin binding	GO:0005178	0.0077113	2.11287	109	1812	27	17382	ENSRNOG00000003357,ENSRNOG00000013867,ENSRNOG00000002158,ENSRNOG00000019689,ENSRNOG00000010392,ENSRNOG00000050539,ENSRNOG00000014333,ENSRNOG00000014524,ENSRNOG00000001557,ENSRNOG00000005678,ENSRNOG00000008116,ENSRNOG00000016326,ENSRNOG00000048449,ENSRNOG00000002919,ENSRNOG00000020679,ENSRNOG00000013589,ENSRNOG00000002664,ENSRNOG00000031475,ENSRNOG00000009149,ENSRNOG00000007302,ENSRNOG00000046829,…
GO:MF	glutamate receptor activity	GO:0008066	0.00844641	2.07333	29	194	5	17382	ENSRNOG00000054204,ENSRNOG00000014290,ENSRNOG00000006174,ENSRNOG00000008992,ENSRNOG00000007682
GO:MF	sodium ion transmembrane transporter activity	GO:0015081	0.00844812	2.07324	109	1401	23	17382	ENSRNOG00000008169,ENSRNOG00000007290,ENSRNOG00000008992,ENSRNOG00000029342,ENSRNOG00000015159,ENSRNOG00000016163,ENSRNOG00000060687,ENSRNOG00000014008,ENSRNOG00000019118,ENSRNOG00000057221,ENSRNOG00000019937,ENSRNOG00000008479,ENSRNOG00000005697,ENSRNOG00000005794,ENSRNOG00000006639,ENSRNOG00000003134,ENSRNOG00000002934,ENSRNOG00000042320,ENSRNOG00000055382,ENSRNOG00000057620,ENSRNOG00000020310,…
GO:MF	sulfur compound binding	GO:1901681	0.00909192	2.04134	176	618	19	17382	ENSRNOG00000017060,ENSRNOG00000002052,ENSRNOG00000023148,ENSRNOG00000013867,ENSRNOG00000002667,ENSRNOG00000005998,ENSRNOG00000017550,ENSRNOG00000022268,ENSRNOG00000007508,ENSRNOG00000011631,ENSRNOG00000055557,ENSRNOG00000018944,ENSRNOG00000023587,ENSRNOG00000018454,ENSRNOG00000001627,ENSRNOG00000009892,ENSRNOG00000022256,ENSRNOG00000000658,ENSRNOG00000020525
GO:MF	calcium ion binding	GO:0005509	0.0117494	1.92998	630	1980	106	17382	ENSRNOG00000015093,ENSRNOG00000017060,ENSRNOG00000006645,ENSRNOG00000011156,ENSRNOG00000019112,ENSRNOG00000008902,ENSRNOG00000004089,ENSRNOG00000056746,ENSRNOG00000005345,ENSRNOG00000005515,ENSRNOG00000031974,ENSRNOG00000014556,ENSRNOG00000013101,ENSRNOG00000013481,ENSRNOG00000005998,ENSRNOG00000017550,ENSRNOG00000009946,ENSRNOG00000006565,ENSRNOG00000004687,ENSRNOG00000005348,ENSRNOG00000015675,…
GO:MF	ryanodine-sensitive calcium-release channel activity	GO:0005219	0.0130557	1.8842	3	50	2	17382	ENSRNOG00000017060,ENSRNOG00000006645
GO:MF	calcium ion transmembrane transporter activity	GO:0015085	0.0146426	1.83438	113	667	15	17382	ENSRNOG00000008169,ENSRNOG00000017060,ENSRNOG00000006645,ENSRNOG00000007666,ENSRNOG00000019606,ENSRNOG00000019486,ENSRNOG00000060687,ENSRNOG00000014714,ENSRNOG00000003288,ENSRNOG00000003262,ENSRNOG00000008479,ENSRNOG00000013042,ENSRNOG00000007090,ENSRNOG00000015829,ENSRNOG00000033893
GO:MF	ion channel regulator activity	GO:0099106	0.0164754	1.78316	95	529	12	17382	ENSRNOG00000009288,ENSRNOG00000055103,ENSRNOG00000004356,ENSRNOG00000012061,ENSRNOG00000057221,ENSRNOG00000032350,ENSRNOG00000021067,ENSRNOG00000003262,ENSRNOG00000001931,ENSRNOG00000011076,ENSRNOG00000007567,ENSRNOG00000019217
GO:MF	cell adhesion molecule binding	GO:0050839	0.0178401	1.7486	206	1620	38	17382	ENSRNOG00000003357,ENSRNOG00000013867,ENSRNOG00000002158,ENSRNOG00000019689,ENSRNOG00000024082,ENSRNOG00000010392,ENSRNOG00000050539,ENSRNOG00000014333,ENSRNOG00000014524,ENSRNOG00000029798,ENSRNOG00000001557,ENSRNOG00000020151,ENSRNOG00000005678,ENSRNOG00000061731,ENSRNOG00000008116,ENSRNOG00000005711,ENSRNOG00000016326,ENSRNOG00000003098,ENSRNOG00000058111,ENSRNOG00000053550,ENSRNOG00000048449,…
GO:MF	calcium-induced calcium release activity	GO:0048763	0.0260633	1.58397	4	50	2	17382	ENSRNOG00000017060,ENSRNOG00000006645
GO:MF	ionotropic glutamate receptor activity	GO:0004970	0.0274926	1.56078	19	194	4	17382	ENSRNOG00000054204,ENSRNOG00000006174,ENSRNOG00000008992,ENSRNOG00000007682
GO:MF	channel regulator activity	GO:0016247	0.0279963	1.5529	85	529	11	17382	ENSRNOG00000009288,ENSRNOG00000055103,ENSRNOG00000004356,ENSRNOG00000003288,ENSRNOG00000057221,ENSRNOG00000032350,ENSRNOG00000021067,ENSRNOG00000003262,ENSRNOG00000001931,ENSRNOG00000011076,ENSRNOG00000019217
GO:MF	voltage-gated ion channel activity	GO:0005244	0.0299453	1.52367	155	906	21	17382	ENSRNOG00000053640,ENSRNOG00000021128,ENSRNOG00000018285,ENSRNOG00000004356,ENSRNOG00000058626,ENSRNOG00000007666,ENSRNOG00000001742,ENSRNOG00000003288,ENSRNOG00000019750,ENSRNOG00000003262,ENSRNOG00000007705,ENSRNOG00000013042,ENSRNOG00000060435,ENSRNOG00000007090,ENSRNOG00000014686,ENSRNOG00000033893,ENSRNOG00000007528,ENSRNOG00000004899,ENSRNOG00000019959,ENSRNOG00000001270,ENSRNOG00000002303
GO:MF	voltage-gated channel activity	GO:0022832	0.0329402	1.48227	156	906	21	17382	ENSRNOG00000053640,ENSRNOG00000021128,ENSRNOG00000018285,ENSRNOG00000004356,ENSRNOG00000058626,ENSRNOG00000007666,ENSRNOG00000001742,ENSRNOG00000003288,ENSRNOG00000019750,ENSRNOG00000003262,ENSRNOG00000007705,ENSRNOG00000013042,ENSRNOG00000060435,ENSRNOG00000007090,ENSRNOG00000014686,ENSRNOG00000033893,ENSRNOG00000007528,ENSRNOG00000004899,ENSRNOG00000019959,ENSRNOG00000001270,ENSRNOG00000002303
GO:MF	intracellular ligand-gated ion channel activity	GO:0005217	0.0335471	1.47434	27	50	3	17382	ENSRNOG00000055103,ENSRNOG00000017060,ENSRNOG00000006645
GO:MF	CoA carboxylase activity	GO:0016421	0.0392269	1.40642	6	1843	5	17382	ENSRNOG00000000658,ENSRNOG00000013293,ENSRNOG00000034013,ENSRNOG00000017752,ENSRNOG00000057042
GO:MF	calcium channel activity	GO:0005262	0.0449212	1.34755	97	667	13	17382	ENSRNOG00000008169,ENSRNOG00000017060,ENSRNOG00000006645,ENSRNOG00000007666,ENSRNOG00000019606,ENSRNOG00000019486,ENSRNOG00000014714,ENSRNOG00000003288,ENSRNOG00000003262,ENSRNOG00000013042,ENSRNOG00000007090,ENSRNOG00000015829,ENSRNOG00000033893
GO:BP	cell adhesion	GO:0007155	8.73274e-16	15.0588	1108	1928	217	17810	ENSRNOG00000009209,ENSRNOG00000015093,ENSRNOG00000004438,ENSRNOG00000011156,ENSRNOG00000029980,ENSRNOG00000049906,ENSRNOG00000010320,ENSRNOG00000007922,ENSRNOG00000012036,ENSRNOG00000003357,ENSRNOG00000002052,ENSRNOG00000032576,ENSRNOG00000007865,ENSRNOG00000006174,ENSRNOG00000031974,ENSRNOG00000014556,ENSRNOG00000013101,ENSRNOG00000033618,ENSRNOG00000002158,ENSRNOG00000013481,ENSRNOG00000005998,…
GO:BP	biological adhesion	GO:0022610	9.31156e-16	15.031	1119	1934	219	17810	ENSRNOG00000009209,ENSRNOG00000015093,ENSRNOG00000004438,ENSRNOG00000011156,ENSRNOG00000029980,ENSRNOG00000049906,ENSRNOG00000010320,ENSRNOG00000007922,ENSRNOG00000012036,ENSRNOG00000003357,ENSRNOG00000002052,ENSRNOG00000032576,ENSRNOG00000007865,ENSRNOG00000006174,ENSRNOG00000031974,ENSRNOG00000014556,ENSRNOG00000013101,ENSRNOG00000033618,ENSRNOG00000002158,ENSRNOG00000013481,ENSRNOG00000005998,…
GO:BP	cell-cell signaling	GO:0007267	9.50993e-12	11.0218	1145	572	89	17810	ENSRNOG00000008169,ENSRNOG00000006093,ENSRNOG00000009288,ENSRNOG00000047651,ENSRNOG00000048982,ENSRNOG00000055103,ENSRNOG00000029663,ENSRNOG00000011692,ENSRNOG00000017060,ENSRNOG00000014940,ENSRNOG00000003741,ENSRNOG00000021130,ENSRNOG00000014006,ENSRNOG00000021128,ENSRNOG00000004527,ENSRNOG00000018285,ENSRNOG00000011156,ENSRNOG00000014290,ENSRNOG00000010320,ENSRNOG00000017808,ENSRNOG00000012036,…
GO:BP	system development	GO:0048731	1.35069e-11	10.8694	4039	1442	449	17810	ENSRNOG00000006093,ENSRNOG00000009209,ENSRNOG00000009288,ENSRNOG00000046904,ENSRNOG00000047651,ENSRNOG00000054165,ENSRNOG00000029663,ENSRNOG00000011692,ENSRNOG00000017060,ENSRNOG00000004438,ENSRNOG00000014940,ENSRNOG00000003741,ENSRNOG00000021130,ENSRNOG00000007290,ENSRNOG00000021023,ENSRNOG00000004527,ENSRNOG00000018285,ENSRNOG00000011156,ENSRNOG00000029980,ENSRNOG00000049906,ENSRNOG00000002456,…
GO:BP	nervous system development	GO:0007399	2.59046e-11	10.5866	1957	1698	286	17810	ENSRNOG00000006093,ENSRNOG00000009209,ENSRNOG00000009288,ENSRNOG00000046904,ENSRNOG00000047651,ENSRNOG00000054165,ENSRNOG00000029663,ENSRNOG00000011692,ENSRNOG00000004438,ENSRNOG00000014940,ENSRNOG00000003741,ENSRNOG00000021130,ENSRNOG00000007290,ENSRNOG00000021023,ENSRNOG00000018285,ENSRNOG00000011156,ENSRNOG00000029980,ENSRNOG00000014847,ENSRNOG00000010320,ENSRNOG00000001915,ENSRNOG00000017808,…
GO:BP	cell-cell adhesion via plasma-membrane adhesion molecules	GO:0098742	6.76072e-11	10.17	202	1980	62	17810	ENSRNOG00000009209,ENSRNOG00000015093,ENSRNOG00000011156,ENSRNOG00000032576,ENSRNOG00000006174,ENSRNOG00000031974,ENSRNOG00000014556,ENSRNOG00000013101,ENSRNOG00000013481,ENSRNOG00000014333,ENSRNOG00000029614,ENSRNOG00000003171,ENSRNOG00000029798,ENSRNOG00000001557,ENSRNOG00000015602,ENSRNOG00000020151,ENSRNOG00000061731,ENSRNOG00000033719,ENSRNOG00000009949,ENSRNOG00000005711,ENSRNOG00000016326,…
GO:BP	anatomical structure morphogenesis	GO:0009653	1.23767e-10	9.9074	2331	854	189	17810	ENSRNOG00000009209,ENSRNOG00000046904,ENSRNOG00000047651,ENSRNOG00000054165,ENSRNOG00000011692,ENSRNOG00000017060,ENSRNOG00000014940,ENSRNOG00000003741,ENSRNOG00000021130,ENSRNOG00000018285,ENSRNOG00000029980,ENSRNOG00000049906,ENSRNOG00000010320,ENSRNOG00000001915,ENSRNOG00000030719,ENSRNOG00000012036,ENSRNOG00000003357,ENSRNOG00000005639,ENSRNOG00000008996,ENSRNOG00000009649,ENSRNOG00000004089,…
GO:BP	multicellular organism development	GO:0007275	4.49812e-10	9.34697	4380	1442	472	17810	ENSRNOG00000006093,ENSRNOG00000009209,ENSRNOG00000009288,ENSRNOG00000046904,ENSRNOG00000047651,ENSRNOG00000054165,ENSRNOG00000029663,ENSRNOG00000011692,ENSRNOG00000017060,ENSRNOG00000004438,ENSRNOG00000014940,ENSRNOG00000003741,ENSRNOG00000021130,ENSRNOG00000007290,ENSRNOG00000021023,ENSRNOG00000004527,ENSRNOG00000018285,ENSRNOG00000011156,ENSRNOG00000029980,ENSRNOG00000049906,ENSRNOG00000002456,…
GO:BP	anatomical structure development	GO:0048856	5.16561e-10	9.28688	4825	1442	511	17810	ENSRNOG00000006093,ENSRNOG00000009209,ENSRNOG00000009288,ENSRNOG00000046904,ENSRNOG00000047651,ENSRNOG00000054165,ENSRNOG00000055103,ENSRNOG00000029663,ENSRNOG00000011692,ENSRNOG00000017060,ENSRNOG00000004438,ENSRNOG00000014940,ENSRNOG00000003741,ENSRNOG00000021130,ENSRNOG00000007290,ENSRNOG00000021023,ENSRNOG00000004527,ENSRNOG00000018285,ENSRNOG00000011156,ENSRNOG00000029980,ENSRNOG00000049906,…
GO:BP	cell junction organization	GO:0034330	5.88714e-10	9.2301	569	1809	115	17810	ENSRNOG00000006093,ENSRNOG00000009209,ENSRNOG00000047651,ENSRNOG00000029663,ENSRNOG00000011692,ENSRNOG00000015093,ENSRNOG00000016291,ENSRNOG00000021130,ENSRNOG00000011156,ENSRNOG00000007922,ENSRNOG00000009649,ENSRNOG00000000433,ENSRNOG00000032576,ENSRNOG00000007865,ENSRNOG00000006174,ENSRNOG00000046452,ENSRNOG00000007666,ENSRNOG00000005726,ENSRNOG00000015618,ENSRNOG00000008587,ENSRNOG00000018839,…
GO:BP	ensheathment of neurons	GO:0007272	7.09391e-09	8.14911	124	1650	39	17810	ENSRNOG00000021023,ENSRNOG00000048139,ENSRNOG00000012906,ENSRNOG00000015445,ENSRNOG00000018950,ENSRNOG00000018839,ENSRNOG00000000640,ENSRNOG00000016818,ENSRNOG00000003171,ENSRNOG00000011076,ENSRNOG00000007705,ENSRNOG00000019305,ENSRNOG00000000503,ENSRNOG00000020277,ENSRNOG00000001329,ENSRNOG00000011517,ENSRNOG00000016099,ENSRNOG00000012561,ENSRNOG00000016496,ENSRNOG00000019659,ENSRNOG00000013674,…
GO:BP	axon ensheathment	GO:0008366	7.09391e-09	8.14911	124	1650	39	17810	ENSRNOG00000021023,ENSRNOG00000048139,ENSRNOG00000012906,ENSRNOG00000015445,ENSRNOG00000018950,ENSRNOG00000018839,ENSRNOG00000000640,ENSRNOG00000016818,ENSRNOG00000003171,ENSRNOG00000011076,ENSRNOG00000007705,ENSRNOG00000019305,ENSRNOG00000000503,ENSRNOG00000020277,ENSRNOG00000001329,ENSRNOG00000011517,ENSRNOG00000016099,ENSRNOG00000012561,ENSRNOG00000016496,ENSRNOG00000019659,ENSRNOG00000013674,…
GO:BP	trans-synaptic signaling	GO:0099537	7.18401e-09	8.14363	497	615	51	17810	ENSRNOG00000008169,ENSRNOG00000006093,ENSRNOG00000009288,ENSRNOG00000047651,ENSRNOG00000029663,ENSRNOG00000011692,ENSRNOG00000003741,ENSRNOG00000014006,ENSRNOG00000004527,ENSRNOG00000011156,ENSRNOG00000014290,ENSRNOG00000010320,ENSRNOG00000009649,ENSRNOG00000017511,ENSRNOG00000003453,ENSRNOG00000000433,ENSRNOG00000032576,ENSRNOG00000017223,ENSRNOG00000007865,ENSRNOG00000006174,ENSRNOG00000046452,…
GO:BP	behavior	GO:0007610	7.72501e-09	8.1121	543	797	63	17810	ENSRNOG00000008169,ENSRNOG00000006093,ENSRNOG00000009209,ENSRNOG00000009288,ENSRNOG00000015550,ENSRNOG00000011692,ENSRNOG00000021130,ENSRNOG00000007290,ENSRNOG00000014006,ENSRNOG00000018285,ENSRNOG00000014290,ENSRNOG00000010320,ENSRNOG00000030719,ENSRNOG00000009649,ENSRNOG00000017511,ENSRNOG00000003453,ENSRNOG00000000433,ENSRNOG00000019321,ENSRNOG00000032576,ENSRNOG00000019661,ENSRNOG00000009946,…
GO:BP	synaptic signaling	GO:0099536	8.72093e-09	8.05944	516	615	52	17810	ENSRNOG00000008169,ENSRNOG00000006093,ENSRNOG00000009288,ENSRNOG00000047651,ENSRNOG00000029663,ENSRNOG00000011692,ENSRNOG00000003741,ENSRNOG00000014006,ENSRNOG00000004527,ENSRNOG00000011156,ENSRNOG00000014290,ENSRNOG00000010320,ENSRNOG00000009649,ENSRNOG00000017511,ENSRNOG00000003453,ENSRNOG00000000433,ENSRNOG00000032576,ENSRNOG00000017223,ENSRNOG00000007865,ENSRNOG00000006174,ENSRNOG00000046452,…
GO:BP	anterograde trans-synaptic signaling	GO:0098916	1.56992e-08	7.80412	491	615	50	17810	ENSRNOG00000008169,ENSRNOG00000006093,ENSRNOG00000009288,ENSRNOG00000047651,ENSRNOG00000011692,ENSRNOG00000003741,ENSRNOG00000014006,ENSRNOG00000004527,ENSRNOG00000011156,ENSRNOG00000014290,ENSRNOG00000010320,ENSRNOG00000009649,ENSRNOG00000017511,ENSRNOG00000003453,ENSRNOG00000000433,ENSRNOG00000032576,ENSRNOG00000017223,ENSRNOG00000007865,ENSRNOG00000006174,ENSRNOG00000046452,ENSRNOG00000013481,…
GO:BP	chemical synaptic transmission	GO:0007268	1.56992e-08	7.80412	491	615	50	17810	ENSRNOG00000008169,ENSRNOG00000006093,ENSRNOG00000009288,ENSRNOG00000047651,ENSRNOG00000011692,ENSRNOG00000003741,ENSRNOG00000014006,ENSRNOG00000004527,ENSRNOG00000011156,ENSRNOG00000014290,ENSRNOG00000010320,ENSRNOG00000009649,ENSRNOG00000017511,ENSRNOG00000003453,ENSRNOG00000000433,ENSRNOG00000032576,ENSRNOG00000017223,ENSRNOG00000007865,ENSRNOG00000006174,ENSRNOG00000046452,ENSRNOG00000013481,…
GO:BP	regulation of multicellular organismal process	GO:0051239	1.62086e-08	7.79026	2252	1235	237	17810	ENSRNOG00000006093,ENSRNOG00000009209,ENSRNOG00000047651,ENSRNOG00000015550,ENSRNOG00000011692,ENSRNOG00000017060,ENSRNOG00000016291,ENSRNOG00000003741,ENSRNOG00000021130,ENSRNOG00000007290,ENSRNOG00000014006,ENSRNOG00000021023,ENSRNOG00000018285,ENSRNOG00000011156,ENSRNOG00000029980,ENSRNOG00000014847,ENSRNOG00000014290,ENSRNOG00000010320,ENSRNOG00000001915,ENSRNOG00000023109,ENSRNOG00000005639,…
GO:BP	myelination	GO:0042552	1.86825e-08	7.72857	122	1650	38	17810	ENSRNOG00000021023,ENSRNOG00000048139,ENSRNOG00000012906,ENSRNOG00000015445,ENSRNOG00000018950,ENSRNOG00000018839,ENSRNOG00000000640,ENSRNOG00000016818,ENSRNOG00000003171,ENSRNOG00000011076,ENSRNOG00000007705,ENSRNOG00000019305,ENSRNOG00000020277,ENSRNOG00000001329,ENSRNOG00000011517,ENSRNOG00000016099,ENSRNOG00000012561,ENSRNOG00000016496,ENSRNOG00000019659,ENSRNOG00000013674,ENSRNOG00000016724,…
GO:BP	cell-substrate adhesion	GO:0031589	2.24588e-08	7.64861	297	1526	63	17810	ENSRNOG00000049906,ENSRNOG00000012036,ENSRNOG00000003357,ENSRNOG00000002052,ENSRNOG00000007865,ENSRNOG00000005998,ENSRNOG00000018865,ENSRNOG00000019689,ENSRNOG00000008587,ENSRNOG00000014333,ENSRNOG00000003956,ENSRNOG00000016848,ENSRNOG00000016696,ENSRNOG00000022309,ENSRNOG00000001627,ENSRNOG00000026053,ENSRNOG00000005678,ENSRNOG00000002171,ENSRNOG00000002680,ENSRNOG00000020525,ENSRNOG00000002318,…
GO:BP	cell junction assembly	GO:0034329	3.98806e-08	7.39924	332	1809	75	17810	ENSRNOG00000006093,ENSRNOG00000009209,ENSRNOG00000047651,ENSRNOG00000029663,ENSRNOG00000011692,ENSRNOG00000016291,ENSRNOG00000011156,ENSRNOG00000007922,ENSRNOG00000009649,ENSRNOG00000032576,ENSRNOG00000007865,ENSRNOG00000006174,ENSRNOG00000005726,ENSRNOG00000015618,ENSRNOG00000008587,ENSRNOG00000018839,ENSRNOG00000007508,ENSRNOG00000003956,ENSRNOG00000026466,ENSRNOG00000016242,ENSRNOG00000011076,…
GO:BP	developmental process	GO:0032502	4.92105e-08	7.30794	5216	1442	534	17810	ENSRNOG00000006093,ENSRNOG00000009209,ENSRNOG00000009288,ENSRNOG00000046904,ENSRNOG00000047651,ENSRNOG00000054165,ENSRNOG00000055103,ENSRNOG00000029663,ENSRNOG00000011692,ENSRNOG00000017060,ENSRNOG00000004438,ENSRNOG00000014940,ENSRNOG00000003741,ENSRNOG00000021130,ENSRNOG00000007290,ENSRNOG00000021023,ENSRNOG00000004527,ENSRNOG00000018285,ENSRNOG00000011156,ENSRNOG00000029980,ENSRNOG00000049906,…
GO:BP	modulation of chemical synaptic transmission	GO:0050804	1.35317e-07	6.86865	328	615	38	17810	ENSRNOG00000008169,ENSRNOG00000006093,ENSRNOG00000009288,ENSRNOG00000047651,ENSRNOG00000011692,ENSRNOG00000003741,ENSRNOG00000014006,ENSRNOG00000011156,ENSRNOG00000014290,ENSRNOG00000000433,ENSRNOG00000032576,ENSRNOG00000007865,ENSRNOG00000006174,ENSRNOG00000046452,ENSRNOG00000013481,ENSRNOG00000016163,ENSRNOG00000007666,ENSRNOG00000018839,ENSRNOG00000030771,ENSRNOG00000003288,ENSRNOG00000012061,…
GO:BP	regulation of trans-synaptic signaling	GO:0099177	1.4811e-07	6.82942	329	615	38	17810	ENSRNOG00000008169,ENSRNOG00000006093,ENSRNOG00000009288,ENSRNOG00000047651,ENSRNOG00000011692,ENSRNOG00000003741,ENSRNOG00000014006,ENSRNOG00000011156,ENSRNOG00000014290,ENSRNOG00000000433,ENSRNOG00000032576,ENSRNOG00000007865,ENSRNOG00000006174,ENSRNOG00000046452,ENSRNOG00000013481,ENSRNOG00000016163,ENSRNOG00000007666,ENSRNOG00000018839,ENSRNOG00000030771,ENSRNOG00000003288,ENSRNOG00000012061,…
GO:BP	regulation of localization	GO:0032879	2.07166e-07	6.68368	2235	1442	262	17810	ENSRNOG00000006093,ENSRNOG00000009288,ENSRNOG00000047651,ENSRNOG00000055103,ENSRNOG00000029663,ENSRNOG00000011692,ENSRNOG00000017060,ENSRNOG00000016291,ENSRNOG00000004438,ENSRNOG00000021130,ENSRNOG00000007290,ENSRNOG00000014006,ENSRNOG00000004040,ENSRNOG00000021128,ENSRNOG00000006645,ENSRNOG00000018285,ENSRNOG00000011156,ENSRNOG00000049906,ENSRNOG00000030210,ENSRNOG00000014290,ENSRNOG00000017808,…
GO:BP	regulation of transport	GO:0051049	2.09104e-07	6.67964	1346	545	85	17810	ENSRNOG00000006093,ENSRNOG00000009288,ENSRNOG00000047651,ENSRNOG00000055103,ENSRNOG00000029663,ENSRNOG00000011692,ENSRNOG00000017060,ENSRNOG00000004438,ENSRNOG00000021130,ENSRNOG00000007290,ENSRNOG00000014006,ENSRNOG00000004040,ENSRNOG00000021128,ENSRNOG00000018285,ENSRNOG00000049906,ENSRNOG00000030210,ENSRNOG00000014290,ENSRNOG00000017808,ENSRNOG00000007922,ENSRNOG00000019112,ENSRNOG00000008902,…
GO:BP	regulation of ion transport	GO:0043269	2.33198e-07	6.63228	472	537	43	17810	ENSRNOG00000009288,ENSRNOG00000047651,ENSRNOG00000055103,ENSRNOG00000017060,ENSRNOG00000004438,ENSRNOG00000021130,ENSRNOG00000007290,ENSRNOG00000014006,ENSRNOG00000018285,ENSRNOG00000014290,ENSRNOG00000000433,ENSRNOG00000019321,ENSRNOG00000032576,ENSRNOG00000011901,ENSRNOG00000004356,ENSRNOG00000011680,ENSRNOG00000002215,ENSRNOG00000008129,ENSRNOG00000014232,ENSRNOG00000058626,ENSRNOG00000007666,…
GO:BP	regulation of cell junction assembly	GO:1901888	3.18542e-07	6.49683	172	1426	41	17810	ENSRNOG00000006093,ENSRNOG00000009209,ENSRNOG00000029663,ENSRNOG00000011692,ENSRNOG00000011156,ENSRNOG00000007922,ENSRNOG00000009649,ENSRNOG00000032576,ENSRNOG00000007865,ENSRNOG00000006174,ENSRNOG00000015618,ENSRNOG00000008587,ENSRNOG00000018839,ENSRNOG00000007508,ENSRNOG00000003956,ENSRNOG00000026466,ENSRNOG00000016242,ENSRNOG00000006802,ENSRNOG00000012045,ENSRNOG00000026053,ENSRNOG00000001259,…
GO:BP	cell-matrix adhesion	GO:0007160	3.74586e-07	6.42645	182	1526	44	17810	ENSRNOG00000012036,ENSRNOG00000003357,ENSRNOG00000018865,ENSRNOG00000008587,ENSRNOG00000014333,ENSRNOG00000003956,ENSRNOG00000022309,ENSRNOG00000026053,ENSRNOG00000002171,ENSRNOG00000020525,ENSRNOG00000002318,ENSRNOG00000007637,ENSRNOG00000007443,ENSRNOG00000032208,ENSRNOG00000058111,ENSRNOG00000012791,ENSRNOG00000030285,ENSRNOG00000010744,ENSRNOG00000053550,ENSRNOG00000022071,ENSRNOG00000033261,…
GO:BP	ion transport	GO:0006811	3.78881e-07	6.4215	1302	560	84	17810	ENSRNOG00000008169,ENSRNOG00000009288,ENSRNOG00000047651,ENSRNOG00000061182,ENSRNOG00000055103,ENSRNOG00000054204,ENSRNOG00000053640,ENSRNOG00000017060,ENSRNOG00000004438,ENSRNOG00000021130,ENSRNOG00000007290,ENSRNOG00000014006,ENSRNOG00000021128,ENSRNOG00000006645,ENSRNOG00000000455,ENSRNOG00000018285,ENSRNOG00000011892,ENSRNOG00000014290,ENSRNOG00000025088,ENSRNOG00000000433,ENSRNOG00000019321,…
GO:BP	regulation of synapse assembly	GO:0051963	4.28757e-07	6.36779	89	1348	27	17810	ENSRNOG00000006093,ENSRNOG00000009209,ENSRNOG00000029663,ENSRNOG00000011692,ENSRNOG00000011156,ENSRNOG00000009649,ENSRNOG00000032576,ENSRNOG00000007865,ENSRNOG00000006174,ENSRNOG00000015618,ENSRNOG00000018839,ENSRNOG00000007508,ENSRNOG00000026466,ENSRNOG00000016242,ENSRNOG00000006802,ENSRNOG00000012045,ENSRNOG00000001259,ENSRNOG00000005711,ENSRNOG00000006368,ENSRNOG00000016204,ENSRNOG00000008656,…
GO:BP	synapse assembly	GO:0007416	5.20231e-07	6.2838	132	881	27	17810	ENSRNOG00000006093,ENSRNOG00000009209,ENSRNOG00000047651,ENSRNOG00000029663,ENSRNOG00000011692,ENSRNOG00000011156,ENSRNOG00000009649,ENSRNOG00000032576,ENSRNOG00000007865,ENSRNOG00000006174,ENSRNOG00000005726,ENSRNOG00000015618,ENSRNOG00000018839,ENSRNOG00000007508,ENSRNOG00000026466,ENSRNOG00000016242,ENSRNOG00000006802,ENSRNOG00000015602,ENSRNOG00000012045,ENSRNOG00000020151,ENSRNOG00000001259,…
GO:BP	neurogenesis	GO:0022008	6.08823e-07	6.21551	1433	1534	191	17810	ENSRNOG00000009209,ENSRNOG00000046904,ENSRNOG00000047651,ENSRNOG00000054165,ENSRNOG00000011692,ENSRNOG00000004438,ENSRNOG00000003741,ENSRNOG00000021130,ENSRNOG00000021023,ENSRNOG00000014847,ENSRNOG00000010320,ENSRNOG00000001915,ENSRNOG00000017808,ENSRNOG00000003357,ENSRNOG00000008996,ENSRNOG00000009649,ENSRNOG00000017511,ENSRNOG00000008534,ENSRNOG00000019321,ENSRNOG00000032576,ENSRNOG00000007865,…
GO:BP	tissue development	GO:0009888	6.71734e-07	6.1728	1654	928	144	17810	ENSRNOG00000011692,ENSRNOG00000017060,ENSRNOG00000014940,ENSRNOG00000029980,ENSRNOG00000049906,ENSRNOG00000002456,ENSRNOG00000017808,ENSRNOG00000030719,ENSRNOG00000004717,ENSRNOG00000003357,ENSRNOG00000005639,ENSRNOG00000036659,ENSRNOG00000059961,ENSRNOG00000020890,ENSRNOG00000004221,ENSRNOG00000007865,ENSRNOG00000013101,ENSRNOG00000023148,ENSRNOG00000060381,ENSRNOG00000013867,ENSRNOG00000002667,…
GO:BP	cell-cell adhesion	GO:0098609	7.75918e-07	6.11018	676	1980	129	17810	ENSRNOG00000009209,ENSRNOG00000015093,ENSRNOG00000011156,ENSRNOG00000029980,ENSRNOG00000049906,ENSRNOG00000010320,ENSRNOG00000032576,ENSRNOG00000006174,ENSRNOG00000031974,ENSRNOG00000014556,ENSRNOG00000013101,ENSRNOG00000013481,ENSRNOG00000014367,ENSRNOG00000024082,ENSRNOG00000008144,ENSRNOG00000015618,ENSRNOG00000008587,ENSRNOG00000014333,ENSRNOG00000028624,ENSRNOG00000029614,ENSRNOG00000001720,…
GO:BP	ion transmembrane transport	GO:0034220	9.25554e-07	6.0336	897	490	59	17810	ENSRNOG00000008169,ENSRNOG00000009288,ENSRNOG00000047651,ENSRNOG00000061182,ENSRNOG00000055103,ENSRNOG00000054204,ENSRNOG00000017060,ENSRNOG00000021130,ENSRNOG00000007290,ENSRNOG00000014006,ENSRNOG00000021128,ENSRNOG00000006645,ENSRNOG00000000455,ENSRNOG00000018285,ENSRNOG00000011892,ENSRNOG00000014290,ENSRNOG00000025088,ENSRNOG00000000433,ENSRNOG00000032576,ENSRNOG00000002305,ENSRNOG00000011901,…
GO:BP	circulatory system development	GO:0072359	9.56484e-07	6.01932	957	644	74	17810	ENSRNOG00000011692,ENSRNOG00000017060,ENSRNOG00000021130,ENSRNOG00000049906,ENSRNOG00000012036,ENSRNOG00000003357,ENSRNOG00000016494,ENSRNOG00000009649,ENSRNOG00000004089,ENSRNOG00000059961,ENSRNOG00000017223,ENSRNOG00000007865,ENSRNOG00000023148,ENSRNOG00000060381,ENSRNOG00000013867,ENSRNOG00000002905,ENSRNOG00000058560,ENSRNOG00000009946,ENSRNOG00000002215,ENSRNOG00000010392,ENSRNOG00000025757,…
GO:BP	sterol biosynthetic process	GO:0016126	1.04923e-06	5.97913	37	1007	15	17810	ENSRNOG00000055103,ENSRNOG00000020989,ENSRNOG00000013867,ENSRNOG00000021314,ENSRNOG00000016122,ENSRNOG00000016690,ENSRNOG00000006859,ENSRNOG00000054549,ENSRNOG00000002826,ENSRNOG00000018454,ENSRNOG00000009550,ENSRNOG00000006787,ENSRNOG00000007234,ENSRNOG00000020776,ENSRNOG00000049604
GO:BP	cell morphogenesis involved in differentiation	GO:0000904	1.1296e-06	5.94707	621	673	57	17810	ENSRNOG00000009209,ENSRNOG00000046904,ENSRNOG00000047651,ENSRNOG00000054165,ENSRNOG00000011692,ENSRNOG00000003741,ENSRNOG00000010320,ENSRNOG00000001915,ENSRNOG00000005639,ENSRNOG00000008996,ENSRNOG00000009649,ENSRNOG00000017511,ENSRNOG00000019321,ENSRNOG00000032576,ENSRNOG00000007865,ENSRNOG00000060381,ENSRNOG00000002667,ENSRNOG00000013481,ENSRNOG00000014758,ENSRNOG00000006565,ENSRNOG00000018958,…
GO:BP	extracellular matrix organization	GO:0030198	1.37366e-06	5.86212	249	1641	55	17810	ENSRNOG00000037080,ENSRNOG00000049906,ENSRNOG00000003357,ENSRNOG00000033397,ENSRNOG00000002052,ENSRNOG00000023148,ENSRNOG00000033618,ENSRNOG00000060381,ENSRNOG00000002158,ENSRNOG00000005998,ENSRNOG00000003349,ENSRNOG00000058560,ENSRNOG00000050539,ENSRNOG00000026415,ENSRNOG00000016717,ENSRNOG00000047446,ENSRNOG00000016281,ENSRNOG00000027463,ENSRNOG00000001627,ENSRNOG00000009892,ENSRNOG00000026053,…
GO:BP	regulation of multicellular organismal development	GO:2000026	1.4319e-06	5.84409	1145	1701	172	17810	ENSRNOG00000006093,ENSRNOG00000009209,ENSRNOG00000011692,ENSRNOG00000021130,ENSRNOG00000021023,ENSRNOG00000011156,ENSRNOG00000029980,ENSRNOG00000014847,ENSRNOG00000010320,ENSRNOG00000001915,ENSRNOG00000048139,ENSRNOG00000009649,ENSRNOG00000004089,ENSRNOG00000059961,ENSRNOG00000032576,ENSRNOG00000007865,ENSRNOG00000006174,ENSRNOG00000013867,ENSRNOG00000018865,ENSRNOG00000009946,ENSRNOG00000006565,…
GO:BP	neuron projection development	GO:0031175	1.5076e-06	5.82171	829	1556	125	17810	ENSRNOG00000009209,ENSRNOG00000046904,ENSRNOG00000047651,ENSRNOG00000054165,ENSRNOG00000011692,ENSRNOG00000004438,ENSRNOG00000003741,ENSRNOG00000021023,ENSRNOG00000010320,ENSRNOG00000001915,ENSRNOG00000008996,ENSRNOG00000009649,ENSRNOG00000017511,ENSRNOG00000019321,ENSRNOG00000032576,ENSRNOG00000007865,ENSRNOG00000006174,ENSRNOG00000046452,ENSRNOG00000002667,ENSRNOG00000033844,ENSRNOG00000013481,…
GO:BP	synapse organization	GO:0050808	1.50925e-06	5.82124	344	1921	76	17810	ENSRNOG00000006093,ENSRNOG00000009209,ENSRNOG00000047651,ENSRNOG00000029663,ENSRNOG00000011692,ENSRNOG00000015093,ENSRNOG00000011156,ENSRNOG00000009649,ENSRNOG00000000433,ENSRNOG00000032576,ENSRNOG00000007865,ENSRNOG00000006174,ENSRNOG00000046452,ENSRNOG00000007666,ENSRNOG00000005726,ENSRNOG00000015618,ENSRNOG00000018839,ENSRNOG00000030771,ENSRNOG00000007508,ENSRNOG00000017704,ENSRNOG00000026466,…
GO:BP	positive regulation of synapse assembly	GO:0051965	1.56909e-06	5.80435	56	1751	23	17810	ENSRNOG00000006093,ENSRNOG00000009209,ENSRNOG00000011156,ENSRNOG00000009649,ENSRNOG00000032576,ENSRNOG00000007865,ENSRNOG00000006174,ENSRNOG00000018839,ENSRNOG00000007508,ENSRNOG00000026466,ENSRNOG00000006802,ENSRNOG00000012045,ENSRNOG00000001259,ENSRNOG00000005711,ENSRNOG00000006368,ENSRNOG00000016204,ENSRNOG00000019418,ENSRNOG00000011562,ENSRNOG00000007032,ENSRNOG00000047085,ENSRNOG00000031801,…
GO:BP	regulation of cell communication	GO:0010646	1.59412e-06	5.79748	2658	572	140	17810	ENSRNOG00000008169,ENSRNOG00000006093,ENSRNOG00000009288,ENSRNOG00000047651,ENSRNOG00000032959,ENSRNOG00000055103,ENSRNOG00000011692,ENSRNOG00000017060,ENSRNOG00000016291,ENSRNOG00000014940,ENSRNOG00000003741,ENSRNOG00000021130,ENSRNOG00000014006,ENSRNOG00000034040,ENSRNOG00000021128,ENSRNOG00000011156,ENSRNOG00000014290,ENSRNOG00000017808,ENSRNOG00000019112,ENSRNOG00000012036,ENSRNOG00000003357,…
GO:BP	external encapsulating structure organization	GO:0045229	1.6063e-06	5.79417	250	1641	55	17810	ENSRNOG00000037080,ENSRNOG00000049906,ENSRNOG00000003357,ENSRNOG00000033397,ENSRNOG00000002052,ENSRNOG00000023148,ENSRNOG00000033618,ENSRNOG00000060381,ENSRNOG00000002158,ENSRNOG00000005998,ENSRNOG00000003349,ENSRNOG00000058560,ENSRNOG00000050539,ENSRNOG00000026415,ENSRNOG00000016717,ENSRNOG00000047446,ENSRNOG00000016281,ENSRNOG00000027463,ENSRNOG00000001627,ENSRNOG00000009892,ENSRNOG00000026053,…
GO:BP	extracellular structure organization	GO:0043062	1.6063e-06	5.79417	250	1641	55	17810	ENSRNOG00000037080,ENSRNOG00000049906,ENSRNOG00000003357,ENSRNOG00000033397,ENSRNOG00000002052,ENSRNOG00000023148,ENSRNOG00000033618,ENSRNOG00000060381,ENSRNOG00000002158,ENSRNOG00000005998,ENSRNOG00000003349,ENSRNOG00000058560,ENSRNOG00000050539,ENSRNOG00000026415,ENSRNOG00000016717,ENSRNOG00000047446,ENSRNOG00000016281,ENSRNOG00000027463,ENSRNOG00000001627,ENSRNOG00000009892,ENSRNOG00000026053,…
GO:BP	plasma membrane bounded cell projection morphogenesis	GO:0120039	1.85833e-06	5.73088	534	1534	89	17810	ENSRNOG00000009209,ENSRNOG00000046904,ENSRNOG00000047651,ENSRNOG00000054165,ENSRNOG00000003741,ENSRNOG00000010320,ENSRNOG00000001915,ENSRNOG00000008996,ENSRNOG00000009649,ENSRNOG00000004089,ENSRNOG00000017511,ENSRNOG00000019321,ENSRNOG00000032576,ENSRNOG00000007865,ENSRNOG00000002667,ENSRNOG00000013481,ENSRNOG00000014758,ENSRNOG00000006565,ENSRNOG00000018958,ENSRNOG00000004812,ENSRNOG00000015618,…
GO:BP	cholesterol biosynthetic process	GO:0006695	1.93798e-06	5.71265	33	1007	14	17810	ENSRNOG00000055103,ENSRNOG00000020989,ENSRNOG00000013867,ENSRNOG00000021314,ENSRNOG00000016122,ENSRNOG00000016690,ENSRNOG00000006859,ENSRNOG00000054549,ENSRNOG00000002826,ENSRNOG00000018454,ENSRNOG00000006787,ENSRNOG00000007234,ENSRNOG00000020776,ENSRNOG00000049604
GO:BP	secondary alcohol biosynthetic process	GO:1902653	1.93798e-06	5.71265	33	1007	14	17810	ENSRNOG00000055103,ENSRNOG00000020989,ENSRNOG00000013867,ENSRNOG00000021314,ENSRNOG00000016122,ENSRNOG00000016690,ENSRNOG00000006859,ENSRNOG00000054549,ENSRNOG00000002826,ENSRNOG00000018454,ENSRNOG00000006787,ENSRNOG00000007234,ENSRNOG00000020776,ENSRNOG00000049604
GO:BP	regulation of nervous system development	GO:0051960	2.1175e-06	5.67418	381	1671	74	17810	ENSRNOG00000006093,ENSRNOG00000009209,ENSRNOG00000011692,ENSRNOG00000021130,ENSRNOG00000021023,ENSRNOG00000011156,ENSRNOG00000014847,ENSRNOG00000010320,ENSRNOG00000001915,ENSRNOG00000048139,ENSRNOG00000009649,ENSRNOG00000032576,ENSRNOG00000007865,ENSRNOG00000006174,ENSRNOG00000009946,ENSRNOG00000006565,ENSRNOG00000018958,ENSRNOG00000004812,ENSRNOG00000015618,ENSRNOG00000017602,ENSRNOG00000018839,…
GO:BP	regulation of anatomical structure morphogenesis	GO:0022603	2.1708e-06	5.66338	756	1555	116	17810	ENSRNOG00000009209,ENSRNOG00000011692,ENSRNOG00000014940,ENSRNOG00000021130,ENSRNOG00000010320,ENSRNOG00000001915,ENSRNOG00000005639,ENSRNOG00000004089,ENSRNOG00000059961,ENSRNOG00000032576,ENSRNOG00000013867,ENSRNOG00000018865,ENSRNOG00000006565,ENSRNOG00000018958,ENSRNOG00000014232,ENSRNOG00000050539,ENSRNOG00000004812,ENSRNOG00000015618,ENSRNOG00000008587,ENSRNOG00000021472,ENSRNOG00000014008,…
GO:BP	cell projection morphogenesis	GO:0048858	2.479e-06	5.60572	537	1534	89	17810	ENSRNOG00000009209,ENSRNOG00000046904,ENSRNOG00000047651,ENSRNOG00000054165,ENSRNOG00000003741,ENSRNOG00000010320,ENSRNOG00000001915,ENSRNOG00000008996,ENSRNOG00000009649,ENSRNOG00000004089,ENSRNOG00000017511,ENSRNOG00000019321,ENSRNOG00000032576,ENSRNOG00000007865,ENSRNOG00000002667,ENSRNOG00000013481,ENSRNOG00000014758,ENSRNOG00000006565,ENSRNOG00000018958,ENSRNOG00000004812,ENSRNOG00000015618,…
GO:BP	neuron projection morphogenesis	GO:0048812	2.61845e-06	5.58196	521	1534	87	17810	ENSRNOG00000009209,ENSRNOG00000046904,ENSRNOG00000047651,ENSRNOG00000054165,ENSRNOG00000003741,ENSRNOG00000010320,ENSRNOG00000001915,ENSRNOG00000008996,ENSRNOG00000009649,ENSRNOG00000017511,ENSRNOG00000019321,ENSRNOG00000032576,ENSRNOG00000007865,ENSRNOG00000002667,ENSRNOG00000013481,ENSRNOG00000014758,ENSRNOG00000006565,ENSRNOG00000018958,ENSRNOG00000004812,ENSRNOG00000015618,ENSRNOG00000014008,…
GO:BP	cell part morphogenesis	GO:0032990	3.0889e-06	5.5102	556	1534	91	17810	ENSRNOG00000009209,ENSRNOG00000046904,ENSRNOG00000047651,ENSRNOG00000054165,ENSRNOG00000003741,ENSRNOG00000010320,ENSRNOG00000001915,ENSRNOG00000008996,ENSRNOG00000009649,ENSRNOG00000004089,ENSRNOG00000017511,ENSRNOG00000019321,ENSRNOG00000032576,ENSRNOG00000007865,ENSRNOG00000002667,ENSRNOG00000013481,ENSRNOG00000014758,ENSRNOG00000006565,ENSRNOG00000018958,ENSRNOG00000004812,ENSRNOG00000015618,…
GO:BP	cellular developmental process	GO:0048869	3.22518e-06	5.49145	3430	1442	366	17810	ENSRNOG00000009209,ENSRNOG00000046904,ENSRNOG00000047651,ENSRNOG00000054165,ENSRNOG00000055103,ENSRNOG00000011692,ENSRNOG00000004438,ENSRNOG00000014940,ENSRNOG00000003741,ENSRNOG00000021130,ENSRNOG00000021023,ENSRNOG00000029980,ENSRNOG00000049906,ENSRNOG00000002456,ENSRNOG00000014847,ENSRNOG00000010320,ENSRNOG00000001915,ENSRNOG00000017808,ENSRNOG00000003357,ENSRNOG00000005639,ENSRNOG00000016494,…
GO:BP	regulation of signaling	GO:0023051	4.11232e-06	5.38591	2670	572	139	17810	ENSRNOG00000008169,ENSRNOG00000006093,ENSRNOG00000009288,ENSRNOG00000047651,ENSRNOG00000032959,ENSRNOG00000055103,ENSRNOG00000011692,ENSRNOG00000017060,ENSRNOG00000016291,ENSRNOG00000014940,ENSRNOG00000003741,ENSRNOG00000021130,ENSRNOG00000014006,ENSRNOG00000034040,ENSRNOG00000021128,ENSRNOG00000011156,ENSRNOG00000014290,ENSRNOG00000017808,ENSRNOG00000019112,ENSRNOG00000012036,ENSRNOG00000003357,…
GO:BP	cell differentiation	GO:0030154	4.75225e-06	5.3231	3363	1442	359	17810	ENSRNOG00000009209,ENSRNOG00000046904,ENSRNOG00000047651,ENSRNOG00000054165,ENSRNOG00000055103,ENSRNOG00000011692,ENSRNOG00000004438,ENSRNOG00000014940,ENSRNOG00000003741,ENSRNOG00000021130,ENSRNOG00000021023,ENSRNOG00000029980,ENSRNOG00000049906,ENSRNOG00000002456,ENSRNOG00000014847,ENSRNOG00000010320,ENSRNOG00000001915,ENSRNOG00000017808,ENSRNOG00000003357,ENSRNOG00000005639,ENSRNOG00000016494,…
GO:BP	regulation of developmental process	GO:0050793	5.06688e-06	5.29526	2066	1266	215	17810	ENSRNOG00000006093,ENSRNOG00000009209,ENSRNOG00000047651,ENSRNOG00000011692,ENSRNOG00000014940,ENSRNOG00000021130,ENSRNOG00000021023,ENSRNOG00000011156,ENSRNOG00000029980,ENSRNOG00000014847,ENSRNOG00000010320,ENSRNOG00000001915,ENSRNOG00000005639,ENSRNOG00000033397,ENSRNOG00000048139,ENSRNOG00000009649,ENSRNOG00000004089,ENSRNOG00000059961,ENSRNOG00000008534,ENSRNOG00000032576,ENSRNOG00000007865,…
GO:BP	generation of neurons	GO:0048699	5.09377e-06	5.29296	1309	1556	176	17810	ENSRNOG00000009209,ENSRNOG00000046904,ENSRNOG00000047651,ENSRNOG00000054165,ENSRNOG00000011692,ENSRNOG00000004438,ENSRNOG00000003741,ENSRNOG00000021130,ENSRNOG00000021023,ENSRNOG00000014847,ENSRNOG00000010320,ENSRNOG00000001915,ENSRNOG00000003357,ENSRNOG00000008996,ENSRNOG00000009649,ENSRNOG00000017511,ENSRNOG00000019321,ENSRNOG00000032576,ENSRNOG00000007865,ENSRNOG00000006174,ENSRNOG00000046452,…
GO:BP	neuron development	GO:0048666	5.13277e-06	5.28965	961	1556	138	17810	ENSRNOG00000009209,ENSRNOG00000046904,ENSRNOG00000047651,ENSRNOG00000054165,ENSRNOG00000011692,ENSRNOG00000004438,ENSRNOG00000003741,ENSRNOG00000021023,ENSRNOG00000010320,ENSRNOG00000001915,ENSRNOG00000008996,ENSRNOG00000009649,ENSRNOG00000017511,ENSRNOG00000019321,ENSRNOG00000032576,ENSRNOG00000007865,ENSRNOG00000006174,ENSRNOG00000046452,ENSRNOG00000002667,ENSRNOG00000033844,ENSRNOG00000013481,…
GO:BP	steroid biosynthetic process	GO:0006694	6.24082e-06	5.20476	108	740	21	17810	ENSRNOG00000055103,ENSRNOG00000020989,ENSRNOG00000013867,ENSRNOG00000021314,ENSRNOG00000009730,ENSRNOG00000001742,ENSRNOG00000016122,ENSRNOG00000016690,ENSRNOG00000006859,ENSRNOG00000054549,ENSRNOG00000002826,ENSRNOG00000019422,ENSRNOG00000018454,ENSRNOG00000009550,ENSRNOG00000057814,ENSRNOG00000017601,ENSRNOG00000006787,ENSRNOG00000033893,ENSRNOG00000007234,ENSRNOG00000007395,ENSRNOG00000019830
GO:BP	cellular component morphogenesis	GO:0032989	6.38279e-06	5.19499	635	1442	95	17810	ENSRNOG00000009209,ENSRNOG00000046904,ENSRNOG00000047651,ENSRNOG00000054165,ENSRNOG00000003741,ENSRNOG00000010320,ENSRNOG00000001915,ENSRNOG00000008996,ENSRNOG00000009649,ENSRNOG00000004089,ENSRNOG00000017511,ENSRNOG00000019321,ENSRNOG00000032576,ENSRNOG00000007865,ENSRNOG00000002667,ENSRNOG00000013481,ENSRNOG00000014758,ENSRNOG00000006565,ENSRNOG00000018958,ENSRNOG00000025757,ENSRNOG00000004812,…
GO:BP	tube morphogenesis	GO:0035239	7.99417e-06	5.09723	764	1555	115	17810	ENSRNOG00000017060,ENSRNOG00000014940,ENSRNOG00000021130,ENSRNOG00000049906,ENSRNOG00000030719,ENSRNOG00000003357,ENSRNOG00000005639,ENSRNOG00000004089,ENSRNOG00000059961,ENSRNOG00000004221,ENSRNOG00000007865,ENSRNOG00000060381,ENSRNOG00000013867,ENSRNOG00000019680,ENSRNOG00000002905,ENSRNOG00000018865,ENSRNOG00000009946,ENSRNOG00000005770,ENSRNOG00000002215,ENSRNOG00000050539,ENSRNOG00000002434,…
GO:BP	cell morphogenesis involved in neuron differentiation	GO:0048667	8.02256e-06	5.09569	481	400	34	17810	ENSRNOG00000009209,ENSRNOG00000046904,ENSRNOG00000047651,ENSRNOG00000054165,ENSRNOG00000003741,ENSRNOG00000010320,ENSRNOG00000001915,ENSRNOG00000008996,ENSRNOG00000009649,ENSRNOG00000017511,ENSRNOG00000019321,ENSRNOG00000032576,ENSRNOG00000007865,ENSRNOG00000002667,ENSRNOG00000013481,ENSRNOG00000014758,ENSRNOG00000006565,ENSRNOG00000018958,ENSRNOG00000016163,ENSRNOG00000004812,ENSRNOG00000015618,…
GO:BP	vasculature development	GO:0001944	8.51333e-06	5.0699	627	1555	99	17810	ENSRNOG00000021130,ENSRNOG00000049906,ENSRNOG00000012036,ENSRNOG00000003357,ENSRNOG00000016494,ENSRNOG00000004089,ENSRNOG00000059961,ENSRNOG00000017223,ENSRNOG00000007865,ENSRNOG00000060381,ENSRNOG00000013867,ENSRNOG00000009946,ENSRNOG00000002215,ENSRNOG00000050539,ENSRNOG00000002434,ENSRNOG00000019622,ENSRNOG00000015618,ENSRNOG00000008587,ENSRNOG00000018839,ENSRNOG00000002946,ENSRNOG00000007607,…
GO:BP	regulation of nervous system process	GO:0031644	1.27766e-05	4.89358	104	1715	31	17810	ENSRNOG00000047651,ENSRNOG00000003741,ENSRNOG00000014006,ENSRNOG00000021023,ENSRNOG00000014290,ENSRNOG00000019321,ENSRNOG00000032576,ENSRNOG00000002434,ENSRNOG00000000640,ENSRNOG00000003288,ENSRNOG00000003262,ENSRNOG00000001931,ENSRNOG00000002636,ENSRNOG00000001006,ENSRNOG00000019217,ENSRNOG00000001259,ENSRNOG00000019193,ENSRNOG00000011517,ENSRNOG00000029012,ENSRNOG00000016496,ENSRNOG00000025634,…
GO:BP	cell morphogenesis	GO:0000902	1.5118e-05	4.82051	870	1426	118	17810	ENSRNOG00000009209,ENSRNOG00000046904,ENSRNOG00000047651,ENSRNOG00000054165,ENSRNOG00000011692,ENSRNOG00000003741,ENSRNOG00000010320,ENSRNOG00000001915,ENSRNOG00000005639,ENSRNOG00000008996,ENSRNOG00000009649,ENSRNOG00000004089,ENSRNOG00000017511,ENSRNOG00000019321,ENSRNOG00000032576,ENSRNOG00000007865,ENSRNOG00000060381,ENSRNOG00000002667,ENSRNOG00000013481,ENSRNOG00000014758,ENSRNOG00000006565,…
GO:BP	neuron differentiation	GO:0030182	1.6369e-05	4.78598	1184	1514	157	17810	ENSRNOG00000009209,ENSRNOG00000046904,ENSRNOG00000047651,ENSRNOG00000054165,ENSRNOG00000011692,ENSRNOG00000004438,ENSRNOG00000003741,ENSRNOG00000021023,ENSRNOG00000010320,ENSRNOG00000001915,ENSRNOG00000008996,ENSRNOG00000009649,ENSRNOG00000017511,ENSRNOG00000019321,ENSRNOG00000032576,ENSRNOG00000007865,ENSRNOG00000006174,ENSRNOG00000046452,ENSRNOG00000002667,ENSRNOG00000033844,ENSRNOG00000013481,…
GO:BP	lipid biosynthetic process	GO:0008610	1.77378e-05	4.7511	519	1009	63	17810	ENSRNOG00000015550,ENSRNOG00000055103,ENSRNOG00000004040,ENSRNOG00000020989,ENSRNOG00000048949,ENSRNOG00000013867,ENSRNOG00000010450,ENSRNOG00000021314,ENSRNOG00000009730,ENSRNOG00000009946,ENSRNOG00000001742,ENSRNOG00000022268,ENSRNOG00000016122,ENSRNOG00000018950,ENSRNOG00000016552,ENSRNOG00000016690,ENSRNOG00000018755,ENSRNOG00000014008,ENSRNOG00000006859,ENSRNOG00000054549,ENSRNOG00000002826,…
GO:BP	regulation of membrane potential	GO:0042391	1.95712e-05	4.70838	322	882	42	17810	ENSRNOG00000009288,ENSRNOG00000047651,ENSRNOG00000055103,ENSRNOG00000017060,ENSRNOG00000014006,ENSRNOG00000021128,ENSRNOG00000014290,ENSRNOG00000007922,ENSRNOG00000017511,ENSRNOG00000019321,ENSRNOG00000032576,ENSRNOG00000006174,ENSRNOG00000008992,ENSRNOG00000007682,ENSRNOG00000007666,ENSRNOG00000018839,ENSRNOG00000049868,ENSRNOG00000019750,ENSRNOG00000057221,ENSRNOG00000010592,ENSRNOG00000019937,…
GO:BP	regulation of synapse organization	GO:0050807	2.03141e-05	4.6922	177	517	22	17810	ENSRNOG00000006093,ENSRNOG00000009209,ENSRNOG00000029663,ENSRNOG00000011692,ENSRNOG00000011156,ENSRNOG00000009649,ENSRNOG00000032576,ENSRNOG00000007865,ENSRNOG00000006174,ENSRNOG00000046452,ENSRNOG00000015618,ENSRNOG00000018839,ENSRNOG00000030771,ENSRNOG00000007508,ENSRNOG00000017704,ENSRNOG00000026466,ENSRNOG00000043465,ENSRNOG00000016242,ENSRNOG00000006802,ENSRNOG00000018454,ENSRNOG00000015602,…
GO:BP	blood vessel development	GO:0001568	2.06266e-05	4.68557	595	1555	94	17810	ENSRNOG00000021130,ENSRNOG00000049906,ENSRNOG00000012036,ENSRNOG00000003357,ENSRNOG00000004089,ENSRNOG00000059961,ENSRNOG00000017223,ENSRNOG00000007865,ENSRNOG00000060381,ENSRNOG00000013867,ENSRNOG00000009946,ENSRNOG00000002215,ENSRNOG00000050539,ENSRNOG00000002434,ENSRNOG00000019622,ENSRNOG00000015618,ENSRNOG00000008587,ENSRNOG00000018839,ENSRNOG00000002946,ENSRNOG00000007607,ENSRNOG00000029614,…
GO:BP	cell surface receptor signaling pathway	GO:0007166	2.09788e-05	4.67822	2262	890	171	17810	ENSRNOG00000047651,ENSRNOG00000048982,ENSRNOG00000054204,ENSRNOG00000011692,ENSRNOG00000004438,ENSRNOG00000014940,ENSRNOG00000014006,ENSRNOG00000034040,ENSRNOG00000049906,ENSRNOG00000014290,ENSRNOG00000010320,ENSRNOG00000017808,ENSRNOG00000023109,ENSRNOG00000012036,ENSRNOG00000003357,ENSRNOG00000005639,ENSRNOG00000016494,ENSRNOG00000017511,ENSRNOG00000014964,ENSRNOG00000020890,ENSRNOG00000004221,…
GO:BP	positive regulation of cell junction assembly	GO:1901890	2.1073e-05	4.67627	94	1409	26	17810	ENSRNOG00000006093,ENSRNOG00000009209,ENSRNOG00000011156,ENSRNOG00000007922,ENSRNOG00000009649,ENSRNOG00000032576,ENSRNOG00000007865,ENSRNOG00000006174,ENSRNOG00000008587,ENSRNOG00000018839,ENSRNOG00000007508,ENSRNOG00000026466,ENSRNOG00000006802,ENSRNOG00000012045,ENSRNOG00000001259,ENSRNOG00000005711,ENSRNOG00000006368,ENSRNOG00000010744,ENSRNOG00000016204,ENSRNOG00000019418,ENSRNOG00000011562,…
GO:BP	regulation of ion transmembrane transporter activity	GO:0032412	2.1688e-05	4.66378	189	529	23	17810	ENSRNOG00000009288,ENSRNOG00000047651,ENSRNOG00000055103,ENSRNOG00000017060,ENSRNOG00000021130,ENSRNOG00000007290,ENSRNOG00000014006,ENSRNOG00000000433,ENSRNOG00000032576,ENSRNOG00000011901,ENSRNOG00000004356,ENSRNOG00000007666,ENSRNOG00000003288,ENSRNOG00000043465,ENSRNOG00000013257,ENSRNOG00000057221,ENSRNOG00000021067,ENSRNOG00000003262,ENSRNOG00000001931,ENSRNOG00000000413,ENSRNOG00000011076,…
GO:BP	regulation of transporter activity	GO:0032409	2.19282e-05	4.659	208	1029	35	17810	ENSRNOG00000009288,ENSRNOG00000047651,ENSRNOG00000055103,ENSRNOG00000017060,ENSRNOG00000021130,ENSRNOG00000007290,ENSRNOG00000014006,ENSRNOG00000008902,ENSRNOG00000000433,ENSRNOG00000032576,ENSRNOG00000011901,ENSRNOG00000004356,ENSRNOG00000007666,ENSRNOG00000003288,ENSRNOG00000043465,ENSRNOG00000013257,ENSRNOG00000057221,ENSRNOG00000021067,ENSRNOG00000003262,ENSRNOG00000001931,ENSRNOG00000000413,…
GO:BP	regulation of synapse structure or activity	GO:0050803	2.50407e-05	4.60135	179	517	22	17810	ENSRNOG00000006093,ENSRNOG00000009209,ENSRNOG00000029663,ENSRNOG00000011692,ENSRNOG00000011156,ENSRNOG00000009649,ENSRNOG00000032576,ENSRNOG00000007865,ENSRNOG00000006174,ENSRNOG00000046452,ENSRNOG00000015618,ENSRNOG00000018839,ENSRNOG00000030771,ENSRNOG00000007508,ENSRNOG00000017704,ENSRNOG00000026466,ENSRNOG00000043465,ENSRNOG00000016242,ENSRNOG00000006802,ENSRNOG00000018454,ENSRNOG00000015602,…
GO:BP	homophilic cell adhesion via plasma membrane adhesion molecules	GO:0007156	2.73528e-05	4.563	130	1980	38	17810	ENSRNOG00000011156,ENSRNOG00000031974,ENSRNOG00000014556,ENSRNOG00000013101,ENSRNOG00000013481,ENSRNOG00000029614,ENSRNOG00000015602,ENSRNOG00000020151,ENSRNOG00000061731,ENSRNOG00000033719,ENSRNOG00000009949,ENSRNOG00000027469,ENSRNOG00000020062,ENSRNOG00000003365,ENSRNOG00000020066,ENSRNOG00000029244,ENSRNOG00000020073,ENSRNOG00000016384,ENSRNOG00000013535,ENSRNOG00000039476,ENSRNOG00000046264,…
GO:BP	transmembrane transport	GO:0055085	3.19385e-05	4.49569	1337	57	19	17810	ENSRNOG00000008169,ENSRNOG00000009288,ENSRNOG00000047651,ENSRNOG00000061182,ENSRNOG00000055103,ENSRNOG00000054204,ENSRNOG00000053640,ENSRNOG00000017060,ENSRNOG00000021130,ENSRNOG00000007290,ENSRNOG00000004147,ENSRNOG00000014006,ENSRNOG00000004040,ENSRNOG00000059326,ENSRNOG00000021128,ENSRNOG00000006645,ENSRNOG00000000455,ENSRNOG00000018285,ENSRNOG00000011892
GO:BP	regulation of cell adhesion	GO:0030155	3.67585e-05	4.43464	616	1719	103	17810	ENSRNOG00000029980,ENSRNOG00000049906,ENSRNOG00000010320,ENSRNOG00000012036,ENSRNOG00000002052,ENSRNOG00000002158,ENSRNOG00000005998,ENSRNOG00000014367,ENSRNOG00000008144,ENSRNOG00000015618,ENSRNOG00000008587,ENSRNOG00000014333,ENSRNOG00000028624,ENSRNOG00000003956,ENSRNOG00000001720,ENSRNOG00000016848,ENSRNOG00000047446,ENSRNOG00000016696,ENSRNOG00000003439,ENSRNOG00000009354,ENSRNOG00000002636,…
GO:BP	regulation of transmembrane transporter activity	GO:0022898	5.61025e-05	4.25102	199	485	22	17810	ENSRNOG00000009288,ENSRNOG00000047651,ENSRNOG00000055103,ENSRNOG00000017060,ENSRNOG00000021130,ENSRNOG00000007290,ENSRNOG00000014006,ENSRNOG00000000433,ENSRNOG00000032576,ENSRNOG00000011901,ENSRNOG00000004356,ENSRNOG00000007666,ENSRNOG00000003288,ENSRNOG00000043465,ENSRNOG00000013257,ENSRNOG00000057221,ENSRNOG00000021067,ENSRNOG00000003262,ENSRNOG00000001931,ENSRNOG00000000413,ENSRNOG00000011076,…
GO:BP	blood vessel morphogenesis	GO:0048514	5.68753e-05	4.24508	514	1555	83	17810	ENSRNOG00000021130,ENSRNOG00000049906,ENSRNOG00000003357,ENSRNOG00000004089,ENSRNOG00000059961,ENSRNOG00000007865,ENSRNOG00000060381,ENSRNOG00000013867,ENSRNOG00000009946,ENSRNOG00000002215,ENSRNOG00000050539,ENSRNOG00000002434,ENSRNOG00000019622,ENSRNOG00000015618,ENSRNOG00000008587,ENSRNOG00000018839,ENSRNOG00000007607,ENSRNOG00000029614,ENSRNOG00000012061,ENSRNOG00000001720,ENSRNOG00000016848,…
GO:BP	cell migration	GO:0016477	6.90381e-05	4.16091	1241	1701	176	17810	ENSRNOG00000016291,ENSRNOG00000021130,ENSRNOG00000049906,ENSRNOG00000007922,ENSRNOG00000012036,ENSRNOG00000003357,ENSRNOG00000004089,ENSRNOG00000017511,ENSRNOG00000020890,ENSRNOG00000019321,ENSRNOG00000017223,ENSRNOG00000007865,ENSRNOG00000013867,ENSRNOG00000002667,ENSRNOG00000019680,ENSRNOG00000011680,ENSRNOG00000018865,ENSRNOG00000009730,ENSRNOG00000002215,ENSRNOG00000031671,ENSRNOG00000002802,…
GO:BP	axonogenesis	GO:0007409	9.19077e-05	4.03665	365	1514	63	17810	ENSRNOG00000009209,ENSRNOG00000046904,ENSRNOG00000054165,ENSRNOG00000003741,ENSRNOG00000010320,ENSRNOG00000001915,ENSRNOG00000008996,ENSRNOG00000009649,ENSRNOG00000019321,ENSRNOG00000007865,ENSRNOG00000002667,ENSRNOG00000013481,ENSRNOG00000014758,ENSRNOG00000006565,ENSRNOG00000018958,ENSRNOG00000004812,ENSRNOG00000015618,ENSRNOG00000000640,ENSRNOG00000014650,ENSRNOG00000007508,ENSRNOG00000029614,…
GO:BP	axon development	GO:0061564	0.000103653	3.98442	399	1514	67	17810	ENSRNOG00000009209,ENSRNOG00000046904,ENSRNOG00000054165,ENSRNOG00000003741,ENSRNOG00000021023,ENSRNOG00000010320,ENSRNOG00000001915,ENSRNOG00000008996,ENSRNOG00000009649,ENSRNOG00000019321,ENSRNOG00000007865,ENSRNOG00000002667,ENSRNOG00000033844,ENSRNOG00000013481,ENSRNOG00000014758,ENSRNOG00000006565,ENSRNOG00000018958,ENSRNOG00000004812,ENSRNOG00000015618,ENSRNOG00000000640,ENSRNOG00000014650,…
GO:BP	cation transmembrane transport	GO:0098655	0.000117517	3.9299	705	996	75	17810	ENSRNOG00000008169,ENSRNOG00000009288,ENSRNOG00000047651,ENSRNOG00000017060,ENSRNOG00000021130,ENSRNOG00000007290,ENSRNOG00000014006,ENSRNOG00000021128,ENSRNOG00000006645,ENSRNOG00000018285,ENSRNOG00000011892,ENSRNOG00000000433,ENSRNOG00000032576,ENSRNOG00000002305,ENSRNOG00000011901,ENSRNOG00000004356,ENSRNOG00000011211,ENSRNOG00000015159,ENSRNOG00000058626,ENSRNOG00000016163,ENSRNOG00000007666,…
GO:BP	cation transport	GO:0006812	0.000127457	3.89463	970	543	61	17810	ENSRNOG00000008169,ENSRNOG00000009288,ENSRNOG00000047651,ENSRNOG00000053640,ENSRNOG00000017060,ENSRNOG00000004438,ENSRNOG00000021130,ENSRNOG00000007290,ENSRNOG00000014006,ENSRNOG00000021128,ENSRNOG00000006645,ENSRNOG00000018285,ENSRNOG00000011892,ENSRNOG00000000433,ENSRNOG00000032576,ENSRNOG00000002305,ENSRNOG00000011901,ENSRNOG00000004356,ENSRNOG00000011680,ENSRNOG00000011211,ENSRNOG00000002215,…
GO:BP	cell development	GO:0048468	0.000150344	3.82291	1824	1442	209	17810	ENSRNOG00000009209,ENSRNOG00000046904,ENSRNOG00000047651,ENSRNOG00000054165,ENSRNOG00000055103,ENSRNOG00000011692,ENSRNOG00000004438,ENSRNOG00000003741,ENSRNOG00000021130,ENSRNOG00000021023,ENSRNOG00000029980,ENSRNOG00000014847,ENSRNOG00000010320,ENSRNOG00000001915,ENSRNOG00000005639,ENSRNOG00000008996,ENSRNOG00000009649,ENSRNOG00000010573,ENSRNOG00000059961,ENSRNOG00000017511,ENSRNOG00000019321,…
GO:BP	regulation of cation channel activity	GO:2001257	0.000153461	3.814	118	529	17	17810	ENSRNOG00000009288,ENSRNOG00000047651,ENSRNOG00000021130,ENSRNOG00000014006,ENSRNOG00000000433,ENSRNOG00000032576,ENSRNOG00000011901,ENSRNOG00000004356,ENSRNOG00000007666,ENSRNOG00000003288,ENSRNOG00000043465,ENSRNOG00000003262,ENSRNOG00000001931,ENSRNOG00000000413,ENSRNOG00000011076,ENSRNOG00000007567,ENSRNOG00000019217
GO:BP	regulation of cell migration	GO:0030334	0.000170929	3.76718	766	1940	131	17810	ENSRNOG00000016291,ENSRNOG00000021130,ENSRNOG00000049906,ENSRNOG00000007922,ENSRNOG00000012036,ENSRNOG00000003357,ENSRNOG00000004089,ENSRNOG00000020890,ENSRNOG00000013867,ENSRNOG00000002667,ENSRNOG00000019680,ENSRNOG00000002215,ENSRNOG00000005093,ENSRNOG00000019622,ENSRNOG00000007574,ENSRNOG00000004812,ENSRNOG00000015618,ENSRNOG00000008587,ENSRNOG00000012442,ENSRNOG00000000386,ENSRNOG00000017602,…
GO:BP	organic hydroxy compound biosynthetic process	GO:1901617	0.000204946	3.68836	166	740	24	17810	ENSRNOG00000055103,ENSRNOG00000020989,ENSRNOG00000013867,ENSRNOG00000021314,ENSRNOG00000009730,ENSRNOG00000001742,ENSRNOG00000016122,ENSRNOG00000015618,ENSRNOG00000016690,ENSRNOG00000002524,ENSRNOG00000006859,ENSRNOG00000054549,ENSRNOG00000002826,ENSRNOG00000010626,ENSRNOG00000018454,ENSRNOG00000005600,ENSRNOG00000009550,ENSRNOG00000006787,ENSRNOG00000033893,ENSRNOG00000007234,ENSRNOG00000007637,…
GO:BP	enzyme linked receptor protein signaling pathway	GO:0007167	0.000211663	3.67436	798	414	44	17810	ENSRNOG00000011692,ENSRNOG00000014940,ENSRNOG00000010320,ENSRNOG00000003357,ENSRNOG00000005639,ENSRNOG00000016494,ENSRNOG00000020890,ENSRNOG00000007865,ENSRNOG00000013867,ENSRNOG00000014367,ENSRNOG00000018865,ENSRNOG00000019661,ENSRNOG00000006565,ENSRNOG00000005770,ENSRNOG00000010392,ENSRNOG00000018958,ENSRNOG00000002434,ENSRNOG00000020467,ENSRNOG00000015679,ENSRNOG00000015618,ENSRNOG00000008587,…
GO:BP	tube development	GO:0035295	0.000215402	3.66675	970	1562	133	17810	ENSRNOG00000017060,ENSRNOG00000014940,ENSRNOG00000021130,ENSRNOG00000049906,ENSRNOG00000030719,ENSRNOG00000012036,ENSRNOG00000003357,ENSRNOG00000005639,ENSRNOG00000004089,ENSRNOG00000059961,ENSRNOG00000004221,ENSRNOG00000007865,ENSRNOG00000060381,ENSRNOG00000013867,ENSRNOG00000019680,ENSRNOG00000002905,ENSRNOG00000018865,ENSRNOG00000058560,ENSRNOG00000009946,ENSRNOG00000005770,ENSRNOG00000002215,…
GO:BP	cell projection organization	GO:0030030	0.00023395	3.63088	1273	1442	155	17810	ENSRNOG00000009209,ENSRNOG00000046904,ENSRNOG00000047651,ENSRNOG00000054165,ENSRNOG00000011692,ENSRNOG00000004438,ENSRNOG00000003741,ENSRNOG00000021023,ENSRNOG00000010320,ENSRNOG00000001915,ENSRNOG00000008996,ENSRNOG00000009649,ENSRNOG00000004089,ENSRNOG00000017511,ENSRNOG00000019321,ENSRNOG00000032576,ENSRNOG00000007865,ENSRNOG00000006174,ENSRNOG00000046452,ENSRNOG00000002667,ENSRNOG00000033844,…
GO:BP	cellular response to growth factor stimulus	GO:0071363	0.000269859	3.56886	562	846	56	17810	ENSRNOG00000011692,ENSRNOG00000014940,ENSRNOG00000012036,ENSRNOG00000003357,ENSRNOG00000016494,ENSRNOG00000020890,ENSRNOG00000013867,ENSRNOG00000002158,ENSRNOG00000018865,ENSRNOG00000058560,ENSRNOG00000005770,ENSRNOG00000018958,ENSRNOG00000002434,ENSRNOG00000020467,ENSRNOG00000015618,ENSRNOG00000000386,ENSRNOG00000018461,ENSRNOG00000028930,ENSRNOG00000007607,ENSRNOG00000029614,ENSRNOG00000011631,…
GO:BP	presynapse assembly	GO:0099054	0.000353911	3.45111	37	121	6	17810	ENSRNOG00000009209,ENSRNOG00000029663,ENSRNOG00000011692,ENSRNOG00000011156,ENSRNOG00000009649,ENSRNOG00000032576
GO:BP	positive regulation of cell communication	GO:0010647	0.000402154	3.39561	1363	572	79	17810	ENSRNOG00000008169,ENSRNOG00000006093,ENSRNOG00000047651,ENSRNOG00000055103,ENSRNOG00000011692,ENSRNOG00000014006,ENSRNOG00000011156,ENSRNOG00000014290,ENSRNOG00000019112,ENSRNOG00000012036,ENSRNOG00000003357,ENSRNOG00000005639,ENSRNOG00000033397,ENSRNOG00000017511,ENSRNOG00000020890,ENSRNOG00000000433,ENSRNOG00000005345,ENSRNOG00000004221,ENSRNOG00000032576,ENSRNOG00000046452,ENSRNOG00000013867,…
GO:BP	plasma membrane bounded cell projection organization	GO:0120036	0.000416258	3.38064	1254	1442	152	17810	ENSRNOG00000009209,ENSRNOG00000046904,ENSRNOG00000047651,ENSRNOG00000054165,ENSRNOG00000011692,ENSRNOG00000004438,ENSRNOG00000003741,ENSRNOG00000021023,ENSRNOG00000010320,ENSRNOG00000001915,ENSRNOG00000008996,ENSRNOG00000009649,ENSRNOG00000004089,ENSRNOG00000017511,ENSRNOG00000019321,ENSRNOG00000032576,ENSRNOG00000007865,ENSRNOG00000006174,ENSRNOG00000046452,ENSRNOG00000002667,ENSRNOG00000033844,…
GO:BP	positive regulation of developmental process	GO:0051094	0.000464623	3.3329	1102	1261	123	17810	ENSRNOG00000006093,ENSRNOG00000009209,ENSRNOG00000047651,ENSRNOG00000011692,ENSRNOG00000011156,ENSRNOG00000029980,ENSRNOG00000014847,ENSRNOG00000001915,ENSRNOG00000005639,ENSRNOG00000033397,ENSRNOG00000009649,ENSRNOG00000004089,ENSRNOG00000059961,ENSRNOG00000032576,ENSRNOG00000007865,ENSRNOG00000006174,ENSRNOG00000013867,ENSRNOG00000019680,ENSRNOG00000019661,ENSRNOG00000015675,ENSRNOG00000002434,…
GO:BP	positive regulation of ion transport	GO:0043270	0.000473803	3.3244	203	537	22	17810	ENSRNOG00000009288,ENSRNOG00000055103,ENSRNOG00000017060,ENSRNOG00000004438,ENSRNOG00000021130,ENSRNOG00000019321,ENSRNOG00000004356,ENSRNOG00000002215,ENSRNOG00000008129,ENSRNOG00000014232,ENSRNOG00000007666,ENSRNOG00000019606,ENSRNOG00000012442,ENSRNOG00000004437,ENSRNOG00000043465,ENSRNOG00000057221,ENSRNOG00000003262,ENSRNOG00000001931,ENSRNOG00000002636,ENSRNOG00000011076,ENSRNOG00000019217,…
GO:BP	locomotion	GO:0040011	0.000487402	3.31211	1534	1562	191	17810	ENSRNOG00000046904,ENSRNOG00000054165,ENSRNOG00000016291,ENSRNOG00000021130,ENSRNOG00000007290,ENSRNOG00000049906,ENSRNOG00000010320,ENSRNOG00000007922,ENSRNOG00000012036,ENSRNOG00000003357,ENSRNOG00000008996,ENSRNOG00000004089,ENSRNOG00000017511,ENSRNOG00000020890,ENSRNOG00000019321,ENSRNOG00000017223,ENSRNOG00000007865,ENSRNOG00000013867,ENSRNOG00000002667,ENSRNOG00000019680,ENSRNOG00000011680,…
GO:BP	positive regulation of signaling	GO:0023056	0.000495701	3.30478	1370	572	79	17810	ENSRNOG00000008169,ENSRNOG00000006093,ENSRNOG00000047651,ENSRNOG00000055103,ENSRNOG00000011692,ENSRNOG00000014006,ENSRNOG00000011156,ENSRNOG00000014290,ENSRNOG00000019112,ENSRNOG00000012036,ENSRNOG00000003357,ENSRNOG00000005639,ENSRNOG00000033397,ENSRNOG00000017511,ENSRNOG00000020890,ENSRNOG00000000433,ENSRNOG00000005345,ENSRNOG00000004221,ENSRNOG00000032576,ENSRNOG00000046452,ENSRNOG00000013867,…
GO:BP	regulation of presynapse assembly	GO:1905606	0.000550165	3.25951	28	90	5	17810	ENSRNOG00000009209,ENSRNOG00000029663,ENSRNOG00000011692,ENSRNOG00000011156,ENSRNOG00000009649
GO:BP	response to growth factor	GO:0070848	0.000643884	3.19119	577	846	56	17810	ENSRNOG00000011692,ENSRNOG00000014940,ENSRNOG00000012036,ENSRNOG00000003357,ENSRNOG00000016494,ENSRNOG00000020890,ENSRNOG00000013867,ENSRNOG00000002158,ENSRNOG00000018865,ENSRNOG00000058560,ENSRNOG00000005770,ENSRNOG00000018958,ENSRNOG00000002434,ENSRNOG00000020467,ENSRNOG00000015618,ENSRNOG00000000386,ENSRNOG00000018461,ENSRNOG00000028930,ENSRNOG00000007607,ENSRNOG00000029614,ENSRNOG00000011631,…
GO:BP	regulation of cell-substrate adhesion	GO:0010810	0.000658576	3.18139	185	1526	38	17810	ENSRNOG00000049906,ENSRNOG00000012036,ENSRNOG00000002052,ENSRNOG00000005998,ENSRNOG00000008587,ENSRNOG00000003956,ENSRNOG00000016848,ENSRNOG00000016696,ENSRNOG00000001627,ENSRNOG00000026053,ENSRNOG00000002171,ENSRNOG00000002318,ENSRNOG00000007637,ENSRNOG00000007443,ENSRNOG00000030285,ENSRNOG00000010744,ENSRNOG00000033261,ENSRNOG00000048449,ENSRNOG00000010131,ENSRNOG00000012660,ENSRNOG00000016384,…
GO:BP	regulation of presynapse organization	GO:0099174	0.000662142	3.17905	29	90	5	17810	ENSRNOG00000009209,ENSRNOG00000029663,ENSRNOG00000011692,ENSRNOG00000011156,ENSRNOG00000009649
GO:BP	regulation of biological quality	GO:0065008	0.000724223	3.14013	3147	1446	327	17810	ENSRNOG00000008169,ENSRNOG00000006093,ENSRNOG00000009209,ENSRNOG00000009288,ENSRNOG00000047651,ENSRNOG00000032959,ENSRNOG00000055103,ENSRNOG00000029663,ENSRNOG00000011692,ENSRNOG00000017060,ENSRNOG00000021130,ENSRNOG00000061215,ENSRNOG00000007290,ENSRNOG00000014006,ENSRNOG00000021128,ENSRNOG00000006645,ENSRNOG00000004527,ENSRNOG00000011156,ENSRNOG00000014290,ENSRNOG00000017808,ENSRNOG00000030719,…
GO:BP	multicellular organismal signaling	GO:0035637	0.000755814	3.12159	101	465	14	17810	ENSRNOG00000017060,ENSRNOG00000021023,ENSRNOG00000007922,ENSRNOG00000017511,ENSRNOG00000007666,ENSRNOG00000018839,ENSRNOG00000003288,ENSRNOG00000019750,ENSRNOG00000057221,ENSRNOG00000003262,ENSRNOG00000001931,ENSRNOG00000000413,ENSRNOG00000011076,ENSRNOG00000001557
GO:BP	movement of cell or subcellular component	GO:0006928	0.000813975	3.08939	1741	1562	211	17810	ENSRNOG00000046904,ENSRNOG00000054165,ENSRNOG00000017060,ENSRNOG00000016291,ENSRNOG00000021130,ENSRNOG00000007290,ENSRNOG00000049906,ENSRNOG00000010320,ENSRNOG00000007922,ENSRNOG00000012036,ENSRNOG00000003357,ENSRNOG00000008996,ENSRNOG00000004089,ENSRNOG00000017511,ENSRNOG00000020890,ENSRNOG00000019321,ENSRNOG00000017223,ENSRNOG00000007865,ENSRNOG00000013867,ENSRNOG00000002667,ENSRNOG00000019680,…
GO:BP	presynapse organization	GO:0099172	0.000897751	3.04684	43	121	6	17810	ENSRNOG00000009209,ENSRNOG00000029663,ENSRNOG00000011692,ENSRNOG00000011156,ENSRNOG00000009649,ENSRNOG00000032576
GO:BP	cellular response to chemical stimulus	GO:0070887	0.000922313	3.03512	2496	895	178	17810	ENSRNOG00000000716,ENSRNOG00000048982,ENSRNOG00000055103,ENSRNOG00000011692,ENSRNOG00000017060,ENSRNOG00000014940,ENSRNOG00000021130,ENSRNOG00000007290,ENSRNOG00000034040,ENSRNOG00000049906,ENSRNOG00000030210,ENSRNOG00000017808,ENSRNOG00000019112,ENSRNOG00000012036,ENSRNOG00000003357,ENSRNOG00000005639,ENSRNOG00000016494,ENSRNOG00000010573,ENSRNOG00000059961,ENSRNOG00000020890,ENSRNOG00000003453,…
GO:BP	chemotaxis	GO:0006935	0.00109065	2.96232	487	396	30	17810	ENSRNOG00000046904,ENSRNOG00000054165,ENSRNOG00000010320,ENSRNOG00000008996,ENSRNOG00000004089,ENSRNOG00000020890,ENSRNOG00000007865,ENSRNOG00000013867,ENSRNOG00000002667,ENSRNOG00000019680,ENSRNOG00000011680,ENSRNOG00000014758,ENSRNOG00000009730,ENSRNOG00000002802,ENSRNOG00000019622,ENSRNOG00000007574,ENSRNOG00000004812,ENSRNOG00000015618,ENSRNOG00000017602,ENSRNOG00000018461,ENSRNOG00000000640,…
GO:BP	regulation of cation transmembrane transport	GO:1904062	0.0011195	2.95098	266	537	25	17810	ENSRNOG00000009288,ENSRNOG00000047651,ENSRNOG00000017060,ENSRNOG00000021130,ENSRNOG00000007290,ENSRNOG00000014006,ENSRNOG00000000433,ENSRNOG00000032576,ENSRNOG00000011901,ENSRNOG00000004356,ENSRNOG00000007666,ENSRNOG00000012442,ENSRNOG00000003288,ENSRNOG00000043465,ENSRNOG00000013257,ENSRNOG00000057221,ENSRNOG00000032350,ENSRNOG00000021067,ENSRNOG00000003262,ENSRNOG00000001931,ENSRNOG00000000413,…
GO:BP	positive regulation of synaptic transmission	GO:0050806	0.00112226	2.94991	116	549	16	17810	ENSRNOG00000008169,ENSRNOG00000006093,ENSRNOG00000047651,ENSRNOG00000011156,ENSRNOG00000000433,ENSRNOG00000032576,ENSRNOG00000016163,ENSRNOG00000007666,ENSRNOG00000018839,ENSRNOG00000003288,ENSRNOG00000043465,ENSRNOG00000011208,ENSRNOG00000003262,ENSRNOG00000018454,ENSRNOG00000059479,ENSRNOG00000011134
GO:BP	epithelium development	GO:0060429	0.00113694	2.94426	1036	1562	137	17810	ENSRNOG00000011692,ENSRNOG00000017060,ENSRNOG00000014940,ENSRNOG00000049906,ENSRNOG00000017808,ENSRNOG00000030719,ENSRNOG00000005639,ENSRNOG00000036659,ENSRNOG00000059961,ENSRNOG00000004221,ENSRNOG00000013101,ENSRNOG00000060381,ENSRNOG00000013867,ENSRNOG00000019680,ENSRNOG00000002905,ENSRNOG00000018865,ENSRNOG00000009730,ENSRNOG00000058560,ENSRNOG00000005770,ENSRNOG00000010392,ENSRNOG00000002434,…
GO:BP	gliogenesis	GO:0042063	0.00115025	2.93921	278	1919	58	17810	ENSRNOG00000021130,ENSRNOG00000021023,ENSRNOG00000017808,ENSRNOG00000008534,ENSRNOG00000009946,ENSRNOG00000018950,ENSRNOG00000017602,ENSRNOG00000018839,ENSRNOG00000000640,ENSRNOG00000016818,ENSRNOG00000001720,ENSRNOG00000007705,ENSRNOG00000018454,ENSRNOG00000015602,ENSRNOG00000019305,ENSRNOG00000011134,ENSRNOG00000005678,ENSRNOG00000053945,ENSRNOG00000013670,ENSRNOG00000043304,ENSRNOG00000000638,…
GO:BP	regulation of ion transmembrane transport	GO:0034765	0.00115269	2.93829	341	537	29	17810	ENSRNOG00000009288,ENSRNOG00000047651,ENSRNOG00000055103,ENSRNOG00000017060,ENSRNOG00000021130,ENSRNOG00000007290,ENSRNOG00000014006,ENSRNOG00000000433,ENSRNOG00000032576,ENSRNOG00000011901,ENSRNOG00000004356,ENSRNOG00000058626,ENSRNOG00000007666,ENSRNOG00000001742,ENSRNOG00000012442,ENSRNOG00000003288,ENSRNOG00000043465,ENSRNOG00000013257,ENSRNOG00000057221,ENSRNOG00000032350,ENSRNOG00000021067,…
GO:BP	regulation of transmembrane transport	GO:0034762	0.0011741	2.9303	420	537	33	17810	ENSRNOG00000009288,ENSRNOG00000047651,ENSRNOG00000055103,ENSRNOG00000017060,ENSRNOG00000021130,ENSRNOG00000007290,ENSRNOG00000014006,ENSRNOG00000017808,ENSRNOG00000000433,ENSRNOG00000016603,ENSRNOG00000032576,ENSRNOG00000011901,ENSRNOG00000004356,ENSRNOG00000058626,ENSRNOG00000007666,ENSRNOG00000001742,ENSRNOG00000012442,ENSRNOG00000003288,ENSRNOG00000012061,ENSRNOG00000043465,ENSRNOG00000013257,…
GO:BP	taxis	GO:0042330	0.00124067	2.90634	490	396	30	17810	ENSRNOG00000046904,ENSRNOG00000054165,ENSRNOG00000010320,ENSRNOG00000008996,ENSRNOG00000004089,ENSRNOG00000020890,ENSRNOG00000007865,ENSRNOG00000013867,ENSRNOG00000002667,ENSRNOG00000019680,ENSRNOG00000011680,ENSRNOG00000014758,ENSRNOG00000009730,ENSRNOG00000002802,ENSRNOG00000019622,ENSRNOG00000007574,ENSRNOG00000004812,ENSRNOG00000015618,ENSRNOG00000017602,ENSRNOG00000018461,ENSRNOG00000000640,…
GO:BP	ossification	GO:0001503	0.00126609	2.89754	326	1874	64	17810	ENSRNOG00000011692,ENSRNOG00000029980,ENSRNOG00000023148,ENSRNOG00000002158,ENSRNOG00000005998,ENSRNOG00000058560,ENSRNOG00000015675,ENSRNOG00000010053,ENSRNOG00000015618,ENSRNOG00000060687,ENSRNOG00000008587,ENSRNOG00000017503,ENSRNOG00000000640,ENSRNOG00000004437,ENSRNOG00000011451,ENSRNOG00000016818,ENSRNOG00000050869,ENSRNOG00000047446,ENSRNOG00000016242,ENSRNOG00000014923,ENSRNOG00000008479,…
GO:BP	regulation of neurotransmitter receptor activity	GO:0099601	0.00128052	2.89261	45	529	10	17810	ENSRNOG00000047651,ENSRNOG00000003741,ENSRNOG00000014006,ENSRNOG00000000433,ENSRNOG00000032576,ENSRNOG00000003288,ENSRNOG00000043465,ENSRNOG00000003262,ENSRNOG00000001006,ENSRNOG00000019217
GO:BP	animal organ morphogenesis	GO:0009887	0.00133887	2.87326	945	569	59	17810	ENSRNOG00000047651,ENSRNOG00000011692,ENSRNOG00000017060,ENSRNOG00000014940,ENSRNOG00000049906,ENSRNOG00000030719,ENSRNOG00000003357,ENSRNOG00000005639,ENSRNOG00000020890,ENSRNOG00000007865,ENSRNOG00000023148,ENSRNOG00000013867,ENSRNOG00000002667,ENSRNOG00000019680,ENSRNOG00000002905,ENSRNOG00000058275,ENSRNOG00000009730,ENSRNOG00000058560,ENSRNOG00000005770,ENSRNOG00000002215,ENSRNOG00000010392,…
GO:BP	regulation of cell-matrix adhesion	GO:0001952	0.00143087	2.8444	106	1526	26	17810	ENSRNOG00000012036,ENSRNOG00000008587,ENSRNOG00000003956,ENSRNOG00000026053,ENSRNOG00000002171,ENSRNOG00000002318,ENSRNOG00000007637,ENSRNOG00000007443,ENSRNOG00000030285,ENSRNOG00000010744,ENSRNOG00000033261,ENSRNOG00000048449,ENSRNOG00000010131,ENSRNOG00000012660,ENSRNOG00000016384,ENSRNOG00000002664,ENSRNOG00000010516,ENSRNOG00000031475,ENSRNOG00000017525,ENSRNOG00000009258,ENSRNOG00000046829,…
GO:BP	synaptic transmission, glutamatergic	GO:0035249	0.00151289	2.82019	59	507	11	17810	ENSRNOG00000047651,ENSRNOG00000011692,ENSRNOG00000011156,ENSRNOG00000014290,ENSRNOG00000017511,ENSRNOG00000006174,ENSRNOG00000007666,ENSRNOG00000003288,ENSRNOG00000003262,ENSRNOG00000013042,ENSRNOG00000018452
GO:BP	positive regulation of cell migration	GO:0030335	0.00163414	2.78671	444	1925	82	17810	ENSRNOG00000049906,ENSRNOG00000012036,ENSRNOG00000004089,ENSRNOG00000013867,ENSRNOG00000002667,ENSRNOG00000002215,ENSRNOG00000005093,ENSRNOG00000019622,ENSRNOG00000004812,ENSRNOG00000015618,ENSRNOG00000008587,ENSRNOG00000012442,ENSRNOG00000017602,ENSRNOG00000018461,ENSRNOG00000028930,ENSRNOG00000014650,ENSRNOG00000017704,ENSRNOG00000009425,ENSRNOG00000018674,ENSRNOG00000047446,ENSRNOG00000010626,…
GO:BP	regulation of cellular component movement	GO:0051270	0.00188323	2.7251	875	1701	127	17810	ENSRNOG00000017060,ENSRNOG00000016291,ENSRNOG00000021130,ENSRNOG00000007290,ENSRNOG00000049906,ENSRNOG00000007922,ENSRNOG00000012036,ENSRNOG00000003357,ENSRNOG00000004089,ENSRNOG00000020890,ENSRNOG00000013867,ENSRNOG00000002667,ENSRNOG00000019680,ENSRNOG00000002215,ENSRNOG00000005093,ENSRNOG00000019622,ENSRNOG00000007574,ENSRNOG00000004812,ENSRNOG00000015618,ENSRNOG00000008587,ENSRNOG00000012442,…
GO:BP	cognition	GO:0050890	0.00191196	2.71852	251	795	30	17810	ENSRNOG00000008169,ENSRNOG00000011692,ENSRNOG00000021130,ENSRNOG00000007290,ENSRNOG00000014006,ENSRNOG00000030719,ENSRNOG00000017511,ENSRNOG00000000433,ENSRNOG00000019321,ENSRNOG00000009946,ENSRNOG00000003300,ENSRNOG00000016703,ENSRNOG00000016122,ENSRNOG00000018839,ENSRNOG00000014008,ENSRNOG00000043465,ENSRNOG00000050660,ENSRNOG00000005248,ENSRNOG00000001006,ENSRNOG00000018454,ENSRNOG00000012045,…
GO:BP	potassium ion transmembrane transport	GO:0071805	0.0023077	2.63682	154	543	18	17810	ENSRNOG00000008169,ENSRNOG00000021130,ENSRNOG00000007290,ENSRNOG00000014006,ENSRNOG00000021128,ENSRNOG00000018285,ENSRNOG00000004356,ENSRNOG00000058626,ENSRNOG00000016163,ENSRNOG00000060687,ENSRNOG00000049868,ENSRNOG00000019750,ENSRNOG00000032350,ENSRNOG00000019937,ENSRNOG00000011076,ENSRNOG00000007705,ENSRNOG00000060435,ENSRNOG00000003813
GO:BP	regulation of signal transduction	GO:0009966	0.00242607	2.6151	2357	1233	220	17810	ENSRNOG00000047651,ENSRNOG00000032959,ENSRNOG00000011692,ENSRNOG00000016291,ENSRNOG00000014940,ENSRNOG00000003741,ENSRNOG00000014006,ENSRNOG00000034040,ENSRNOG00000014290,ENSRNOG00000017808,ENSRNOG00000019112,ENSRNOG00000012036,ENSRNOG00000003357,ENSRNOG00000005639,ENSRNOG00000016494,ENSRNOG00000033397,ENSRNOG00000017511,ENSRNOG00000020890,ENSRNOG00000000433,ENSRNOG00000004221,ENSRNOG00000032576,…
GO:BP	transmembrane receptor protein tyrosine kinase signaling pathway	GO:0007169	0.00245287	2.61033	497	1453	72	17810	ENSRNOG00000010320,ENSRNOG00000005639,ENSRNOG00000016494,ENSRNOG00000020890,ENSRNOG00000007865,ENSRNOG00000013867,ENSRNOG00000014367,ENSRNOG00000018865,ENSRNOG00000019661,ENSRNOG00000006565,ENSRNOG00000010392,ENSRNOG00000018958,ENSRNOG00000015679,ENSRNOG00000015618,ENSRNOG00000008587,ENSRNOG00000018839,ENSRNOG00000018461,ENSRNOG00000002946,ENSRNOG00000029614,ENSRNOG00000012061,ENSRNOG00000009425,…
GO:BP	anatomical structure formation involved in morphogenesis	GO:0048646	0.00298009	2.52577	1007	1562	132	17810	ENSRNOG00000011692,ENSRNOG00000014940,ENSRNOG00000021130,ENSRNOG00000049906,ENSRNOG00000005639,ENSRNOG00000004089,ENSRNOG00000059961,ENSRNOG00000007865,ENSRNOG00000006174,ENSRNOG00000013101,ENSRNOG00000023148,ENSRNOG00000060381,ENSRNOG00000013867,ENSRNOG00000019661,ENSRNOG00000058560,ENSRNOG00000025757,ENSRNOG00000050539,ENSRNOG00000002434,ENSRNOG00000019622,ENSRNOG00000015618,ENSRNOG00000008587,…
GO:BP	purine nucleoside bisphosphate metabolic process	GO:0034032	0.00323977	2.48949	87	1472	22	17810	ENSRNOG00000008798,ENSRNOG00000055221,ENSRNOG00000016122,ENSRNOG00000016552,ENSRNOG00000018755,ENSRNOG00000013376,ENSRNOG00000018944,ENSRNOG00000000658,ENSRNOG00000013994,ENSRNOG00000007395,ENSRNOG00000015124,ENSRNOG00000008656,ENSRNOG00000010134,ENSRNOG00000016573,ENSRNOG00000007102,ENSRNOG00000049604,ENSRNOG00000045636,ENSRNOG00000020696,ENSRNOG00000016924,ENSRNOG00000034013,ENSRNOG00000007419,…
GO:BP	ribonucleoside bisphosphate metabolic process	GO:0033875	0.00323977	2.48949	87	1472	22	17810	ENSRNOG00000008798,ENSRNOG00000055221,ENSRNOG00000016122,ENSRNOG00000016552,ENSRNOG00000018755,ENSRNOG00000013376,ENSRNOG00000018944,ENSRNOG00000000658,ENSRNOG00000013994,ENSRNOG00000007395,ENSRNOG00000015124,ENSRNOG00000008656,ENSRNOG00000010134,ENSRNOG00000016573,ENSRNOG00000007102,ENSRNOG00000049604,ENSRNOG00000045636,ENSRNOG00000020696,ENSRNOG00000016924,ENSRNOG00000034013,ENSRNOG00000007419,…
GO:BP	nucleoside bisphosphate metabolic process	GO:0033865	0.00323977	2.48949	87	1472	22	17810	ENSRNOG00000008798,ENSRNOG00000055221,ENSRNOG00000016122,ENSRNOG00000016552,ENSRNOG00000018755,ENSRNOG00000013376,ENSRNOG00000018944,ENSRNOG00000000658,ENSRNOG00000013994,ENSRNOG00000007395,ENSRNOG00000015124,ENSRNOG00000008656,ENSRNOG00000010134,ENSRNOG00000016573,ENSRNOG00000007102,ENSRNOG00000049604,ENSRNOG00000045636,ENSRNOG00000020696,ENSRNOG00000016924,ENSRNOG00000034013,ENSRNOG00000007419,…
GO:BP	animal organ development	GO:0048513	0.00359059	2.44483	3023	589	144	17810	ENSRNOG00000047651,ENSRNOG00000011692,ENSRNOG00000017060,ENSRNOG00000004438,ENSRNOG00000014940,ENSRNOG00000007290,ENSRNOG00000004527,ENSRNOG00000029980,ENSRNOG00000049906,ENSRNOG00000002456,ENSRNOG00000017808,ENSRNOG00000030719,ENSRNOG00000004717,ENSRNOG00000012036,ENSRNOG00000003357,ENSRNOG00000005639,ENSRNOG00000009649,ENSRNOG00000058891,ENSRNOG00000020890,ENSRNOG00000004221,ENSRNOG00000017223,…
GO:BP	regulation of angiogenesis	GO:0045765	0.00364151	2.43872	232	1555	43	17810	ENSRNOG00000021130,ENSRNOG00000004089,ENSRNOG00000059961,ENSRNOG00000013867,ENSRNOG00000050539,ENSRNOG00000015618,ENSRNOG00000008587,ENSRNOG00000012061,ENSRNOG00000047446,ENSRNOG00000016696,ENSRNOG00000010626,ENSRNOG00000012045,ENSRNOG00000023972,ENSRNOG00000026053,ENSRNOG00000022256,ENSRNOG00000059016,ENSRNOG00000000432,ENSRNOG00000015614,ENSRNOG00000039593,ENSRNOG00000016326,ENSRNOG00000021919,…
GO:BP	regulation of response to stimulus	GO:0048583	0.0036776	2.43444	3199	572	147	17810	ENSRNOG00000047651,ENSRNOG00000032959,ENSRNOG00000011692,ENSRNOG00000016291,ENSRNOG00000014940,ENSRNOG00000003741,ENSRNOG00000021130,ENSRNOG00000014006,ENSRNOG00000034040,ENSRNOG00000049906,ENSRNOG00000014290,ENSRNOG00000017808,ENSRNOG00000023109,ENSRNOG00000007922,ENSRNOG00000019112,ENSRNOG00000012036,ENSRNOG00000003357,ENSRNOG00000005639,ENSRNOG00000016494,ENSRNOG00000033397,ENSRNOG00000017511,…
GO:BP	regulation of sodium ion transport	GO:0002028	0.00369135	2.43281	66	963	15	17810	ENSRNOG00000009288,ENSRNOG00000004438,ENSRNOG00000007290,ENSRNOG00000014006,ENSRNOG00000031834,ENSRNOG00000013257,ENSRNOG00000057221,ENSRNOG00000021067,ENSRNOG00000001931,ENSRNOG00000019217,ENSRNOG00000007387,ENSRNOG00000021079,ENSRNOG00000014882,ENSRNOG00000011425,ENSRNOG00000002934
GO:BP	potassium ion transport	GO:0006813	0.00372821	2.4285	189	55	7	17810	ENSRNOG00000008169,ENSRNOG00000053640,ENSRNOG00000021130,ENSRNOG00000007290,ENSRNOG00000014006,ENSRNOG00000021128,ENSRNOG00000018285
GO:BP	regulation of cellular response to growth factor stimulus	GO:0090287	0.00379898	2.42033	251	414	20	17810	ENSRNOG00000011692,ENSRNOG00000014940,ENSRNOG00000016494,ENSRNOG00000020890,ENSRNOG00000013867,ENSRNOG00000018865,ENSRNOG00000005770,ENSRNOG00000018958,ENSRNOG00000020467,ENSRNOG00000015618,ENSRNOG00000000386,ENSRNOG00000028930,ENSRNOG00000029614,ENSRNOG00000011631,ENSRNOG00000012061,ENSRNOG00000001720,ENSRNOG00000016848,ENSRNOG00000004330,ENSRNOG00000016242,ENSRNOG00000027463
GO:BP	tissue morphogenesis	GO:0048729	0.00387808	2.41138	591	403	33	17810	ENSRNOG00000011692,ENSRNOG00000017060,ENSRNOG00000014940,ENSRNOG00000049906,ENSRNOG00000030719,ENSRNOG00000003357,ENSRNOG00000005639,ENSRNOG00000004221,ENSRNOG00000013101,ENSRNOG00000023148,ENSRNOG00000013867,ENSRNOG00000019680,ENSRNOG00000002905,ENSRNOG00000018865,ENSRNOG00000009730,ENSRNOG00000005770,ENSRNOG00000002215,ENSRNOG00000010392,ENSRNOG00000025757,ENSRNOG00000002434,ENSRNOG00000015618,…
GO:BP	muscle structure development	GO:0061061	0.00389385	2.40962	519	1303	68	17810	ENSRNOG00000011692,ENSRNOG00000017060,ENSRNOG00000049906,ENSRNOG00000002456,ENSRNOG00000003357,ENSRNOG00000016494,ENSRNOG00000017223,ENSRNOG00000007865,ENSRNOG00000023148,ENSRNOG00000019661,ENSRNOG00000005770,ENSRNOG00000002215,ENSRNOG00000010392,ENSRNOG00000025757,ENSRNOG00000003300,ENSRNOG00000015618,ENSRNOG00000026415,ENSRNOG00000000640,ENSRNOG00000007607,ENSRNOG00000006867,ENSRNOG00000001720,…
GO:BP	amino acid transport	GO:0006865	0.00393248	2.40533	109	1074	21	17810	ENSRNOG00000011892,ENSRNOG00000014290,ENSRNOG00000019321,ENSRNOG00000016163,ENSRNOG00000007666,ENSRNOG00000018839,ENSRNOG00000005248,ENSRNOG00000002636,ENSRNOG00000057404,ENSRNOG00000007705,ENSRNOG00000013042,ENSRNOG00000019907,ENSRNOG00000027468,ENSRNOG00000028688,ENSRNOG00000002832,ENSRNOG00000004351,ENSRNOG00000002919,ENSRNOG00000008656,ENSRNOG00000049308,ENSRNOG00000008243,ENSRNOG00000042731
GO:BP	alcohol biosynthetic process	GO:0046165	0.0041439	2.38259	98	724	16	17810	ENSRNOG00000055103,ENSRNOG00000020989,ENSRNOG00000013867,ENSRNOG00000021314,ENSRNOG00000001742,ENSRNOG00000016122,ENSRNOG00000016690,ENSRNOG00000006859,ENSRNOG00000054549,ENSRNOG00000002826,ENSRNOG00000010626,ENSRNOG00000018454,ENSRNOG00000006787,ENSRNOG00000033893,ENSRNOG00000007234,ENSRNOG00000007637
GO:BP	regulation of system process	GO:0044057	0.00416292	2.3806	422	1810	74	17810	ENSRNOG00000047651,ENSRNOG00000017060,ENSRNOG00000003741,ENSRNOG00000021130,ENSRNOG00000007290,ENSRNOG00000014006,ENSRNOG00000021023,ENSRNOG00000014290,ENSRNOG00000019321,ENSRNOG00000032576,ENSRNOG00000025757,ENSRNOG00000002434,ENSRNOG00000000640,ENSRNOG00000003288,ENSRNOG00000011631,ENSRNOG00000050660,ENSRNOG00000016983,ENSRNOG00000006649,ENSRNOG00000057221,ENSRNOG00000010626,ENSRNOG00000003262,…
GO:BP	cell-substrate junction organization	GO:0150115	0.00428158	2.3684	84	1430	21	17810	ENSRNOG00000008587,ENSRNOG00000003956,ENSRNOG00000026053,ENSRNOG00000002171,ENSRNOG00000014182,ENSRNOG00000002680,ENSRNOG00000002318,ENSRNOG00000012110,ENSRNOG00000012791,ENSRNOG00000030285,ENSRNOG00000010744,ENSRNOG00000033261,ENSRNOG00000048449,ENSRNOG00000012108,ENSRNOG00000001304,ENSRNOG00000016688,ENSRNOG00000031475,ENSRNOG00000047605,ENSRNOG00000046829,ENSRNOG00000020723,ENSRNOG00000018903
GO:BP	morphogenesis of an epithelium	GO:0002009	0.00433696	2.36281	498	1556	75	17810	ENSRNOG00000017060,ENSRNOG00000014940,ENSRNOG00000049906,ENSRNOG00000030719,ENSRNOG00000005639,ENSRNOG00000004221,ENSRNOG00000013101,ENSRNOG00000013867,ENSRNOG00000019680,ENSRNOG00000002905,ENSRNOG00000018865,ENSRNOG00000009730,ENSRNOG00000005770,ENSRNOG00000015618,ENSRNOG00000002946,ENSRNOG00000028930,ENSRNOG00000028624,ENSRNOG00000011631,ENSRNOG00000009425,ENSRNOG00000014293,ENSRNOG00000016818,…
GO:BP	sterol metabolic process	GO:0016125	0.00459232	2.33797	99	722	16	17810	ENSRNOG00000055103,ENSRNOG00000008902,ENSRNOG00000020989,ENSRNOG00000013867,ENSRNOG00000021314,ENSRNOG00000009946,ENSRNOG00000016122,ENSRNOG00000016690,ENSRNOG00000006859,ENSRNOG00000054549,ENSRNOG00000002826,ENSRNOG00000018454,ENSRNOG00000009550,ENSRNOG00000057814,ENSRNOG00000006787,ENSRNOG00000007234
GO:BP	inorganic ion transmembrane transport	GO:0098660	0.00470536	2.32741	662	963	65	17810	ENSRNOG00000008169,ENSRNOG00000009288,ENSRNOG00000055103,ENSRNOG00000017060,ENSRNOG00000021130,ENSRNOG00000007290,ENSRNOG00000014006,ENSRNOG00000021128,ENSRNOG00000006645,ENSRNOG00000018285,ENSRNOG00000011892,ENSRNOG00000002305,ENSRNOG00000011901,ENSRNOG00000004356,ENSRNOG00000015159,ENSRNOG00000058626,ENSRNOG00000016163,ENSRNOG00000007666,ENSRNOG00000019606,ENSRNOG00000019486,ENSRNOG00000060687,…
GO:BP	regulation of cell motility	GO:2000145	0.0048521	2.31407	813	1940	131	17810	ENSRNOG00000016291,ENSRNOG00000021130,ENSRNOG00000049906,ENSRNOG00000007922,ENSRNOG00000012036,ENSRNOG00000003357,ENSRNOG00000004089,ENSRNOG00000020890,ENSRNOG00000013867,ENSRNOG00000002667,ENSRNOG00000019680,ENSRNOG00000002215,ENSRNOG00000005093,ENSRNOG00000019622,ENSRNOG00000007574,ENSRNOG00000004812,ENSRNOG00000015618,ENSRNOG00000008587,ENSRNOG00000012442,ENSRNOG00000000386,ENSRNOG00000017602,…
GO:BP	learning	GO:0007612	0.00493432	2.30677	133	115	8	17810	ENSRNOG00000008169,ENSRNOG00000011692,ENSRNOG00000021130,ENSRNOG00000007290,ENSRNOG00000014006,ENSRNOG00000030719,ENSRNOG00000017511,ENSRNOG00000019321
GO:BP	inorganic cation transmembrane transport	GO:0098662	0.00510478	2.29202	609	963	61	17810	ENSRNOG00000008169,ENSRNOG00000009288,ENSRNOG00000017060,ENSRNOG00000021130,ENSRNOG00000007290,ENSRNOG00000014006,ENSRNOG00000021128,ENSRNOG00000006645,ENSRNOG00000018285,ENSRNOG00000011892,ENSRNOG00000002305,ENSRNOG00000011901,ENSRNOG00000004356,ENSRNOG00000015159,ENSRNOG00000058626,ENSRNOG00000016163,ENSRNOG00000007666,ENSRNOG00000019606,ENSRNOG00000019486,ENSRNOG00000060687,ENSRNOG00000012442,…
GO:BP	regulation of vasculature development	GO:1901342	0.0051659	2.28685	235	1555	43	17810	ENSRNOG00000021130,ENSRNOG00000004089,ENSRNOG00000059961,ENSRNOG00000013867,ENSRNOG00000050539,ENSRNOG00000015618,ENSRNOG00000008587,ENSRNOG00000012061,ENSRNOG00000047446,ENSRNOG00000016696,ENSRNOG00000010626,ENSRNOG00000012045,ENSRNOG00000023972,ENSRNOG00000026053,ENSRNOG00000022256,ENSRNOG00000059016,ENSRNOG00000000432,ENSRNOG00000015614,ENSRNOG00000039593,ENSRNOG00000016326,ENSRNOG00000021919,…
GO:BP	cellular response to organic substance	GO:0071310	0.00529532	2.27611	2006	600	105	17810	ENSRNOG00000000716,ENSRNOG00000048982,ENSRNOG00000055103,ENSRNOG00000011692,ENSRNOG00000017060,ENSRNOG00000014940,ENSRNOG00000021130,ENSRNOG00000007290,ENSRNOG00000034040,ENSRNOG00000049906,ENSRNOG00000017808,ENSRNOG00000012036,ENSRNOG00000003357,ENSRNOG00000005639,ENSRNOG00000016494,ENSRNOG00000010573,ENSRNOG00000059961,ENSRNOG00000020890,ENSRNOG00000005345,ENSRNOG00000014060,ENSRNOG00000046452,…
GO:BP	sodium ion transport	GO:0006814	0.00554796	2.25587	159	1065	26	17810	ENSRNOG00000008169,ENSRNOG00000009288,ENSRNOG00000004438,ENSRNOG00000007290,ENSRNOG00000014006,ENSRNOG00000029342,ENSRNOG00000015159,ENSRNOG00000031834,ENSRNOG00000060687,ENSRNOG00000019118,ENSRNOG00000013257,ENSRNOG00000057221,ENSRNOG00000019937,ENSRNOG00000021067,ENSRNOG00000001931,ENSRNOG00000008479,ENSRNOG00000019217,ENSRNOG00000006639,ENSRNOG00000003134,ENSRNOG00000007387,ENSRNOG00000021079,…
GO:BP	transmission of nerve impulse	GO:0019226	0.00564476	2.24835	48	450	9	17810	ENSRNOG00000021023,ENSRNOG00000007922,ENSRNOG00000017511,ENSRNOG00000007666,ENSRNOG00000018839,ENSRNOG00000003288,ENSRNOG00000019750,ENSRNOG00000003262,ENSRNOG00000001931
GO:BP	regulation of postsynapse organization	GO:0099175	0.00567833	2.24578	67	615	12	17810	ENSRNOG00000029663,ENSRNOG00000032576,ENSRNOG00000006174,ENSRNOG00000046452,ENSRNOG00000015618,ENSRNOG00000030771,ENSRNOG00000017704,ENSRNOG00000043465,ENSRNOG00000018454,ENSRNOG00000015602,ENSRNOG00000001259,ENSRNOG00000005711
GO:BP	muscle tissue morphogenesis	GO:0060415	0.00591686	2.22791	68	403	10	17810	ENSRNOG00000017060,ENSRNOG00000003357,ENSRNOG00000023148,ENSRNOG00000002215,ENSRNOG00000010392,ENSRNOG00000025757,ENSRNOG00000015618,ENSRNOG00000016983,ENSRNOG00000047446,ENSRNOG00000016242
GO:BP	cholesterol metabolic process	GO:0008203	0.00593344	2.22669	93	1420	22	17810	ENSRNOG00000055103,ENSRNOG00000008902,ENSRNOG00000020989,ENSRNOG00000013867,ENSRNOG00000021314,ENSRNOG00000009946,ENSRNOG00000016122,ENSRNOG00000016690,ENSRNOG00000006859,ENSRNOG00000054549,ENSRNOG00000002826,ENSRNOG00000018454,ENSRNOG00000057814,ENSRNOG00000006787,ENSRNOG00000007234,ENSRNOG00000020776,ENSRNOG00000027491,ENSRNOG00000049604,ENSRNOG00000020546,ENSRNOG00000020696,ENSRNOG00000012123,…
GO:BP	sensory perception of mechanical stimulus	GO:0050954	0.00619929	2.20766	146	1172	26	17810	ENSRNOG00000004717,ENSRNOG00000017511,ENSRNOG00000023148,ENSRNOG00000058560,ENSRNOG00000016163,ENSRNOG00000019486,ENSRNOG00000012442,ENSRNOG00000019750,ENSRNOG00000016848,ENSRNOG00000006649,ENSRNOG00000016306,ENSRNOG00000060435,ENSRNOG00000020151,ENSRNOG00000000316,ENSRNOG00000000463,ENSRNOG00000020014,ENSRNOG00000003680,ENSRNOG00000001329,ENSRNOG00000000129,ENSRNOG00000013589,ENSRNOG00000001700,…
GO:BP	transport	GO:0006810	0.00647117	2.18902	3820	78	35	17810	ENSRNOG00000008169,ENSRNOG00000006093,ENSRNOG00000017725,ENSRNOG00000009288,ENSRNOG00000047651,ENSRNOG00000061182,ENSRNOG00000055103,ENSRNOG00000029663,ENSRNOG00000054204,ENSRNOG00000011692,ENSRNOG00000053640,ENSRNOG00000017060,ENSRNOG00000004438,ENSRNOG00000045814,ENSRNOG00000021130,ENSRNOG00000007290,ENSRNOG00000004147,ENSRNOG00000014006,ENSRNOG00000004040,ENSRNOG00000059326,ENSRNOG00000021128,…
GO:BP	regulation of synaptic plasticity	GO:0048167	0.00660922	2.17985	149	13	4	17810	ENSRNOG00000008169,ENSRNOG00000006093,ENSRNOG00000009288,ENSRNOG00000047651
GO:BP	response to abiotic stimulus	GO:0009628	0.00689233	2.16163	920	1213	99	17810	ENSRNOG00000017060,ENSRNOG00000016291,ENSRNOG00000021130,ENSRNOG00000007290,ENSRNOG00000014006,ENSRNOG00000030210,ENSRNOG00000014290,ENSRNOG00000003357,ENSRNOG00000017511,ENSRNOG00000019321,ENSRNOG00000007865,ENSRNOG00000023148,ENSRNOG00000013867,ENSRNOG00000001130,ENSRNOG00000002215,ENSRNOG00000004687,ENSRNOG00000018958,ENSRNOG00000003300,ENSRNOG00000008144,ENSRNOG00000016163,ENSRNOG00000007666,…
GO:BP	positive regulation of cellular component movement	GO:0051272	0.0074746	2.12641	468	1925	83	17810	ENSRNOG00000049906,ENSRNOG00000012036,ENSRNOG00000004089,ENSRNOG00000013867,ENSRNOG00000002667,ENSRNOG00000002215,ENSRNOG00000005093,ENSRNOG00000019622,ENSRNOG00000004812,ENSRNOG00000015618,ENSRNOG00000008587,ENSRNOG00000012442,ENSRNOG00000017602,ENSRNOG00000018461,ENSRNOG00000028930,ENSRNOG00000014650,ENSRNOG00000017704,ENSRNOG00000009425,ENSRNOG00000018674,ENSRNOG00000047446,ENSRNOG00000010626,…
GO:BP	positive regulation of cell motility	GO:2000147	0.00759904	2.11924	461	1925	82	17810	ENSRNOG00000049906,ENSRNOG00000012036,ENSRNOG00000004089,ENSRNOG00000013867,ENSRNOG00000002667,ENSRNOG00000002215,ENSRNOG00000005093,ENSRNOG00000019622,ENSRNOG00000004812,ENSRNOG00000015618,ENSRNOG00000008587,ENSRNOG00000012442,ENSRNOG00000017602,ENSRNOG00000018461,ENSRNOG00000028930,ENSRNOG00000014650,ENSRNOG00000017704,ENSRNOG00000009425,ENSRNOG00000018674,ENSRNOG00000047446,ENSRNOG00000010626,…
GO:BP	import across plasma membrane	GO:0098739	0.0076673	2.11536	116	490	14	17810	ENSRNOG00000008169,ENSRNOG00000007290,ENSRNOG00000021128,ENSRNOG00000014290,ENSRNOG00000002305,ENSRNOG00000015159,ENSRNOG00000016163,ENSRNOG00000019606,ENSRNOG00000019486,ENSRNOG00000014714,ENSRNOG00000005248,ENSRNOG00000057404,ENSRNOG00000008479,ENSRNOG00000007705
GO:BP	cell surface receptor signaling pathway involved in cell-cell signaling	GO:1905114	0.0078109	2.1073	430	572	33	17810	ENSRNOG00000047651,ENSRNOG00000048982,ENSRNOG00000011692,ENSRNOG00000014940,ENSRNOG00000014006,ENSRNOG00000017808,ENSRNOG00000017511,ENSRNOG00000004221,ENSRNOG00000032576,ENSRNOG00000006174,ENSRNOG00000005770,ENSRNOG00000005093,ENSRNOG00000015618,ENSRNOG00000028930,ENSRNOG00000014293,ENSRNOG00000016818,ENSRNOG00000016848,ENSRNOG00000010389,ENSRNOG00000016242,ENSRNOG00000019422,ENSRNOG00000009354,…
GO:BP	detection of external stimulus	GO:0009581	0.00858805	2.06611	106	1363	23	17810	ENSRNOG00000049906,ENSRNOG00000007865,ENSRNOG00000023148,ENSRNOG00000007666,ENSRNOG00000019486,ENSRNOG00000019750,ENSRNOG00000008053,ENSRNOG00000020346,ENSRNOG00000027770,ENSRNOG00000016306,ENSRNOG00000053349,ENSRNOG00000016593,ENSRNOG00000019296,ENSRNOG00000006874,ENSRNOG00000025489,ENSRNOG00000000129,ENSRNOG00000013589,ENSRNOG00000001700,ENSRNOG00000000233,ENSRNOG00000011130,ENSRNOG00000003633,…
GO:BP	cell-substrate junction assembly	GO:0007044	0.0087757	2.05672	81	1426	20	17810	ENSRNOG00000008587,ENSRNOG00000003956,ENSRNOG00000026053,ENSRNOG00000002171,ENSRNOG00000014182,ENSRNOG00000002680,ENSRNOG00000002318,ENSRNOG00000012110,ENSRNOG00000012791,ENSRNOG00000030285,ENSRNOG00000010744,ENSRNOG00000033261,ENSRNOG00000048449,ENSRNOG00000012108,ENSRNOG00000001304,ENSRNOG00000016688,ENSRNOG00000031475,ENSRNOG00000047605,ENSRNOG00000046829,ENSRNOG00000020723
GO:BP	regulation of locomotion	GO:0040012	0.010078	1.99663	855	1940	135	17810	ENSRNOG00000016291,ENSRNOG00000021130,ENSRNOG00000049906,ENSRNOG00000007922,ENSRNOG00000012036,ENSRNOG00000003357,ENSRNOG00000004089,ENSRNOG00000020890,ENSRNOG00000013867,ENSRNOG00000002667,ENSRNOG00000019680,ENSRNOG00000011680,ENSRNOG00000002215,ENSRNOG00000005093,ENSRNOG00000019622,ENSRNOG00000007574,ENSRNOG00000004812,ENSRNOG00000015618,ENSRNOG00000008587,ENSRNOG00000012442,ENSRNOG00000000386,…
GO:BP	angiogenesis	GO:0001525	0.0102732	1.98829	423	1555	65	17810	ENSRNOG00000021130,ENSRNOG00000004089,ENSRNOG00000059961,ENSRNOG00000007865,ENSRNOG00000060381,ENSRNOG00000013867,ENSRNOG00000050539,ENSRNOG00000002434,ENSRNOG00000019622,ENSRNOG00000015618,ENSRNOG00000008587,ENSRNOG00000007607,ENSRNOG00000029614,ENSRNOG00000012061,ENSRNOG00000047446,ENSRNOG00000016281,ENSRNOG00000016696,ENSRNOG00000003439,ENSRNOG00000010626,ENSRNOG00000009354,ENSRNOG00000022697,…
GO:BP	negative regulation of multicellular organismal process	GO:0051241	0.0116518	1.93361	862	1703	122	17810	ENSRNOG00000015550,ENSRNOG00000011692,ENSRNOG00000016291,ENSRNOG00000021130,ENSRNOG00000007290,ENSRNOG00000010320,ENSRNOG00000019321,ENSRNOG00000017223,ENSRNOG00000046452,ENSRNOG00000019184,ENSRNOG00000018865,ENSRNOG00000019661,ENSRNOG00000009946,ENSRNOG00000006565,ENSRNOG00000005770,ENSRNOG00000004687,ENSRNOG00000018958,ENSRNOG00000008144,ENSRNOG00000050539,ENSRNOG00000019606,ENSRNOG00000010053,…
GO:BP	glial cell development	GO:0021782	0.0117011	1.93177	103	1650	25	17810	ENSRNOG00000021023,ENSRNOG00000009946,ENSRNOG00000018950,ENSRNOG00000018839,ENSRNOG00000016818,ENSRNOG00000007705,ENSRNOG00000019305,ENSRNOG00000020277,ENSRNOG00000002919,ENSRNOG00000016099,ENSRNOG00000012561,ENSRNOG00000006824,ENSRNOG00000029449,ENSRNOG00000019659,ENSRNOG00000008332,ENSRNOG00000057542,ENSRNOG00000021087,ENSRNOG00000002419,ENSRNOG00000020723,ENSRNOG00000046366,ENSRNOG00000013780,…
GO:BP	positive regulation of transport	GO:0051050	0.0117671	1.92933	702	545	44	17810	ENSRNOG00000009288,ENSRNOG00000055103,ENSRNOG00000017060,ENSRNOG00000004438,ENSRNOG00000021130,ENSRNOG00000004040,ENSRNOG00000017808,ENSRNOG00000019112,ENSRNOG00000008902,ENSRNOG00000059961,ENSRNOG00000019321,ENSRNOG00000005345,ENSRNOG00000032576,ENSRNOG00000046452,ENSRNOG00000004356,ENSRNOG00000002215,ENSRNOG00000008129,ENSRNOG00000014232,ENSRNOG00000007666,ENSRNOG00000019606,ENSRNOG00000015618,…
GO:BP	cell motility	GO:0048870	0.0127105	1.89584	1388	1701	181	17810	ENSRNOG00000016291,ENSRNOG00000021130,ENSRNOG00000049906,ENSRNOG00000007922,ENSRNOG00000012036,ENSRNOG00000003357,ENSRNOG00000004089,ENSRNOG00000017511,ENSRNOG00000020890,ENSRNOG00000019321,ENSRNOG00000017223,ENSRNOG00000007865,ENSRNOG00000013867,ENSRNOG00000002667,ENSRNOG00000019680,ENSRNOG00000011680,ENSRNOG00000058275,ENSRNOG00000018865,ENSRNOG00000009730,ENSRNOG00000002215,ENSRNOG00000031671,…
GO:BP	localization of cell	GO:0051674	0.0127105	1.89584	1388	1701	181	17810	ENSRNOG00000016291,ENSRNOG00000021130,ENSRNOG00000049906,ENSRNOG00000007922,ENSRNOG00000012036,ENSRNOG00000003357,ENSRNOG00000004089,ENSRNOG00000017511,ENSRNOG00000020890,ENSRNOG00000019321,ENSRNOG00000017223,ENSRNOG00000007865,ENSRNOG00000013867,ENSRNOG00000002667,ENSRNOG00000019680,ENSRNOG00000011680,ENSRNOG00000058275,ENSRNOG00000018865,ENSRNOG00000009730,ENSRNOG00000002215,ENSRNOG00000031671,…
GO:BP	localization	GO:0051179	0.0128871	1.88985	5367	884	326	17810	ENSRNOG00000008169,ENSRNOG00000006093,ENSRNOG00000017725,ENSRNOG00000009288,ENSRNOG00000047651,ENSRNOG00000061182,ENSRNOG00000055103,ENSRNOG00000029663,ENSRNOG00000054204,ENSRNOG00000011692,ENSRNOG00000053640,ENSRNOG00000017060,ENSRNOG00000016291,ENSRNOG00000004438,ENSRNOG00000045814,ENSRNOG00000021130,ENSRNOG00000007290,ENSRNOG00000004147,ENSRNOG00000014006,ENSRNOG00000004040,ENSRNOG00000059326,…
GO:BP	muscle organ morphogenesis	GO:0048644	0.0129582	1.88746	74	403	10	17810	ENSRNOG00000017060,ENSRNOG00000003357,ENSRNOG00000023148,ENSRNOG00000002215,ENSRNOG00000010392,ENSRNOG00000025757,ENSRNOG00000015618,ENSRNOG00000016983,ENSRNOG00000047446,ENSRNOG00000016242
GO:BP	glial cell differentiation	GO:0010001	0.013155	1.88091	217	1694	42	17810	ENSRNOG00000021023,ENSRNOG00000017808,ENSRNOG00000008534,ENSRNOG00000009946,ENSRNOG00000018950,ENSRNOG00000017602,ENSRNOG00000018839,ENSRNOG00000000640,ENSRNOG00000016818,ENSRNOG00000001720,ENSRNOG00000007705,ENSRNOG00000018454,ENSRNOG00000015602,ENSRNOG00000019305,ENSRNOG00000011134,ENSRNOG00000053945,ENSRNOG00000000638,ENSRNOG00000008116,ENSRNOG00000007410,ENSRNOG00000017193,ENSRNOG00000020277,…
GO:BP	positive regulation of locomotion	GO:0040017	0.0134668	1.87073	475	1925	83	17810	ENSRNOG00000049906,ENSRNOG00000012036,ENSRNOG00000004089,ENSRNOG00000013867,ENSRNOG00000002667,ENSRNOG00000011680,ENSRNOG00000002215,ENSRNOG00000005093,ENSRNOG00000019622,ENSRNOG00000004812,ENSRNOG00000015618,ENSRNOG00000008587,ENSRNOG00000012442,ENSRNOG00000017602,ENSRNOG00000018461,ENSRNOG00000028930,ENSRNOG00000014650,ENSRNOG00000017704,ENSRNOG00000009425,ENSRNOG00000018674,ENSRNOG00000047446,…
GO:BP	sodium ion transmembrane transport	GO:0035725	0.015228	1.81736	110	1065	20	17810	ENSRNOG00000008169,ENSRNOG00000009288,ENSRNOG00000007290,ENSRNOG00000014006,ENSRNOG00000015159,ENSRNOG00000060687,ENSRNOG00000013257,ENSRNOG00000057221,ENSRNOG00000019937,ENSRNOG00000021067,ENSRNOG00000001931,ENSRNOG00000008479,ENSRNOG00000006639,ENSRNOG00000003134,ENSRNOG00000021079,ENSRNOG00000014882,ENSRNOG00000011425,ENSRNOG00000002934,ENSRNOG00000042320,ENSRNOG00000055382
GO:BP	secondary alcohol metabolic process	GO:1902652	0.0155471	1.80835	100	371	11	17810	ENSRNOG00000055103,ENSRNOG00000008902,ENSRNOG00000020989,ENSRNOG00000013867,ENSRNOG00000021314,ENSRNOG00000009946,ENSRNOG00000016122,ENSRNOG00000016690,ENSRNOG00000006859,ENSRNOG00000054549,ENSRNOG00000002826
GO:BP	central nervous system myelination	GO:0022010	0.0157141	1.80371	23	1891	11	17810	ENSRNOG00000021023,ENSRNOG00000018950,ENSRNOG00000016818,ENSRNOG00000007705,ENSRNOG00000020277,ENSRNOG00000016099,ENSRNOG00000019659,ENSRNOG00000002419,ENSRNOG00000020723,ENSRNOG00000009033,ENSRNOG00000011151
GO:BP	axon ensheathment in central nervous system	GO:0032291	0.0157141	1.80371	23	1891	11	17810	ENSRNOG00000021023,ENSRNOG00000018950,ENSRNOG00000016818,ENSRNOG00000007705,ENSRNOG00000020277,ENSRNOG00000016099,ENSRNOG00000019659,ENSRNOG00000002419,ENSRNOG00000020723,ENSRNOG00000009033,ENSRNOG00000011151
GO:BP	establishment of localization	GO:0051234	0.0158398	1.80025	3967	78	35	17810	ENSRNOG00000008169,ENSRNOG00000006093,ENSRNOG00000017725,ENSRNOG00000009288,ENSRNOG00000047651,ENSRNOG00000061182,ENSRNOG00000055103,ENSRNOG00000029663,ENSRNOG00000054204,ENSRNOG00000011692,ENSRNOG00000053640,ENSRNOG00000017060,ENSRNOG00000004438,ENSRNOG00000045814,ENSRNOG00000021130,ENSRNOG00000007290,ENSRNOG00000004147,ENSRNOG00000014006,ENSRNOG00000004040,ENSRNOG00000059326,ENSRNOG00000021128,…
GO:BP	negative regulation of nervous system development	GO:0051961	0.0159024	1.79854	121	367	12	17810	ENSRNOG00000011692,ENSRNOG00000021130,ENSRNOG00000010320,ENSRNOG00000009946,ENSRNOG00000006565,ENSRNOG00000018958,ENSRNOG00000004812,ENSRNOG00000015618,ENSRNOG00000014650,ENSRNOG00000017704,ENSRNOG00000016818,ENSRNOG00000001720
GO:BP	acetyl-CoA metabolic process	GO:0006084	0.0164076	1.78495	30	1378	11	17810	ENSRNOG00000008798,ENSRNOG00000016552,ENSRNOG00000018755,ENSRNOG00000013376,ENSRNOG00000000658,ENSRNOG00000007102,ENSRNOG00000049604,ENSRNOG00000045636,ENSRNOG00000020696,ENSRNOG00000016924,ENSRNOG00000034013
GO:BP	axon guidance	GO:0007411	0.0166279	1.77916	197	1505	36	17810	ENSRNOG00000046904,ENSRNOG00000054165,ENSRNOG00000010320,ENSRNOG00000008996,ENSRNOG00000007865,ENSRNOG00000002667,ENSRNOG00000014758,ENSRNOG00000004812,ENSRNOG00000015618,ENSRNOG00000000640,ENSRNOG00000014650,ENSRNOG00000007508,ENSRNOG00000029614,ENSRNOG00000017704,ENSRNOG00000006867,ENSRNOG00000011134,ENSRNOG00000020309,ENSRNOG00000045998,ENSRNOG00000050485,ENSRNOG00000010744,ENSRNOG00000016289,…
GO:BP	positive regulation of phosphorus metabolic process	GO:0010562	0.0173213	1.76142	784	433	40	17810	ENSRNOG00000011692,ENSRNOG00000004438,ENSRNOG00000030210,ENSRNOG00000014290,ENSRNOG00000007922,ENSRNOG00000019112,ENSRNOG00000005639,ENSRNOG00000004089,ENSRNOG00000059961,ENSRNOG00000020890,ENSRNOG00000019321,ENSRNOG00000013867,ENSRNOG00000001130,ENSRNOG00000019661,ENSRNOG00000013090,ENSRNOG00000010392,ENSRNOG00000018958,ENSRNOG00000015618,ENSRNOG00000008587,ENSRNOG00000012442,ENSRNOG00000017503,…
GO:BP	positive regulation of phosphate metabolic process	GO:0045937	0.0173213	1.76142	784	433	40	17810	ENSRNOG00000011692,ENSRNOG00000004438,ENSRNOG00000030210,ENSRNOG00000014290,ENSRNOG00000007922,ENSRNOG00000019112,ENSRNOG00000005639,ENSRNOG00000004089,ENSRNOG00000059961,ENSRNOG00000020890,ENSRNOG00000019321,ENSRNOG00000013867,ENSRNOG00000001130,ENSRNOG00000019661,ENSRNOG00000013090,ENSRNOG00000010392,ENSRNOG00000018958,ENSRNOG00000015618,ENSRNOG00000008587,ENSRNOG00000012442,ENSRNOG00000017503,…
GO:BP	regulation of signaling receptor activity	GO:0010469	0.017802	1.74953	122	41	5	17810	ENSRNOG00000047651,ENSRNOG00000032959,ENSRNOG00000011692,ENSRNOG00000003741,ENSRNOG00000014006
GO:BP	positive regulation of phosphorylation	GO:0042327	0.0181461	1.74122	729	433	38	17810	ENSRNOG00000011692,ENSRNOG00000004438,ENSRNOG00000030210,ENSRNOG00000014290,ENSRNOG00000007922,ENSRNOG00000005639,ENSRNOG00000004089,ENSRNOG00000059961,ENSRNOG00000020890,ENSRNOG00000019321,ENSRNOG00000013867,ENSRNOG00000001130,ENSRNOG00000019661,ENSRNOG00000013090,ENSRNOG00000010392,ENSRNOG00000018958,ENSRNOG00000015618,ENSRNOG00000008587,ENSRNOG00000012442,ENSRNOG00000017503,ENSRNOG00000017602,…
GO:BP	circulatory system process	GO:0003013	0.0185557	1.73152	379	1810	66	17810	ENSRNOG00000017060,ENSRNOG00000021130,ENSRNOG00000007290,ENSRNOG00000012036,ENSRNOG00000005639,ENSRNOG00000019184,ENSRNOG00000001130,ENSRNOG00000025757,ENSRNOG00000014008,ENSRNOG00000004437,ENSRNOG00000049868,ENSRNOG00000016983,ENSRNOG00000006649,ENSRNOG00000047446,ENSRNOG00000057221,ENSRNOG00000002636,ENSRNOG00000000413,ENSRNOG00000011076,ENSRNOG00000001557,ENSRNOG00000008479,ENSRNOG00000013042,…
GO:BP	neuron projection guidance	GO:0097485	0.0187004	1.72815	198	1505	36	17810	ENSRNOG00000046904,ENSRNOG00000054165,ENSRNOG00000010320,ENSRNOG00000008996,ENSRNOG00000007865,ENSRNOG00000002667,ENSRNOG00000014758,ENSRNOG00000004812,ENSRNOG00000015618,ENSRNOG00000000640,ENSRNOG00000014650,ENSRNOG00000007508,ENSRNOG00000029614,ENSRNOG00000017704,ENSRNOG00000006867,ENSRNOG00000011134,ENSRNOG00000020309,ENSRNOG00000045998,ENSRNOG00000050485,ENSRNOG00000010744,ENSRNOG00000016289,…
GO:BP	isoprenoid biosynthetic process	GO:0008299	0.0190293	1.72058	32	1869	13	17810	ENSRNOG00000021314,ENSRNOG00000016122,ENSRNOG00000016552,ENSRNOG00000016690,ENSRNOG00000054549,ENSRNOG00000013376,ENSRNOG00000043377,ENSRNOG00000045919,ENSRNOG00000049604,ENSRNOG00000020696,ENSRNOG00000017619,ENSRNOG00000042962,ENSRNOG00000006681
GO:BP	regulation of AMPA receptor activity	GO:2000311	0.0190396	1.72034	18	529	6	17810	ENSRNOG00000047651,ENSRNOG00000000433,ENSRNOG00000003288,ENSRNOG00000043465,ENSRNOG00000003262,ENSRNOG00000019217
GO:BP	negative regulation of canonical Wnt signaling pathway	GO:0090090	0.0194143	1.71188	116	685	16	17810	ENSRNOG00000011692,ENSRNOG00000014940,ENSRNOG00000005770,ENSRNOG00000015618,ENSRNOG00000028930,ENSRNOG00000014293,ENSRNOG00000016848,ENSRNOG00000016242,ENSRNOG00000019422,ENSRNOG00000018454,ENSRNOG00000015602,ENSRNOG00000026053,ENSRNOG00000020151,ENSRNOG00000025120,ENSRNOG00000033791,ENSRNOG00000022772
GO:BP	regulation of neuron projection development	GO:0010975	0.0194349	1.71142	369	794	36	17810	ENSRNOG00000009209,ENSRNOG00000011692,ENSRNOG00000004438,ENSRNOG00000021023,ENSRNOG00000010320,ENSRNOG00000001915,ENSRNOG00000032576,ENSRNOG00000006174,ENSRNOG00000006565,ENSRNOG00000018958,ENSRNOG00000004812,ENSRNOG00000015618,ENSRNOG00000018839,ENSRNOG00000014008,ENSRNOG00000014650,ENSRNOG00000029614,ENSRNOG00000017704,ENSRNOG00000043465,ENSRNOG00000008053,ENSRNOG00000013257,ENSRNOG00000009350,…
GO:BP	regulation of sodium ion transmembrane transporter activity	GO:2000649	0.0206996	1.68404	42	963	11	17810	ENSRNOG00000009288,ENSRNOG00000007290,ENSRNOG00000014006,ENSRNOG00000013257,ENSRNOG00000057221,ENSRNOG00000021067,ENSRNOG00000001931,ENSRNOG00000021079,ENSRNOG00000014882,ENSRNOG00000011425,ENSRNOG00000002934
GO:BP	regulation of cell projection organization	GO:0031344	0.0212535	1.67257	530	622	39	17810	ENSRNOG00000009209,ENSRNOG00000011692,ENSRNOG00000004438,ENSRNOG00000021023,ENSRNOG00000010320,ENSRNOG00000001915,ENSRNOG00000004089,ENSRNOG00000017511,ENSRNOG00000032576,ENSRNOG00000006174,ENSRNOG00000046452,ENSRNOG00000013825,ENSRNOG00000006565,ENSRNOG00000018958,ENSRNOG00000004812,ENSRNOG00000015618,ENSRNOG00000027942,ENSRNOG00000021472,ENSRNOG00000018839,ENSRNOG00000014008,ENSRNOG00000014650,…
GO:BP	regulation of Wnt signaling pathway	GO:0030111	0.0237895	1.62361	264	602	24	17810	ENSRNOG00000011692,ENSRNOG00000014940,ENSRNOG00000017808,ENSRNOG00000017511,ENSRNOG00000004221,ENSRNOG00000005770,ENSRNOG00000005093,ENSRNOG00000015618,ENSRNOG00000028930,ENSRNOG00000014293,ENSRNOG00000016818,ENSRNOG00000016848,ENSRNOG00000016242,ENSRNOG00000019422,ENSRNOG00000009354,ENSRNOG00000020942,ENSRNOG00000018454,ENSRNOG00000015602,ENSRNOG00000026053,ENSRNOG00000020151,ENSRNOG00000053945,…
GO:BP	postsynapse organization	GO:0099173	0.024438	1.61193	131	615	16	17810	ENSRNOG00000047651,ENSRNOG00000029663,ENSRNOG00000032576,ENSRNOG00000007865,ENSRNOG00000006174,ENSRNOG00000046452,ENSRNOG00000015618,ENSRNOG00000030771,ENSRNOG00000017704,ENSRNOG00000043465,ENSRNOG00000011208,ENSRNOG00000018454,ENSRNOG00000015602,ENSRNOG00000000638,ENSRNOG00000001259,ENSRNOG00000005711
GO:BP	detection of abiotic stimulus	GO:0009582	0.0250113	1.60186	105	1363	22	17810	ENSRNOG00000007865,ENSRNOG00000023148,ENSRNOG00000007666,ENSRNOG00000019486,ENSRNOG00000019750,ENSRNOG00000008053,ENSRNOG00000020346,ENSRNOG00000027770,ENSRNOG00000016306,ENSRNOG00000053349,ENSRNOG00000016593,ENSRNOG00000019296,ENSRNOG00000006874,ENSRNOG00000025489,ENSRNOG00000000129,ENSRNOG00000013589,ENSRNOG00000001700,ENSRNOG00000000233,ENSRNOG00000011130,ENSRNOG00000003633,ENSRNOG00000038784,…
GO:BP	associative learning	GO:0008306	0.0250797	1.60068	79	115	6	17810	ENSRNOG00000021130,ENSRNOG00000007290,ENSRNOG00000014006,ENSRNOG00000030719,ENSRNOG00000017511,ENSRNOG00000019321
GO:BP	learning or memory	GO:0007611	0.0258643	1.5873	219	115	9	17810	ENSRNOG00000008169,ENSRNOG00000011692,ENSRNOG00000021130,ENSRNOG00000007290,ENSRNOG00000014006,ENSRNOG00000030719,ENSRNOG00000017511,ENSRNOG00000000433,ENSRNOG00000019321
GO:BP	calcium ion import across plasma membrane	GO:0098703	0.0262614	1.58068	9	324	4	17810	ENSRNOG00000008169,ENSRNOG00000019606,ENSRNOG00000019486,ENSRNOG00000014714
GO:BP	peripheral nervous system development	GO:0007422	0.0265807	1.57543	57	1874	18	17810	ENSRNOG00000018950,ENSRNOG00000018839,ENSRNOG00000000640,ENSRNOG00000006867,ENSRNOG00000019305,ENSRNOG00000011134,ENSRNOG00000017828,ENSRNOG00000020277,ENSRNOG00000012561,ENSRNOG00000021087,ENSRNOG00000030515,ENSRNOG00000046366,ENSRNOG00000013780,ENSRNOG00000007393,ENSRNOG00000005580,ENSRNOG00000014375,ENSRNOG00000002342,ENSRNOG00000012959
GO:BP	acyl-CoA metabolic process	GO:0006637	0.0272872	1.56404	71	1472	18	17810	ENSRNOG00000008798,ENSRNOG00000055221,ENSRNOG00000016552,ENSRNOG00000018755,ENSRNOG00000013376,ENSRNOG00000000658,ENSRNOG00000007395,ENSRNOG00000015124,ENSRNOG00000008656,ENSRNOG00000010134,ENSRNOG00000016573,ENSRNOG00000007102,ENSRNOG00000049604,ENSRNOG00000045636,ENSRNOG00000020696,ENSRNOG00000016924,ENSRNOG00000034013,ENSRNOG00000053460
GO:BP	thioester metabolic process	GO:0035383	0.0272872	1.56404	71	1472	18	17810	ENSRNOG00000008798,ENSRNOG00000055221,ENSRNOG00000016552,ENSRNOG00000018755,ENSRNOG00000013376,ENSRNOG00000000658,ENSRNOG00000007395,ENSRNOG00000015124,ENSRNOG00000008656,ENSRNOG00000010134,ENSRNOG00000016573,ENSRNOG00000007102,ENSRNOG00000049604,ENSRNOG00000045636,ENSRNOG00000020696,ENSRNOG00000016924,ENSRNOG00000034013,ENSRNOG00000053460
GO:BP	import into cell	GO:0098657	0.0288697	1.53956	153	996	23	17810	ENSRNOG00000008169,ENSRNOG00000007290,ENSRNOG00000021128,ENSRNOG00000014290,ENSRNOG00000002305,ENSRNOG00000015159,ENSRNOG00000016163,ENSRNOG00000019606,ENSRNOG00000019486,ENSRNOG00000014714,ENSRNOG00000005248,ENSRNOG00000057404,ENSRNOG00000008479,ENSRNOG00000007705,ENSRNOG00000005697,ENSRNOG00000014686,ENSRNOG00000012620,ENSRNOG00000002832,ENSRNOG00000048449,ENSRNOG00000002919,ENSRNOG00000008656,…
GO:BP	locomotory behavior	GO:0007626	0.0322559	1.49139	191	797	23	17810	ENSRNOG00000006093,ENSRNOG00000009288,ENSRNOG00000007290,ENSRNOG00000014290,ENSRNOG00000010320,ENSRNOG00000007666,ENSRNOG00000002524,ENSRNOG00000016848,ENSRNOG00000019422,ENSRNOG00000009350,ENSRNOG00000001931,ENSRNOG00000002636,ENSRNOG00000002079,ENSRNOG00000007705,ENSRNOG00000018454,ENSRNOG00000000316,ENSRNOG00000005600,ENSRNOG00000007410,ENSRNOG00000028688,ENSRNOG00000028404,ENSRNOG00000021410,…
GO:BP	regulation of the force of heart contraction	GO:0002026	0.0330644	1.48064	21	489	6	17810	ENSRNOG00000017060,ENSRNOG00000007290,ENSRNOG00000025757,ENSRNOG00000016983,ENSRNOG00000000413,ENSRNOG00000008479
GO:BP	blood circulation	GO:0008015	0.0342359	1.46552	356	1810	62	17810	ENSRNOG00000017060,ENSRNOG00000021130,ENSRNOG00000007290,ENSRNOG00000012036,ENSRNOG00000005639,ENSRNOG00000019184,ENSRNOG00000001130,ENSRNOG00000025757,ENSRNOG00000004437,ENSRNOG00000049868,ENSRNOG00000016983,ENSRNOG00000006649,ENSRNOG00000047446,ENSRNOG00000057221,ENSRNOG00000002636,ENSRNOG00000000413,ENSRNOG00000011076,ENSRNOG00000001557,ENSRNOG00000008479,ENSRNOG00000013042,ENSRNOG00000018454,…
GO:BP	positive regulation of nervous system development	GO:0051962	0.0366389	1.43606	233	1364	37	17810	ENSRNOG00000006093,ENSRNOG00000009209,ENSRNOG00000011156,ENSRNOG00000014847,ENSRNOG00000001915,ENSRNOG00000009649,ENSRNOG00000032576,ENSRNOG00000007865,ENSRNOG00000006174,ENSRNOG00000017602,ENSRNOG00000018839,ENSRNOG00000000640,ENSRNOG00000007508,ENSRNOG00000029614,ENSRNOG00000026466,ENSRNOG00000001720,ENSRNOG00000006802,ENSRNOG00000018454,ENSRNOG00000012045,ENSRNOG00000000638,ENSRNOG00000001259,…
GO:BP	long-term synaptic potentiation	GO:0060291	0.036666	1.43574	72	13	3	17810	ENSRNOG00000008169,ENSRNOG00000006093,ENSRNOG00000047651
GO:BP	sensory perception of sound	GO:0007605	0.0372327	1.42908	124	1172	22	17810	ENSRNOG00000004717,ENSRNOG00000017511,ENSRNOG00000023148,ENSRNOG00000058560,ENSRNOG00000016163,ENSRNOG00000012442,ENSRNOG00000016848,ENSRNOG00000006649,ENSRNOG00000016306,ENSRNOG00000060435,ENSRNOG00000020151,ENSRNOG00000000316,ENSRNOG00000000463,ENSRNOG00000020014,ENSRNOG00000003680,ENSRNOG00000001329,ENSRNOG00000001700,ENSRNOG00000013428,ENSRNOG00000003738,ENSRNOG00000029449,ENSRNOG00000011616,…
GO:BP	response to wounding	GO:0009611	0.0377305	1.42331	396	1627	62	17810	ENSRNOG00000021130,ENSRNOG00000021023,ENSRNOG00000049906,ENSRNOG00000007922,ENSRNOG00000003357,ENSRNOG00000017223,ENSRNOG00000013867,ENSRNOG00000033844,ENSRNOG00000019689,ENSRNOG00000002215,ENSRNOG00000004687,ENSRNOG00000014232,ENSRNOG00000016163,ENSRNOG00000015618,ENSRNOG00000016818,ENSRNOG00000010513,ENSRNOG00000047446,ENSRNOG00000058388,ENSRNOG00000002636,ENSRNOG00000002930,ENSRNOG00000018454,…
GO:BP	positive regulation of ion transmembrane transporter activity	GO:0032414	0.0389008	1.41004	81	35	4	17810	ENSRNOG00000009288,ENSRNOG00000055103,ENSRNOG00000017060,ENSRNOG00000021130
GO:BP	visual learning	GO:0008542	0.0397119	1.40108	51	115	5	17810	ENSRNOG00000021130,ENSRNOG00000007290,ENSRNOG00000014006,ENSRNOG00000017511,ENSRNOG00000019321
GO:BP	regulation of animal organ morphogenesis	GO:2000027	0.0399624	1.39835	116	567	14	17810	ENSRNOG00000011692,ENSRNOG00000014940,ENSRNOG00000005639,ENSRNOG00000013867,ENSRNOG00000015618,ENSRNOG00000028930,ENSRNOG00000009425,ENSRNOG00000014293,ENSRNOG00000016242,ENSRNOG00000020942,ENSRNOG00000026053,ENSRNOG00000020151,ENSRNOG00000025371,ENSRNOG00000043304
GO:BP	visual behavior	GO:0007632	0.0437114	1.35941	52	115	5	17810	ENSRNOG00000021130,ENSRNOG00000007290,ENSRNOG00000014006,ENSRNOG00000017511,ENSRNOG00000019321
GO:BP	positive regulation of protein phosphorylation	GO:0001934	0.0449653	1.34712	674	433	35	17810	ENSRNOG00000011692,ENSRNOG00000004438,ENSRNOG00000030210,ENSRNOG00000014290,ENSRNOG00000007922,ENSRNOG00000004089,ENSRNOG00000059961,ENSRNOG00000020890,ENSRNOG00000019321,ENSRNOG00000013867,ENSRNOG00000001130,ENSRNOG00000019661,ENSRNOG00000013090,ENSRNOG00000010392,ENSRNOG00000018958,ENSRNOG00000015618,ENSRNOG00000008587,ENSRNOG00000012442,ENSRNOG00000017602,ENSRNOG00000031138,ENSRNOG00000018839,…
GO:BP	positive regulation of transporter activity	GO:0032411	0.0493075	1.30709	86	35	4	17810	ENSRNOG00000009288,ENSRNOG00000055103,ENSRNOG00000017060,ENSRNOG00000021130
GO:CC	integral component of plasma membrane	GO:0005887	1.28227e-11	10.892	969	868	103	17782	ENSRNOG00000000716,ENSRNOG00000006093,ENSRNOG00000009209,ENSRNOG00000047651,ENSRNOG00000055103,ENSRNOG00000053640,ENSRNOG00000021130,ENSRNOG00000007290,ENSRNOG00000014006,ENSRNOG00000021128,ENSRNOG00000021023,ENSRNOG00000007647,ENSRNOG00000018285,ENSRNOG00000011156,ENSRNOG00000014290,ENSRNOG00000010320,ENSRNOG00000023109,ENSRNOG00000025088,ENSRNOG00000048139,ENSRNOG00000004221,ENSRNOG00000032576,…
GO:CC	intrinsic component of plasma membrane	GO:0031226	5.92837e-11	10.2271	1035	868	106	17782	ENSRNOG00000000716,ENSRNOG00000006093,ENSRNOG00000009209,ENSRNOG00000047651,ENSRNOG00000055103,ENSRNOG00000053640,ENSRNOG00000004438,ENSRNOG00000021130,ENSRNOG00000007290,ENSRNOG00000014006,ENSRNOG00000021128,ENSRNOG00000021023,ENSRNOG00000007647,ENSRNOG00000018285,ENSRNOG00000011156,ENSRNOG00000014290,ENSRNOG00000010320,ENSRNOG00000023109,ENSRNOG00000025088,ENSRNOG00000048139,ENSRNOG00000004221,…
GO:CC	extracellular matrix	GO:0031012	8.768e-11	10.0571	321	1090	57	17782	ENSRNOG00000015093,ENSRNOG00000037080,ENSRNOG00000004717,ENSRNOG00000003357,ENSRNOG00000033397,ENSRNOG00000002052,ENSRNOG00000033575,ENSRNOG00000023148,ENSRNOG00000033618,ENSRNOG00000060381,ENSRNOG00000013867,ENSRNOG00000002667,ENSRNOG00000005998,ENSRNOG00000003349,ENSRNOG00000017550,ENSRNOG00000058560,ENSRNOG00000019689,ENSRNOG00000015505,ENSRNOG00000024620,ENSRNOG00000050539,ENSRNOG00000015618,…
GO:CC	external encapsulating structure	GO:0030312	1.14862e-10	9.93983	323	1090	57	17782	ENSRNOG00000015093,ENSRNOG00000037080,ENSRNOG00000004717,ENSRNOG00000003357,ENSRNOG00000033397,ENSRNOG00000002052,ENSRNOG00000033575,ENSRNOG00000023148,ENSRNOG00000033618,ENSRNOG00000060381,ENSRNOG00000013867,ENSRNOG00000002667,ENSRNOG00000005998,ENSRNOG00000003349,ENSRNOG00000017550,ENSRNOG00000058560,ENSRNOG00000019689,ENSRNOG00000015505,ENSRNOG00000024620,ENSRNOG00000050539,ENSRNOG00000015618,…
GO:CC	synapse	GO:0045202	2.13825e-10	9.66994	939	560	73	17782	ENSRNOG00000006093,ENSRNOG00000009209,ENSRNOG00000009288,ENSRNOG00000047651,ENSRNOG00000029663,ENSRNOG00000054204,ENSRNOG00000015093,ENSRNOG00000004438,ENSRNOG00000003741,ENSRNOG00000021130,ENSRNOG00000007290,ENSRNOG00000014006,ENSRNOG00000004527,ENSRNOG00000018285,ENSRNOG00000011156,ENSRNOG00000014290,ENSRNOG00000010320,ENSRNOG00000009649,ENSRNOG00000017511,ENSRNOG00000012906,ENSRNOG00000000433,…
GO:CC	collagen-containing extracellular matrix	GO:0062023	3.2476e-08	7.48844	192	1090	38	17782	ENSRNOG00000015093,ENSRNOG00000003357,ENSRNOG00000002052,ENSRNOG00000023148,ENSRNOG00000033618,ENSRNOG00000060381,ENSRNOG00000002667,ENSRNOG00000005998,ENSRNOG00000058560,ENSRNOG00000019689,ENSRNOG00000024620,ENSRNOG00000050539,ENSRNOG00000026415,ENSRNOG00000016281,ENSRNOG00000016696,ENSRNOG00000022309,ENSRNOG00000001627,ENSRNOG00000023972,ENSRNOG00000009892,ENSRNOG00000003120,ENSRNOG00000011134,…
GO:CC	glutamatergic synapse	GO:0098978	1.72989e-07	6.76198	313	541	33	17782	ENSRNOG00000009209,ENSRNOG00000029663,ENSRNOG00000015093,ENSRNOG00000003741,ENSRNOG00000014006,ENSRNOG00000011156,ENSRNOG00000014290,ENSRNOG00000010320,ENSRNOG00000032576,ENSRNOG00000017223,ENSRNOG00000007865,ENSRNOG00000006174,ENSRNOG00000013481,ENSRNOG00000008992,ENSRNOG00000014758,ENSRNOG00000007666,ENSRNOG00000019365,ENSRNOG00000015618,ENSRNOG00000030771,ENSRNOG00000003288,ENSRNOG00000017704,…
GO:CC	postsynaptic membrane	GO:0045211	3.32389e-07	6.47835	176	67	10	17782	ENSRNOG00000006093,ENSRNOG00000009209,ENSRNOG00000047651,ENSRNOG00000054204,ENSRNOG00000004438,ENSRNOG00000014006,ENSRNOG00000004527,ENSRNOG00000011156,ENSRNOG00000014290,ENSRNOG00000010320
GO:CC	postsynaptic density membrane	GO:0098839	1.08541e-06	5.96441	52	540	13	17782	ENSRNOG00000009209,ENSRNOG00000014006,ENSRNOG00000011156,ENSRNOG00000014290,ENSRNOG00000010320,ENSRNOG00000000433,ENSRNOG00000006174,ENSRNOG00000003288,ENSRNOG00000026466,ENSRNOG00000043465,ENSRNOG00000003262,ENSRNOG00000029798,ENSRNOG00000059479
GO:CC	postsynaptic specialization membrane	GO:0099634	1.34868e-06	5.87009	76	792	18	17782	ENSRNOG00000006093,ENSRNOG00000009209,ENSRNOG00000014006,ENSRNOG00000011156,ENSRNOG00000014290,ENSRNOG00000010320,ENSRNOG00000000433,ENSRNOG00000006174,ENSRNOG00000003288,ENSRNOG00000026466,ENSRNOG00000043465,ENSRNOG00000011208,ENSRNOG00000003262,ENSRNOG00000029798,ENSRNOG00000059479,ENSRNOG00000014686,ENSRNOG00000008098,ENSRNOG00000003680
GO:CC	cell junction	GO:0030054	2.33091e-06	5.63247	1441	1201	153	17782	ENSRNOG00000006093,ENSRNOG00000009209,ENSRNOG00000009288,ENSRNOG00000047651,ENSRNOG00000029663,ENSRNOG00000054204,ENSRNOG00000015093,ENSRNOG00000016291,ENSRNOG00000004438,ENSRNOG00000003741,ENSRNOG00000021130,ENSRNOG00000007290,ENSRNOG00000014006,ENSRNOG00000004527,ENSRNOG00000018285,ENSRNOG00000011156,ENSRNOG00000030210,ENSRNOG00000014290,ENSRNOG00000010320,ENSRNOG00000007922,ENSRNOG00000009649,…
GO:CC	intrinsic component of synaptic membrane	GO:0099240	3.35654e-06	5.47411	131	1360	31	17782	ENSRNOG00000006093,ENSRNOG00000009209,ENSRNOG00000004438,ENSRNOG00000014006,ENSRNOG00000011156,ENSRNOG00000014290,ENSRNOG00000010320,ENSRNOG00000006174,ENSRNOG00000003288,ENSRNOG00000026466,ENSRNOG00000003262,ENSRNOG00000029798,ENSRNOG00000013042,ENSRNOG00000059479,ENSRNOG00000005711,ENSRNOG00000014686,ENSRNOG00000012424,ENSRNOG00000008098,ENSRNOG00000003365,ENSRNOG00000003680,ENSRNOG00000010744,…
GO:CC	synaptic membrane	GO:0097060	8.30322e-06	5.08075	246	67	10	17782	ENSRNOG00000006093,ENSRNOG00000009209,ENSRNOG00000047651,ENSRNOG00000054204,ENSRNOG00000004438,ENSRNOG00000014006,ENSRNOG00000004527,ENSRNOG00000011156,ENSRNOG00000014290,ENSRNOG00000010320
GO:CC	collagen trimer	GO:0005581	8.68542e-06	5.06121	47	720	13	17782	ENSRNOG00000003357,ENSRNOG00000023148,ENSRNOG00000033618,ENSRNOG00000060381,ENSRNOG00000058560,ENSRNOG00000026415,ENSRNOG00000016281,ENSRNOG00000023972,ENSRNOG00000001249,ENSRNOG00000020525,ENSRNOG00000001254,ENSRNOG00000000463,ENSRNOG00000012110
GO:CC	cell periphery	GO:0071944	1.42944e-05	4.84484	5257	914	344	17782	ENSRNOG00000000716,ENSRNOG00000008169,ENSRNOG00000006093,ENSRNOG00000009209,ENSRNOG00000047651,ENSRNOG00000032959,ENSRNOG00000055103,ENSRNOG00000029663,ENSRNOG00000054204,ENSRNOG00000059605,ENSRNOG00000011692,ENSRNOG00000015093,ENSRNOG00000053640,ENSRNOG00000004438,ENSRNOG00000037080,ENSRNOG00000021130,ENSRNOG00000007290,ENSRNOG00000014006,ENSRNOG00000004040,ENSRNOG00000021128,ENSRNOG00000015370,…
GO:CC	receptor complex	GO:0043235	2.06333e-05	4.68543	315	1341	52	17782	ENSRNOG00000047651,ENSRNOG00000014290,ENSRNOG00000009649,ENSRNOG00000020989,ENSRNOG00000032576,ENSRNOG00000006174,ENSRNOG00000011211,ENSRNOG00000009946,ENSRNOG00000008129,ENSRNOG00000019606,ENSRNOG00000008587,ENSRNOG00000018839,ENSRNOG00000002524,ENSRNOG00000003288,ENSRNOG00000033192,ENSRNOG00000016818,ENSRNOG00000018674,ENSRNOG00000003262,ENSRNOG00000013042,ENSRNOG00000016306,ENSRNOG00000019217,…
GO:CC	intrinsic component of postsynaptic membrane	GO:0098936	2.23449e-05	4.65082	96	67	7	17782	ENSRNOG00000006093,ENSRNOG00000009209,ENSRNOG00000004438,ENSRNOG00000014006,ENSRNOG00000011156,ENSRNOG00000014290,ENSRNOG00000010320
GO:CC	integral component of postsynaptic density membrane	GO:0099061	2.3945e-05	4.62078	36	540	10	17782	ENSRNOG00000009209,ENSRNOG00000014006,ENSRNOG00000011156,ENSRNOG00000014290,ENSRNOG00000010320,ENSRNOG00000006174,ENSRNOG00000026466,ENSRNOG00000003262,ENSRNOG00000029798,ENSRNOG00000059479
GO:CC	integral component of postsynaptic specialization membrane	GO:0099060	2.74008e-05	4.56224	59	67	6	17782	ENSRNOG00000006093,ENSRNOG00000009209,ENSRNOG00000014006,ENSRNOG00000011156,ENSRNOG00000014290,ENSRNOG00000010320
GO:CC	integral component of synaptic membrane	GO:0099699	3.44744e-05	4.4625	119	821	21	17782	ENSRNOG00000006093,ENSRNOG00000009209,ENSRNOG00000014006,ENSRNOG00000011156,ENSRNOG00000014290,ENSRNOG00000010320,ENSRNOG00000006174,ENSRNOG00000003288,ENSRNOG00000026466,ENSRNOG00000003262,ENSRNOG00000029798,ENSRNOG00000013042,ENSRNOG00000059479,ENSRNOG00000005711,ENSRNOG00000014686,ENSRNOG00000012424,ENSRNOG00000008098,ENSRNOG00000003365,ENSRNOG00000003680,ENSRNOG00000010744,ENSRNOG00000048449
GO:CC	intrinsic component of postsynaptic specialization membrane	GO:0098948	3.70559e-05	4.43114	62	67	6	17782	ENSRNOG00000006093,ENSRNOG00000009209,ENSRNOG00000014006,ENSRNOG00000011156,ENSRNOG00000014290,ENSRNOG00000010320
GO:CC	intrinsic component of postsynaptic density membrane	GO:0099146	5.51728e-05	4.25828	39	540	10	17782	ENSRNOG00000009209,ENSRNOG00000014006,ENSRNOG00000011156,ENSRNOG00000014290,ENSRNOG00000010320,ENSRNOG00000006174,ENSRNOG00000026466,ENSRNOG00000003262,ENSRNOG00000029798,ENSRNOG00000059479
GO:CC	transmembrane transporter complex	GO:1902495	7.49643e-05	4.12515	249	793	31	17782	ENSRNOG00000047651,ENSRNOG00000053640,ENSRNOG00000017060,ENSRNOG00000021130,ENSRNOG00000007290,ENSRNOG00000021128,ENSRNOG00000006645,ENSRNOG00000018285,ENSRNOG00000006174,ENSRNOG00000004356,ENSRNOG00000029342,ENSRNOG00000007666,ENSRNOG00000001742,ENSRNOG00000014714,ENSRNOG00000003288,ENSRNOG00000019750,ENSRNOG00000057221,ENSRNOG00000020346,ENSRNOG00000032350,ENSRNOG00000019937,ENSRNOG00000003262,…
GO:CC	postsynapse	GO:0098794	8.60811e-05	4.06509	428	560	35	17782	ENSRNOG00000006093,ENSRNOG00000009209,ENSRNOG00000047651,ENSRNOG00000054204,ENSRNOG00000004438,ENSRNOG00000007290,ENSRNOG00000014006,ENSRNOG00000004527,ENSRNOG00000011156,ENSRNOG00000014290,ENSRNOG00000010320,ENSRNOG00000012906,ENSRNOG00000000433,ENSRNOG00000006174,ENSRNOG00000046452,ENSRNOG00000008992,ENSRNOG00000007682,ENSRNOG00000011452,ENSRNOG00000018839,ENSRNOG00000003288,ENSRNOG00000026466,…
GO:CC	ion channel complex	GO:0034702	0.000167717	3.77542	232	793	29	17782	ENSRNOG00000047651,ENSRNOG00000053640,ENSRNOG00000017060,ENSRNOG00000021130,ENSRNOG00000021128,ENSRNOG00000006645,ENSRNOG00000018285,ENSRNOG00000006174,ENSRNOG00000004356,ENSRNOG00000029342,ENSRNOG00000007666,ENSRNOG00000001742,ENSRNOG00000014714,ENSRNOG00000003288,ENSRNOG00000019750,ENSRNOG00000057221,ENSRNOG00000020346,ENSRNOG00000032350,ENSRNOG00000019937,ENSRNOG00000003262,ENSRNOG00000060435,…
GO:CC	sarcolemma	GO:0042383	0.000172203	3.76396	103	963	20	17782	ENSRNOG00000021130,ENSRNOG00000007290,ENSRNOG00000021128,ENSRNOG00000006645,ENSRNOG00000016603,ENSRNOG00000001130,ENSRNOG00000003262,ENSRNOG00000011076,ENSRNOG00000015602,ENSRNOG00000011134,ENSRNOG00000007090,ENSRNOG00000001249,ENSRNOG00000014686,ENSRNOG00000001254,ENSRNOG00000012609,ENSRNOG00000032788,ENSRNOG00000021079,ENSRNOG00000006365,ENSRNOG00000006930,ENSRNOG00000002934
GO:CC	transporter complex	GO:1990351	0.000195657	3.7085	260	793	31	17782	ENSRNOG00000047651,ENSRNOG00000053640,ENSRNOG00000017060,ENSRNOG00000021130,ENSRNOG00000007290,ENSRNOG00000021128,ENSRNOG00000006645,ENSRNOG00000018285,ENSRNOG00000006174,ENSRNOG00000004356,ENSRNOG00000029342,ENSRNOG00000007666,ENSRNOG00000001742,ENSRNOG00000014714,ENSRNOG00000003288,ENSRNOG00000019750,ENSRNOG00000057221,ENSRNOG00000020346,ENSRNOG00000032350,ENSRNOG00000019937,ENSRNOG00000003262,…
GO:CC	postsynaptic specialization	GO:0099572	0.000231975	3.63456	225	560	23	17782	ENSRNOG00000006093,ENSRNOG00000009209,ENSRNOG00000047651,ENSRNOG00000014006,ENSRNOG00000011156,ENSRNOG00000014290,ENSRNOG00000010320,ENSRNOG00000012906,ENSRNOG00000000433,ENSRNOG00000006174,ENSRNOG00000018839,ENSRNOG00000003288,ENSRNOG00000026466,ENSRNOG00000043465,ENSRNOG00000011208,ENSRNOG00000003262,ENSRNOG00000029798,ENSRNOG00000011076,ENSRNOG00000002079,ENSRNOG00000033119,ENSRNOG00000015602,…
GO:CC	neuron to neuron synapse	GO:0098984	0.000365511	3.4371	222	673	25	17782	ENSRNOG00000009209,ENSRNOG00000047651,ENSRNOG00000014006,ENSRNOG00000011156,ENSRNOG00000014290,ENSRNOG00000010320,ENSRNOG00000012906,ENSRNOG00000000433,ENSRNOG00000006174,ENSRNOG00000018839,ENSRNOG00000003288,ENSRNOG00000026466,ENSRNOG00000043465,ENSRNOG00000001516,ENSRNOG00000003262,ENSRNOG00000029798,ENSRNOG00000011076,ENSRNOG00000002079,ENSRNOG00000033119,ENSRNOG00000015602,ENSRNOG00000059479,…
GO:CC	cation channel complex	GO:0034703	0.000368366	3.43372	177	793	24	17782	ENSRNOG00000053640,ENSRNOG00000017060,ENSRNOG00000021130,ENSRNOG00000021128,ENSRNOG00000006645,ENSRNOG00000018285,ENSRNOG00000004356,ENSRNOG00000029342,ENSRNOG00000007666,ENSRNOG00000014714,ENSRNOG00000003288,ENSRNOG00000019750,ENSRNOG00000057221,ENSRNOG00000032350,ENSRNOG00000019937,ENSRNOG00000003262,ENSRNOG00000060435,ENSRNOG00000007090,ENSRNOG00000014686,ENSRNOG00000033893,ENSRNOG00000006639,…
GO:CC	integral component of postsynaptic membrane	GO:0099055	0.000368927	3.43306	91	67	6	17782	ENSRNOG00000006093,ENSRNOG00000009209,ENSRNOG00000014006,ENSRNOG00000011156,ENSRNOG00000014290,ENSRNOG00000010320
GO:CC	synaptic cleft	GO:0043083	0.000384917	3.41463	12	610	6	17782	ENSRNOG00000014758,ENSRNOG00000015353,ENSRNOG00000018454,ENSRNOG00000012045,ENSRNOG00000011134,ENSRNOG00000002680
GO:CC	postsynaptic density	GO:0014069	0.000453991	3.34295	200	560	21	17782	ENSRNOG00000009209,ENSRNOG00000047651,ENSRNOG00000014006,ENSRNOG00000011156,ENSRNOG00000014290,ENSRNOG00000010320,ENSRNOG00000012906,ENSRNOG00000000433,ENSRNOG00000006174,ENSRNOG00000018839,ENSRNOG00000003288,ENSRNOG00000026466,ENSRNOG00000043465,ENSRNOG00000003262,ENSRNOG00000029798,ENSRNOG00000011076,ENSRNOG00000002079,ENSRNOG00000033119,ENSRNOG00000015602,ENSRNOG00000059479,ENSRNOG00000007090
GO:CC	asymmetric synapse	GO:0032279	0.00057803	3.23805	203	560	21	17782	ENSRNOG00000009209,ENSRNOG00000047651,ENSRNOG00000014006,ENSRNOG00000011156,ENSRNOG00000014290,ENSRNOG00000010320,ENSRNOG00000012906,ENSRNOG00000000433,ENSRNOG00000006174,ENSRNOG00000018839,ENSRNOG00000003288,ENSRNOG00000026466,ENSRNOG00000043465,ENSRNOG00000003262,ENSRNOG00000029798,ENSRNOG00000011076,ENSRNOG00000002079,ENSRNOG00000033119,ENSRNOG00000015602,ENSRNOG00000059479,ENSRNOG00000007090
GO:CC	plasma membrane region	GO:0098590	0.00116277	2.93451	857	541	51	17782	ENSRNOG00000006093,ENSRNOG00000009209,ENSRNOG00000047651,ENSRNOG00000055103,ENSRNOG00000054204,ENSRNOG00000004438,ENSRNOG00000007290,ENSRNOG00000014006,ENSRNOG00000004040,ENSRNOG00000004527,ENSRNOG00000011156,ENSRNOG00000014290,ENSRNOG00000010320,ENSRNOG00000007922,ENSRNOG00000000433,ENSRNOG00000006174,ENSRNOG00000015445,ENSRNOG00000008992,ENSRNOG00000009946,ENSRNOG00000007682,ENSRNOG00000002215,…
GO:CC	paranode region of axon	GO:0033270	0.00118178	2.92746	11	1360	7	17782	ENSRNOG00000021023,ENSRNOG00000048139,ENSRNOG00000021472,ENSRNOG00000019750,ENSRNOG00000020277,ENSRNOG00000016724,ENSRNOG00000005018
GO:CC	T-tubule	GO:0030315	0.00191209	2.71849	33	963	10	17782	ENSRNOG00000007290,ENSRNOG00000021128,ENSRNOG00000016603,ENSRNOG00000003262,ENSRNOG00000011076,ENSRNOG00000007090,ENSRNOG00000032788,ENSRNOG00000006365,ENSRNOG00000006930,ENSRNOG00000002934
GO:CC	basement membrane	GO:0005604	0.00235302	2.62837	91	1664	23	17782	ENSRNOG00000002052,ENSRNOG00000033618,ENSRNOG00000060381,ENSRNOG00000002667,ENSRNOG00000005998,ENSRNOG00000058560,ENSRNOG00000016281,ENSRNOG00000022309,ENSRNOG00000023972,ENSRNOG00000011134,ENSRNOG00000005678,ENSRNOG00000001249,ENSRNOG00000002680,ENSRNOG00000021670,ENSRNOG00000000599,ENSRNOG00000003738,ENSRNOG00000014166,ENSRNOG00000002418,ENSRNOG00000031136,ENSRNOG00000007302,ENSRNOG00000008749,…
GO:CC	complex of collagen trimers	GO:0098644	0.00319506	2.49552	16	618	6	17782	ENSRNOG00000003357,ENSRNOG00000023148,ENSRNOG00000058560,ENSRNOG00000016281,ENSRNOG00000023972,ENSRNOG00000020525
GO:CC	plasma membrane protein complex	GO:0098797	0.0054039	2.26729	436	860	42	17782	ENSRNOG00000047651,ENSRNOG00000053640,ENSRNOG00000021130,ENSRNOG00000007290,ENSRNOG00000021128,ENSRNOG00000004527,ENSRNOG00000018285,ENSRNOG00000014290,ENSRNOG00000006174,ENSRNOG00000004356,ENSRNOG00000029342,ENSRNOG00000007666,ENSRNOG00000014333,ENSRNOG00000003288,ENSRNOG00000033192,ENSRNOG00000019750,ENSRNOG00000057221,ENSRNOG00000032350,ENSRNOG00000019937,ENSRNOG00000003262,ENSRNOG00000015602,…
GO:CC	extracellular region	GO:0005576	0.00553968	2.25652	1948	217	45	17782	ENSRNOG00000017725,ENSRNOG00000009288,ENSRNOG00000015550,ENSRNOG00000011692,ENSRNOG00000015093,ENSRNOG00000014940,ENSRNOG00000037080,ENSRNOG00000008939,ENSRNOG00000030210,ENSRNOG00000012036,ENSRNOG00000003357,ENSRNOG00000008902,ENSRNOG00000033397,ENSRNOG00000004089,ENSRNOG00000014964,ENSRNOG00000020890,ENSRNOG00000019321,ENSRNOG00000002052,ENSRNOG00000017223,ENSRNOG00000047657,ENSRNOG00000005438,…
GO:CC	inward rectifying potassium channel	GO:0008282	0.00639966	2.19384	3	47	2	17782	ENSRNOG00000021130,ENSRNOG00000021128
GO:CC	excitatory synapse	GO:0060076	0.00770235	2.11338	33	1129	10	17782	ENSRNOG00000014006,ENSRNOG00000032576,ENSRNOG00000006174,ENSRNOG00000059720,ENSRNOG00000033119,ENSRNOG00000003812,ENSRNOG00000008098,ENSRNOG00000003365,ENSRNOG00000029012,ENSRNOG00000007645
GO:CC	sarcoplasmic reticulum membrane	GO:0033017	0.0080496	2.09423	19	907	7	17782	ENSRNOG00000017060,ENSRNOG00000006645,ENSRNOG00000016603,ENSRNOG00000000413,ENSRNOG00000006110,ENSRNOG00000012609,ENSRNOG00000006930
GO:CC	USH2 complex	GO:1990696	0.0107435	1.96886	4	1363	4	17782	ENSRNOG00000016306,ENSRNOG00000001700,ENSRNOG00000003738,ENSRNOG00000032946
GO:CC	neuron projection	GO:0043005	0.013772	1.861	926	1426	108	17782	ENSRNOG00000006093,ENSRNOG00000047651,ENSRNOG00000029663,ENSRNOG00000007290,ENSRNOG00000021023,ENSRNOG00000018285,ENSRNOG00000014290,ENSRNOG00000012036,ENSRNOG00000013228,ENSRNOG00000048139,ENSRNOG00000017511,ENSRNOG00000019321,ENSRNOG00000007865,ENSRNOG00000006174,ENSRNOG00000046452,ENSRNOG00000016163,ENSRNOG00000001742,ENSRNOG00000019486,ENSRNOG00000011452,ENSRNOG00000021472,ENSRNOG00000018839,…
GO:CC	intrinsic component of membrane	GO:0031224	0.013954	1.8553	5715	75	41	17782	ENSRNOG00000000716,ENSRNOG00000008169,ENSRNOG00000006093,ENSRNOG00000009209,ENSRNOG00000019447,ENSRNOG00000005278,ENSRNOG00000046904,ENSRNOG00000047651,ENSRNOG00000061182,ENSRNOG00000055103,ENSRNOG00000054204,ENSRNOG00000032895,ENSRNOG00000053640,ENSRNOG00000017060,ENSRNOG00000016291,ENSRNOG00000004438,ENSRNOG00000037960,ENSRNOG00000021130,ENSRNOG00000007290,ENSRNOG00000004147,ENSRNOG00000014006,…
GO:CC	potassium channel complex	GO:0034705	0.0225267	1.6473	72	55	4	17782	ENSRNOG00000053640,ENSRNOG00000021130,ENSRNOG00000021128,ENSRNOG00000018285
GO:CC	integral component of membrane	GO:0016021	0.0234613	1.62965	5618	75	40	17782	ENSRNOG00000000716,ENSRNOG00000008169,ENSRNOG00000006093,ENSRNOG00000009209,ENSRNOG00000019447,ENSRNOG00000005278,ENSRNOG00000046904,ENSRNOG00000047651,ENSRNOG00000061182,ENSRNOG00000055103,ENSRNOG00000054204,ENSRNOG00000032895,ENSRNOG00000053640,ENSRNOG00000017060,ENSRNOG00000016291,ENSRNOG00000037960,ENSRNOG00000021130,ENSRNOG00000007290,ENSRNOG00000004147,ENSRNOG00000014006,ENSRNOG00000004040,…
GO:CC	banded collagen fibril	GO:0098643	0.0305342	1.51521	9	191	3	17782	ENSRNOG00000003357,ENSRNOG00000023148,ENSRNOG00000058560
GO:CC	fibrillar collagen trimer	GO:0005583	0.0305342	1.51521	9	191	3	17782	ENSRNOG00000003357,ENSRNOG00000023148,ENSRNOG00000058560
GO:CC	myelin sheath	GO:0043209	0.0375116	1.42583	44	1650	13	17782	ENSRNOG00000021023,ENSRNOG00000048139,ENSRNOG00000021472,ENSRNOG00000003171,ENSRNOG00000020151,ENSRNOG00000017601,ENSRNOG00000016516,ENSRNOG00000001329,ENSRNOG00000022707,ENSRNOG00000009149,ENSRNOG00000002419,ENSRNOG00000020723,ENSRNOG00000009033
GO:CC	cell body	GO:0044297	0.046026	1.337	407	1418	54	17782	ENSRNOG00000007290,ENSRNOG00000018285,ENSRNOG00000012036,ENSRNOG00000019321,ENSRNOG00000046452,ENSRNOG00000016163,ENSRNOG00000001742,ENSRNOG00000002434,ENSRNOG00000021472,ENSRNOG00000008058,ENSRNOG00000030729,ENSRNOG00000019750,ENSRNOG00000005248,ENSRNOG00000010592,ENSRNOG00000009350,ENSRNOG00000003262,ENSRNOG00000053410,ENSRNOG00000001557,ENSRNOG00000002079,ENSRNOG00000007706,ENSRNOG00000007705,…
KEGG	ABC transporters	KEGG:02010	5.72339e-05	4.24235	49	51	6	8241	ENSRNOG00000055103,ENSRNOG00000021130,ENSRNOG00000004147,ENSRNOG00000004040,ENSRNOG00000059326,ENSRNOG00000000455
KEGG	Steroid biosynthesis	KEGG:00100	0.000110912	3.95502	19	910	11	8241	ENSRNOG00000020989,ENSRNOG00000021314,ENSRNOG00000054549,ENSRNOG00000002826,ENSRNOG00000009550,ENSRNOG00000057814,ENSRNOG00000032297,ENSRNOG00000006787,ENSRNOG00000008305,ENSRNOG00000007234,ENSRNOG00000020776
WP	Cholesterol Biosynthesis	WP:WP461	5.95843e-05	4.22487	15	1264	15	3097	ENSRNOG00000021314,ENSRNOG00000016122,ENSRNOG00000016552,ENSRNOG00000016690,ENSRNOG00000054549,ENSRNOG00000013376,ENSRNOG00000009550,ENSRNOG00000057814,ENSRNOG00000032297,ENSRNOG00000008305,ENSRNOG00000007234,ENSRNOG00000043377,ENSRNOG00000020776,ENSRNOG00000049604,ENSRNOG00000020696
WP	Cholesterol metabolism	WP:WP632	0.0448488	1.34825	23	764	13	3097	ENSRNOG00000021314,ENSRNOG00000009946,ENSRNOG00000016122,ENSRNOG00000016552,ENSRNOG00000016690,ENSRNOG00000054549,ENSRNOG00000013376,ENSRNOG00000018454,ENSRNOG00000009550,ENSRNOG00000057814,ENSRNOG00000032297,ENSRNOG00000008305,ENSRNOG00000043377

## Sheet: D5DownRegulatedPathways
source	term_name	term_id	adjusted_p_value	negative_log10_of_adjusted_p_value	term_size	query_size	intersection_size	effective_domain_size	intersections
GO:MF	extracellular matrix structural constituent	GO:0005201	7.16093e-08	7.14503	56	761	17	17382	ENSRNOG00000003349,ENSRNOG00000033618,ENSRNOG00000023148,ENSRNOG00000003357,ENSRNOG00000003120,ENSRNOG00000001469,ENSRNOG00000060381,ENSRNOG00000016281,ENSRNOG00000001249,ENSRNOG00000000463,ENSRNOG00000058560,ENSRNOG00000023972,ENSRNOG00000012110,ENSRNOG00000020525,ENSRNOG00000011134,ENSRNOG00000002680,ENSRNOG00000005678
GO:MF	calcium ion binding	GO:0005509	1.29599e-05	4.8874	630	1479	95	17382	ENSRNOG00000015093,ENSRNOG00000005345,ENSRNOG00000017550,ENSRNOG00000031974,ENSRNOG00000013481,ENSRNOG00000030771,ENSRNOG00000004687,ENSRNOG00000007574,ENSRNOG00000025489,ENSRNOG00000019112,ENSRNOG00000056746,ENSRNOG00000005348,ENSRNOG00000009946,ENSRNOG00000006645,ENSRNOG00000033119,ENSRNOG00000005998,ENSRNOG00000004089,ENSRNOG00000015675,ENSRNOG00000015602,ENSRNOG00000020871,ENSRNOG00000009037,…
GO:MF	metal ion transmembrane transporter activity	GO:0046873	0.00013328	3.87524	360	505	30	17382	ENSRNOG00000008992,ENSRNOG00000008169,ENSRNOG00000049868,ENSRNOG00000007290,ENSRNOG00000025489,ENSRNOG00000018285,ENSRNOG00000058626,ENSRNOG00000029342,ENSRNOG00000060435,ENSRNOG00000006645,ENSRNOG00000016163,ENSRNOG00000019937,ENSRNOG00000019118,ENSRNOG00000004356,ENSRNOG00000007666,ENSRNOG00000014686,ENSRNOG00000019750,ENSRNOG00000013042,ENSRNOG00000019606,ENSRNOG00000017060,ENSRNOG00000014008,…
GO:MF	G protein-coupled purinergic nucleotide receptor activity	GO:0045028	0.000219884	3.65781	11	956	7	17382	ENSRNOG00000014232,ENSRNOG00000013894,ENSRNOG00000025297,ENSRNOG00000019283,ENSRNOG00000002953,ENSRNOG00000013872,ENSRNOG00000039759
GO:MF	ion channel activity	GO:0005216	0.000259821	3.58532	395	449	29	17382	ENSRNOG00000061182,ENSRNOG00000055103,ENSRNOG00000008992,ENSRNOG00000025088,ENSRNOG00000054204,ENSRNOG00000008169,ENSRNOG00000049868,ENSRNOG00000025489,ENSRNOG00000018285,ENSRNOG00000058626,ENSRNOG00000006174,ENSRNOG00000029342,ENSRNOG00000060435,ENSRNOG00000006645,ENSRNOG00000019937,ENSRNOG00000004356,ENSRNOG00000007666,ENSRNOG00000014686,ENSRNOG00000020346,ENSRNOG00000019750,ENSRNOG00000013042,…
GO:MF	inorganic molecular entity transmembrane transporter activity	GO:0015318	0.000420149	3.3766	640	505	42	17382	ENSRNOG00000061182,ENSRNOG00000055103,ENSRNOG00000008992,ENSRNOG00000025088,ENSRNOG00000054204,ENSRNOG00000008169,ENSRNOG00000049868,ENSRNOG00000007290,ENSRNOG00000025489,ENSRNOG00000018285,ENSRNOG00000058626,ENSRNOG00000006174,ENSRNOG00000029342,ENSRNOG00000060435,ENSRNOG00000006645,ENSRNOG00000016163,ENSRNOG00000019937,ENSRNOG00000019118,ENSRNOG00000011892,ENSRNOG00000004356,ENSRNOG00000007666,…
GO:MF	integrin binding	GO:0005178	0.000497148	3.30351	109	1002	21	17382	ENSRNOG00000019689,ENSRNOG00000003357,ENSRNOG00000014333,ENSRNOG00000001557,ENSRNOG00000013867,ENSRNOG00000042848,ENSRNOG00000010392,ENSRNOG00000015562,ENSRNOG00000046829,ENSRNOG00000008638,ENSRNOG00000016326,ENSRNOG00000004332,ENSRNOG00000020679,ENSRNOG00000005678,ENSRNOG00000002919,ENSRNOG00000020369,ENSRNOG00000048449,ENSRNOG00000014524,ENSRNOG00000008116,ENSRNOG00000002664,ENSRNOG00000019556
GO:MF	growth factor binding	GO:0019838	0.000893116	3.04909	118	1575	28	17382	ENSRNOG00000003357,ENSRNOG00000018839,ENSRNOG00000016818,ENSRNOG00000016281,ENSRNOG00000001249,ENSRNOG00000014504,ENSRNOG00000020871,ENSRNOG00000058560,ENSRNOG00000033192,ENSRNOG00000046829,ENSRNOG00000008587,ENSRNOG00000015654,ENSRNOG00000018461,ENSRNOG00000004332,ENSRNOG00000061160,ENSRNOG00000010744,ENSRNOG00000011696,ENSRNOG00000016103,ENSRNOG00000002093,ENSRNOG00000013265,ENSRNOG00000004141,…
GO:MF	sulfur compound binding	GO:1901681	0.000980252	3.00866	176	633	21	17382	ENSRNOG00000017550,ENSRNOG00000023148,ENSRNOG00000002052,ENSRNOG00000001627,ENSRNOG00000005998,ENSRNOG00000013867,ENSRNOG00000017060,ENSRNOG00000002667,ENSRNOG00000022256,ENSRNOG00000022268,ENSRNOG00000009892,ENSRNOG00000000239,ENSRNOG00000011631,ENSRNOG00000004540,ENSRNOG00000000658,ENSRNOG00000018944,ENSRNOG00000018454,ENSRNOG00000023587,ENSRNOG00000020525,ENSRNOG00000003616,ENSRNOG00000012181
GO:MF	cation transmembrane transporter activity	GO:0008324	0.00153441	2.81406	558	505	37	17382	ENSRNOG00000008992,ENSRNOG00000008169,ENSRNOG00000049868,ENSRNOG00000007290,ENSRNOG00000025489,ENSRNOG00000018285,ENSRNOG00000058626,ENSRNOG00000029342,ENSRNOG00000060435,ENSRNOG00000006645,ENSRNOG00000016163,ENSRNOG00000019937,ENSRNOG00000019118,ENSRNOG00000011892,ENSRNOG00000004356,ENSRNOG00000007666,ENSRNOG00000014686,ENSRNOG00000019750,ENSRNOG00000013042,ENSRNOG00000019606,ENSRNOG00000017060,…
GO:MF	potassium ion transmembrane transporter activity	GO:0015079	0.00240241	2.61935	133	256	11	17382	ENSRNOG00000008992,ENSRNOG00000008169,ENSRNOG00000049868,ENSRNOG00000007290,ENSRNOG00000018285,ENSRNOG00000058626,ENSRNOG00000060435,ENSRNOG00000019937,ENSRNOG00000004356,ENSRNOG00000014686,ENSRNOG00000019750
GO:MF	ion transmembrane transporter activity	GO:0015075	0.00258099	2.58821	735	505	44	17382	ENSRNOG00000061182,ENSRNOG00000055103,ENSRNOG00000008992,ENSRNOG00000025088,ENSRNOG00000054204,ENSRNOG00000008169,ENSRNOG00000049868,ENSRNOG00000007290,ENSRNOG00000025489,ENSRNOG00000018285,ENSRNOG00000058626,ENSRNOG00000006174,ENSRNOG00000029342,ENSRNOG00000060435,ENSRNOG00000006645,ENSRNOG00000016163,ENSRNOG00000019937,ENSRNOG00000019118,ENSRNOG00000011892,ENSRNOG00000004356,ENSRNOG00000007666,…
GO:MF	passive transmembrane transporter activity	GO:0022803	0.00270271	2.5682	444	449	29	17382	ENSRNOG00000061182,ENSRNOG00000055103,ENSRNOG00000008992,ENSRNOG00000025088,ENSRNOG00000054204,ENSRNOG00000008169,ENSRNOG00000049868,ENSRNOG00000025489,ENSRNOG00000018285,ENSRNOG00000058626,ENSRNOG00000006174,ENSRNOG00000029342,ENSRNOG00000060435,ENSRNOG00000006645,ENSRNOG00000019937,ENSRNOG00000004356,ENSRNOG00000007666,ENSRNOG00000014686,ENSRNOG00000020346,ENSRNOG00000019750,ENSRNOG00000013042,…
GO:MF	channel activity	GO:0015267	0.00270271	2.5682	444	449	29	17382	ENSRNOG00000061182,ENSRNOG00000055103,ENSRNOG00000008992,ENSRNOG00000025088,ENSRNOG00000054204,ENSRNOG00000008169,ENSRNOG00000049868,ENSRNOG00000025489,ENSRNOG00000018285,ENSRNOG00000058626,ENSRNOG00000006174,ENSRNOG00000029342,ENSRNOG00000060435,ENSRNOG00000006645,ENSRNOG00000019937,ENSRNOG00000004356,ENSRNOG00000007666,ENSRNOG00000014686,ENSRNOG00000020346,ENSRNOG00000019750,ENSRNOG00000013042,…
GO:MF	inorganic cation transmembrane transporter activity	GO:0022890	0.00363331	2.4397	511	505	34	17382	ENSRNOG00000008992,ENSRNOG00000008169,ENSRNOG00000049868,ENSRNOG00000007290,ENSRNOG00000025489,ENSRNOG00000018285,ENSRNOG00000058626,ENSRNOG00000029342,ENSRNOG00000060435,ENSRNOG00000006645,ENSRNOG00000016163,ENSRNOG00000019937,ENSRNOG00000019118,ENSRNOG00000011892,ENSRNOG00000004356,ENSRNOG00000007666,ENSRNOG00000014686,ENSRNOG00000019750,ENSRNOG00000013042,ENSRNOG00000019606,ENSRNOG00000017060,…
GO:MF	cation channel activity	GO:0005261	0.00429634	2.3669	300	505	24	17382	ENSRNOG00000008992,ENSRNOG00000008169,ENSRNOG00000049868,ENSRNOG00000025489,ENSRNOG00000018285,ENSRNOG00000058626,ENSRNOG00000029342,ENSRNOG00000060435,ENSRNOG00000006645,ENSRNOG00000019937,ENSRNOG00000004356,ENSRNOG00000007666,ENSRNOG00000014686,ENSRNOG00000019750,ENSRNOG00000013042,ENSRNOG00000019606,ENSRNOG00000017060,ENSRNOG00000007682,ENSRNOG00000021128,ENSRNOG00000003288,ENSRNOG00000011211,…
GO:MF	heparin binding	GO:0008201	0.00646153	2.18966	111	633	15	17382	ENSRNOG00000017550,ENSRNOG00000023148,ENSRNOG00000002052,ENSRNOG00000001627,ENSRNOG00000005998,ENSRNOG00000013867,ENSRNOG00000002667,ENSRNOG00000022256,ENSRNOG00000009892,ENSRNOG00000000239,ENSRNOG00000004540,ENSRNOG00000018454,ENSRNOG00000020525,ENSRNOG00000003616,ENSRNOG00000012181
GO:MF	sodium ion transmembrane transporter activity	GO:0015081	0.00668186	2.1751	109	491	13	17382	ENSRNOG00000008992,ENSRNOG00000008169,ENSRNOG00000007290,ENSRNOG00000029342,ENSRNOG00000016163,ENSRNOG00000019937,ENSRNOG00000019118,ENSRNOG00000014008,ENSRNOG00000003134,ENSRNOG00000008479,ENSRNOG00000005794,ENSRNOG00000015159,ENSRNOG00000006639
GO:MF	cell adhesion molecule binding	GO:0050839	0.0113691	1.94427	206	1002	28	17382	ENSRNOG00000019689,ENSRNOG00000003357,ENSRNOG00000014333,ENSRNOG00000001557,ENSRNOG00000013867,ENSRNOG00000024082,ENSRNOG00000029798,ENSRNOG00000055293,ENSRNOG00000042848,ENSRNOG00000020151,ENSRNOG00000010392,ENSRNOG00000015562,ENSRNOG00000046829,ENSRNOG00000058111,ENSRNOG00000005711,ENSRNOG00000008638,ENSRNOG00000016326,ENSRNOG00000053550,ENSRNOG00000004332,ENSRNOG00000020679,ENSRNOG00000005678,…
GO:MF	platelet-derived growth factor binding	GO:0048407	0.0128341	1.89163	10	327	4	17382	ENSRNOG00000003357,ENSRNOG00000016281,ENSRNOG00000001249,ENSRNOG00000058560
GO:MF	glycosaminoglycan binding	GO:0005539	0.0184266	1.73455	160	1564	31	17382	ENSRNOG00000017550,ENSRNOG00000023148,ENSRNOG00000002052,ENSRNOG00000001627,ENSRNOG00000005998,ENSRNOG00000013867,ENSRNOG00000002667,ENSRNOG00000022256,ENSRNOG00000009892,ENSRNOG00000000239,ENSRNOG00000004540,ENSRNOG00000012442,ENSRNOG00000018454,ENSRNOG00000020525,ENSRNOG00000003616,ENSRNOG00000012181,ENSRNOG00000057794,ENSRNOG00000050792,ENSRNOG00000014166,ENSRNOG00000004554,ENSRNOG00000009822,…
GO:MF	purinergic nucleotide receptor activity	GO:0001614	0.0227443	1.64313	19	956	7	17382	ENSRNOG00000014232,ENSRNOG00000013894,ENSRNOG00000025297,ENSRNOG00000019283,ENSRNOG00000002953,ENSRNOG00000013872,ENSRNOG00000039759
GO:MF	nucleotide receptor activity	GO:0016502	0.0227443	1.64313	19	956	7	17382	ENSRNOG00000014232,ENSRNOG00000013894,ENSRNOG00000025297,ENSRNOG00000019283,ENSRNOG00000002953,ENSRNOG00000013872,ENSRNOG00000039759
GO:MF	gated channel activity	GO:0022836	0.023355	1.63162	289	435	20	17382	ENSRNOG00000061182,ENSRNOG00000055103,ENSRNOG00000008992,ENSRNOG00000025088,ENSRNOG00000054204,ENSRNOG00000018285,ENSRNOG00000058626,ENSRNOG00000006174,ENSRNOG00000060435,ENSRNOG00000006645,ENSRNOG00000004356,ENSRNOG00000007666,ENSRNOG00000014686,ENSRNOG00000019750,ENSRNOG00000013042,ENSRNOG00000017060,ENSRNOG00000007682,ENSRNOG00000021128,ENSRNOG00000003288,ENSRNOG00000011211
GO:MF	potassium channel activity	GO:0005267	0.0259868	1.58525	114	256	9	17382	ENSRNOG00000008992,ENSRNOG00000049868,ENSRNOG00000018285,ENSRNOG00000058626,ENSRNOG00000060435,ENSRNOG00000019937,ENSRNOG00000004356,ENSRNOG00000014686,ENSRNOG00000019750
GO:MF	amide binding	GO:0033218	0.0387469	1.41176	222	496	18	17382	ENSRNOG00000046452,ENSRNOG00000012036,ENSRNOG00000019184,ENSRNOG00000009946,ENSRNOG00000016848,ENSRNOG00000002365,ENSRNOG00000017060,ENSRNOG00000021023,ENSRNOG00000002524,ENSRNOG00000022268,ENSRNOG00000006787,ENSRNOG00000019217,ENSRNOG00000000457,ENSRNOG00000011211,ENSRNOG00000000658,ENSRNOG00000012442,ENSRNOG00000018944,ENSRNOG00000002418
GO:MF	transmembrane receptor protein kinase activity	GO:0019199	0.044261	1.35398	101	1572	22	17382	ENSRNOG00000018839,ENSRNOG00000016818,ENSRNOG00000018674,ENSRNOG00000017525,ENSRNOG00000002024,ENSRNOG00000030285,ENSRNOG00000027157,ENSRNOG00000046829,ENSRNOG00000008587,ENSRNOG00000016289,ENSRNOG00000018461,ENSRNOG00000014367,ENSRNOG00000004332,ENSRNOG00000010744,ENSRNOG00000005770,ENSRNOG00000007865,ENSRNOG00000002093,ENSRNOG00000013265,ENSRNOG00000031232,ENSRNOG00000050760,ENSRNOG00000050190,…
GO:MF	ATPase-coupled transmembrane transporter activity	GO:0042626	0.0446019	1.35065	112	36	4	17382	ENSRNOG00000055103,ENSRNOG00000004147,ENSRNOG00000004040,ENSRNOG00000059326
GO:MF	Wnt-protein binding	GO:0017147	0.0446312	1.35036	27	1953	11	17382	ENSRNOG00000014940,ENSRNOG00000016848,ENSRNOG00000043304,ENSRNOG00000016242,ENSRNOG00000014863,ENSRNOG00000029449,ENSRNOG00000028440,ENSRNOG00000054957,ENSRNOG00000009465,ENSRNOG00000014678,ENSRNOG00000015911
GO:BP	regulation of multicellular organismal process	GO:0051239	2.41573e-15	14.617	2252	2003	383	17810	ENSRNOG00000047651,ENSRNOG00000008129,ENSRNOG00000014006,ENSRNOG00000001915,ENSRNOG00000017704,ENSRNOG00000006093,ENSRNOG00000009209,ENSRNOG00000011692,ENSRNOG00000015550,ENSRNOG00000003741,ENSRNOG00000019661,ENSRNOG00000059961,ENSRNOG00000048139,ENSRNOG00000046452,ENSRNOG00000018865,ENSRNOG00000019680,ENSRNOG00000006019,ENSRNOG00000002434,ENSRNOG00000004687,ENSRNOG00000007290,ENSRNOG00000011680,…
GO:BP	cell adhesion	GO:0007155	2.71533e-15	14.5662	1108	1945	217	17810	ENSRNOG00000049906,ENSRNOG00000019689,ENSRNOG00000015093,ENSRNOG00000003956,ENSRNOG00000009209,ENSRNOG00000033618,ENSRNOG00000031974,ENSRNOG00000018865,ENSRNOG00000003357,ENSRNOG00000013481,ENSRNOG00000012036,ENSRNOG00000002052,ENSRNOG00000004438,ENSRNOG00000016696,ENSRNOG00000010282,ENSRNOG00000006174,ENSRNOG00000033261,ENSRNOG00000001627,ENSRNOG00000005998,ENSRNOG00000014333,ENSRNOG00000008144,…
GO:BP	biological adhesion	GO:0022610	4.25361e-15	14.3712	1119	1945	218	17810	ENSRNOG00000049906,ENSRNOG00000019689,ENSRNOG00000015093,ENSRNOG00000003956,ENSRNOG00000009209,ENSRNOG00000033618,ENSRNOG00000031974,ENSRNOG00000018865,ENSRNOG00000003357,ENSRNOG00000013481,ENSRNOG00000012036,ENSRNOG00000002052,ENSRNOG00000004438,ENSRNOG00000016696,ENSRNOG00000010282,ENSRNOG00000006174,ENSRNOG00000033261,ENSRNOG00000001627,ENSRNOG00000005998,ENSRNOG00000014333,ENSRNOG00000008144,…
GO:BP	system development	GO:0048731	3.41377e-14	13.4668	4039	1581	498	17810	ENSRNOG00000047651,ENSRNOG00000014940,ENSRNOG00000054165,ENSRNOG00000049906,ENSRNOG00000030719,ENSRNOG00000002304,ENSRNOG00000001915,ENSRNOG00000017704,ENSRNOG00000006093,ENSRNOG00000009209,ENSRNOG00000029663,ENSRNOG00000026704,ENSRNOG00000011692,ENSRNOG00000003741,ENSRNOG00000015505,ENSRNOG00000009288,ENSRNOG00000059961,ENSRNOG00000023148,ENSRNOG00000005930,ENSRNOG00000048139,ENSRNOG00000046452,…
GO:BP	anatomical structure morphogenesis	GO:0009653	5.35049e-13	12.2716	2331	1579	317	17810	ENSRNOG00000047651,ENSRNOG00000014940,ENSRNOG00000054165,ENSRNOG00000049906,ENSRNOG00000030719,ENSRNOG00000001915,ENSRNOG00000017704,ENSRNOG00000009209,ENSRNOG00000011692,ENSRNOG00000003741,ENSRNOG00000015505,ENSRNOG00000019661,ENSRNOG00000059961,ENSRNOG00000023148,ENSRNOG00000018865,ENSRNOG00000003357,ENSRNOG00000019680,ENSRNOG00000013481,ENSRNOG00000002434,ENSRNOG00000012036,ENSRNOG00000004221,…
GO:BP	multicellular organism development	GO:0007275	5.48729e-13	12.2606	4380	1581	526	17810	ENSRNOG00000047651,ENSRNOG00000014940,ENSRNOG00000054165,ENSRNOG00000049906,ENSRNOG00000030719,ENSRNOG00000002304,ENSRNOG00000001915,ENSRNOG00000017704,ENSRNOG00000006093,ENSRNOG00000009209,ENSRNOG00000029663,ENSRNOG00000026704,ENSRNOG00000011692,ENSRNOG00000003741,ENSRNOG00000015505,ENSRNOG00000009288,ENSRNOG00000059961,ENSRNOG00000023148,ENSRNOG00000005930,ENSRNOG00000048139,ENSRNOG00000046452,…
GO:BP	anatomical structure development	GO:0048856	3.97675e-12	11.4005	4825	1581	565	17810	ENSRNOG00000047651,ENSRNOG00000014940,ENSRNOG00000054165,ENSRNOG00000049906,ENSRNOG00000030719,ENSRNOG00000055103,ENSRNOG00000002304,ENSRNOG00000001915,ENSRNOG00000017704,ENSRNOG00000006093,ENSRNOG00000009209,ENSRNOG00000029663,ENSRNOG00000026704,ENSRNOG00000011692,ENSRNOG00000003741,ENSRNOG00000015505,ENSRNOG00000012609,ENSRNOG00000009288,ENSRNOG00000019661,ENSRNOG00000059961,ENSRNOG00000023148,…
GO:BP	circulatory system development	GO:0072359	1.6654e-11	10.7785	957	1572	157	17810	ENSRNOG00000049906,ENSRNOG00000011692,ENSRNOG00000059961,ENSRNOG00000023148,ENSRNOG00000003357,ENSRNOG00000002434,ENSRNOG00000012036,ENSRNOG00000018839,ENSRNOG00000016696,ENSRNOG00000002215,ENSRNOG00000009946,ENSRNOG00000016494,ENSRNOG00000014149,ENSRNOG00000000413,ENSRNOG00000001469,ENSRNOG00000004089,ENSRNOG00000060381,ENSRNOG00000019622,ENSRNOG00000001557,ENSRNOG00000006783,ENSRNOG00000015602,…
GO:BP	cell surface receptor signaling pathway	GO:0007166	1.66735e-11	10.778	2262	2003	368	17810	ENSRNOG00000047651,ENSRNOG00000014940,ENSRNOG00000048982,ENSRNOG00000049906,ENSRNOG00000008992,ENSRNOG00000014006,ENSRNOG00000054204,ENSRNOG00000017704,ENSRNOG00000011692,ENSRNOG00000019661,ENSRNOG00000046452,ENSRNOG00000018865,ENSRNOG00000003357,ENSRNOG00000019680,ENSRNOG00000006019,ENSRNOG00000002434,ENSRNOG00000007574,ENSRNOG00000012036,ENSRNOG00000058260,ENSRNOG00000004221,ENSRNOG00000004330,…
GO:BP	regulation of developmental process	GO:0050793	4.3298e-11	10.3635	2066	1579	281	17810	ENSRNOG00000047651,ENSRNOG00000014940,ENSRNOG00000001915,ENSRNOG00000017704,ENSRNOG00000006093,ENSRNOG00000009209,ENSRNOG00000011692,ENSRNOG00000019661,ENSRNOG00000059961,ENSRNOG00000048139,ENSRNOG00000018865,ENSRNOG00000019680,ENSRNOG00000002434,ENSRNOG00000018839,ENSRNOG00000016696,ENSRNOG00000006174,ENSRNOG00000009946,ENSRNOG00000004281,ENSRNOG00000018958,ENSRNOG00000005998,ENSRNOG00000013994,…
GO:BP	regulation of multicellular organismal development	GO:2000026	8.17188e-11	10.0877	1145	1572	177	17810	ENSRNOG00000001915,ENSRNOG00000017704,ENSRNOG00000006093,ENSRNOG00000009209,ENSRNOG00000011692,ENSRNOG00000059961,ENSRNOG00000048139,ENSRNOG00000018865,ENSRNOG00000002434,ENSRNOG00000018839,ENSRNOG00000016696,ENSRNOG00000006174,ENSRNOG00000009946,ENSRNOG00000018958,ENSRNOG00000008144,ENSRNOG00000014847,ENSRNOG00000004089,ENSRNOG00000015675,ENSRNOG00000010278,ENSRNOG00000033153,ENSRNOG00000001557,…
GO:BP	vasculature development	GO:0001944	8.73411e-11	10.0588	627	1962	133	17810	ENSRNOG00000049906,ENSRNOG00000059961,ENSRNOG00000003357,ENSRNOG00000002434,ENSRNOG00000012036,ENSRNOG00000018839,ENSRNOG00000016696,ENSRNOG00000002215,ENSRNOG00000009946,ENSRNOG00000016494,ENSRNOG00000004089,ENSRNOG00000060381,ENSRNOG00000019622,ENSRNOG00000015602,ENSRNOG00000016848,ENSRNOG00000013364,ENSRNOG00000016281,ENSRNOG00000013867,ENSRNOG00000012061,ENSRNOG00000017223,ENSRNOG00000009037,…
GO:BP	tube morphogenesis	GO:0035239	1.52185e-10	9.81763	764	1997	155	17810	ENSRNOG00000014940,ENSRNOG00000049906,ENSRNOG00000030719,ENSRNOG00000059961,ENSRNOG00000018865,ENSRNOG00000003357,ENSRNOG00000019680,ENSRNOG00000002434,ENSRNOG00000004221,ENSRNOG00000018839,ENSRNOG00000016696,ENSRNOG00000002215,ENSRNOG00000009946,ENSRNOG00000004281,ENSRNOG00000004089,ENSRNOG00000060381,ENSRNOG00000019622,ENSRNOG00000015602,ENSRNOG00000016818,ENSRNOG00000016848,ENSRNOG00000013364,…
GO:BP	blood vessel development	GO:0001568	2.09866e-10	9.67806	595	1962	127	17810	ENSRNOG00000049906,ENSRNOG00000059961,ENSRNOG00000003357,ENSRNOG00000002434,ENSRNOG00000012036,ENSRNOG00000018839,ENSRNOG00000016696,ENSRNOG00000002215,ENSRNOG00000009946,ENSRNOG00000004089,ENSRNOG00000060381,ENSRNOG00000019622,ENSRNOG00000015602,ENSRNOG00000016848,ENSRNOG00000013364,ENSRNOG00000016281,ENSRNOG00000013867,ENSRNOG00000012061,ENSRNOG00000017223,ENSRNOG00000009037,ENSRNOG00000039593,…
GO:BP	cell migration	GO:0016477	2.43116e-10	9.61419	1241	1989	223	17810	ENSRNOG00000049906,ENSRNOG00000017704,ENSRNOG00000018865,ENSRNOG00000003357,ENSRNOG00000019680,ENSRNOG00000007574,ENSRNOG00000012036,ENSRNOG00000011680,ENSRNOG00000020890,ENSRNOG00000018839,ENSRNOG00000016696,ENSRNOG00000002802,ENSRNOG00000002215,ENSRNOG00000031671,ENSRNOG00000033261,ENSRNOG00000017511,ENSRNOG00000014333,ENSRNOG00000004089,ENSRNOG00000019622,ENSRNOG00000001557,ENSRNOG00000016112,…
GO:BP	developmental process	GO:0032502	5.47292e-10	9.26178	5216	1581	591	17810	ENSRNOG00000047651,ENSRNOG00000014940,ENSRNOG00000054165,ENSRNOG00000008129,ENSRNOG00000049906,ENSRNOG00000030719,ENSRNOG00000055103,ENSRNOG00000002304,ENSRNOG00000001915,ENSRNOG00000017704,ENSRNOG00000006093,ENSRNOG00000009209,ENSRNOG00000029663,ENSRNOG00000026704,ENSRNOG00000011692,ENSRNOG00000003741,ENSRNOG00000015505,ENSRNOG00000012609,ENSRNOG00000009288,ENSRNOG00000019661,ENSRNOG00000059961,…
GO:BP	blood vessel morphogenesis	GO:0048514	6.61409e-10	9.17953	514	1962	113	17810	ENSRNOG00000049906,ENSRNOG00000059961,ENSRNOG00000003357,ENSRNOG00000002434,ENSRNOG00000018839,ENSRNOG00000016696,ENSRNOG00000002215,ENSRNOG00000009946,ENSRNOG00000004089,ENSRNOG00000060381,ENSRNOG00000019622,ENSRNOG00000015602,ENSRNOG00000016848,ENSRNOG00000013364,ENSRNOG00000016281,ENSRNOG00000013867,ENSRNOG00000012061,ENSRNOG00000009037,ENSRNOG00000039593,ENSRNOG00000017525,ENSRNOG00000023972,…
GO:BP	enzyme linked receptor protein signaling pathway	GO:0007167	7.57453e-10	9.12064	798	1912	153	17810	ENSRNOG00000014940,ENSRNOG00000011692,ENSRNOG00000019661,ENSRNOG00000018865,ENSRNOG00000003357,ENSRNOG00000002434,ENSRNOG00000004330,ENSRNOG00000020890,ENSRNOG00000018839,ENSRNOG00000016696,ENSRNOG00000016494,ENSRNOG00000014276,ENSRNOG00000052498,ENSRNOG00000018958,ENSRNOG00000013994,ENSRNOG00000016818,ENSRNOG00000000386,ENSRNOG00000016848,ENSRNOG00000008526,ENSRNOG00000014010,ENSRNOG00000016281,…
GO:BP	cellular response to organic substance	GO:0071310	8.51519e-10	9.06981	2006	1978	323	17810	ENSRNOG00000014940,ENSRNOG00000048982,ENSRNOG00000049906,ENSRNOG00000055103,ENSRNOG00000005345,ENSRNOG00000000716,ENSRNOG00000005343,ENSRNOG00000011692,ENSRNOG00000019050,ENSRNOG00000019661,ENSRNOG00000059961,ENSRNOG00000046452,ENSRNOG00000018865,ENSRNOG00000003357,ENSRNOG00000002434,ENSRNOG00000007574,ENSRNOG00000012036,ENSRNOG00000058260,ENSRNOG00000038955,ENSRNOG00000007290,ENSRNOG00000004330,…
GO:BP	regulation of localization	GO:0032879	3.19962e-09	8.4949	2235	1440	270	17810	ENSRNOG00000047651,ENSRNOG00000003453,ENSRNOG00000008129,ENSRNOG00000049906,ENSRNOG00000055103,ENSRNOG00000014006,ENSRNOG00000045895,ENSRNOG00000005345,ENSRNOG00000004040,ENSRNOG00000017704,ENSRNOG00000006093,ENSRNOG00000029663,ENSRNOG00000011692,ENSRNOG00000030210,ENSRNOG00000012609,ENSRNOG00000009288,ENSRNOG00000059961,ENSRNOG00000046452,ENSRNOG00000003357,ENSRNOG00000019680,ENSRNOG00000016603,…
GO:BP	external encapsulating structure organization	GO:0045229	5.40501e-09	8.2672	250	1819	64	17810	ENSRNOG00000049906,ENSRNOG00000003349,ENSRNOG00000033618,ENSRNOG00000023148,ENSRNOG00000003357,ENSRNOG00000002052,ENSRNOG00000037080,ENSRNOG00000001627,ENSRNOG00000005998,ENSRNOG00000033397,ENSRNOG00000001469,ENSRNOG00000060381,ENSRNOG00000010278,ENSRNOG00000016281,ENSRNOG00000001249,ENSRNOG00000000463,ENSRNOG00000020871,ENSRNOG00000003183,ENSRNOG00000009037,ENSRNOG00000049385,ENSRNOG00000058560,…
GO:BP	cellular response to chemical stimulus	GO:0070887	6.3738e-09	8.1956	2496	1978	382	17810	ENSRNOG00000014940,ENSRNOG00000003453,ENSRNOG00000048982,ENSRNOG00000008129,ENSRNOG00000049906,ENSRNOG00000055103,ENSRNOG00000005345,ENSRNOG00000000716,ENSRNOG00000005343,ENSRNOG00000011692,ENSRNOG00000030210,ENSRNOG00000019050,ENSRNOG00000019661,ENSRNOG00000059961,ENSRNOG00000046452,ENSRNOG00000018865,ENSRNOG00000003357,ENSRNOG00000019680,ENSRNOG00000002434,ENSRNOG00000007574,ENSRNOG00000012036,…
GO:BP	extracellular matrix organization	GO:0030198	1.39393e-08	7.85576	249	1819	63	17810	ENSRNOG00000049906,ENSRNOG00000003349,ENSRNOG00000033618,ENSRNOG00000023148,ENSRNOG00000003357,ENSRNOG00000002052,ENSRNOG00000037080,ENSRNOG00000001627,ENSRNOG00000005998,ENSRNOG00000033397,ENSRNOG00000001469,ENSRNOG00000060381,ENSRNOG00000010278,ENSRNOG00000016281,ENSRNOG00000001249,ENSRNOG00000000463,ENSRNOG00000020871,ENSRNOG00000003183,ENSRNOG00000009037,ENSRNOG00000049385,ENSRNOG00000058560,…
GO:BP	extracellular structure organization	GO:0043062	1.68145e-08	7.77432	250	1819	63	17810	ENSRNOG00000049906,ENSRNOG00000003349,ENSRNOG00000033618,ENSRNOG00000023148,ENSRNOG00000003357,ENSRNOG00000002052,ENSRNOG00000037080,ENSRNOG00000001627,ENSRNOG00000005998,ENSRNOG00000033397,ENSRNOG00000001469,ENSRNOG00000060381,ENSRNOG00000010278,ENSRNOG00000016281,ENSRNOG00000001249,ENSRNOG00000000463,ENSRNOG00000020871,ENSRNOG00000003183,ENSRNOG00000009037,ENSRNOG00000049385,ENSRNOG00000058560,…
GO:BP	tissue development	GO:0009888	1.939e-08	7.71242	1654	1581	226	17810	ENSRNOG00000014940,ENSRNOG00000049906,ENSRNOG00000030719,ENSRNOG00000017704,ENSRNOG00000011692,ENSRNOG00000059961,ENSRNOG00000023148,ENSRNOG00000018865,ENSRNOG00000003357,ENSRNOG00000019680,ENSRNOG00000002434,ENSRNOG00000004221,ENSRNOG00000020890,ENSRNOG00000017808,ENSRNOG00000002215,ENSRNOG00000004281,ENSRNOG00000004717,ENSRNOG00000000413,ENSRNOG00000001469,ENSRNOG00000015675,ENSRNOG00000060381,…
GO:BP	cellular response to growth factor stimulus	GO:0071363	2.38737e-08	7.62208	562	1912	114	17810	ENSRNOG00000014940,ENSRNOG00000011692,ENSRNOG00000018865,ENSRNOG00000003357,ENSRNOG00000002434,ENSRNOG00000012036,ENSRNOG00000004330,ENSRNOG00000020890,ENSRNOG00000016696,ENSRNOG00000011705,ENSRNOG00000016494,ENSRNOG00000018958,ENSRNOG00000010278,ENSRNOG00000016818,ENSRNOG00000000386,ENSRNOG00000016848,ENSRNOG00000014686,ENSRNOG00000013867,ENSRNOG00000020871,ENSRNOG00000012061,ENSRNOG00000009037,…
GO:BP	cell-cell adhesion	GO:0098609	2.53924e-08	7.5953	676	1960	133	17810	ENSRNOG00000049906,ENSRNOG00000015093,ENSRNOG00000009209,ENSRNOG00000031974,ENSRNOG00000013481,ENSRNOG00000006174,ENSRNOG00000014333,ENSRNOG00000008144,ENSRNOG00000010278,ENSRNOG00000001557,ENSRNOG00000016112,ENSRNOG00000015602,ENSRNOG00000032576,ENSRNOG00000003365,ENSRNOG00000005917,ENSRNOG00000007410,ENSRNOG00000029980,ENSRNOG00000024082,ENSRNOG00000001720,ENSRNOG00000002413,ENSRNOG00000057347,…
GO:BP	positive regulation of developmental process	GO:0051094	3.81768e-08	7.4182	1102	2000	196	17810	ENSRNOG00000047651,ENSRNOG00000001915,ENSRNOG00000006093,ENSRNOG00000009209,ENSRNOG00000011692,ENSRNOG00000019661,ENSRNOG00000059961,ENSRNOG00000019680,ENSRNOG00000002434,ENSRNOG00000018839,ENSRNOG00000016696,ENSRNOG00000006174,ENSRNOG00000004281,ENSRNOG00000033397,ENSRNOG00000014847,ENSRNOG00000004089,ENSRNOG00000015675,ENSRNOG00000010278,ENSRNOG00000033153,ENSRNOG00000011136,ENSRNOG00000016818,…
GO:BP	regulation of cell migration	GO:0030334	4.21982e-08	7.37471	766	1437	116	17810	ENSRNOG00000049906,ENSRNOG00000017704,ENSRNOG00000003357,ENSRNOG00000019680,ENSRNOG00000007574,ENSRNOG00000012036,ENSRNOG00000020890,ENSRNOG00000016696,ENSRNOG00000002215,ENSRNOG00000033261,ENSRNOG00000004089,ENSRNOG00000019622,ENSRNOG00000016112,ENSRNOG00000000386,ENSRNOG00000004812,ENSRNOG00000013867,ENSRNOG00000014504,ENSRNOG00000016291,ENSRNOG00000009037,ENSRNOG00000018674,ENSRNOG00000003205,…
GO:BP	locomotion	GO:0040011	4.72851e-08	7.32528	1534	1797	234	17810	ENSRNOG00000054165,ENSRNOG00000049906,ENSRNOG00000017704,ENSRNOG00000018865,ENSRNOG00000003357,ENSRNOG00000019680,ENSRNOG00000007574,ENSRNOG00000012036,ENSRNOG00000007290,ENSRNOG00000011680,ENSRNOG00000020890,ENSRNOG00000018839,ENSRNOG00000016696,ENSRNOG00000002802,ENSRNOG00000002215,ENSRNOG00000031671,ENSRNOG00000033261,ENSRNOG00000017511,ENSRNOG00000014333,ENSRNOG00000025254,ENSRNOG00000004089,…
GO:BP	response to growth factor	GO:0070848	6.21412e-08	7.20662	577	1912	115	17810	ENSRNOG00000014940,ENSRNOG00000011692,ENSRNOG00000018865,ENSRNOG00000003357,ENSRNOG00000002434,ENSRNOG00000012036,ENSRNOG00000004330,ENSRNOG00000020890,ENSRNOG00000016696,ENSRNOG00000011705,ENSRNOG00000016494,ENSRNOG00000018958,ENSRNOG00000010278,ENSRNOG00000016818,ENSRNOG00000000386,ENSRNOG00000016848,ENSRNOG00000014686,ENSRNOG00000013867,ENSRNOG00000020871,ENSRNOG00000012061,ENSRNOG00000009037,…
GO:BP	tube development	GO:0035295	7.63087e-08	7.11743	970	1997	176	17810	ENSRNOG00000014940,ENSRNOG00000049906,ENSRNOG00000030719,ENSRNOG00000059961,ENSRNOG00000018865,ENSRNOG00000003357,ENSRNOG00000019680,ENSRNOG00000002434,ENSRNOG00000012036,ENSRNOG00000004221,ENSRNOG00000018839,ENSRNOG00000016696,ENSRNOG00000002215,ENSRNOG00000009946,ENSRNOG00000004281,ENSRNOG00000004089,ENSRNOG00000060381,ENSRNOG00000019622,ENSRNOG00000015602,ENSRNOG00000016818,ENSRNOG00000016848,…
GO:BP	cell motility	GO:0048870	1.45123e-07	6.83826	1388	1797	214	17810	ENSRNOG00000049906,ENSRNOG00000017704,ENSRNOG00000018865,ENSRNOG00000003357,ENSRNOG00000019680,ENSRNOG00000007574,ENSRNOG00000012036,ENSRNOG00000011680,ENSRNOG00000020890,ENSRNOG00000018839,ENSRNOG00000016696,ENSRNOG00000002802,ENSRNOG00000002215,ENSRNOG00000031671,ENSRNOG00000033261,ENSRNOG00000017511,ENSRNOG00000014333,ENSRNOG00000025254,ENSRNOG00000004089,ENSRNOG00000019622,ENSRNOG00000001557,…
GO:BP	localization of cell	GO:0051674	1.45123e-07	6.83826	1388	1797	214	17810	ENSRNOG00000049906,ENSRNOG00000017704,ENSRNOG00000018865,ENSRNOG00000003357,ENSRNOG00000019680,ENSRNOG00000007574,ENSRNOG00000012036,ENSRNOG00000011680,ENSRNOG00000020890,ENSRNOG00000018839,ENSRNOG00000016696,ENSRNOG00000002802,ENSRNOG00000002215,ENSRNOG00000031671,ENSRNOG00000033261,ENSRNOG00000017511,ENSRNOG00000014333,ENSRNOG00000025254,ENSRNOG00000004089,ENSRNOG00000019622,ENSRNOG00000001557,…
GO:BP	cellular response to endogenous stimulus	GO:0071495	1.7478e-07	6.75751	1104	1978	192	17810	ENSRNOG00000014940,ENSRNOG00000048982,ENSRNOG00000055103,ENSRNOG00000000716,ENSRNOG00000005343,ENSRNOG00000011692,ENSRNOG00000019661,ENSRNOG00000059961,ENSRNOG00000046452,ENSRNOG00000018865,ENSRNOG00000003357,ENSRNOG00000002434,ENSRNOG00000007574,ENSRNOG00000012036,ENSRNOG00000007290,ENSRNOG00000004330,ENSRNOG00000020890,ENSRNOG00000017808,ENSRNOG00000018839,ENSRNOG00000011705,ENSRNOG00000016163,…
GO:BP	cell-cell adhesion via plasma-membrane adhesion molecules	GO:0098742	2.48273e-07	6.60507	202	1785	52	17810	ENSRNOG00000015093,ENSRNOG00000009209,ENSRNOG00000031974,ENSRNOG00000013481,ENSRNOG00000006174,ENSRNOG00000014333,ENSRNOG00000001557,ENSRNOG00000015602,ENSRNOG00000032576,ENSRNOG00000003365,ENSRNOG00000007410,ENSRNOG00000002413,ENSRNOG00000014556,ENSRNOG00000029798,ENSRNOG00000002418,ENSRNOG00000053450,ENSRNOG00000020151,ENSRNOG00000003171,ENSRNOG00000015562,ENSRNOG00000013101,ENSRNOG00000001989,…
GO:BP	nervous system development	GO:0007399	4.03987e-07	6.39363	1957	1608	256	17810	ENSRNOG00000047651,ENSRNOG00000014940,ENSRNOG00000054165,ENSRNOG00000001915,ENSRNOG00000017704,ENSRNOG00000006093,ENSRNOG00000009209,ENSRNOG00000029663,ENSRNOG00000026704,ENSRNOG00000011692,ENSRNOG00000003741,ENSRNOG00000009288,ENSRNOG00000048139,ENSRNOG00000046452,ENSRNOG00000003357,ENSRNOG00000013481,ENSRNOG00000050767,ENSRNOG00000007290,ENSRNOG00000004438,ENSRNOG00000017808,ENSRNOG00000018839,…
GO:BP	regulation of biological quality	GO:0065008	4.46242e-07	6.35043	3147	1792	416	17810	ENSRNOG00000047651,ENSRNOG00000032959,ENSRNOG00000030719,ENSRNOG00000055103,ENSRNOG00000008992,ENSRNOG00000019689,ENSRNOG00000014006,ENSRNOG00000045895,ENSRNOG00000005345,ENSRNOG00000002304,ENSRNOG00000001130,ENSRNOG00000017704,ENSRNOG00000006093,ENSRNOG00000009209,ENSRNOG00000029663,ENSRNOG00000008169,ENSRNOG00000011692,ENSRNOG00000012609,ENSRNOG00000009288,ENSRNOG00000046452,ENSRNOG00000006019,…
GO:BP	response to organic substance	GO:0010033	4.51376e-07	6.34546	2583	1978	383	17810	ENSRNOG00000014940,ENSRNOG00000003453,ENSRNOG00000048982,ENSRNOG00000049906,ENSRNOG00000055103,ENSRNOG00000005345,ENSRNOG00000000716,ENSRNOG00000005343,ENSRNOG00000011692,ENSRNOG00000012609,ENSRNOG00000019050,ENSRNOG00000019661,ENSRNOG00000059961,ENSRNOG00000005930,ENSRNOG00000046452,ENSRNOG00000018865,ENSRNOG00000003357,ENSRNOG00000002434,ENSRNOG00000004687,ENSRNOG00000007574,ENSRNOG00000012036,…
GO:BP	sterol biosynthetic process	GO:0016126	5.09755e-07	6.29264	37	637	13	17810	ENSRNOG00000055103,ENSRNOG00000021314,ENSRNOG00000016690,ENSRNOG00000006859,ENSRNOG00000020989,ENSRNOG00000016122,ENSRNOG00000002826,ENSRNOG00000013867,ENSRNOG00000006787,ENSRNOG00000009550,ENSRNOG00000018454,ENSRNOG00000054549,ENSRNOG00000007234
GO:BP	cell junction organization	GO:0034330	6.20204e-07	6.20747	569	1917	111	17810	ENSRNOG00000047651,ENSRNOG00000015093,ENSRNOG00000003956,ENSRNOG00000017704,ENSRNOG00000006093,ENSRNOG00000009209,ENSRNOG00000029663,ENSRNOG00000011692,ENSRNOG00000046452,ENSRNOG00000030771,ENSRNOG00000058260,ENSRNOG00000018839,ENSRNOG00000006174,ENSRNOG00000033261,ENSRNOG00000001557,ENSRNOG00000015602,ENSRNOG00000007666,ENSRNOG00000009649,ENSRNOG00000016281,ENSRNOG00000032576,ENSRNOG00000016291,…
GO:BP	cell differentiation	GO:0030154	6.65327e-07	6.17697	3363	1581	394	17810	ENSRNOG00000047651,ENSRNOG00000014940,ENSRNOG00000054165,ENSRNOG00000049906,ENSRNOG00000055103,ENSRNOG00000002304,ENSRNOG00000001915,ENSRNOG00000017704,ENSRNOG00000009209,ENSRNOG00000011692,ENSRNOG00000003741,ENSRNOG00000012609,ENSRNOG00000019661,ENSRNOG00000059961,ENSRNOG00000023148,ENSRNOG00000046452,ENSRNOG00000018865,ENSRNOG00000003357,ENSRNOG00000013481,ENSRNOG00000002434,ENSRNOG00000004221,…
GO:BP	transmembrane receptor protein tyrosine kinase signaling pathway	GO:0007169	9.59538e-07	6.01794	497	1319	77	17810	ENSRNOG00000019661,ENSRNOG00000018865,ENSRNOG00000020890,ENSRNOG00000018839,ENSRNOG00000016696,ENSRNOG00000016494,ENSRNOG00000014276,ENSRNOG00000052498,ENSRNOG00000018958,ENSRNOG00000013994,ENSRNOG00000016818,ENSRNOG00000016848,ENSRNOG00000014010,ENSRNOG00000016281,ENSRNOG00000013867,ENSRNOG00000012061,ENSRNOG00000009037,ENSRNOG00000018674,ENSRNOG00000017525,ENSRNOG00000017208,ENSRNOG00000023972,…
GO:BP	movement of cell or subcellular component	GO:0006928	9.66891e-07	6.01462	1741	1788	252	17810	ENSRNOG00000054165,ENSRNOG00000049906,ENSRNOG00000017704,ENSRNOG00000018865,ENSRNOG00000003357,ENSRNOG00000019680,ENSRNOG00000007574,ENSRNOG00000012036,ENSRNOG00000007290,ENSRNOG00000011680,ENSRNOG00000020890,ENSRNOG00000018839,ENSRNOG00000016696,ENSRNOG00000002802,ENSRNOG00000002215,ENSRNOG00000031671,ENSRNOG00000033261,ENSRNOG00000017511,ENSRNOG00000000413,ENSRNOG00000014333,ENSRNOG00000025254,…
GO:BP	angiogenesis	GO:0001525	1.09376e-06	5.96108	423	1962	90	17810	ENSRNOG00000059961,ENSRNOG00000002434,ENSRNOG00000016696,ENSRNOG00000004089,ENSRNOG00000060381,ENSRNOG00000019622,ENSRNOG00000016281,ENSRNOG00000013867,ENSRNOG00000012061,ENSRNOG00000009037,ENSRNOG00000039593,ENSRNOG00000017525,ENSRNOG00000023972,ENSRNOG00000022256,ENSRNOG00000047446,ENSRNOG00000015614,ENSRNOG00000021130,ENSRNOG00000002418,ENSRNOG00000055293,ENSRNOG00000017800,ENSRNOG00000007607,…
GO:BP	response to endogenous stimulus	GO:0009719	1.10647e-06	5.95606	1283	1978	213	17810	ENSRNOG00000014940,ENSRNOG00000048982,ENSRNOG00000055103,ENSRNOG00000000716,ENSRNOG00000005343,ENSRNOG00000011692,ENSRNOG00000019661,ENSRNOG00000059961,ENSRNOG00000046452,ENSRNOG00000018865,ENSRNOG00000003357,ENSRNOG00000002434,ENSRNOG00000007574,ENSRNOG00000012036,ENSRNOG00000007290,ENSRNOG00000004330,ENSRNOG00000020890,ENSRNOG00000017808,ENSRNOG00000018839,ENSRNOG00000000158,ENSRNOG00000011705,…
GO:BP	anatomical structure formation involved in morphogenesis	GO:0048646	1.15739e-06	5.93652	1007	1801	163	17810	ENSRNOG00000014940,ENSRNOG00000049906,ENSRNOG00000011692,ENSRNOG00000019661,ENSRNOG00000059961,ENSRNOG00000023148,ENSRNOG00000002434,ENSRNOG00000016696,ENSRNOG00000006174,ENSRNOG00000004281,ENSRNOG00000004089,ENSRNOG00000060381,ENSRNOG00000019622,ENSRNOG00000006783,ENSRNOG00000013364,ENSRNOG00000016281,ENSRNOG00000013867,ENSRNOG00000001249,ENSRNOG00000017503,ENSRNOG00000012061,ENSRNOG00000009037,…
GO:BP	cellular developmental process	GO:0048869	1.25801e-06	5.90032	3430	1581	399	17810	ENSRNOG00000047651,ENSRNOG00000014940,ENSRNOG00000054165,ENSRNOG00000008129,ENSRNOG00000049906,ENSRNOG00000055103,ENSRNOG00000002304,ENSRNOG00000001915,ENSRNOG00000017704,ENSRNOG00000009209,ENSRNOG00000011692,ENSRNOG00000003741,ENSRNOG00000012609,ENSRNOG00000019661,ENSRNOG00000059961,ENSRNOG00000023148,ENSRNOG00000046452,ENSRNOG00000018865,ENSRNOG00000003357,ENSRNOG00000013481,ENSRNOG00000002434,…
GO:BP	regulation of anatomical structure morphogenesis	GO:0022603	1.5985e-06	5.79629	756	1437	110	17810	ENSRNOG00000014940,ENSRNOG00000001915,ENSRNOG00000017704,ENSRNOG00000009209,ENSRNOG00000011692,ENSRNOG00000059961,ENSRNOG00000018865,ENSRNOG00000016696,ENSRNOG00000018958,ENSRNOG00000014232,ENSRNOG00000004089,ENSRNOG00000010278,ENSRNOG00000004812,ENSRNOG00000016848,ENSRNOG00000043304,ENSRNOG00000013867,ENSRNOG00000032576,ENSRNOG00000012061,ENSRNOG00000009037,ENSRNOG00000039593,ENSRNOG00000021657,…
GO:BP	secondary alcohol biosynthetic process	GO:1902653	1.60153e-06	5.79546	33	637	12	17810	ENSRNOG00000055103,ENSRNOG00000021314,ENSRNOG00000016690,ENSRNOG00000006859,ENSRNOG00000020989,ENSRNOG00000016122,ENSRNOG00000002826,ENSRNOG00000013867,ENSRNOG00000006787,ENSRNOG00000018454,ENSRNOG00000054549,ENSRNOG00000007234
GO:BP	cholesterol biosynthetic process	GO:0006695	1.60153e-06	5.79546	33	637	12	17810	ENSRNOG00000055103,ENSRNOG00000021314,ENSRNOG00000016690,ENSRNOG00000006859,ENSRNOG00000020989,ENSRNOG00000016122,ENSRNOG00000002826,ENSRNOG00000013867,ENSRNOG00000006787,ENSRNOG00000018454,ENSRNOG00000054549,ENSRNOG00000007234
GO:BP	regulation of cellular component movement	GO:0051270	1.70322e-06	5.76873	875	1458	124	17810	ENSRNOG00000049906,ENSRNOG00000017704,ENSRNOG00000003357,ENSRNOG00000019680,ENSRNOG00000007574,ENSRNOG00000012036,ENSRNOG00000007290,ENSRNOG00000020890,ENSRNOG00000016696,ENSRNOG00000002215,ENSRNOG00000033261,ENSRNOG00000000413,ENSRNOG00000004089,ENSRNOG00000019622,ENSRNOG00000016112,ENSRNOG00000000386,ENSRNOG00000004812,ENSRNOG00000013867,ENSRNOG00000014504,ENSRNOG00000016291,ENSRNOG00000009037,…
GO:BP	regulation of cell motility	GO:2000145	1.72761e-06	5.76255	813	1403	114	17810	ENSRNOG00000049906,ENSRNOG00000017704,ENSRNOG00000003357,ENSRNOG00000019680,ENSRNOG00000007574,ENSRNOG00000012036,ENSRNOG00000020890,ENSRNOG00000016696,ENSRNOG00000002215,ENSRNOG00000033261,ENSRNOG00000004089,ENSRNOG00000019622,ENSRNOG00000016112,ENSRNOG00000000386,ENSRNOG00000004812,ENSRNOG00000013867,ENSRNOG00000014504,ENSRNOG00000016291,ENSRNOG00000009037,ENSRNOG00000018674,ENSRNOG00000003205,…
GO:BP	cell-substrate adhesion	GO:0031589	2.6973e-06	5.56907	297	1424	56	17810	ENSRNOG00000049906,ENSRNOG00000019689,ENSRNOG00000003956,ENSRNOG00000018865,ENSRNOG00000003357,ENSRNOG00000012036,ENSRNOG00000002052,ENSRNOG00000016696,ENSRNOG00000033261,ENSRNOG00000001627,ENSRNOG00000005998,ENSRNOG00000014333,ENSRNOG00000016848,ENSRNOG00000017525,ENSRNOG00000030285,ENSRNOG00000009258,ENSRNOG00000007637,ENSRNOG00000032208,ENSRNOG00000053450,ENSRNOG00000020525,ENSRNOG00000007443,…
GO:BP	negative regulation of multicellular organismal process	GO:0051241	3.13113e-06	5.5043	862	1971	153	17810	ENSRNOG00000017704,ENSRNOG00000011692,ENSRNOG00000015550,ENSRNOG00000019661,ENSRNOG00000046452,ENSRNOG00000018865,ENSRNOG00000004687,ENSRNOG00000007290,ENSRNOG00000016696,ENSRNOG00000019184,ENSRNOG00000009946,ENSRNOG00000014118,ENSRNOG00000018958,ENSRNOG00000000413,ENSRNOG00000008144,ENSRNOG00000010278,ENSRNOG00000016122,ENSRNOG00000001557,ENSRNOG00000016112,ENSRNOG00000016818,ENSRNOG00000000386,…
GO:BP	regulation of cell communication	GO:0010646	3.30341e-06	5.48104	2658	1988	389	17810	ENSRNOG00000047651,ENSRNOG00000014940,ENSRNOG00000032959,ENSRNOG00000008129,ENSRNOG00000055103,ENSRNOG00000019689,ENSRNOG00000014006,ENSRNOG00000005345,ENSRNOG00000006093,ENSRNOG00000008169,ENSRNOG00000011692,ENSRNOG00000003741,ENSRNOG00000009288,ENSRNOG00000019661,ENSRNOG00000046452,ENSRNOG00000018865,ENSRNOG00000003357,ENSRNOG00000019680,ENSRNOG00000013481,ENSRNOG00000006019,ENSRNOG00000030771,…
GO:BP	modulation of chemical synaptic transmission	GO:0050804	5.47719e-06	5.26144	328	826	42	17810	ENSRNOG00000047651,ENSRNOG00000014006,ENSRNOG00000006093,ENSRNOG00000008169,ENSRNOG00000011692,ENSRNOG00000003741,ENSRNOG00000009288,ENSRNOG00000046452,ENSRNOG00000013481,ENSRNOG00000030771,ENSRNOG00000018839,ENSRNOG00000006174,ENSRNOG00000016163,ENSRNOG00000033119,ENSRNOG00000007666,ENSRNOG00000032576,ENSRNOG00000013042,ENSRNOG00000012061,ENSRNOG00000029012,ENSRNOG00000019217,ENSRNOG00000003288,…
GO:BP	cell-cell signaling	GO:0007267	5.56026e-06	5.2549	1145	703	87	17810	ENSRNOG00000047651,ENSRNOG00000014940,ENSRNOG00000003453,ENSRNOG00000048982,ENSRNOG00000055103,ENSRNOG00000014006,ENSRNOG00000005345,ENSRNOG00000006093,ENSRNOG00000029663,ENSRNOG00000008169,ENSRNOG00000011692,ENSRNOG00000003741,ENSRNOG00000009288,ENSRNOG00000046452,ENSRNOG00000013481,ENSRNOG00000030771,ENSRNOG00000012036,ENSRNOG00000004221,ENSRNOG00000017808,ENSRNOG00000018839,ENSRNOG00000018285,…
GO:BP	regulation of signaling	GO:0023051	5.82955e-06	5.23436	2670	1988	389	17810	ENSRNOG00000047651,ENSRNOG00000014940,ENSRNOG00000032959,ENSRNOG00000008129,ENSRNOG00000055103,ENSRNOG00000019689,ENSRNOG00000014006,ENSRNOG00000005345,ENSRNOG00000006093,ENSRNOG00000008169,ENSRNOG00000011692,ENSRNOG00000003741,ENSRNOG00000009288,ENSRNOG00000019661,ENSRNOG00000046452,ENSRNOG00000018865,ENSRNOG00000003357,ENSRNOG00000019680,ENSRNOG00000013481,ENSRNOG00000006019,ENSRNOG00000030771,…
GO:BP	regulation of trans-synaptic signaling	GO:0099177	6.00654e-06	5.22138	329	826	42	17810	ENSRNOG00000047651,ENSRNOG00000014006,ENSRNOG00000006093,ENSRNOG00000008169,ENSRNOG00000011692,ENSRNOG00000003741,ENSRNOG00000009288,ENSRNOG00000046452,ENSRNOG00000013481,ENSRNOG00000030771,ENSRNOG00000018839,ENSRNOG00000006174,ENSRNOG00000016163,ENSRNOG00000033119,ENSRNOG00000007666,ENSRNOG00000032576,ENSRNOG00000013042,ENSRNOG00000012061,ENSRNOG00000029012,ENSRNOG00000019217,ENSRNOG00000003288,…
GO:BP	regulation of locomotion	GO:0040012	8.67302e-06	5.06183	855	1403	116	17810	ENSRNOG00000049906,ENSRNOG00000017704,ENSRNOG00000003357,ENSRNOG00000019680,ENSRNOG00000007574,ENSRNOG00000012036,ENSRNOG00000011680,ENSRNOG00000020890,ENSRNOG00000016696,ENSRNOG00000002215,ENSRNOG00000033261,ENSRNOG00000004089,ENSRNOG00000019622,ENSRNOG00000016112,ENSRNOG00000000386,ENSRNOG00000004812,ENSRNOG00000013867,ENSRNOG00000014504,ENSRNOG00000016291,ENSRNOG00000009037,ENSRNOG00000018674,…
GO:BP	cell junction assembly	GO:0034329	9.76726e-06	5.01023	332	1917	72	17810	ENSRNOG00000047651,ENSRNOG00000003956,ENSRNOG00000006093,ENSRNOG00000009209,ENSRNOG00000029663,ENSRNOG00000011692,ENSRNOG00000058260,ENSRNOG00000018839,ENSRNOG00000006174,ENSRNOG00000033261,ENSRNOG00000015602,ENSRNOG00000009649,ENSRNOG00000032576,ENSRNOG00000016291,ENSRNOG00000002413,ENSRNOG00000005726,ENSRNOG00000030285,ENSRNOG00000011076,ENSRNOG00000014182,ENSRNOG00000012110,ENSRNOG00000020151,…
GO:BP	animal organ development	GO:0048513	1.40218e-05	4.8532	3023	1997	432	17810	ENSRNOG00000047651,ENSRNOG00000014940,ENSRNOG00000049906,ENSRNOG00000030719,ENSRNOG00000002304,ENSRNOG00000017704,ENSRNOG00000011692,ENSRNOG00000015505,ENSRNOG00000023148,ENSRNOG00000005930,ENSRNOG00000046452,ENSRNOG00000018865,ENSRNOG00000003357,ENSRNOG00000019680,ENSRNOG00000002434,ENSRNOG00000012036,ENSRNOG00000004221,ENSRNOG00000007290,ENSRNOG00000004330,ENSRNOG00000004438,ENSRNOG00000020890,…
GO:BP	animal organ morphogenesis	GO:0009887	1.67928e-05	4.77488	945	1808	151	17810	ENSRNOG00000047651,ENSRNOG00000014940,ENSRNOG00000049906,ENSRNOG00000030719,ENSRNOG00000011692,ENSRNOG00000015505,ENSRNOG00000023148,ENSRNOG00000003357,ENSRNOG00000019680,ENSRNOG00000002434,ENSRNOG00000020890,ENSRNOG00000018839,ENSRNOG00000002215,ENSRNOG00000060435,ENSRNOG00000014149,ENSRNOG00000006859,ENSRNOG00000001469,ENSRNOG00000010278,ENSRNOG00000010841,ENSRNOG00000014923,ENSRNOG00000011136,…
GO:BP	regulation of signal transduction	GO:0009966	1.69667e-05	4.7704	2357	1988	347	17810	ENSRNOG00000047651,ENSRNOG00000014940,ENSRNOG00000032959,ENSRNOG00000008129,ENSRNOG00000019689,ENSRNOG00000014006,ENSRNOG00000011692,ENSRNOG00000003741,ENSRNOG00000019661,ENSRNOG00000046452,ENSRNOG00000018865,ENSRNOG00000003357,ENSRNOG00000019680,ENSRNOG00000006019,ENSRNOG00000002434,ENSRNOG00000007574,ENSRNOG00000012036,ENSRNOG00000004221,ENSRNOG00000004330,ENSRNOG00000020890,ENSRNOG00000017808,…
GO:BP	regulation of angiogenesis	GO:0045765	2.23505e-05	4.65071	232	1962	56	17810	ENSRNOG00000059961,ENSRNOG00000016696,ENSRNOG00000004089,ENSRNOG00000013867,ENSRNOG00000012061,ENSRNOG00000009037,ENSRNOG00000039593,ENSRNOG00000017525,ENSRNOG00000023972,ENSRNOG00000022256,ENSRNOG00000047446,ENSRNOG00000015614,ENSRNOG00000021130,ENSRNOG00000002418,ENSRNOG00000017800,ENSRNOG00000046829,ENSRNOG00000008587,ENSRNOG00000008638,ENSRNOG00000016326,ENSRNOG00000009211,ENSRNOG00000016384,…
GO:BP	positive regulation of cell migration	GO:0030335	2.37986e-05	4.62345	444	1246	65	17810	ENSRNOG00000049906,ENSRNOG00000017704,ENSRNOG00000012036,ENSRNOG00000002215,ENSRNOG00000033261,ENSRNOG00000004089,ENSRNOG00000019622,ENSRNOG00000016112,ENSRNOG00000004812,ENSRNOG00000013867,ENSRNOG00000014504,ENSRNOG00000018674,ENSRNOG00000017525,ENSRNOG00000002667,ENSRNOG00000022256,ENSRNOG00000005093,ENSRNOG00000000239,ENSRNOG00000009425,ENSRNOG00000047446,ENSRNOG00000014650,ENSRNOG00000012442,…
GO:BP	regulation of cell adhesion	GO:0030155	3.09115e-05	4.50988	616	1960	114	17810	ENSRNOG00000049906,ENSRNOG00000003956,ENSRNOG00000012036,ENSRNOG00000002052,ENSRNOG00000016696,ENSRNOG00000033261,ENSRNOG00000001627,ENSRNOG00000005998,ENSRNOG00000014333,ENSRNOG00000008144,ENSRNOG00000010278,ENSRNOG00000016112,ENSRNOG00000016848,ENSRNOG00000005917,ENSRNOG00000007410,ENSRNOG00000029980,ENSRNOG00000017525,ENSRNOG00000001720,ENSRNOG00000047446,ENSRNOG00000057347,ENSRNOG00000030285,…
GO:BP	ensheathment of neurons	GO:0007272	3.09411e-05	4.50946	124	1903	36	17810	ENSRNOG00000048139,ENSRNOG00000018839,ENSRNOG00000015445,ENSRNOG00000016818,ENSRNOG00000018950,ENSRNOG00000021023,ENSRNOG00000012906,ENSRNOG00000011076,ENSRNOG00000042848,ENSRNOG00000003171,ENSRNOG00000000640,ENSRNOG00000012959,ENSRNOG00000000503,ENSRNOG00000016724,ENSRNOG00000016099,ENSRNOG00000019556,ENSRNOG00000019305,ENSRNOG00000030515,ENSRNOG00000019659,ENSRNOG00000009822,ENSRNOG00000007393,…
GO:BP	axon ensheathment	GO:0008366	3.09411e-05	4.50946	124	1903	36	17810	ENSRNOG00000048139,ENSRNOG00000018839,ENSRNOG00000015445,ENSRNOG00000016818,ENSRNOG00000018950,ENSRNOG00000021023,ENSRNOG00000012906,ENSRNOG00000011076,ENSRNOG00000042848,ENSRNOG00000003171,ENSRNOG00000000640,ENSRNOG00000012959,ENSRNOG00000000503,ENSRNOG00000016724,ENSRNOG00000016099,ENSRNOG00000019556,ENSRNOG00000019305,ENSRNOG00000030515,ENSRNOG00000019659,ENSRNOG00000009822,ENSRNOG00000007393,…
GO:BP	response to wounding	GO:0009611	3.26819e-05	4.48569	396	1575	70	17810	ENSRNOG00000049906,ENSRNOG00000019689,ENSRNOG00000003357,ENSRNOG00000004687,ENSRNOG00000002215,ENSRNOG00000014118,ENSRNOG00000016163,ENSRNOG00000014232,ENSRNOG00000010278,ENSRNOG00000010513,ENSRNOG00000002930,ENSRNOG00000016818,ENSRNOG00000018054,ENSRNOG00000013867,ENSRNOG00000017223,ENSRNOG00000058388,ENSRNOG00000021023,ENSRNOG00000014107,ENSRNOG00000047446,ENSRNOG00000021130,ENSRNOG00000005067,…
GO:BP	regulation of response to stimulus	GO:0048583	3.4922e-05	4.4569	3199	2002	452	17810	ENSRNOG00000047651,ENSRNOG00000014940,ENSRNOG00000032959,ENSRNOG00000008129,ENSRNOG00000049906,ENSRNOG00000019689,ENSRNOG00000014006,ENSRNOG00000017704,ENSRNOG00000011692,ENSRNOG00000003741,ENSRNOG00000019661,ENSRNOG00000007748,ENSRNOG00000046452,ENSRNOG00000018865,ENSRNOG00000003357,ENSRNOG00000019680,ENSRNOG00000006019,ENSRNOG00000002434,ENSRNOG00000004687,ENSRNOG00000007574,ENSRNOG00000012036,…
GO:BP	regulation of vasculature development	GO:1901342	3.63487e-05	4.43951	235	1962	56	17810	ENSRNOG00000059961,ENSRNOG00000016696,ENSRNOG00000004089,ENSRNOG00000013867,ENSRNOG00000012061,ENSRNOG00000009037,ENSRNOG00000039593,ENSRNOG00000017525,ENSRNOG00000023972,ENSRNOG00000022256,ENSRNOG00000047446,ENSRNOG00000015614,ENSRNOG00000021130,ENSRNOG00000002418,ENSRNOG00000017800,ENSRNOG00000046829,ENSRNOG00000008587,ENSRNOG00000008638,ENSRNOG00000016326,ENSRNOG00000009211,ENSRNOG00000016384,…
GO:BP	ossification	GO:0001503	4.58491e-05	4.33867	326	1987	71	17810	ENSRNOG00000011692,ENSRNOG00000023148,ENSRNOG00000005998,ENSRNOG00000015675,ENSRNOG00000010278,ENSRNOG00000014923,ENSRNOG00000011136,ENSRNOG00000016818,ENSRNOG00000000463,ENSRNOG00000017503,ENSRNOG00000058560,ENSRNOG00000010053,ENSRNOG00000029980,ENSRNOG00000050869,ENSRNOG00000008479,ENSRNOG00000047446,ENSRNOG00000019217,ENSRNOG00000057347,ENSRNOG00000004540,ENSRNOG00000009258,ENSRNOG00000002418,…
GO:BP	muscle structure development	GO:0061061	5.00315e-05	4.30076	519	1329	75	17810	ENSRNOG00000049906,ENSRNOG00000011692,ENSRNOG00000012609,ENSRNOG00000019661,ENSRNOG00000023148,ENSRNOG00000003357,ENSRNOG00000002215,ENSRNOG00000016494,ENSRNOG00000001469,ENSRNOG00000010278,ENSRNOG00000006783,ENSRNOG00000015602,ENSRNOG00000006110,ENSRNOG00000013364,ENSRNOG00000054548,ENSRNOG00000006867,ENSRNOG00000017223,ENSRNOG00000017060,ENSRNOG00000013670,ENSRNOG00000022256,ENSRNOG00000003300,…
GO:BP	ion transmembrane transport	GO:0034220	5.50656e-05	4.25912	897	505	56	17810	ENSRNOG00000047651,ENSRNOG00000061182,ENSRNOG00000055103,ENSRNOG00000008992,ENSRNOG00000014006,ENSRNOG00000025088,ENSRNOG00000054204,ENSRNOG00000008169,ENSRNOG00000012609,ENSRNOG00000009288,ENSRNOG00000049868,ENSRNOG00000007290,ENSRNOG00000025489,ENSRNOG00000018285,ENSRNOG00000058626,ENSRNOG00000011901,ENSRNOG00000060435,ENSRNOG00000006645,ENSRNOG00000016163,ENSRNOG00000000413,ENSRNOG00000021067,…
GO:BP	regulation of ion transport	GO:0043269	5.7464e-05	4.2406	472	505	37	17810	ENSRNOG00000047651,ENSRNOG00000008129,ENSRNOG00000055103,ENSRNOG00000014006,ENSRNOG00000012609,ENSRNOG00000009288,ENSRNOG00000007290,ENSRNOG00000004438,ENSRNOG00000011680,ENSRNOG00000018285,ENSRNOG00000058626,ENSRNOG00000002215,ENSRNOG00000011901,ENSRNOG00000060435,ENSRNOG00000000413,ENSRNOG00000021067,ENSRNOG00000014232,ENSRNOG00000004356,ENSRNOG00000007666,ENSRNOG00000014686,ENSRNOG00000020346,…
GO:BP	trans-synaptic signaling	GO:0099537	6.49217e-05	4.18761	497	703	47	17810	ENSRNOG00000047651,ENSRNOG00000003453,ENSRNOG00000014006,ENSRNOG00000006093,ENSRNOG00000029663,ENSRNOG00000008169,ENSRNOG00000011692,ENSRNOG00000003741,ENSRNOG00000009288,ENSRNOG00000046452,ENSRNOG00000013481,ENSRNOG00000030771,ENSRNOG00000018839,ENSRNOG00000004527,ENSRNOG00000006174,ENSRNOG00000016163,ENSRNOG00000017511,ENSRNOG00000033119,ENSRNOG00000007666,ENSRNOG00000009649,ENSRNOG00000032576,…
GO:BP	myelination	GO:0042552	6.84548e-05	4.1646	122	1903	35	17810	ENSRNOG00000048139,ENSRNOG00000018839,ENSRNOG00000015445,ENSRNOG00000016818,ENSRNOG00000018950,ENSRNOG00000021023,ENSRNOG00000012906,ENSRNOG00000011076,ENSRNOG00000042848,ENSRNOG00000003171,ENSRNOG00000000640,ENSRNOG00000012959,ENSRNOG00000016724,ENSRNOG00000016099,ENSRNOG00000019556,ENSRNOG00000019305,ENSRNOG00000030515,ENSRNOG00000019659,ENSRNOG00000009822,ENSRNOG00000007393,ENSRNOG00000013780,…
GO:BP	cell-matrix adhesion	GO:0007160	7.28986e-05	4.13728	182	1872	45	17810	ENSRNOG00000003956,ENSRNOG00000018865,ENSRNOG00000003357,ENSRNOG00000012036,ENSRNOG00000033261,ENSRNOG00000014333,ENSRNOG00000017525,ENSRNOG00000030285,ENSRNOG00000009258,ENSRNOG00000007637,ENSRNOG00000032208,ENSRNOG00000020525,ENSRNOG00000007443,ENSRNOG00000046829,ENSRNOG00000058111,ENSRNOG00000008587,ENSRNOG00000023548,ENSRNOG00000002171,ENSRNOG00000008638,ENSRNOG00000061230,ENSRNOG00000016384,…
GO:BP	ion transport	GO:0006811	7.32915e-05	4.13495	1302	505	72	17810	ENSRNOG00000047651,ENSRNOG00000061182,ENSRNOG00000008129,ENSRNOG00000055103,ENSRNOG00000008992,ENSRNOG00000014006,ENSRNOG00000025088,ENSRNOG00000054204,ENSRNOG00000008169,ENSRNOG00000012609,ENSRNOG00000009288,ENSRNOG00000049868,ENSRNOG00000007290,ENSRNOG00000004438,ENSRNOG00000011680,ENSRNOG00000018839,ENSRNOG00000025489,ENSRNOG00000018285,ENSRNOG00000058626,ENSRNOG00000002215,ENSRNOG00000011901,…
GO:BP	synaptic signaling	GO:0099536	7.70207e-05	4.11339	516	703	48	17810	ENSRNOG00000047651,ENSRNOG00000003453,ENSRNOG00000014006,ENSRNOG00000006093,ENSRNOG00000029663,ENSRNOG00000008169,ENSRNOG00000011692,ENSRNOG00000003741,ENSRNOG00000009288,ENSRNOG00000046452,ENSRNOG00000013481,ENSRNOG00000030771,ENSRNOG00000018839,ENSRNOG00000004527,ENSRNOG00000006174,ENSRNOG00000016163,ENSRNOG00000017511,ENSRNOG00000033119,ENSRNOG00000007666,ENSRNOG00000009649,ENSRNOG00000032576,…
GO:BP	sterol metabolic process	GO:0016125	7.91466e-05	4.10157	99	848	20	17810	ENSRNOG00000055103,ENSRNOG00000009946,ENSRNOG00000010406,ENSRNOG00000021314,ENSRNOG00000016690,ENSRNOG00000006859,ENSRNOG00000020989,ENSRNOG00000016122,ENSRNOG00000002826,ENSRNOG00000013867,ENSRNOG00000006787,ENSRNOG00000009550,ENSRNOG00000018454,ENSRNOG00000008902,ENSRNOG00000054549,ENSRNOG00000007234,ENSRNOG00000057814,ENSRNOG00000008638,ENSRNOG00000027491,ENSRNOG00000020546
GO:BP	blood circulation	GO:0008015	8.81947e-05	4.05456	356	1991	75	17810	ENSRNOG00000001130,ENSRNOG00000012609,ENSRNOG00000049868,ENSRNOG00000012036,ENSRNOG00000007290,ENSRNOG00000019184,ENSRNOG00000000413,ENSRNOG00000001557,ENSRNOG00000014686,ENSRNOG00000013364,ENSRNOG00000013042,ENSRNOG00000017060,ENSRNOG00000008479,ENSRNOG00000047446,ENSRNOG00000019217,ENSRNOG00000021130,ENSRNOG00000011076,ENSRNOG00000002418,ENSRNOG00000018454,ENSRNOG00000017800,ENSRNOG00000025042,…
GO:BP	positive regulation of multicellular organismal process	GO:0051240	9.18323e-05	4.037	1222	2003	198	17810	ENSRNOG00000008129,ENSRNOG00000001915,ENSRNOG00000006093,ENSRNOG00000009209,ENSRNOG00000011692,ENSRNOG00000059961,ENSRNOG00000019680,ENSRNOG00000006019,ENSRNOG00000011680,ENSRNOG00000018839,ENSRNOG00000016696,ENSRNOG00000006174,ENSRNOG00000008144,ENSRNOG00000014847,ENSRNOG00000015675,ENSRNOG00000010278,ENSRNOG00000016112,ENSRNOG00000011136,ENSRNOG00000016818,ENSRNOG00000009649,ENSRNOG00000013364,…
GO:BP	positive regulation of cell motility	GO:2000147	0.000103285	3.98596	461	1246	65	17810	ENSRNOG00000049906,ENSRNOG00000017704,ENSRNOG00000012036,ENSRNOG00000002215,ENSRNOG00000033261,ENSRNOG00000004089,ENSRNOG00000019622,ENSRNOG00000016112,ENSRNOG00000004812,ENSRNOG00000013867,ENSRNOG00000014504,ENSRNOG00000018674,ENSRNOG00000017525,ENSRNOG00000002667,ENSRNOG00000022256,ENSRNOG00000005093,ENSRNOG00000000239,ENSRNOG00000009425,ENSRNOG00000047446,ENSRNOG00000014650,ENSRNOG00000012442,…
GO:BP	chemical synaptic transmission	GO:0007268	0.000121165	3.91662	491	703	46	17810	ENSRNOG00000047651,ENSRNOG00000003453,ENSRNOG00000014006,ENSRNOG00000006093,ENSRNOG00000008169,ENSRNOG00000011692,ENSRNOG00000003741,ENSRNOG00000009288,ENSRNOG00000046452,ENSRNOG00000013481,ENSRNOG00000030771,ENSRNOG00000018839,ENSRNOG00000004527,ENSRNOG00000006174,ENSRNOG00000016163,ENSRNOG00000017511,ENSRNOG00000033119,ENSRNOG00000007666,ENSRNOG00000009649,ENSRNOG00000032576,ENSRNOG00000013042,…
GO:BP	anterograde trans-synaptic signaling	GO:0098916	0.000121165	3.91662	491	703	46	17810	ENSRNOG00000047651,ENSRNOG00000003453,ENSRNOG00000014006,ENSRNOG00000006093,ENSRNOG00000008169,ENSRNOG00000011692,ENSRNOG00000003741,ENSRNOG00000009288,ENSRNOG00000046452,ENSRNOG00000013481,ENSRNOG00000030771,ENSRNOG00000018839,ENSRNOG00000004527,ENSRNOG00000006174,ENSRNOG00000016163,ENSRNOG00000017511,ENSRNOG00000033119,ENSRNOG00000007666,ENSRNOG00000009649,ENSRNOG00000032576,ENSRNOG00000013042,…
GO:BP	wound healing	GO:0042060	0.000121552	3.91524	301	1564	56	17810	ENSRNOG00000019689,ENSRNOG00000003357,ENSRNOG00000004687,ENSRNOG00000002215,ENSRNOG00000014118,ENSRNOG00000014232,ENSRNOG00000010278,ENSRNOG00000010513,ENSRNOG00000002930,ENSRNOG00000018054,ENSRNOG00000013867,ENSRNOG00000017223,ENSRNOG00000047446,ENSRNOG00000021130,ENSRNOG00000002418,ENSRNOG00000018454,ENSRNOG00000003259,ENSRNOG00000019057,ENSRNOG00000046829,ENSRNOG00000002171,ENSRNOG00000016326,…
GO:BP	positive regulation of locomotion	GO:0040017	0.000132612	3.87742	475	1110	61	17810	ENSRNOG00000049906,ENSRNOG00000017704,ENSRNOG00000012036,ENSRNOG00000011680,ENSRNOG00000002215,ENSRNOG00000033261,ENSRNOG00000004089,ENSRNOG00000019622,ENSRNOG00000016112,ENSRNOG00000004812,ENSRNOG00000013867,ENSRNOG00000014504,ENSRNOG00000018674,ENSRNOG00000017525,ENSRNOG00000002667,ENSRNOG00000022256,ENSRNOG00000005093,ENSRNOG00000000239,ENSRNOG00000009425,ENSRNOG00000047446,ENSRNOG00000014650,…
GO:BP	circulatory system process	GO:0003013	0.000135041	3.86953	379	1991	78	17810	ENSRNOG00000001130,ENSRNOG00000012609,ENSRNOG00000049868,ENSRNOG00000012036,ENSRNOG00000007290,ENSRNOG00000019184,ENSRNOG00000000413,ENSRNOG00000001557,ENSRNOG00000014686,ENSRNOG00000013364,ENSRNOG00000013042,ENSRNOG00000017060,ENSRNOG00000014008,ENSRNOG00000008479,ENSRNOG00000047446,ENSRNOG00000019217,ENSRNOG00000021130,ENSRNOG00000011076,ENSRNOG00000002418,ENSRNOG00000018454,ENSRNOG00000033110,…
GO:BP	cholesterol metabolic process	GO:0008203	0.000143562	3.84296	93	848	19	17810	ENSRNOG00000055103,ENSRNOG00000009946,ENSRNOG00000010406,ENSRNOG00000021314,ENSRNOG00000016690,ENSRNOG00000006859,ENSRNOG00000020989,ENSRNOG00000016122,ENSRNOG00000002826,ENSRNOG00000013867,ENSRNOG00000006787,ENSRNOG00000018454,ENSRNOG00000008902,ENSRNOG00000054549,ENSRNOG00000007234,ENSRNOG00000057814,ENSRNOG00000008638,ENSRNOG00000027491,ENSRNOG00000020546
GO:BP	collagen fibril organization	GO:0030199	0.000170196	3.76905	53	1787	20	17810	ENSRNOG00000023148,ENSRNOG00000003357,ENSRNOG00000000463,ENSRNOG00000003183,ENSRNOG00000058560,ENSRNOG00000047446,ENSRNOG00000061484,ENSRNOG00000002418,ENSRNOG00000026415,ENSRNOG00000017800,ENSRNOG00000002947,ENSRNOG00000004610,ENSRNOG00000014426,ENSRNOG00000013780,ENSRNOG00000024886,ENSRNOG00000008749,ENSRNOG00000003736,ENSRNOG00000009465,ENSRNOG00000015727,ENSRNOG00000050655
GO:BP	lipid biosynthetic process	GO:0008610	0.000179875	3.74503	519	1656	86	17810	ENSRNOG00000055103,ENSRNOG00000004040,ENSRNOG00000015550,ENSRNOG00000010450,ENSRNOG00000009946,ENSRNOG00000014276,ENSRNOG00000021314,ENSRNOG00000016690,ENSRNOG00000006859,ENSRNOG00000020989,ENSRNOG00000016122,ENSRNOG00000018950,ENSRNOG00000048949,ENSRNOG00000002826,ENSRNOG00000018755,ENSRNOG00000013867,ENSRNOG00000016552,ENSRNOG00000014008,ENSRNOG00000022268,ENSRNOG00000006787,ENSRNOG00000013794,…
GO:BP	positive regulation of cellular component movement	GO:0051272	0.000181016	3.74228	468	1110	60	17810	ENSRNOG00000049906,ENSRNOG00000017704,ENSRNOG00000012036,ENSRNOG00000002215,ENSRNOG00000033261,ENSRNOG00000004089,ENSRNOG00000019622,ENSRNOG00000016112,ENSRNOG00000004812,ENSRNOG00000013867,ENSRNOG00000014504,ENSRNOG00000018674,ENSRNOG00000017525,ENSRNOG00000002667,ENSRNOG00000022256,ENSRNOG00000005093,ENSRNOG00000000239,ENSRNOG00000009425,ENSRNOG00000047446,ENSRNOG00000014650,ENSRNOG00000012442,…
GO:BP	presynapse assembly	GO:0099054	0.000187463	3.72708	37	682	11	17810	ENSRNOG00000009209,ENSRNOG00000029663,ENSRNOG00000011692,ENSRNOG00000009649,ENSRNOG00000032576,ENSRNOG00000002413,ENSRNOG00000008656,ENSRNOG00000026466,ENSRNOG00000011156,ENSRNOG00000005711,ENSRNOG00000016242
GO:BP	regulation of cell population proliferation	GO:0042127	0.000196072	3.70758	1404	1987	219	17810	ENSRNOG00000014940,ENSRNOG00000049906,ENSRNOG00000002304,ENSRNOG00000015550,ENSRNOG00000046452,ENSRNOG00000019680,ENSRNOG00000004221,ENSRNOG00000020890,ENSRNOG00000002802,ENSRNOG00000019112,ENSRNOG00000019184,ENSRNOG00000014333,ENSRNOG00000008144,ENSRNOG00000014847,ENSRNOG00000015675,ENSRNOG00000010278,ENSRNOG00000033153,ENSRNOG00000019622,ENSRNOG00000001557,ENSRNOG00000016112,ENSRNOG00000011136,…
GO:BP	regulation of ion transmembrane transporter activity	GO:0032412	0.000200471	3.69795	189	456	20	17810	ENSRNOG00000047651,ENSRNOG00000055103,ENSRNOG00000014006,ENSRNOG00000012609,ENSRNOG00000009288,ENSRNOG00000007290,ENSRNOG00000011901,ENSRNOG00000000413,ENSRNOG00000021067,ENSRNOG00000004356,ENSRNOG00000007666,ENSRNOG00000032576,ENSRNOG00000017060,ENSRNOG00000013257,ENSRNOG00000029012,ENSRNOG00000021079,ENSRNOG00000019217,ENSRNOG00000003288,ENSRNOG00000021130,ENSRNOG00000011076
GO:BP	organic hydroxy compound biosynthetic process	GO:1901617	0.000200803	3.69723	166	680	23	17810	ENSRNOG00000055103,ENSRNOG00000021314,ENSRNOG00000016690,ENSRNOG00000006859,ENSRNOG00000020989,ENSRNOG00000016122,ENSRNOG00000002826,ENSRNOG00000013867,ENSRNOG00000002524,ENSRNOG00000006787,ENSRNOG00000032261,ENSRNOG00000009550,ENSRNOG00000028235,ENSRNOG00000002418,ENSRNOG00000007637,ENSRNOG00000009730,ENSRNOG00000005600,ENSRNOG00000018454,ENSRNOG00000028688,ENSRNOG00000008656,ENSRNOG00000054549,…
GO:BP	behavior	GO:0007610	0.000205201	3.68782	543	755	51	17810	ENSRNOG00000003453,ENSRNOG00000030719,ENSRNOG00000014006,ENSRNOG00000006093,ENSRNOG00000009209,ENSRNOG00000008169,ENSRNOG00000011692,ENSRNOG00000015550,ENSRNOG00000009288,ENSRNOG00000019661,ENSRNOG00000007290,ENSRNOG00000018839,ENSRNOG00000018285,ENSRNOG00000009946,ENSRNOG00000016163,ENSRNOG00000017511,ENSRNOG00000010278,ENSRNOG00000016122,ENSRNOG00000007666,ENSRNOG00000016848,ENSRNOG00000009649,…
GO:BP	intracellular signal transduction	GO:0035556	0.000261904	3.58186	2070	1801	279	17810	ENSRNOG00000015125,ENSRNOG00000014940,ENSRNOG00000008129,ENSRNOG00000019689,ENSRNOG00000045814,ENSRNOG00000011692,ENSRNOG00000019661,ENSRNOG00000059961,ENSRNOG00000046452,ENSRNOG00000003357,ENSRNOG00000030771,ENSRNOG00000002434,ENSRNOG00000005271,ENSRNOG00000007290,ENSRNOG00000020890,ENSRNOG00000014060,ENSRNOG00000018839,ENSRNOG00000019112,ENSRNOG00000019184,ENSRNOG00000008082,ENSRNOG00000031671,…
GO:BP	vascular endothelial growth factor receptor signaling pathway	GO:0048010	0.000264594	3.57742	38	1457	15	17810	ENSRNOG00000016494,ENSRNOG00000018958,ENSRNOG00000016848,ENSRNOG00000012061,ENSRNOG00000009037,ENSRNOG00000047446,ENSRNOG00000017800,ENSRNOG00000046829,ENSRNOG00000010744,ENSRNOG00000051977,ENSRNOG00000023546,ENSRNOG00000004290,ENSRNOG00000004165,ENSRNOG00000007159,ENSRNOG00000022697
GO:BP	cation transmembrane transport	GO:0098655	0.00030254	3.51922	705	505	46	17810	ENSRNOG00000047651,ENSRNOG00000014006,ENSRNOG00000008169,ENSRNOG00000012609,ENSRNOG00000009288,ENSRNOG00000049868,ENSRNOG00000007290,ENSRNOG00000025489,ENSRNOG00000018285,ENSRNOG00000058626,ENSRNOG00000011901,ENSRNOG00000060435,ENSRNOG00000006645,ENSRNOG00000016163,ENSRNOG00000000413,ENSRNOG00000021067,ENSRNOG00000019937,ENSRNOG00000011892,ENSRNOG00000004356,ENSRNOG00000007666,ENSRNOG00000014686,…
GO:BP	negative regulation of cell population proliferation	GO:0008285	0.000358132	3.44596	573	1959	104	17810	ENSRNOG00000014940,ENSRNOG00000002304,ENSRNOG00000015550,ENSRNOG00000046452,ENSRNOG00000019184,ENSRNOG00000008144,ENSRNOG00000015675,ENSRNOG00000010278,ENSRNOG00000033153,ENSRNOG00000019622,ENSRNOG00000001557,ENSRNOG00000016112,ENSRNOG00000016818,ENSRNOG00000000386,ENSRNOG00000007666,ENSRNOG00000016291,ENSRNOG00000009037,ENSRNOG00000005917,ENSRNOG00000022839,ENSRNOG00000029980,ENSRNOG00000003300,…
GO:BP	regulation of transporter activity	GO:0032409	0.0004167	3.38018	208	1432	40	17810	ENSRNOG00000047651,ENSRNOG00000055103,ENSRNOG00000014006,ENSRNOG00000012609,ENSRNOG00000009288,ENSRNOG00000007290,ENSRNOG00000011901,ENSRNOG00000000413,ENSRNOG00000021067,ENSRNOG00000004356,ENSRNOG00000007666,ENSRNOG00000032576,ENSRNOG00000017060,ENSRNOG00000013257,ENSRNOG00000029012,ENSRNOG00000021079,ENSRNOG00000019217,ENSRNOG00000003288,ENSRNOG00000021130,ENSRNOG00000011076,ENSRNOG00000003262,…
GO:BP	regulation of transmembrane transporter activity	GO:0022898	0.00046889	3.32893	199	456	20	17810	ENSRNOG00000047651,ENSRNOG00000055103,ENSRNOG00000014006,ENSRNOG00000012609,ENSRNOG00000009288,ENSRNOG00000007290,ENSRNOG00000011901,ENSRNOG00000000413,ENSRNOG00000021067,ENSRNOG00000004356,ENSRNOG00000007666,ENSRNOG00000032576,ENSRNOG00000017060,ENSRNOG00000013257,ENSRNOG00000029012,ENSRNOG00000021079,ENSRNOG00000019217,ENSRNOG00000003288,ENSRNOG00000021130,ENSRNOG00000011076
GO:BP	secondary alcohol metabolic process	GO:1902652	0.000482399	3.31659	100	848	19	17810	ENSRNOG00000055103,ENSRNOG00000009946,ENSRNOG00000010406,ENSRNOG00000021314,ENSRNOG00000016690,ENSRNOG00000006859,ENSRNOG00000020989,ENSRNOG00000016122,ENSRNOG00000002826,ENSRNOG00000013867,ENSRNOG00000006787,ENSRNOG00000018454,ENSRNOG00000008902,ENSRNOG00000054549,ENSRNOG00000007234,ENSRNOG00000057814,ENSRNOG00000008638,ENSRNOG00000027491,ENSRNOG00000020546
GO:BP	tissue morphogenesis	GO:0048729	0.000526857	3.27831	591	1579	90	17810	ENSRNOG00000014940,ENSRNOG00000049906,ENSRNOG00000030719,ENSRNOG00000011692,ENSRNOG00000023148,ENSRNOG00000018865,ENSRNOG00000003357,ENSRNOG00000019680,ENSRNOG00000002434,ENSRNOG00000004221,ENSRNOG00000002215,ENSRNOG00000004281,ENSRNOG00000010278,ENSRNOG00000016818,ENSRNOG00000013364,ENSRNOG00000016281,ENSRNOG00000013867,ENSRNOG00000002905,ENSRNOG00000009037,ENSRNOG00000017060,ENSRNOG00000013670,…
GO:BP	response to external stimulus	GO:0009605	0.000628841	3.20146	2259	2003	327	17810	ENSRNOG00000054165,ENSRNOG00000049906,ENSRNOG00000030719,ENSRNOG00000017704,ENSRNOG00000012609,ENSRNOG00000019050,ENSRNOG00000019661,ENSRNOG00000023148,ENSRNOG00000046452,ENSRNOG00000018865,ENSRNOG00000003357,ENSRNOG00000019680,ENSRNOG00000030771,ENSRNOG00000004687,ENSRNOG00000007574,ENSRNOG00000002052,ENSRNOG00000007290,ENSRNOG00000011680,ENSRNOG00000020890,ENSRNOG00000016696,ENSRNOG00000025489,…
GO:BP	cell morphogenesis involved in differentiation	GO:0000904	0.000644128	3.19103	621	1419	86	17810	ENSRNOG00000047651,ENSRNOG00000054165,ENSRNOG00000001915,ENSRNOG00000017704,ENSRNOG00000009209,ENSRNOG00000011692,ENSRNOG00000003741,ENSRNOG00000013481,ENSRNOG00000004281,ENSRNOG00000016163,ENSRNOG00000018958,ENSRNOG00000017511,ENSRNOG00000060381,ENSRNOG00000016818,ENSRNOG00000004812,ENSRNOG00000016848,ENSRNOG00000009649,ENSRNOG00000032576,ENSRNOG00000005391,ENSRNOG00000008996,ENSRNOG00000006867,…
GO:BP	regulation of transport	GO:0051049	0.000671832	3.17274	1346	1440	160	17810	ENSRNOG00000047651,ENSRNOG00000008129,ENSRNOG00000049906,ENSRNOG00000055103,ENSRNOG00000014006,ENSRNOG00000005345,ENSRNOG00000004040,ENSRNOG00000006093,ENSRNOG00000029663,ENSRNOG00000011692,ENSRNOG00000030210,ENSRNOG00000012609,ENSRNOG00000009288,ENSRNOG00000059961,ENSRNOG00000046452,ENSRNOG00000016603,ENSRNOG00000007290,ENSRNOG00000004438,ENSRNOG00000011680,ENSRNOG00000017808,ENSRNOG00000018285,…
GO:BP	response to oxygen-containing compound	GO:1901700	0.000684807	3.16443	1380	1710	188	17810	ENSRNOG00000003453,ENSRNOG00000055103,ENSRNOG00000005345,ENSRNOG00000000716,ENSRNOG00000005343,ENSRNOG00000011692,ENSRNOG00000019661,ENSRNOG00000059961,ENSRNOG00000046452,ENSRNOG00000003357,ENSRNOG00000004687,ENSRNOG00000012036,ENSRNOG00000058260,ENSRNOG00000007290,ENSRNOG00000017808,ENSRNOG00000018839,ENSRNOG00000016696,ENSRNOG00000000158,ENSRNOG00000009946,ENSRNOG00000016163,ENSRNOG00000052498,…
GO:BP	muscle tissue morphogenesis	GO:0060415	0.000916675	3.03778	68	714	14	17810	ENSRNOG00000023148,ENSRNOG00000003357,ENSRNOG00000002215,ENSRNOG00000013364,ENSRNOG00000017060,ENSRNOG00000047446,ENSRNOG00000002418,ENSRNOG00000010392,ENSRNOG00000017800,ENSRNOG00000004109,ENSRNOG00000016983,ENSRNOG00000003694,ENSRNOG00000016242,ENSRNOG00000025757
GO:BP	presynapse organization	GO:0099172	0.00102261	2.99029	43	682	11	17810	ENSRNOG00000009209,ENSRNOG00000029663,ENSRNOG00000011692,ENSRNOG00000009649,ENSRNOG00000032576,ENSRNOG00000002413,ENSRNOG00000008656,ENSRNOG00000026466,ENSRNOG00000011156,ENSRNOG00000005711,ENSRNOG00000016242
GO:BP	response to cytokine	GO:0034097	0.00118849	2.925	745	2003	128	17810	ENSRNOG00000049906,ENSRNOG00000019050,ENSRNOG00000018865,ENSRNOG00000003357,ENSRNOG00000007574,ENSRNOG00000038955,ENSRNOG00000020890,ENSRNOG00000014060,ENSRNOG00000002470,ENSRNOG00000031138,ENSRNOG00000008144,ENSRNOG00000010278,ENSRNOG00000019622,ENSRNOG00000016112,ENSRNOG00000007666,ENSRNOG00000016848,ENSRNOG00000014504,ENSRNOG00000048222,ENSRNOG00000017869,ENSRNOG00000019542,ENSRNOG00000023991,…
GO:BP	positive regulation of synaptic transmission	GO:0050806	0.0012245	2.91204	116	770	19	17810	ENSRNOG00000047651,ENSRNOG00000006093,ENSRNOG00000008169,ENSRNOG00000018839,ENSRNOG00000016163,ENSRNOG00000007666,ENSRNOG00000032576,ENSRNOG00000003288,ENSRNOG00000059479,ENSRNOG00000011208,ENSRNOG00000003262,ENSRNOG00000018454,ENSRNOG00000008656,ENSRNOG00000011156,ENSRNOG00000009514,ENSRNOG00000043465,ENSRNOG00000011134,ENSRNOG00000004332,ENSRNOG00000002919
GO:BP	regulation of cell junction assembly	GO:1901888	0.00128178	2.89219	172	1974	42	17810	ENSRNOG00000003956,ENSRNOG00000006093,ENSRNOG00000009209,ENSRNOG00000029663,ENSRNOG00000011692,ENSRNOG00000058260,ENSRNOG00000018839,ENSRNOG00000006174,ENSRNOG00000033261,ENSRNOG00000009649,ENSRNOG00000032576,ENSRNOG00000002413,ENSRNOG00000030285,ENSRNOG00000046829,ENSRNOG00000008656,ENSRNOG00000008587,ENSRNOG00000026466,ENSRNOG00000011156,ENSRNOG00000002171,ENSRNOG00000005711,ENSRNOG00000016242,…
GO:BP	response to abiotic stimulus	GO:0009628	0.00130262	2.88518	920	1779	138	17810	ENSRNOG00000014006,ENSRNOG00000001130,ENSRNOG00000030210,ENSRNOG00000023148,ENSRNOG00000003357,ENSRNOG00000004687,ENSRNOG00000007290,ENSRNOG00000016696,ENSRNOG00000025489,ENSRNOG00000002215,ENSRNOG00000016163,ENSRNOG00000018958,ENSRNOG00000017511,ENSRNOG00000008144,ENSRNOG00000010278,ENSRNOG00000016122,ENSRNOG00000002930,ENSRNOG00000053349,ENSRNOG00000007666,ENSRNOG00000020346,ENSRNOG00000019750,…
GO:BP	chemotaxis	GO:0006935	0.00130982	2.88279	487	1400	70	17810	ENSRNOG00000054165,ENSRNOG00000017704,ENSRNOG00000019680,ENSRNOG00000007574,ENSRNOG00000011680,ENSRNOG00000020890,ENSRNOG00000016696,ENSRNOG00000002802,ENSRNOG00000004089,ENSRNOG00000019622,ENSRNOG00000001557,ENSRNOG00000004812,ENSRNOG00000013867,ENSRNOG00000008996,ENSRNOG00000006867,ENSRNOG00000018674,ENSRNOG00000017525,ENSRNOG00000014758,ENSRNOG00000002667,ENSRNOG00000022256,ENSRNOG00000000239,…
GO:BP	regulation of cell differentiation	GO:0045595	0.00136995	2.8633	1307	1546	164	17810	ENSRNOG00000001915,ENSRNOG00000017704,ENSRNOG00000009209,ENSRNOG00000011692,ENSRNOG00000018865,ENSRNOG00000002434,ENSRNOG00000009946,ENSRNOG00000018958,ENSRNOG00000005998,ENSRNOG00000013994,ENSRNOG00000033397,ENSRNOG00000008144,ENSRNOG00000006859,ENSRNOG00000014847,ENSRNOG00000015675,ENSRNOG00000010278,ENSRNOG00000033153,ENSRNOG00000016818,ENSRNOG00000000386,ENSRNOG00000004812,ENSRNOG00000013364,…
GO:BP	regulation of presynapse assembly	GO:1905606	0.0013707	2.86306	28	682	9	17810	ENSRNOG00000009209,ENSRNOG00000029663,ENSRNOG00000011692,ENSRNOG00000009649,ENSRNOG00000002413,ENSRNOG00000008656,ENSRNOG00000011156,ENSRNOG00000005711,ENSRNOG00000016242
GO:BP	artery morphogenesis	GO:0048844	0.00146932	2.83288	66	767	14	17810	ENSRNOG00000049906,ENSRNOG00000003357,ENSRNOG00000002215,ENSRNOG00000009946,ENSRNOG00000013364,ENSRNOG00000001720,ENSRNOG00000047446,ENSRNOG00000002418,ENSRNOG00000018454,ENSRNOG00000017800,ENSRNOG00000007443,ENSRNOG00000003694,ENSRNOG00000008638,ENSRNOG00000010744
GO:BP	steroid biosynthetic process	GO:0006694	0.00147399	2.8315	108	1294	24	17810	ENSRNOG00000055103,ENSRNOG00000021314,ENSRNOG00000016690,ENSRNOG00000006859,ENSRNOG00000020989,ENSRNOG00000016122,ENSRNOG00000002826,ENSRNOG00000013867,ENSRNOG00000006787,ENSRNOG00000009550,ENSRNOG00000009730,ENSRNOG00000018454,ENSRNOG00000019422,ENSRNOG00000054549,ENSRNOG00000007234,ENSRNOG00000057814,ENSRNOG00000003694,ENSRNOG00000001742,ENSRNOG00000017601,ENSRNOG00000020468,ENSRNOG00000007395,…
GO:BP	cell morphogenesis	GO:0000902	0.00159782	2.79647	870	1419	110	17810	ENSRNOG00000047651,ENSRNOG00000054165,ENSRNOG00000001915,ENSRNOG00000017704,ENSRNOG00000009209,ENSRNOG00000011692,ENSRNOG00000003741,ENSRNOG00000013481,ENSRNOG00000004281,ENSRNOG00000016163,ENSRNOG00000018958,ENSRNOG00000017511,ENSRNOG00000014232,ENSRNOG00000004089,ENSRNOG00000060381,ENSRNOG00000010278,ENSRNOG00000016818,ENSRNOG00000004812,ENSRNOG00000016848,ENSRNOG00000009649,ENSRNOG00000032576,…
GO:BP	positive regulation of cell communication	GO:0010647	0.00164002	2.78515	1363	1203	138	17810	ENSRNOG00000047651,ENSRNOG00000008129,ENSRNOG00000055103,ENSRNOG00000019689,ENSRNOG00000014006,ENSRNOG00000005345,ENSRNOG00000006093,ENSRNOG00000008169,ENSRNOG00000011692,ENSRNOG00000019661,ENSRNOG00000046452,ENSRNOG00000003357,ENSRNOG00000006019,ENSRNOG00000012036,ENSRNOG00000004221,ENSRNOG00000020890,ENSRNOG00000018839,ENSRNOG00000019112,ENSRNOG00000031671,ENSRNOG00000016163,ENSRNOG00000014276,…
GO:BP	taxis	GO:0042330	0.00164937	2.78268	490	1400	70	17810	ENSRNOG00000054165,ENSRNOG00000017704,ENSRNOG00000019680,ENSRNOG00000007574,ENSRNOG00000011680,ENSRNOG00000020890,ENSRNOG00000016696,ENSRNOG00000002802,ENSRNOG00000004089,ENSRNOG00000019622,ENSRNOG00000001557,ENSRNOG00000004812,ENSRNOG00000013867,ENSRNOG00000008996,ENSRNOG00000006867,ENSRNOG00000018674,ENSRNOG00000017525,ENSRNOG00000014758,ENSRNOG00000002667,ENSRNOG00000022256,ENSRNOG00000000239,…
GO:BP	ventricular cardiac muscle tissue development	GO:0003229	0.00168652	2.77301	52	714	12	17810	ENSRNOG00000023148,ENSRNOG00000013364,ENSRNOG00000017060,ENSRNOG00000047446,ENSRNOG00000002418,ENSRNOG00000026415,ENSRNOG00000010392,ENSRNOG00000017800,ENSRNOG00000004109,ENSRNOG00000016983,ENSRNOG00000003694,ENSRNOG00000025757
GO:BP	regulation of presynapse organization	GO:0099174	0.0019203	2.71663	29	682	9	17810	ENSRNOG00000009209,ENSRNOG00000029663,ENSRNOG00000011692,ENSRNOG00000009649,ENSRNOG00000002413,ENSRNOG00000008656,ENSRNOG00000011156,ENSRNOG00000005711,ENSRNOG00000016242
GO:BP	positive regulation of signaling	GO:0023056	0.00218157	2.66123	1370	1203	138	17810	ENSRNOG00000047651,ENSRNOG00000008129,ENSRNOG00000055103,ENSRNOG00000019689,ENSRNOG00000014006,ENSRNOG00000005345,ENSRNOG00000006093,ENSRNOG00000008169,ENSRNOG00000011692,ENSRNOG00000019661,ENSRNOG00000046452,ENSRNOG00000003357,ENSRNOG00000006019,ENSRNOG00000012036,ENSRNOG00000004221,ENSRNOG00000020890,ENSRNOG00000018839,ENSRNOG00000019112,ENSRNOG00000031671,ENSRNOG00000016163,ENSRNOG00000014276,…
GO:BP	sensory organ development	GO:0007423	0.00225193	2.64745	558	1808	93	17810	ENSRNOG00000015505,ENSRNOG00000023148,ENSRNOG00000004221,ENSRNOG00000004330,ENSRNOG00000018839,ENSRNOG00000004527,ENSRNOG00000060435,ENSRNOG00000005998,ENSRNOG00000006859,ENSRNOG00000010841,ENSRNOG00000011136,ENSRNOG00000016818,ENSRNOG00000016848,ENSRNOG00000058891,ENSRNOG00000031398,ENSRNOG00000013364,ENSRNOG00000016281,ENSRNOG00000000316,ENSRNOG00000058560,ENSRNOG00000014008,ENSRNOG00000050869,…
GO:BP	synapse organization	GO:0050808	0.00244432	2.61184	344	1158	47	17810	ENSRNOG00000047651,ENSRNOG00000015093,ENSRNOG00000017704,ENSRNOG00000006093,ENSRNOG00000009209,ENSRNOG00000029663,ENSRNOG00000011692,ENSRNOG00000046452,ENSRNOG00000030771,ENSRNOG00000018839,ENSRNOG00000006174,ENSRNOG00000015602,ENSRNOG00000007666,ENSRNOG00000009649,ENSRNOG00000016281,ENSRNOG00000032576,ENSRNOG00000029012,ENSRNOG00000004566,ENSRNOG00000002413,ENSRNOG00000005726,ENSRNOG00000029798,…
GO:BP	cell population proliferation	GO:0008283	0.00255951	2.59184	1679	1987	248	17810	ENSRNOG00000014940,ENSRNOG00000049906,ENSRNOG00000002304,ENSRNOG00000015550,ENSRNOG00000046452,ENSRNOG00000019680,ENSRNOG00000012036,ENSRNOG00000004221,ENSRNOG00000020890,ENSRNOG00000002802,ENSRNOG00000019112,ENSRNOG00000019184,ENSRNOG00000014333,ENSRNOG00000008144,ENSRNOG00000014847,ENSRNOG00000015675,ENSRNOG00000010278,ENSRNOG00000033153,ENSRNOG00000010841,ENSRNOG00000019622,ENSRNOG00000001557,…
GO:BP	regulation of epithelial cell migration	GO:0010632	0.00263185	2.57974	189	1572	38	17810	ENSRNOG00000020890,ENSRNOG00000016696,ENSRNOG00000004089,ENSRNOG00000000386,ENSRNOG00000013867,ENSRNOG00000016291,ENSRNOG00000009425,ENSRNOG00000047446,ENSRNOG00000002418,ENSRNOG00000018454,ENSRNOG00000046829,ENSRNOG00000008587,ENSRNOG00000003694,ENSRNOG00000016384,ENSRNOG00000010744,ENSRNOG00000009131,ENSRNOG00000051977,ENSRNOG00000023546,ENSRNOG00000010131,ENSRNOG00000011648,ENSRNOG00000020573,…
GO:BP	ventricular cardiac muscle tissue morphogenesis	GO:0055010	0.00264048	2.57832	45	714	11	17810	ENSRNOG00000023148,ENSRNOG00000013364,ENSRNOG00000017060,ENSRNOG00000047446,ENSRNOG00000002418,ENSRNOG00000010392,ENSRNOG00000017800,ENSRNOG00000004109,ENSRNOG00000016983,ENSRNOG00000003694,ENSRNOG00000025757
GO:BP	negative regulation of response to stimulus	GO:0048585	0.002705	2.56783	1334	2002	205	17810	ENSRNOG00000014940,ENSRNOG00000049906,ENSRNOG00000017704,ENSRNOG00000011692,ENSRNOG00000019661,ENSRNOG00000046452,ENSRNOG00000018865,ENSRNOG00000003357,ENSRNOG00000004687,ENSRNOG00000007574,ENSRNOG00000004330,ENSRNOG00000016696,ENSRNOG00000006174,ENSRNOG00000009946,ENSRNOG00000014118,ENSRNOG00000052498,ENSRNOG00000013994,ENSRNOG00000006859,ENSRNOG00000010278,ENSRNOG00000016122,ENSRNOG00000019622,…
GO:BP	transmembrane receptor protein serine/threonine kinase signaling pathway	GO:0007178	0.00270964	2.56709	319	1912	63	17810	ENSRNOG00000014940,ENSRNOG00000011692,ENSRNOG00000019661,ENSRNOG00000003357,ENSRNOG00000002434,ENSRNOG00000004330,ENSRNOG00000000386,ENSRNOG00000020871,ENSRNOG00000009037,ENSRNOG00000001720,ENSRNOG00000011631,ENSRNOG00000002418,ENSRNOG00000027157,ENSRNOG00000013328,ENSRNOG00000025498,ENSRNOG00000025371,ENSRNOG00000003616,ENSRNOG00000013162,ENSRNOG00000019422,ENSRNOG00000016066,ENSRNOG00000016289,…
GO:BP	muscle organ morphogenesis	GO:0048644	0.00271505	2.56622	74	714	14	17810	ENSRNOG00000023148,ENSRNOG00000003357,ENSRNOG00000002215,ENSRNOG00000013364,ENSRNOG00000017060,ENSRNOG00000047446,ENSRNOG00000002418,ENSRNOG00000010392,ENSRNOG00000017800,ENSRNOG00000004109,ENSRNOG00000016983,ENSRNOG00000003694,ENSRNOG00000016242,ENSRNOG00000025757
GO:BP	actin filament-based process	GO:0030029	0.00277116	2.55734	665	1647	99	17810	ENSRNOG00000003956,ENSRNOG00000059961,ENSRNOG00000007290,ENSRNOG00000019365,ENSRNOG00000004281,ENSRNOG00000033261,ENSRNOG00000000413,ENSRNOG00000001469,ENSRNOG00000001557,ENSRNOG00000006783,ENSRNOG00000014686,ENSRNOG00000053945,ENSRNOG00000037085,ENSRNOG00000007779,ENSRNOG00000016920,ENSRNOG00000017503,ENSRNOG00000030151,ENSRNOG00000018674,ENSRNOG00000017060,ENSRNOG00000017525,ENSRNOG00000010447,…
GO:BP	regulation of cation channel activity	GO:2001257	0.00281587	2.55039	118	505	15	17810	ENSRNOG00000047651,ENSRNOG00000014006,ENSRNOG00000012609,ENSRNOG00000009288,ENSRNOG00000011901,ENSRNOG00000000413,ENSRNOG00000004356,ENSRNOG00000007666,ENSRNOG00000032576,ENSRNOG00000029012,ENSRNOG00000019217,ENSRNOG00000003288,ENSRNOG00000021130,ENSRNOG00000011076,ENSRNOG00000003262
GO:BP	regulation of transmembrane transport	GO:0034762	0.00291488	2.53538	420	505	31	17810	ENSRNOG00000047651,ENSRNOG00000055103,ENSRNOG00000014006,ENSRNOG00000012609,ENSRNOG00000009288,ENSRNOG00000016603,ENSRNOG00000007290,ENSRNOG00000017808,ENSRNOG00000058626,ENSRNOG00000011901,ENSRNOG00000060435,ENSRNOG00000000413,ENSRNOG00000021067,ENSRNOG00000013994,ENSRNOG00000004356,ENSRNOG00000007666,ENSRNOG00000014686,ENSRNOG00000032576,ENSRNOG00000012061,ENSRNOG00000017060,ENSRNOG00000013257,…
GO:BP	neurogenesis	GO:0022008	0.00301223	2.52111	1433	1608	181	17810	ENSRNOG00000047651,ENSRNOG00000054165,ENSRNOG00000001915,ENSRNOG00000017704,ENSRNOG00000009209,ENSRNOG00000011692,ENSRNOG00000003741,ENSRNOG00000046452,ENSRNOG00000003357,ENSRNOG00000013481,ENSRNOG00000004438,ENSRNOG00000017808,ENSRNOG00000018839,ENSRNOG00000006174,ENSRNOG00000011705,ENSRNOG00000009946,ENSRNOG00000004281,ENSRNOG00000016163,ENSRNOG00000018958,ENSRNOG00000017511,ENSRNOG00000014847,…
GO:BP	response to nitrogen compound	GO:1901698	0.00339875	2.46868	898	1640	125	17810	ENSRNOG00000003453,ENSRNOG00000055103,ENSRNOG00000000716,ENSRNOG00000019661,ENSRNOG00000059961,ENSRNOG00000005930,ENSRNOG00000046452,ENSRNOG00000003357,ENSRNOG00000004687,ENSRNOG00000012036,ENSRNOG00000017808,ENSRNOG00000018839,ENSRNOG00000000158,ENSRNOG00000009946,ENSRNOG00000016163,ENSRNOG00000052498,ENSRNOG00000018958,ENSRNOG00000014333,ENSRNOG00000013994,ENSRNOG00000006859,ENSRNOG00000014232,…
GO:BP	cellular response to cytokine stimulus	GO:0071345	0.00342708	2.46508	680	2003	117	17810	ENSRNOG00000049906,ENSRNOG00000019050,ENSRNOG00000018865,ENSRNOG00000007574,ENSRNOG00000038955,ENSRNOG00000020890,ENSRNOG00000014060,ENSRNOG00000002470,ENSRNOG00000031138,ENSRNOG00000008144,ENSRNOG00000010278,ENSRNOG00000019622,ENSRNOG00000007666,ENSRNOG00000016848,ENSRNOG00000014504,ENSRNOG00000048222,ENSRNOG00000017869,ENSRNOG00000019542,ENSRNOG00000023991,ENSRNOG00000058388,ENSRNOG00000022839,…
GO:BP	regulation of membrane potential	GO:0042391	0.00357951	2.44618	322	1375	50	17810	ENSRNOG00000047651,ENSRNOG00000055103,ENSRNOG00000008992,ENSRNOG00000014006,ENSRNOG00000012609,ENSRNOG00000009288,ENSRNOG00000049868,ENSRNOG00000018839,ENSRNOG00000006174,ENSRNOG00000017511,ENSRNOG00000019937,ENSRNOG00000010278,ENSRNOG00000001557,ENSRNOG00000007666,ENSRNOG00000014686,ENSRNOG00000019750,ENSRNOG00000032576,ENSRNOG00000017060,ENSRNOG00000021079,ENSRNOG00000003134,ENSRNOG00000007682,…
GO:BP	cation transport	GO:0006812	0.00375656	2.42521	970	505	54	17810	ENSRNOG00000047651,ENSRNOG00000014006,ENSRNOG00000008169,ENSRNOG00000012609,ENSRNOG00000009288,ENSRNOG00000049868,ENSRNOG00000007290,ENSRNOG00000004438,ENSRNOG00000011680,ENSRNOG00000025489,ENSRNOG00000018285,ENSRNOG00000058626,ENSRNOG00000002215,ENSRNOG00000011901,ENSRNOG00000029342,ENSRNOG00000060435,ENSRNOG00000006645,ENSRNOG00000016163,ENSRNOG00000000413,ENSRNOG00000021067,ENSRNOG00000019937,…
GO:BP	regulation of ion transmembrane transport	GO:0034765	0.00379366	2.42094	341	505	27	17810	ENSRNOG00000047651,ENSRNOG00000055103,ENSRNOG00000014006,ENSRNOG00000012609,ENSRNOG00000009288,ENSRNOG00000007290,ENSRNOG00000058626,ENSRNOG00000011901,ENSRNOG00000060435,ENSRNOG00000000413,ENSRNOG00000021067,ENSRNOG00000004356,ENSRNOG00000007666,ENSRNOG00000014686,ENSRNOG00000032576,ENSRNOG00000017060,ENSRNOG00000013257,ENSRNOG00000029012,ENSRNOG00000021079,ENSRNOG00000022256,ENSRNOG00000019217,…
GO:BP	cellular response to interferon-beta	GO:0035458	0.00385724	2.41372	31	345	7	17810	ENSRNOG00000019050,ENSRNOG00000038955,ENSRNOG00000002470,ENSRNOG00000031138,ENSRNOG00000008144,ENSRNOG00000019542,ENSRNOG00000022839
GO:BP	homophilic cell adhesion via plasma membrane adhesion molecules	GO:0007156	0.00386436	2.41292	130	2001	34	17810	ENSRNOG00000031974,ENSRNOG00000013481,ENSRNOG00000015602,ENSRNOG00000003365,ENSRNOG00000014556,ENSRNOG00000020151,ENSRNOG00000015562,ENSRNOG00000013101,ENSRNOG00000011156,ENSRNOG00000020095,ENSRNOG00000028335,ENSRNOG00000016384,ENSRNOG00000020059,ENSRNOG00000027469,ENSRNOG00000009949,ENSRNOG00000033719,ENSRNOG00000020073,ENSRNOG00000020066,ENSRNOG00000046264,ENSRNOG00000038068,ENSRNOG00000003929,…
GO:BP	cardiac ventricle morphogenesis	GO:0003208	0.00404387	2.3932	66	714	13	17810	ENSRNOG00000049906,ENSRNOG00000023148,ENSRNOG00000013364,ENSRNOG00000017060,ENSRNOG00000047446,ENSRNOG00000002418,ENSRNOG00000010392,ENSRNOG00000017800,ENSRNOG00000007443,ENSRNOG00000004109,ENSRNOG00000016983,ENSRNOG00000003694,ENSRNOG00000025757
GO:BP	epithelium development	GO:0060429	0.00423396	2.37325	1036	1917	159	17810	ENSRNOG00000014940,ENSRNOG00000049906,ENSRNOG00000030719,ENSRNOG00000011692,ENSRNOG00000059961,ENSRNOG00000018865,ENSRNOG00000019680,ENSRNOG00000002434,ENSRNOG00000004221,ENSRNOG00000017808,ENSRNOG00000004281,ENSRNOG00000060381,ENSRNOG00000010278,ENSRNOG00000033153,ENSRNOG00000015602,ENSRNOG00000016818,ENSRNOG00000018950,ENSRNOG00000013364,ENSRNOG00000016281,ENSRNOG00000043304,ENSRNOG00000013867,…
GO:BP	alcohol biosynthetic process	GO:0046165	0.00451473	2.34537	98	637	15	17810	ENSRNOG00000055103,ENSRNOG00000021314,ENSRNOG00000016690,ENSRNOG00000006859,ENSRNOG00000020989,ENSRNOG00000016122,ENSRNOG00000002826,ENSRNOG00000013867,ENSRNOG00000006787,ENSRNOG00000028235,ENSRNOG00000007637,ENSRNOG00000018454,ENSRNOG00000008656,ENSRNOG00000054549,ENSRNOG00000007234
GO:BP	response to organonitrogen compound	GO:0010243	0.00478114	2.32047	833	1640	117	17810	ENSRNOG00000055103,ENSRNOG00000000716,ENSRNOG00000019661,ENSRNOG00000059961,ENSRNOG00000005930,ENSRNOG00000046452,ENSRNOG00000003357,ENSRNOG00000004687,ENSRNOG00000012036,ENSRNOG00000017808,ENSRNOG00000018839,ENSRNOG00000000158,ENSRNOG00000009946,ENSRNOG00000016163,ENSRNOG00000052498,ENSRNOG00000014333,ENSRNOG00000013994,ENSRNOG00000006859,ENSRNOG00000014232,ENSRNOG00000010278,ENSRNOG00000016281,…
GO:BP	regulation of synapse organization	GO:0050807	0.00480713	2.31811	177	1126	29	17810	ENSRNOG00000017704,ENSRNOG00000006093,ENSRNOG00000009209,ENSRNOG00000029663,ENSRNOG00000011692,ENSRNOG00000046452,ENSRNOG00000030771,ENSRNOG00000018839,ENSRNOG00000006174,ENSRNOG00000015602,ENSRNOG00000009649,ENSRNOG00000032576,ENSRNOG00000004566,ENSRNOG00000002413,ENSRNOG00000018454,ENSRNOG00000008656,ENSRNOG00000026466,ENSRNOG00000011156,ENSRNOG00000005711,ENSRNOG00000016242,ENSRNOG00000043465,…
GO:BP	regulation of cellular response to growth factor stimulus	GO:0090287	0.00484015	2.31514	251	1959	53	17810	ENSRNOG00000014940,ENSRNOG00000011692,ENSRNOG00000018865,ENSRNOG00000004330,ENSRNOG00000020890,ENSRNOG00000016494,ENSRNOG00000018958,ENSRNOG00000000386,ENSRNOG00000016848,ENSRNOG00000013867,ENSRNOG00000012061,ENSRNOG00000009037,ENSRNOG00000001720,ENSRNOG00000011631,ENSRNOG00000025498,ENSRNOG00000025371,ENSRNOG00000003616,ENSRNOG00000016066,ENSRNOG00000016242,ENSRNOG00000016384,ENSRNOG00000051977,…
GO:BP	regulation of cell-substrate adhesion	GO:0010810	0.00497146	2.30352	185	1017	28	17810	ENSRNOG00000049906,ENSRNOG00000003956,ENSRNOG00000012036,ENSRNOG00000002052,ENSRNOG00000016696,ENSRNOG00000033261,ENSRNOG00000001627,ENSRNOG00000005998,ENSRNOG00000016848,ENSRNOG00000017525,ENSRNOG00000030285,ENSRNOG00000009258,ENSRNOG00000007637,ENSRNOG00000053450,ENSRNOG00000007443,ENSRNOG00000046829,ENSRNOG00000008587,ENSRNOG00000002171,ENSRNOG00000016023,ENSRNOG00000016384,ENSRNOG00000010744,…
GO:BP	positive regulation of cell junction assembly	GO:1901890	0.00511954	2.29077	94	1732	25	17810	ENSRNOG00000006093,ENSRNOG00000009209,ENSRNOG00000018839,ENSRNOG00000006174,ENSRNOG00000009649,ENSRNOG00000032576,ENSRNOG00000046829,ENSRNOG00000008587,ENSRNOG00000026466,ENSRNOG00000011156,ENSRNOG00000005711,ENSRNOG00000007922,ENSRNOG00000010744,ENSRNOG00000011562,ENSRNOG00000012045,ENSRNOG00000006368,ENSRNOG00000007865,ENSRNOG00000031475,ENSRNOG00000007032,ENSRNOG00000016204,ENSRNOG00000032660,…
GO:BP	regulation of cation transmembrane transport	GO:1904062	0.00513711	2.28928	266	505	23	17810	ENSRNOG00000047651,ENSRNOG00000014006,ENSRNOG00000012609,ENSRNOG00000009288,ENSRNOG00000007290,ENSRNOG00000011901,ENSRNOG00000000413,ENSRNOG00000021067,ENSRNOG00000004356,ENSRNOG00000007666,ENSRNOG00000032576,ENSRNOG00000017060,ENSRNOG00000013257,ENSRNOG00000029012,ENSRNOG00000021079,ENSRNOG00000022256,ENSRNOG00000019217,ENSRNOG00000003288,ENSRNOG00000021130,ENSRNOG00000011076,ENSRNOG00000012442,…
GO:BP	organic hydroxy compound metabolic process	GO:1901615	0.00524666	2.28012	383	688	35	17810	ENSRNOG00000032959,ENSRNOG00000055103,ENSRNOG00000032895,ENSRNOG00000009946,ENSRNOG00000034116,ENSRNOG00000010406,ENSRNOG00000021314,ENSRNOG00000016690,ENSRNOG00000006859,ENSRNOG00000020989,ENSRNOG00000016122,ENSRNOG00000002826,ENSRNOG00000013867,ENSRNOG00000002524,ENSRNOG00000006787,ENSRNOG00000032261,ENSRNOG00000013794,ENSRNOG00000009550,ENSRNOG00000028235,ENSRNOG00000002418,ENSRNOG00000007637,…
GO:BP	regulation of synapse assembly	GO:0051963	0.00526338	2.27874	89	1126	19	17810	ENSRNOG00000006093,ENSRNOG00000009209,ENSRNOG00000029663,ENSRNOG00000011692,ENSRNOG00000018839,ENSRNOG00000006174,ENSRNOG00000009649,ENSRNOG00000032576,ENSRNOG00000002413,ENSRNOG00000008656,ENSRNOG00000026466,ENSRNOG00000011156,ENSRNOG00000005711,ENSRNOG00000016242,ENSRNOG00000011562,ENSRNOG00000012045,ENSRNOG00000009822,ENSRNOG00000006368,ENSRNOG00000007865
GO:BP	potassium ion transmembrane transport	GO:0071805	0.00537885	2.26931	154	256	12	17810	ENSRNOG00000014006,ENSRNOG00000008169,ENSRNOG00000049868,ENSRNOG00000007290,ENSRNOG00000018285,ENSRNOG00000058626,ENSRNOG00000060435,ENSRNOG00000016163,ENSRNOG00000019937,ENSRNOG00000004356,ENSRNOG00000014686,ENSRNOG00000019750
GO:BP	glomerulus development	GO:0032835	0.00538889	2.2685	55	1373	16	17810	ENSRNOG00000017808,ENSRNOG00000016696,ENSRNOG00000014276,ENSRNOG00000009037,ENSRNOG00000001720,ENSRNOG00000047446,ENSRNOG00000017800,ENSRNOG00000007443,ENSRNOG00000008587,ENSRNOG00000058039,ENSRNOG00000011648,ENSRNOG00000009001,ENSRNOG00000003098,ENSRNOG00000051854,ENSRNOG00000024886,ENSRNOG00000002791
GO:BP	heart development	GO:0007507	0.00553622	2.25679	519	1313	68	17810	ENSRNOG00000049906,ENSRNOG00000011692,ENSRNOG00000023148,ENSRNOG00000003357,ENSRNOG00000002434,ENSRNOG00000012036,ENSRNOG00000014149,ENSRNOG00000000413,ENSRNOG00000001469,ENSRNOG00000001557,ENSRNOG00000006783,ENSRNOG00000013364,ENSRNOG00000002905,ENSRNOG00000018674,ENSRNOG00000058560,ENSRNOG00000017060,ENSRNOG00000013670,ENSRNOG00000001720,ENSRNOG00000021670,ENSRNOG00000047446,ENSRNOG00000022772,…
GO:BP	synapse assembly	GO:0007416	0.00556268	2.25472	132	1126	24	17810	ENSRNOG00000047651,ENSRNOG00000006093,ENSRNOG00000009209,ENSRNOG00000029663,ENSRNOG00000011692,ENSRNOG00000018839,ENSRNOG00000006174,ENSRNOG00000015602,ENSRNOG00000009649,ENSRNOG00000032576,ENSRNOG00000002413,ENSRNOG00000005726,ENSRNOG00000020151,ENSRNOG00000008656,ENSRNOG00000026466,ENSRNOG00000011156,ENSRNOG00000005711,ENSRNOG00000016242,ENSRNOG00000008098,ENSRNOG00000011562,ENSRNOG00000012045,…
GO:BP	inorganic ion transmembrane transport	GO:0098660	0.00562808	2.24964	662	505	41	17810	ENSRNOG00000055103,ENSRNOG00000014006,ENSRNOG00000008169,ENSRNOG00000012609,ENSRNOG00000009288,ENSRNOG00000049868,ENSRNOG00000007290,ENSRNOG00000025489,ENSRNOG00000018285,ENSRNOG00000058626,ENSRNOG00000011901,ENSRNOG00000060435,ENSRNOG00000006645,ENSRNOG00000016163,ENSRNOG00000000413,ENSRNOG00000021067,ENSRNOG00000019937,ENSRNOG00000011892,ENSRNOG00000004356,ENSRNOG00000007666,ENSRNOG00000014686,…
GO:BP	G protein-coupled purinergic nucleotide receptor signaling pathway	GO:0035589	0.00574895	2.24041	6	956	5	17810	ENSRNOG00000013894,ENSRNOG00000025297,ENSRNOG00000019283,ENSRNOG00000013872,ENSRNOG00000039759
GO:BP	regulation of fat cell differentiation	GO:0045598	0.00591163	2.22829	118	923	20	17810	ENSRNOG00000013994,ENSRNOG00000006859,ENSRNOG00000058388,ENSRNOG00000029980,ENSRNOG00000001720,ENSRNOG00000057347,ENSRNOG00000005067,ENSRNOG00000011451,ENSRNOG00000007443,ENSRNOG00000004109,ENSRNOG00000012181,ENSRNOG00000058646,ENSRNOG00000008785,ENSRNOG00000019048,ENSRNOG00000009131,ENSRNOG00000000503,ENSRNOG00000016099,ENSRNOG00000024705,ENSRNOG00000010799,ENSRNOG00000013397
GO:BP	regulation of endothelial cell migration	GO:0010594	0.00593276	2.22674	138	1912	34	17810	ENSRNOG00000020890,ENSRNOG00000016696,ENSRNOG00000013867,ENSRNOG00000047446,ENSRNOG00000018454,ENSRNOG00000046829,ENSRNOG00000008587,ENSRNOG00000003694,ENSRNOG00000016384,ENSRNOG00000010744,ENSRNOG00000009131,ENSRNOG00000051977,ENSRNOG00000023546,ENSRNOG00000010131,ENSRNOG00000020573,ENSRNOG00000002664,ENSRNOG00000014166,ENSRNOG00000014117,ENSRNOG00000004554,ENSRNOG00000010716,ENSRNOG00000004165,…
GO:BP	regulation of synapse structure or activity	GO:0050803	0.00606512	2.21716	179	1126	29	17810	ENSRNOG00000017704,ENSRNOG00000006093,ENSRNOG00000009209,ENSRNOG00000029663,ENSRNOG00000011692,ENSRNOG00000046452,ENSRNOG00000030771,ENSRNOG00000018839,ENSRNOG00000006174,ENSRNOG00000015602,ENSRNOG00000009649,ENSRNOG00000032576,ENSRNOG00000004566,ENSRNOG00000002413,ENSRNOG00000018454,ENSRNOG00000008656,ENSRNOG00000026466,ENSRNOG00000011156,ENSRNOG00000005711,ENSRNOG00000016242,ENSRNOG00000043465,…
GO:BP	regulation of nervous system development	GO:0051960	0.00608993	2.21539	381	1558	61	17810	ENSRNOG00000001915,ENSRNOG00000017704,ENSRNOG00000006093,ENSRNOG00000009209,ENSRNOG00000011692,ENSRNOG00000048139,ENSRNOG00000018839,ENSRNOG00000006174,ENSRNOG00000009946,ENSRNOG00000018958,ENSRNOG00000014847,ENSRNOG00000010278,ENSRNOG00000016818,ENSRNOG00000004812,ENSRNOG00000009649,ENSRNOG00000013364,ENSRNOG00000053945,ENSRNOG00000032576,ENSRNOG00000007391,ENSRNOG00000007410,ENSRNOG00000021023,…
GO:BP	fat cell differentiation	GO:0045444	0.00624608	2.20439	216	1032	31	17810	ENSRNOG00000013994,ENSRNOG00000006859,ENSRNOG00000002217,ENSRNOG00000058388,ENSRNOG00000029980,ENSRNOG00000050869,ENSRNOG00000001720,ENSRNOG00000019217,ENSRNOG00000057347,ENSRNOG00000005067,ENSRNOG00000000967,ENSRNOG00000011451,ENSRNOG00000005600,ENSRNOG00000007443,ENSRNOG00000007607,ENSRNOG00000004109,ENSRNOG00000012181,ENSRNOG00000058646,ENSRNOG00000008785,ENSRNOG00000019048,ENSRNOG00000000640,…
GO:BP	heterophilic cell-cell adhesion via plasma membrane cell adhesion molecules	GO:0007157	0.00652231	2.1856	32	707	9	17810	ENSRNOG00000006174,ENSRNOG00000014333,ENSRNOG00000001557,ENSRNOG00000015602,ENSRNOG00000032576,ENSRNOG00000003365,ENSRNOG00000001989,ENSRNOG00000005711,ENSRNOG00000028335
GO:BP	steroid metabolic process	GO:0008202	0.0065719	2.18231	218	1294	36	17810	ENSRNOG00000055103,ENSRNOG00000009946,ENSRNOG00000010406,ENSRNOG00000021314,ENSRNOG00000016690,ENSRNOG00000006859,ENSRNOG00000020989,ENSRNOG00000016122,ENSRNOG00000002826,ENSRNOG00000013867,ENSRNOG00000006787,ENSRNOG00000032261,ENSRNOG00000009550,ENSRNOG00000009730,ENSRNOG00000018454,ENSRNOG00000008902,ENSRNOG00000019422,ENSRNOG00000054549,ENSRNOG00000007234,ENSRNOG00000033010,ENSRNOG00000057814,…
GO:BP	tissue migration	GO:0090130	0.00702286	2.15349	250	1572	45	17810	ENSRNOG00000049906,ENSRNOG00000020890,ENSRNOG00000016696,ENSRNOG00000004089,ENSRNOG00000000386,ENSRNOG00000013867,ENSRNOG00000016291,ENSRNOG00000009425,ENSRNOG00000047446,ENSRNOG00000002418,ENSRNOG00000018454,ENSRNOG00000007607,ENSRNOG00000046829,ENSRNOG00000008587,ENSRNOG00000003694,ENSRNOG00000016023,ENSRNOG00000016384,ENSRNOG00000010744,ENSRNOG00000009131,ENSRNOG00000051977,ENSRNOG00000000503,…
GO:BP	response to mechanical stimulus	GO:0009612	0.00707775	2.1501	182	395	16	17810	ENSRNOG00000023148,ENSRNOG00000003357,ENSRNOG00000007290,ENSRNOG00000016696,ENSRNOG00000025489,ENSRNOG00000016163,ENSRNOG00000008144,ENSRNOG00000010278,ENSRNOG00000002930,ENSRNOG00000019750,ENSRNOG00000006867,ENSRNOG00000017060,ENSRNOG00000008053,ENSRNOG00000022256,ENSRNOG00000003300,ENSRNOG00000008479
GO:BP	positive regulation of synapse assembly	GO:0051965	0.00723277	2.1407	56	1732	18	17810	ENSRNOG00000006093,ENSRNOG00000009209,ENSRNOG00000018839,ENSRNOG00000006174,ENSRNOG00000009649,ENSRNOG00000032576,ENSRNOG00000026466,ENSRNOG00000011156,ENSRNOG00000005711,ENSRNOG00000011562,ENSRNOG00000012045,ENSRNOG00000006368,ENSRNOG00000007865,ENSRNOG00000007032,ENSRNOG00000016204,ENSRNOG00000032660,ENSRNOG00000014375,ENSRNOG00000019418
GO:BP	alcohol metabolic process	GO:0006066	0.00731001	2.13608	245	688	26	17810	ENSRNOG00000032959,ENSRNOG00000055103,ENSRNOG00000009946,ENSRNOG00000034116,ENSRNOG00000010406,ENSRNOG00000021314,ENSRNOG00000016690,ENSRNOG00000006859,ENSRNOG00000020989,ENSRNOG00000016122,ENSRNOG00000002826,ENSRNOG00000013867,ENSRNOG00000006787,ENSRNOG00000032261,ENSRNOG00000013794,ENSRNOG00000028235,ENSRNOG00000007637,ENSRNOG00000018454,ENSRNOG00000048573,ENSRNOG00000008656,ENSRNOG00000025608,…
GO:BP	epithelial cell migration	GO:0010631	0.00766728	2.11536	243	1572	44	17810	ENSRNOG00000020890,ENSRNOG00000016696,ENSRNOG00000004089,ENSRNOG00000000386,ENSRNOG00000013867,ENSRNOG00000016291,ENSRNOG00000009425,ENSRNOG00000047446,ENSRNOG00000002418,ENSRNOG00000018454,ENSRNOG00000007607,ENSRNOG00000046829,ENSRNOG00000008587,ENSRNOG00000003694,ENSRNOG00000016023,ENSRNOG00000016384,ENSRNOG00000010744,ENSRNOG00000009131,ENSRNOG00000051977,ENSRNOG00000000503,ENSRNOG00000023546,…
GO:BP	morphogenesis of an epithelium	GO:0002009	0.0081018	2.09142	498	1579	75	17810	ENSRNOG00000014940,ENSRNOG00000049906,ENSRNOG00000030719,ENSRNOG00000018865,ENSRNOG00000019680,ENSRNOG00000004221,ENSRNOG00000004281,ENSRNOG00000010278,ENSRNOG00000016818,ENSRNOG00000016281,ENSRNOG00000013867,ENSRNOG00000002905,ENSRNOG00000009037,ENSRNOG00000017060,ENSRNOG00000013670,ENSRNOG00000022256,ENSRNOG00000001720,ENSRNOG00000021670,ENSRNOG00000009425,ENSRNOG00000047446,ENSRNOG00000011631,…
GO:BP	eye morphogenesis	GO:0048592	0.0081574	2.08845	149	1953	36	17810	ENSRNOG00000015505,ENSRNOG00000018839,ENSRNOG00000010841,ENSRNOG00000016818,ENSRNOG00000014008,ENSRNOG00000008053,ENSRNOG00000019296,ENSRNOG00000025498,ENSRNOG00000007443,ENSRNOG00000003694,ENSRNOG00000011648,ENSRNOG00000010634,ENSRNOG00000055382,ENSRNOG00000003098,ENSRNOG00000007865,ENSRNOG00000059016,ENSRNOG00000007302,ENSRNOG00000014395,ENSRNOG00000013780,ENSRNOG00000017863,ENSRNOG00000017801,…
GO:BP	epithelial cell proliferation	GO:0050673	0.00829136	2.08137	359	1941	68	17810	ENSRNOG00000019680,ENSRNOG00000004221,ENSRNOG00000010278,ENSRNOG00000033153,ENSRNOG00000010841,ENSRNOG00000011136,ENSRNOG00000016818,ENSRNOG00000000386,ENSRNOG00000013867,ENSRNOG00000016291,ENSRNOG00000009037,ENSRNOG00000058388,ENSRNOG00000001720,ENSRNOG00000009425,ENSRNOG00000011631,ENSRNOG00000015614,ENSRNOG00000057347,ENSRNOG00000009258,ENSRNOG00000002418,ENSRNOG00000016581,ENSRNOG00000009730,…
GO:BP	cellular response to vascular endothelial growth factor stimulus	GO:0035924	0.00867901	2.06153	53	1305	15	17810	ENSRNOG00000018865,ENSRNOG00000017800,ENSRNOG00000007607,ENSRNOG00000046829,ENSRNOG00000018461,ENSRNOG00000016384,ENSRNOG00000010744,ENSRNOG00000023546,ENSRNOG00000010626,ENSRNOG00000027463,ENSRNOG00000014166,ENSRNOG00000004554,ENSRNOG00000004165,ENSRNOG00000017828,ENSRNOG00000031232
GO:BP	muscle organ development	GO:0007517	0.0088543	2.05285	266	847	31	17810	ENSRNOG00000023148,ENSRNOG00000003357,ENSRNOG00000002215,ENSRNOG00000001469,ENSRNOG00000010278,ENSRNOG00000006110,ENSRNOG00000013364,ENSRNOG00000054548,ENSRNOG00000006867,ENSRNOG00000017060,ENSRNOG00000013670,ENSRNOG00000003300,ENSRNOG00000047446,ENSRNOG00000047307,ENSRNOG00000002456,ENSRNOG00000002418,ENSRNOG00000010392,ENSRNOG00000017800,ENSRNOG00000007607,ENSRNOG00000004109,ENSRNOG00000019422,…
GO:BP	ameboidal-type cell migration	GO:0001667	0.00930992	2.03105	360	1788	64	17810	ENSRNOG00000017704,ENSRNOG00000020890,ENSRNOG00000016696,ENSRNOG00000004089,ENSRNOG00000015602,ENSRNOG00000000386,ENSRNOG00000004812,ENSRNOG00000013867,ENSRNOG00000016291,ENSRNOG00000013670,ENSRNOG00000009425,ENSRNOG00000047446,ENSRNOG00000014650,ENSRNOG00000002418,ENSRNOG00000014182,ENSRNOG00000025498,ENSRNOG00000018454,ENSRNOG00000010994,ENSRNOG00000007607,ENSRNOG00000046829,ENSRNOG00000008587,…
GO:BP	epithelium migration	GO:0090132	0.00957137	2.01903	245	1572	44	17810	ENSRNOG00000020890,ENSRNOG00000016696,ENSRNOG00000004089,ENSRNOG00000000386,ENSRNOG00000013867,ENSRNOG00000016291,ENSRNOG00000009425,ENSRNOG00000047446,ENSRNOG00000002418,ENSRNOG00000018454,ENSRNOG00000007607,ENSRNOG00000046829,ENSRNOG00000008587,ENSRNOG00000003694,ENSRNOG00000016023,ENSRNOG00000016384,ENSRNOG00000010744,ENSRNOG00000009131,ENSRNOG00000051977,ENSRNOG00000000503,ENSRNOG00000023546,…
GO:BP	multicellular organismal homeostasis	GO:0048871	0.0109741	1.95963	426	2003	79	17810	ENSRNOG00000055103,ENSRNOG00000006019,ENSRNOG00000019184,ENSRNOG00000010278,ENSRNOG00000033153,ENSRNOG00000001557,ENSRNOG00000000386,ENSRNOG00000018950,ENSRNOG00000000463,ENSRNOG00000017503,ENSRNOG00000002217,ENSRNOG00000003205,ENSRNOG00000058560,ENSRNOG00000013090,ENSRNOG00000056817,ENSRNOG00000014008,ENSRNOG00000047446,ENSRNOG00000019217,ENSRNOG00000057347,ENSRNOG00000021130,ENSRNOG00000000658,…
GO:BP	multicellular organismal signaling	GO:0035637	0.0111647	1.95215	101	1903	27	17810	ENSRNOG00000018839,ENSRNOG00000017511,ENSRNOG00000000413,ENSRNOG00000010278,ENSRNOG00000001557,ENSRNOG00000007666,ENSRNOG00000014686,ENSRNOG00000019750,ENSRNOG00000017060,ENSRNOG00000021023,ENSRNOG00000003288,ENSRNOG00000011076,ENSRNOG00000003262,ENSRNOG00000057221,ENSRNOG00000007922,ENSRNOG00000007090,ENSRNOG00000020014,ENSRNOG00000030515,ENSRNOG00000020138,ENSRNOG00000029811,ENSRNOG00000055371,…
GO:BP	inorganic cation transmembrane transport	GO:0098662	0.0111667	1.95208	609	505	38	17810	ENSRNOG00000014006,ENSRNOG00000008169,ENSRNOG00000012609,ENSRNOG00000009288,ENSRNOG00000049868,ENSRNOG00000007290,ENSRNOG00000025489,ENSRNOG00000018285,ENSRNOG00000058626,ENSRNOG00000011901,ENSRNOG00000060435,ENSRNOG00000006645,ENSRNOG00000016163,ENSRNOG00000000413,ENSRNOG00000021067,ENSRNOG00000019937,ENSRNOG00000011892,ENSRNOG00000004356,ENSRNOG00000007666,ENSRNOG00000014686,ENSRNOG00000019750,…
GO:BP	cellular response to oxygen-containing compound	GO:1901701	0.0120478	1.91909	969	1978	152	17810	ENSRNOG00000003453,ENSRNOG00000055103,ENSRNOG00000005345,ENSRNOG00000000716,ENSRNOG00000005343,ENSRNOG00000019661,ENSRNOG00000059961,ENSRNOG00000046452,ENSRNOG00000003357,ENSRNOG00000058260,ENSRNOG00000017808,ENSRNOG00000018839,ENSRNOG00000009946,ENSRNOG00000016163,ENSRNOG00000052498,ENSRNOG00000018958,ENSRNOG00000014333,ENSRNOG00000013994,ENSRNOG00000031138,ENSRNOG00000006859,ENSRNOG00000010278,…
GO:BP	positive regulation of ion transport	GO:0043270	0.0124558	1.90463	203	505	19	17810	ENSRNOG00000008129,ENSRNOG00000055103,ENSRNOG00000012609,ENSRNOG00000009288,ENSRNOG00000004438,ENSRNOG00000002215,ENSRNOG00000014232,ENSRNOG00000004356,ENSRNOG00000007666,ENSRNOG00000019606,ENSRNOG00000017060,ENSRNOG00000021079,ENSRNOG00000022256,ENSRNOG00000019217,ENSRNOG00000057347,ENSRNOG00000021130,ENSRNOG00000011076,ENSRNOG00000012442,ENSRNOG00000003262
GO:BP	regulation of epithelial cell proliferation	GO:0050678	0.0130688	1.88376	295	1941	58	17810	ENSRNOG00000019680,ENSRNOG00000010278,ENSRNOG00000033153,ENSRNOG00000011136,ENSRNOG00000016818,ENSRNOG00000000386,ENSRNOG00000013867,ENSRNOG00000016291,ENSRNOG00000009037,ENSRNOG00000058388,ENSRNOG00000001720,ENSRNOG00000009425,ENSRNOG00000015614,ENSRNOG00000009258,ENSRNOG00000002418,ENSRNOG00000009730,ENSRNOG00000018454,ENSRNOG00000020151,ENSRNOG00000007607,ENSRNOG00000046829,ENSRNOG00000058646,…
GO:BP	negative regulation of developmental process	GO:0051093	0.0132556	1.8776	804	1960	129	17810	ENSRNOG00000014940,ENSRNOG00000017704,ENSRNOG00000011692,ENSRNOG00000019661,ENSRNOG00000059961,ENSRNOG00000018865,ENSRNOG00000016696,ENSRNOG00000009946,ENSRNOG00000018958,ENSRNOG00000013994,ENSRNOG00000008144,ENSRNOG00000006859,ENSRNOG00000010278,ENSRNOG00000001557,ENSRNOG00000016818,ENSRNOG00000000386,ENSRNOG00000004812,ENSRNOG00000013364,ENSRNOG00000053945,ENSRNOG00000032576,ENSRNOG00000002217,…
GO:BP	regulation of neurotransmitter receptor activity	GO:0099601	0.0140168	1.85335	45	684	10	17810	ENSRNOG00000047651,ENSRNOG00000014006,ENSRNOG00000003741,ENSRNOG00000032576,ENSRNOG00000029012,ENSRNOG00000019217,ENSRNOG00000003288,ENSRNOG00000003262,ENSRNOG00000001006,ENSRNOG00000043465
GO:BP	renal system development	GO:0072001	0.0150293	1.82306	290	1985	58	17810	ENSRNOG00000049906,ENSRNOG00000012036,ENSRNOG00000004221,ENSRNOG00000017808,ENSRNOG00000016696,ENSRNOG00000014276,ENSRNOG00000011136,ENSRNOG00000058891,ENSRNOG00000016281,ENSRNOG00000013867,ENSRNOG00000009037,ENSRNOG00000029980,ENSRNOG00000001720,ENSRNOG00000021670,ENSRNOG00000047446,ENSRNOG00000014385,ENSRNOG00000002418,ENSRNOG00000020669,ENSRNOG00000025371,ENSRNOG00000017800,ENSRNOG00000007443,…
GO:BP	cell morphogenesis involved in neuron differentiation	GO:0048667	0.0151513	1.81955	481	431	29	17810	ENSRNOG00000047651,ENSRNOG00000054165,ENSRNOG00000001915,ENSRNOG00000017704,ENSRNOG00000009209,ENSRNOG00000003741,ENSRNOG00000013481,ENSRNOG00000004281,ENSRNOG00000016163,ENSRNOG00000018958,ENSRNOG00000017511,ENSRNOG00000016818,ENSRNOG00000004812,ENSRNOG00000009649,ENSRNOG00000032576,ENSRNOG00000005391,ENSRNOG00000008996,ENSRNOG00000006867,ENSRNOG00000007410,ENSRNOG00000017525,ENSRNOG00000013257,…
GO:BP	transmembrane transport	GO:0055085	0.0154028	1.8124	1337	505	66	17810	ENSRNOG00000047651,ENSRNOG00000061182,ENSRNOG00000055103,ENSRNOG00000008992,ENSRNOG00000014006,ENSRNOG00000004147,ENSRNOG00000004040,ENSRNOG00000025088,ENSRNOG00000054204,ENSRNOG00000059326,ENSRNOG00000008169,ENSRNOG00000012609,ENSRNOG00000009288,ENSRNOG00000049868,ENSRNOG00000016603,ENSRNOG00000007290,ENSRNOG00000017808,ENSRNOG00000025489,ENSRNOG00000018285,ENSRNOG00000058626,ENSRNOG00000011901,…
GO:BP	artery development	GO:0060840	0.0166973	1.77735	91	767	15	17810	ENSRNOG00000049906,ENSRNOG00000003357,ENSRNOG00000002215,ENSRNOG00000009946,ENSRNOG00000013364,ENSRNOG00000001720,ENSRNOG00000047446,ENSRNOG00000022772,ENSRNOG00000002418,ENSRNOG00000018454,ENSRNOG00000017800,ENSRNOG00000007443,ENSRNOG00000003694,ENSRNOG00000008638,ENSRNOG00000010744
GO:BP	endothelial cell migration	GO:0043542	0.0181341	1.7415	174	1572	34	17810	ENSRNOG00000020890,ENSRNOG00000016696,ENSRNOG00000013867,ENSRNOG00000047446,ENSRNOG00000018454,ENSRNOG00000007607,ENSRNOG00000046829,ENSRNOG00000008587,ENSRNOG00000003694,ENSRNOG00000016384,ENSRNOG00000010744,ENSRNOG00000009131,ENSRNOG00000051977,ENSRNOG00000023546,ENSRNOG00000010131,ENSRNOG00000020573,ENSRNOG00000002664,ENSRNOG00000014166,ENSRNOG00000014117,ENSRNOG00000004554,ENSRNOG00000010716,…
GO:BP	homeostatic process	GO:0042592	0.0183684	1.73593	1558	1792	208	17810	ENSRNOG00000030719,ENSRNOG00000055103,ENSRNOG00000045895,ENSRNOG00000005345,ENSRNOG00000002304,ENSRNOG00000009209,ENSRNOG00000008169,ENSRNOG00000012609,ENSRNOG00000046452,ENSRNOG00000006019,ENSRNOG00000007290,ENSRNOG00000017808,ENSRNOG00000019112,ENSRNOG00000019184,ENSRNOG00000029342,ENSRNOG00000009946,ENSRNOG00000006645,ENSRNOG00000016163,ENSRNOG00000034116,ENSRNOG00000018958,ENSRNOG00000000413,…
GO:BP	gliogenesis	GO:0042063	0.0187397	1.72724	278	1603	48	17810	ENSRNOG00000017808,ENSRNOG00000018839,ENSRNOG00000009946,ENSRNOG00000010278,ENSRNOG00000015602,ENSRNOG00000016818,ENSRNOG00000018950,ENSRNOG00000043304,ENSRNOG00000053945,ENSRNOG00000008534,ENSRNOG00000007410,ENSRNOG00000021023,ENSRNOG00000017208,ENSRNOG00000013670,ENSRNOG00000001720,ENSRNOG00000021130,ENSRNOG00000009258,ENSRNOG00000002418,ENSRNOG00000018454,ENSRNOG00000011134,ENSRNOG00000016326,…
GO:BP	synaptic transmission, glutamatergic	GO:0035249	0.0189677	1.72199	59	1400	16	17810	ENSRNOG00000047651,ENSRNOG00000011692,ENSRNOG00000006174,ENSRNOG00000017511,ENSRNOG00000007666,ENSRNOG00000013042,ENSRNOG00000003288,ENSRNOG00000018452,ENSRNOG00000003262,ENSRNOG00000011156,ENSRNOG00000004332,ENSRNOG00000020310,ENSRNOG00000013780,ENSRNOG00000024886,ENSRNOG00000026573,ENSRNOG00000007159
GO:BP	sodium ion transport	GO:0006814	0.0193669	1.71294	159	491	16	17810	ENSRNOG00000014006,ENSRNOG00000008169,ENSRNOG00000009288,ENSRNOG00000007290,ENSRNOG00000004438,ENSRNOG00000029342,ENSRNOG00000021067,ENSRNOG00000019937,ENSRNOG00000019118,ENSRNOG00000013257,ENSRNOG00000021079,ENSRNOG00000003134,ENSRNOG00000008479,ENSRNOG00000019217,ENSRNOG00000015159,ENSRNOG00000006639
GO:BP	isoprenoid metabolic process	GO:0006720	0.0196898	1.70576	85	945	16	17810	ENSRNOG00000032959,ENSRNOG00000021314,ENSRNOG00000016690,ENSRNOG00000016122,ENSRNOG00000016552,ENSRNOG00000032261,ENSRNOG00000013794,ENSRNOG00000025608,ENSRNOG00000043377,ENSRNOG00000054549,ENSRNOG00000013376,ENSRNOG00000004332,ENSRNOG00000000503,ENSRNOG00000020546,ENSRNOG00000024705,ENSRNOG00000017601
GO:BP	actin cytoskeleton organization	GO:0030036	0.019712	1.70527	600	1647	88	17810	ENSRNOG00000003956,ENSRNOG00000059961,ENSRNOG00000019365,ENSRNOG00000004281,ENSRNOG00000033261,ENSRNOG00000001469,ENSRNOG00000001557,ENSRNOG00000006783,ENSRNOG00000053945,ENSRNOG00000037085,ENSRNOG00000007779,ENSRNOG00000016920,ENSRNOG00000017503,ENSRNOG00000030151,ENSRNOG00000018674,ENSRNOG00000017525,ENSRNOG00000010447,ENSRNOG00000004566,ENSRNOG00000009425,ENSRNOG00000000034,ENSRNOG00000030285,…
GO:BP	response to interferon-beta	GO:0035456	0.0197489	1.70446	39	345	7	17810	ENSRNOG00000019050,ENSRNOG00000038955,ENSRNOG00000002470,ENSRNOG00000031138,ENSRNOG00000008144,ENSRNOG00000019542,ENSRNOG00000022839
GO:BP	inflammatory response	GO:0006954	0.021125	1.6752	529	1987	92	17810	ENSRNOG00000049906,ENSRNOG00000046452,ENSRNOG00000018865,ENSRNOG00000011680,ENSRNOG00000009946,ENSRNOG00000047657,ENSRNOG00000010278,ENSRNOG00000030729,ENSRNOG00000014504,ENSRNOG00000058388,ENSRNOG00000022256,ENSRNOG00000000239,ENSRNOG00000059479,ENSRNOG00000057347,ENSRNOG00000006639,ENSRNOG00000016581,ENSRNOG00000028043,ENSRNOG00000050743,ENSRNOG00000018454,ENSRNOG00000019057,ENSRNOG00000019486,…
GO:BP	plasma membrane bounded cell projection morphogenesis	GO:0120039	0.0231272	1.63588	534	781	46	17810	ENSRNOG00000047651,ENSRNOG00000054165,ENSRNOG00000001915,ENSRNOG00000017704,ENSRNOG00000009209,ENSRNOG00000003741,ENSRNOG00000013481,ENSRNOG00000004281,ENSRNOG00000018958,ENSRNOG00000017511,ENSRNOG00000004089,ENSRNOG00000016818,ENSRNOG00000004812,ENSRNOG00000016848,ENSRNOG00000009649,ENSRNOG00000032576,ENSRNOG00000005391,ENSRNOG00000008996,ENSRNOG00000006867,ENSRNOG00000007410,ENSRNOG00000017525,…
GO:BP	cell projection morphogenesis	GO:0048858	0.0267049	1.57341	537	781	46	17810	ENSRNOG00000047651,ENSRNOG00000054165,ENSRNOG00000001915,ENSRNOG00000017704,ENSRNOG00000009209,ENSRNOG00000003741,ENSRNOG00000013481,ENSRNOG00000004281,ENSRNOG00000018958,ENSRNOG00000017511,ENSRNOG00000004089,ENSRNOG00000016818,ENSRNOG00000004812,ENSRNOG00000016848,ENSRNOG00000009649,ENSRNOG00000032576,ENSRNOG00000005391,ENSRNOG00000008996,ENSRNOG00000006867,ENSRNOG00000007410,ENSRNOG00000017525,…
GO:BP	regulation of response to external stimulus	GO:0032101	0.0294234	1.53131	733	1941	117	17810	ENSRNOG00000049906,ENSRNOG00000017704,ENSRNOG00000046452,ENSRNOG00000018865,ENSRNOG00000019680,ENSRNOG00000004687,ENSRNOG00000007574,ENSRNOG00000011680,ENSRNOG00000020890,ENSRNOG00000016696,ENSRNOG00000002802,ENSRNOG00000006174,ENSRNOG00000009946,ENSRNOG00000014118,ENSRNOG00000031138,ENSRNOG00000010278,ENSRNOG00000004812,ENSRNOG00000013867,ENSRNOG00000014504,ENSRNOG00000017223,ENSRNOG00000048222,…
GO:BP	regulation of system process	GO:0044057	0.0315584	1.50089	422	1945	75	17810	ENSRNOG00000047651,ENSRNOG00000014006,ENSRNOG00000003741,ENSRNOG00000002434,ENSRNOG00000007290,ENSRNOG00000000413,ENSRNOG00000010278,ENSRNOG00000001557,ENSRNOG00000014686,ENSRNOG00000013364,ENSRNOG00000032576,ENSRNOG00000017060,ENSRNOG00000021023,ENSRNOG00000029012,ENSRNOG00000008479,ENSRNOG00000019217,ENSRNOG00000011631,ENSRNOG00000003288,ENSRNOG00000021130,ENSRNOG00000011076,ENSRNOG00000002418,…
GO:BP	urogenital system development	GO:0001655	0.0322975	1.49083	331	1985	63	17810	ENSRNOG00000049906,ENSRNOG00000012036,ENSRNOG00000004221,ENSRNOG00000017808,ENSRNOG00000016696,ENSRNOG00000014276,ENSRNOG00000011136,ENSRNOG00000058891,ENSRNOG00000016281,ENSRNOG00000013867,ENSRNOG00000009037,ENSRNOG00000029980,ENSRNOG00000001720,ENSRNOG00000021670,ENSRNOG00000047446,ENSRNOG00000014385,ENSRNOG00000002418,ENSRNOG00000009730,ENSRNOG00000020669,ENSRNOG00000025371,ENSRNOG00000017800,…
GO:BP	cell chemotaxis	GO:0060326	0.0325682	1.48721	253	1700	46	17810	ENSRNOG00000019680,ENSRNOG00000007574,ENSRNOG00000011680,ENSRNOG00000020890,ENSRNOG00000002802,ENSRNOG00000019622,ENSRNOG00000001557,ENSRNOG00000013867,ENSRNOG00000022256,ENSRNOG00000000239,ENSRNOG00000002418,ENSRNOG00000009730,ENSRNOG00000028043,ENSRNOG00000019057,ENSRNOG00000007607,ENSRNOG00000046829,ENSRNOG00000007062,ENSRNOG00000046803,ENSRNOG00000018461,ENSRNOG00000016326,ENSRNOG00000009211,…
GO:BP	neuron projection development	GO:0031175	0.0341234	1.46695	829	1379	98	17810	ENSRNOG00000047651,ENSRNOG00000054165,ENSRNOG00000001915,ENSRNOG00000017704,ENSRNOG00000009209,ENSRNOG00000011692,ENSRNOG00000003741,ENSRNOG00000046452,ENSRNOG00000013481,ENSRNOG00000004438,ENSRNOG00000018839,ENSRNOG00000006174,ENSRNOG00000011705,ENSRNOG00000004281,ENSRNOG00000018958,ENSRNOG00000017511,ENSRNOG00000010278,ENSRNOG00000016818,ENSRNOG00000004812,ENSRNOG00000016848,ENSRNOG00000009649,…
GO:BP	cardiac muscle tissue morphogenesis	GO:0055008	0.0368445	1.43363	58	714	11	17810	ENSRNOG00000023148,ENSRNOG00000013364,ENSRNOG00000017060,ENSRNOG00000047446,ENSRNOG00000002418,ENSRNOG00000010392,ENSRNOG00000017800,ENSRNOG00000004109,ENSRNOG00000016983,ENSRNOG00000003694,ENSRNOG00000025757
GO:BP	cardiac chamber morphogenesis	GO:0003206	0.0381319	1.41871	121	767	17	17810	ENSRNOG00000049906,ENSRNOG00000023148,ENSRNOG00000013364,ENSRNOG00000017060,ENSRNOG00000001720,ENSRNOG00000047446,ENSRNOG00000002418,ENSRNOG00000010392,ENSRNOG00000017800,ENSRNOG00000007443,ENSRNOG00000008587,ENSRNOG00000004109,ENSRNOG00000016983,ENSRNOG00000003694,ENSRNOG00000016242,ENSRNOG00000025757,ENSRNOG00000010744
GO:BP	regulation of synaptic plasticity	GO:0048167	0.0386944	1.41235	149	134	8	17810	ENSRNOG00000047651,ENSRNOG00000014006,ENSRNOG00000006093,ENSRNOG00000008169,ENSRNOG00000009288,ENSRNOG00000046452,ENSRNOG00000018839,ENSRNOG00000006174
GO:BP	positive regulation of biological process	GO:0048518	0.0395757	1.40257	5229	1163	405	17810	ENSRNOG00000047651,ENSRNOG00000048982,ENSRNOG00000008129,ENSRNOG00000049906,ENSRNOG00000055103,ENSRNOG00000019689,ENSRNOG00000014006,ENSRNOG00000045895,ENSRNOG00000005345,ENSRNOG00000004040,ENSRNOG00000001915,ENSRNOG00000001130,ENSRNOG00000017704,ENSRNOG00000006093,ENSRNOG00000009209,ENSRNOG00000008169,ENSRNOG00000017550,ENSRNOG00000005343,ENSRNOG00000011692,ENSRNOG00000030210,ENSRNOG00000012609,…
GO:BP	endothelium development	GO:0003158	0.0406508	1.39093	108	1898	27	17810	ENSRNOG00000059961,ENSRNOG00000018865,ENSRNOG00000002434,ENSRNOG00000060381,ENSRNOG00000013364,ENSRNOG00000013867,ENSRNOG00000022256,ENSRNOG00000047446,ENSRNOG00000015614,ENSRNOG00000053450,ENSRNOG00000010392,ENSRNOG00000007443,ENSRNOG00000003694,ENSRNOG00000020679,ENSRNOG00000014549,ENSRNOG00000014524,ENSRNOG00000010716,ENSRNOG00000045636,ENSRNOG00000000442,ENSRNOG00000002746,ENSRNOG00000013634,…
GO:BP	cell part morphogenesis	GO:0032990	0.0414911	1.38204	556	1053	58	17810	ENSRNOG00000047651,ENSRNOG00000054165,ENSRNOG00000001915,ENSRNOG00000017704,ENSRNOG00000009209,ENSRNOG00000003741,ENSRNOG00000013481,ENSRNOG00000004281,ENSRNOG00000018958,ENSRNOG00000017511,ENSRNOG00000004089,ENSRNOG00000016818,ENSRNOG00000004812,ENSRNOG00000016848,ENSRNOG00000009649,ENSRNOG00000032576,ENSRNOG00000005391,ENSRNOG00000008996,ENSRNOG00000006867,ENSRNOG00000007410,ENSRNOG00000017525,…
GO:BP	response to purine-containing compound	GO:0014074	0.0418319	1.37849	113	1198	21	17810	ENSRNOG00000055103,ENSRNOG00000059961,ENSRNOG00000004687,ENSRNOG00000000158,ENSRNOG00000014232,ENSRNOG00000010278,ENSRNOG00000017060,ENSRNOG00000021128,ENSRNOG00000000967,ENSRNOG00000008587,ENSRNOG00000058646,ENSRNOG00000025042,ENSRNOG00000046667,ENSRNOG00000008015,ENSRNOG00000017601,ENSRNOG00000011648,ENSRNOG00000055382,ENSRNOG00000010625,ENSRNOG00000012123,ENSRNOG00000007387,ENSRNOG00000007372
GO:BP	potassium ion transport	GO:0006813	0.043816	1.35837	189	256	12	17810	ENSRNOG00000014006,ENSRNOG00000008169,ENSRNOG00000049868,ENSRNOG00000007290,ENSRNOG00000018285,ENSRNOG00000058626,ENSRNOG00000060435,ENSRNOG00000016163,ENSRNOG00000019937,ENSRNOG00000004356,ENSRNOG00000014686,ENSRNOG00000019750
GO:BP	regulation of heart contraction	GO:0008016	0.0446322	1.35035	142	1945	33	17810	ENSRNOG00000007290,ENSRNOG00000000413,ENSRNOG00000001557,ENSRNOG00000014686,ENSRNOG00000013364,ENSRNOG00000017060,ENSRNOG00000008479,ENSRNOG00000011076,ENSRNOG00000002418,ENSRNOG00000016983,ENSRNOG00000057221,ENSRNOG00000025757,ENSRNOG00000009131,ENSRNOG00000007090,ENSRNOG00000002934,ENSRNOG00000024689,ENSRNOG00000020138,ENSRNOG00000021318,ENSRNOG00000029811,ENSRNOG00000019482,ENSRNOG00000055371,…
GO:BP	heart morphogenesis	GO:0003007	0.0456451	1.34061	231	714	24	17810	ENSRNOG00000049906,ENSRNOG00000011692,ENSRNOG00000023148,ENSRNOG00000002434,ENSRNOG00000014149,ENSRNOG00000001469,ENSRNOG00000013364,ENSRNOG00000002905,ENSRNOG00000058560,ENSRNOG00000017060,ENSRNOG00000001720,ENSRNOG00000047446,ENSRNOG00000002418,ENSRNOG00000025371,ENSRNOG00000010392,ENSRNOG00000017800,ENSRNOG00000007443,ENSRNOG00000008587,ENSRNOG00000004109,ENSRNOG00000016983,ENSRNOG00000003694,…
GO:BP	cellular component morphogenesis	GO:0032989	0.0458216	1.33893	635	1053	64	17810	ENSRNOG00000047651,ENSRNOG00000054165,ENSRNOG00000001915,ENSRNOG00000017704,ENSRNOG00000009209,ENSRNOG00000003741,ENSRNOG00000013481,ENSRNOG00000004281,ENSRNOG00000018958,ENSRNOG00000017511,ENSRNOG00000004089,ENSRNOG00000006783,ENSRNOG00000016818,ENSRNOG00000004812,ENSRNOG00000016848,ENSRNOG00000009649,ENSRNOG00000032576,ENSRNOG00000005391,ENSRNOG00000008996,ENSRNOG00000006867,ENSRNOG00000007410,…
GO:BP	ascending aorta development	GO:0035905	0.0464664	1.33286	4	1199	4	17810	ENSRNOG00000013364,ENSRNOG00000001720,ENSRNOG00000002418,ENSRNOG00000014426
GO:BP	neuron projection morphogenesis	GO:0048812	0.0487189	1.3123	521	1053	55	17810	ENSRNOG00000047651,ENSRNOG00000054165,ENSRNOG00000001915,ENSRNOG00000017704,ENSRNOG00000009209,ENSRNOG00000003741,ENSRNOG00000013481,ENSRNOG00000004281,ENSRNOG00000018958,ENSRNOG00000017511,ENSRNOG00000016818,ENSRNOG00000004812,ENSRNOG00000016848,ENSRNOG00000009649,ENSRNOG00000032576,ENSRNOG00000005391,ENSRNOG00000008996,ENSRNOG00000006867,ENSRNOG00000007410,ENSRNOG00000017525,ENSRNOG00000013257,…
GO:BP	ascending aorta morphogenesis	GO:0035910	0.0488026	1.31156	3	496	3	17810	ENSRNOG00000013364,ENSRNOG00000001720,ENSRNOG00000002418
GO:BP	transmission of nerve impulse	GO:0019226	0.0493532	1.30668	48	1903	16	17810	ENSRNOG00000018839,ENSRNOG00000017511,ENSRNOG00000010278,ENSRNOG00000007666,ENSRNOG00000019750,ENSRNOG00000021023,ENSRNOG00000003288,ENSRNOG00000003262,ENSRNOG00000007922,ENSRNOG00000020014,ENSRNOG00000030515,ENSRNOG00000055371,ENSRNOG00000009149,ENSRNOG00000005985,ENSRNOG00000032394,ENSRNOG00000020277
GO:CC	intrinsic component of plasma membrane	GO:0031226	6.18011e-14	13.209	1035	1776	187	17782	ENSRNOG00000047651,ENSRNOG00000055103,ENSRNOG00000008992,ENSRNOG00000014006,ENSRNOG00000002304,ENSRNOG00000025088,ENSRNOG00000017704,ENSRNOG00000006093,ENSRNOG00000009209,ENSRNOG00000000716,ENSRNOG00000048139,ENSRNOG00000046452,ENSRNOG00000031974,ENSRNOG00000004687,ENSRNOG00000049868,ENSRNOG00000004221,ENSRNOG00000007290,ENSRNOG00000004438,ENSRNOG00000018839,ENSRNOG00000018285,ENSRNOG00000019184,…
GO:CC	integral component of plasma membrane	GO:0005887	3.12605e-13	12.505	969	1776	176	17782	ENSRNOG00000047651,ENSRNOG00000055103,ENSRNOG00000008992,ENSRNOG00000014006,ENSRNOG00000002304,ENSRNOG00000025088,ENSRNOG00000017704,ENSRNOG00000006093,ENSRNOG00000009209,ENSRNOG00000000716,ENSRNOG00000048139,ENSRNOG00000046452,ENSRNOG00000031974,ENSRNOG00000004687,ENSRNOG00000049868,ENSRNOG00000004221,ENSRNOG00000007290,ENSRNOG00000018839,ENSRNOG00000018285,ENSRNOG00000019184,ENSRNOG00000006174,…
GO:CC	extracellular matrix	GO:0031012	2.56075e-12	11.5916	321	1821	81	17782	ENSRNOG00000019689,ENSRNOG00000015093,ENSRNOG00000017550,ENSRNOG00000003349,ENSRNOG00000015505,ENSRNOG00000033618,ENSRNOG00000023148,ENSRNOG00000003357,ENSRNOG00000002052,ENSRNOG00000016696,ENSRNOG00000037080,ENSRNOG00000004717,ENSRNOG00000001627,ENSRNOG00000003120,ENSRNOG00000005998,ENSRNOG00000033397,ENSRNOG00000001469,ENSRNOG00000060381,ENSRNOG00000016281,ENSRNOG00000013867,ENSRNOG00000001249,…
GO:CC	external encapsulating structure	GO:0030312	3.71655e-12	11.4299	323	1821	81	17782	ENSRNOG00000019689,ENSRNOG00000015093,ENSRNOG00000017550,ENSRNOG00000003349,ENSRNOG00000015505,ENSRNOG00000033618,ENSRNOG00000023148,ENSRNOG00000003357,ENSRNOG00000002052,ENSRNOG00000016696,ENSRNOG00000037080,ENSRNOG00000004717,ENSRNOG00000001627,ENSRNOG00000003120,ENSRNOG00000005998,ENSRNOG00000033397,ENSRNOG00000001469,ENSRNOG00000060381,ENSRNOG00000016281,ENSRNOG00000013867,ENSRNOG00000001249,…
GO:CC	collagen-containing extracellular matrix	GO:0062023	1.68174e-11	10.7742	192	1821	57	17782	ENSRNOG00000019689,ENSRNOG00000015093,ENSRNOG00000033618,ENSRNOG00000023148,ENSRNOG00000003357,ENSRNOG00000002052,ENSRNOG00000016696,ENSRNOG00000001627,ENSRNOG00000003120,ENSRNOG00000005998,ENSRNOG00000001469,ENSRNOG00000060381,ENSRNOG00000016281,ENSRNOG00000001249,ENSRNOG00000001254,ENSRNOG00000020871,ENSRNOG00000003183,ENSRNOG00000049385,ENSRNOG00000058560,ENSRNOG00000023972,ENSRNOG00000002667,…
GO:CC	collagen trimer	GO:0005581	3.42387e-08	7.46548	47	560	14	17782	ENSRNOG00000033618,ENSRNOG00000023148,ENSRNOG00000003357,ENSRNOG00000060381,ENSRNOG00000016281,ENSRNOG00000001249,ENSRNOG00000001254,ENSRNOG00000000463,ENSRNOG00000058560,ENSRNOG00000023972,ENSRNOG00000012110,ENSRNOG00000003259,ENSRNOG00000020525,ENSRNOG00000026415
GO:CC	receptor complex	GO:0043235	2.11134e-07	6.67544	315	1737	67	17782	ENSRNOG00000047651,ENSRNOG00000008129,ENSRNOG00000058260,ENSRNOG00000018839,ENSRNOG00000006174,ENSRNOG00000009946,ENSRNOG00000020989,ENSRNOG00000010278,ENSRNOG00000016818,ENSRNOG00000039063,ENSRNOG00000014010,ENSRNOG00000009649,ENSRNOG00000032576,ENSRNOG00000013042,ENSRNOG00000004342,ENSRNOG00000018674,ENSRNOG00000019606,ENSRNOG00000017525,ENSRNOG00000029012,ENSRNOG00000002524,ENSRNOG00000033192,…
GO:CC	synapse	GO:0045202	1.97244e-06	5.705	939	708	75	17782	ENSRNOG00000047651,ENSRNOG00000008992,ENSRNOG00000014006,ENSRNOG00000015093,ENSRNOG00000054204,ENSRNOG00000017704,ENSRNOG00000006093,ENSRNOG00000009209,ENSRNOG00000029663,ENSRNOG00000003741,ENSRNOG00000009288,ENSRNOG00000046452,ENSRNOG00000013481,ENSRNOG00000030771,ENSRNOG00000007290,ENSRNOG00000004438,ENSRNOG00000018839,ENSRNOG00000018285,ENSRNOG00000019365,ENSRNOG00000004527,ENSRNOG00000006174,…
GO:CC	cell periphery	GO:0071944	5.78177e-06	5.23794	5257	383	164	17782	ENSRNOG00000015370,ENSRNOG00000047651,ENSRNOG00000032959,ENSRNOG00000008129,ENSRNOG00000059605,ENSRNOG00000055103,ENSRNOG00000008992,ENSRNOG00000019689,ENSRNOG00000014006,ENSRNOG00000015093,ENSRNOG00000004040,ENSRNOG00000002304,ENSRNOG00000025088,ENSRNOG00000054204,ENSRNOG00000001130,ENSRNOG00000017704,ENSRNOG00000006093,ENSRNOG00000009209,ENSRNOG00000029939,ENSRNOG00000029663,ENSRNOG00000000716,…
GO:CC	postsynaptic specialization membrane	GO:0099634	7.73692e-06	5.11143	76	1221	21	17782	ENSRNOG00000014006,ENSRNOG00000006093,ENSRNOG00000009209,ENSRNOG00000006174,ENSRNOG00000014686,ENSRNOG00000029012,ENSRNOG00000003288,ENSRNOG00000059479,ENSRNOG00000029798,ENSRNOG00000011208,ENSRNOG00000003262,ENSRNOG00000026466,ENSRNOG00000011156,ENSRNOG00000043465,ENSRNOG00000010320,ENSRNOG00000008098,ENSRNOG00000007014,ENSRNOG00000000433,ENSRNOG00000012514,ENSRNOG00000002391,ENSRNOG00000020310
GO:CC	postsynaptic density membrane	GO:0098839	1.07062e-05	4.97036	52	1221	17	17782	ENSRNOG00000014006,ENSRNOG00000009209,ENSRNOG00000006174,ENSRNOG00000029012,ENSRNOG00000003288,ENSRNOG00000059479,ENSRNOG00000029798,ENSRNOG00000003262,ENSRNOG00000026466,ENSRNOG00000011156,ENSRNOG00000043465,ENSRNOG00000010320,ENSRNOG00000008098,ENSRNOG00000007014,ENSRNOG00000000433,ENSRNOG00000012514,ENSRNOG00000020310
GO:CC	basement membrane	GO:0005604	1.86454e-05	4.72943	91	1821	28	17782	ENSRNOG00000033618,ENSRNOG00000002052,ENSRNOG00000005998,ENSRNOG00000060381,ENSRNOG00000016281,ENSRNOG00000001249,ENSRNOG00000058560,ENSRNOG00000023972,ENSRNOG00000002667,ENSRNOG00000021670,ENSRNOG00000002418,ENSRNOG00000011134,ENSRNOG00000002680,ENSRNOG00000005678,ENSRNOG00000051977,ENSRNOG00000014166,ENSRNOG00000000599,ENSRNOG00000022309,ENSRNOG00000005195,ENSRNOG00000007302,ENSRNOG00000013102,…
GO:CC	synaptic membrane	GO:0097060	3.41e-05	4.46725	246	1221	41	17782	ENSRNOG00000047651,ENSRNOG00000008992,ENSRNOG00000014006,ENSRNOG00000054204,ENSRNOG00000006093,ENSRNOG00000009209,ENSRNOG00000004438,ENSRNOG00000004527,ENSRNOG00000006174,ENSRNOG00000014686,ENSRNOG00000013042,ENSRNOG00000003365,ENSRNOG00000029012,ENSRNOG00000007682,ENSRNOG00000002413,ENSRNOG00000003288,ENSRNOG00000059479,ENSRNOG00000029798,ENSRNOG00000011208,ENSRNOG00000059720,ENSRNOG00000003262,…
GO:CC	intrinsic component of synaptic membrane	GO:0099240	4.19579e-05	4.37719	131	818	22	17782	ENSRNOG00000014006,ENSRNOG00000006093,ENSRNOG00000009209,ENSRNOG00000004438,ENSRNOG00000006174,ENSRNOG00000014686,ENSRNOG00000013042,ENSRNOG00000003365,ENSRNOG00000029012,ENSRNOG00000002413,ENSRNOG00000003288,ENSRNOG00000059479,ENSRNOG00000029798,ENSRNOG00000003262,ENSRNOG00000012424,ENSRNOG00000026466,ENSRNOG00000011156,ENSRNOG00000005711,ENSRNOG00000010320,ENSRNOG00000010744,ENSRNOG00000048449,…
GO:CC	plasma membrane region	GO:0098590	4.51762e-05	4.34509	857	1575	121	17782	ENSRNOG00000047651,ENSRNOG00000055103,ENSRNOG00000008992,ENSRNOG00000014006,ENSRNOG00000004040,ENSRNOG00000054204,ENSRNOG00000006093,ENSRNOG00000009209,ENSRNOG00000004687,ENSRNOG00000007290,ENSRNOG00000004438,ENSRNOG00000002215,ENSRNOG00000004527,ENSRNOG00000006174,ENSRNOG00000009946,ENSRNOG00000033261,ENSRNOG00000015445,ENSRNOG00000019118,ENSRNOG00000019622,ENSRNOG00000001557,ENSRNOG00000015602,…
GO:CC	cell junction	GO:0030054	5.52341e-05	4.25779	1441	1424	169	17782	ENSRNOG00000047651,ENSRNOG00000008992,ENSRNOG00000014006,ENSRNOG00000015093,ENSRNOG00000054204,ENSRNOG00000017704,ENSRNOG00000006093,ENSRNOG00000009209,ENSRNOG00000029663,ENSRNOG00000003741,ENSRNOG00000030210,ENSRNOG00000009288,ENSRNOG00000046452,ENSRNOG00000013481,ENSRNOG00000030771,ENSRNOG00000007290,ENSRNOG00000004438,ENSRNOG00000018839,ENSRNOG00000018285,ENSRNOG00000019365,ENSRNOG00000002215,…
GO:CC	integral component of postsynaptic density membrane	GO:0099061	0.000123758	3.90743	36	818	11	17782	ENSRNOG00000014006,ENSRNOG00000009209,ENSRNOG00000006174,ENSRNOG00000029012,ENSRNOG00000059479,ENSRNOG00000029798,ENSRNOG00000003262,ENSRNOG00000026466,ENSRNOG00000011156,ENSRNOG00000010320,ENSRNOG00000008098
GO:CC	sarcolemma	GO:0042383	0.000145508	3.83711	103	1751	28	17782	ENSRNOG00000001130,ENSRNOG00000012609,ENSRNOG00000016603,ENSRNOG00000007290,ENSRNOG00000006645,ENSRNOG00000015602,ENSRNOG00000014686,ENSRNOG00000001249,ENSRNOG00000001254,ENSRNOG00000021079,ENSRNOG00000021128,ENSRNOG00000021130,ENSRNOG00000011076,ENSRNOG00000003262,ENSRNOG00000011134,ENSRNOG00000007090,ENSRNOG00000011648,ENSRNOG00000002934,ENSRNOG00000032788,ENSRNOG00000002372,ENSRNOG00000005018,…
GO:CC	integral component of synaptic membrane	GO:0099699	0.000153341	3.81434	119	818	20	17782	ENSRNOG00000014006,ENSRNOG00000006093,ENSRNOG00000009209,ENSRNOG00000006174,ENSRNOG00000014686,ENSRNOG00000013042,ENSRNOG00000003365,ENSRNOG00000029012,ENSRNOG00000003288,ENSRNOG00000059479,ENSRNOG00000029798,ENSRNOG00000003262,ENSRNOG00000012424,ENSRNOG00000026466,ENSRNOG00000011156,ENSRNOG00000005711,ENSRNOG00000010320,ENSRNOG00000010744,ENSRNOG00000048449,ENSRNOG00000008098
GO:CC	glutamatergic synapse	GO:0098978	0.000206035	3.68606	313	691	32	17782	ENSRNOG00000008992,ENSRNOG00000014006,ENSRNOG00000015093,ENSRNOG00000017704,ENSRNOG00000009209,ENSRNOG00000029663,ENSRNOG00000003741,ENSRNOG00000013481,ENSRNOG00000030771,ENSRNOG00000019365,ENSRNOG00000006174,ENSRNOG00000033119,ENSRNOG00000007666,ENSRNOG00000016848,ENSRNOG00000032576,ENSRNOG00000017223,ENSRNOG00000029012,ENSRNOG00000014758,ENSRNOG00000002413,ENSRNOG00000003288,ENSRNOG00000059479,…
GO:CC	intrinsic component of postsynaptic density membrane	GO:0099146	0.000304185	3.51686	39	818	11	17782	ENSRNOG00000014006,ENSRNOG00000009209,ENSRNOG00000006174,ENSRNOG00000029012,ENSRNOG00000059479,ENSRNOG00000029798,ENSRNOG00000003262,ENSRNOG00000026466,ENSRNOG00000011156,ENSRNOG00000010320,ENSRNOG00000008098
GO:CC	sarcoplasmic reticulum membrane	GO:0033017	0.000333826	3.47648	19	340	6	17782	ENSRNOG00000012609,ENSRNOG00000016603,ENSRNOG00000006645,ENSRNOG00000000413,ENSRNOG00000006110,ENSRNOG00000017060
GO:CC	transmembrane transporter complex	GO:1902495	0.000482999	3.31605	249	1285	40	17782	ENSRNOG00000047651,ENSRNOG00000012609,ENSRNOG00000007290,ENSRNOG00000018285,ENSRNOG00000006174,ENSRNOG00000029342,ENSRNOG00000060435,ENSRNOG00000006645,ENSRNOG00000000413,ENSRNOG00000019937,ENSRNOG00000004356,ENSRNOG00000007666,ENSRNOG00000014686,ENSRNOG00000020346,ENSRNOG00000019750,ENSRNOG00000017060,ENSRNOG00000029012,ENSRNOG00000021128,ENSRNOG00000003288,ENSRNOG00000021130,ENSRNOG00000006639,…
GO:CC	fibrillar collagen trimer	GO:0005583	0.000540898	3.26688	9	1634	7	17782	ENSRNOG00000023148,ENSRNOG00000003357,ENSRNOG00000058560,ENSRNOG00000020525,ENSRNOG00000004610,ENSRNOG00000008749,ENSRNOG00000003736
GO:CC	banded collagen fibril	GO:0098643	0.000540898	3.26688	9	1634	7	17782	ENSRNOG00000023148,ENSRNOG00000003357,ENSRNOG00000058560,ENSRNOG00000020525,ENSRNOG00000004610,ENSRNOG00000008749,ENSRNOG00000003736
GO:CC	integral component of postsynaptic specialization membrane	GO:0099060	0.000692049	3.15986	59	818	13	17782	ENSRNOG00000014006,ENSRNOG00000006093,ENSRNOG00000009209,ENSRNOG00000006174,ENSRNOG00000014686,ENSRNOG00000029012,ENSRNOG00000059479,ENSRNOG00000029798,ENSRNOG00000003262,ENSRNOG00000026466,ENSRNOG00000011156,ENSRNOG00000010320,ENSRNOG00000008098
GO:CC	complex of collagen trimers	GO:0098644	0.000933844	3.02973	16	1634	9	17782	ENSRNOG00000023148,ENSRNOG00000003357,ENSRNOG00000016281,ENSRNOG00000058560,ENSRNOG00000023972,ENSRNOG00000020525,ENSRNOG00000004610,ENSRNOG00000008749,ENSRNOG00000003736
GO:CC	intrinsic component of postsynaptic specialization membrane	GO:0098948	0.000965207	3.01538	62	1221	16	17782	ENSRNOG00000014006,ENSRNOG00000006093,ENSRNOG00000009209,ENSRNOG00000006174,ENSRNOG00000014686,ENSRNOG00000029012,ENSRNOG00000059479,ENSRNOG00000029798,ENSRNOG00000003262,ENSRNOG00000026466,ENSRNOG00000011156,ENSRNOG00000010320,ENSRNOG00000008098,ENSRNOG00000012514,ENSRNOG00000002391,ENSRNOG00000020310
GO:CC	synaptic cleft	GO:0043083	0.000994379	3.00245	12	1168	7	17782	ENSRNOG00000014758,ENSRNOG00000018454,ENSRNOG00000015353,ENSRNOG00000011134,ENSRNOG00000002680,ENSRNOG00000012045,ENSRNOG00000000599
GO:CC	postsynaptic membrane	GO:0045211	0.00106199	2.97388	176	1221	30	17782	ENSRNOG00000047651,ENSRNOG00000008992,ENSRNOG00000014006,ENSRNOG00000054204,ENSRNOG00000006093,ENSRNOG00000009209,ENSRNOG00000004438,ENSRNOG00000004527,ENSRNOG00000006174,ENSRNOG00000014686,ENSRNOG00000029012,ENSRNOG00000007682,ENSRNOG00000003288,ENSRNOG00000059479,ENSRNOG00000029798,ENSRNOG00000011208,ENSRNOG00000003262,ENSRNOG00000026466,ENSRNOG00000011156,ENSRNOG00000043465,ENSRNOG00000010320,…
GO:CC	transporter complex	GO:1990351	0.00145036	2.83852	260	1285	40	17782	ENSRNOG00000047651,ENSRNOG00000012609,ENSRNOG00000007290,ENSRNOG00000018285,ENSRNOG00000006174,ENSRNOG00000029342,ENSRNOG00000060435,ENSRNOG00000006645,ENSRNOG00000000413,ENSRNOG00000019937,ENSRNOG00000004356,ENSRNOG00000007666,ENSRNOG00000014686,ENSRNOG00000020346,ENSRNOG00000019750,ENSRNOG00000017060,ENSRNOG00000029012,ENSRNOG00000021128,ENSRNOG00000003288,ENSRNOG00000021130,ENSRNOG00000006639,…
GO:CC	intrinsic component of postsynaptic membrane	GO:0098936	0.00158582	2.79975	96	1305	21	17782	ENSRNOG00000014006,ENSRNOG00000006093,ENSRNOG00000009209,ENSRNOG00000004438,ENSRNOG00000006174,ENSRNOG00000014686,ENSRNOG00000029012,ENSRNOG00000003288,ENSRNOG00000059479,ENSRNOG00000029798,ENSRNOG00000003262,ENSRNOG00000026466,ENSRNOG00000011156,ENSRNOG00000010320,ENSRNOG00000010744,ENSRNOG00000008098,ENSRNOG00000011562,ENSRNOG00000012514,ENSRNOG00000002391,ENSRNOG00000020310,ENSRNOG00000031232
GO:CC	neuron to neuron synapse	GO:0098984	0.00206655	2.68475	222	839	27	17782	ENSRNOG00000047651,ENSRNOG00000014006,ENSRNOG00000009209,ENSRNOG00000018839,ENSRNOG00000006174,ENSRNOG00000033119,ENSRNOG00000015602,ENSRNOG00000014686,ENSRNOG00000001516,ENSRNOG00000007410,ENSRNOG00000012906,ENSRNOG00000029012,ENSRNOG00000003288,ENSRNOG00000059479,ENSRNOG00000011076,ENSRNOG00000029798,ENSRNOG00000003262,ENSRNOG00000026466,ENSRNOG00000011156,ENSRNOG00000005711,ENSRNOG00000013351,…
GO:CC	ion channel complex	GO:0034702	0.00353061	2.45215	232	1285	36	17782	ENSRNOG00000047651,ENSRNOG00000012609,ENSRNOG00000018285,ENSRNOG00000006174,ENSRNOG00000029342,ENSRNOG00000060435,ENSRNOG00000006645,ENSRNOG00000019937,ENSRNOG00000004356,ENSRNOG00000007666,ENSRNOG00000014686,ENSRNOG00000020346,ENSRNOG00000019750,ENSRNOG00000017060,ENSRNOG00000029012,ENSRNOG00000021128,ENSRNOG00000003288,ENSRNOG00000021130,ENSRNOG00000006639,ENSRNOG00000003262,ENSRNOG00000053640,…
GO:CC	cation channel complex	GO:0034703	0.00400395	2.39751	177	505	17	17782	ENSRNOG00000012609,ENSRNOG00000018285,ENSRNOG00000029342,ENSRNOG00000060435,ENSRNOG00000006645,ENSRNOG00000019937,ENSRNOG00000004356,ENSRNOG00000007666,ENSRNOG00000014686,ENSRNOG00000019750,ENSRNOG00000017060,ENSRNOG00000029012,ENSRNOG00000021128,ENSRNOG00000003288,ENSRNOG00000021130,ENSRNOG00000006639,ENSRNOG00000003262
GO:CC	sarcoplasmic reticulum	GO:0016529	0.00508446	2.29376	43	340	7	17782	ENSRNOG00000001130,ENSRNOG00000012609,ENSRNOG00000016603,ENSRNOG00000006645,ENSRNOG00000000413,ENSRNOG00000006110,ENSRNOG00000017060
GO:CC	integral component of postsynaptic membrane	GO:0099055	0.0052173	2.28255	91	818	15	17782	ENSRNOG00000014006,ENSRNOG00000006093,ENSRNOG00000009209,ENSRNOG00000006174,ENSRNOG00000014686,ENSRNOG00000029012,ENSRNOG00000003288,ENSRNOG00000059479,ENSRNOG00000029798,ENSRNOG00000003262,ENSRNOG00000026466,ENSRNOG00000011156,ENSRNOG00000010320,ENSRNOG00000010744,ENSRNOG00000008098
GO:CC	cell surface	GO:0009986	0.00643364	2.19154	797	1188	84	17782	ENSRNOG00000008129,ENSRNOG00000055103,ENSRNOG00000002304,ENSRNOG00000059538,ENSRNOG00000046452,ENSRNOG00000004687,ENSRNOG00000016603,ENSRNOG00000009946,ENSRNOG00000016163,ENSRNOG00000014333,ENSRNOG00000013994,ENSRNOG00000010278,ENSRNOG00000019622,ENSRNOG00000016112,ENSRNOG00000015602,ENSRNOG00000016818,ENSRNOG00000016848,ENSRNOG00000014010,ENSRNOG00000019750,ENSRNOG00000032576,ENSRNOG00000014504,…
GO:CC	postsynaptic specialization	GO:0099572	0.00758186	2.12022	225	839	26	17782	ENSRNOG00000047651,ENSRNOG00000014006,ENSRNOG00000006093,ENSRNOG00000009209,ENSRNOG00000018839,ENSRNOG00000006174,ENSRNOG00000033119,ENSRNOG00000015602,ENSRNOG00000014686,ENSRNOG00000007410,ENSRNOG00000012906,ENSRNOG00000029012,ENSRNOG00000003288,ENSRNOG00000059479,ENSRNOG00000011076,ENSRNOG00000029798,ENSRNOG00000011208,ENSRNOG00000003262,ENSRNOG00000026466,ENSRNOG00000011156,ENSRNOG00000043465,…
GO:CC	postsynaptic density	GO:0014069	0.00832244	2.07975	200	839	24	17782	ENSRNOG00000047651,ENSRNOG00000014006,ENSRNOG00000009209,ENSRNOG00000018839,ENSRNOG00000006174,ENSRNOG00000033119,ENSRNOG00000015602,ENSRNOG00000014686,ENSRNOG00000007410,ENSRNOG00000012906,ENSRNOG00000029012,ENSRNOG00000003288,ENSRNOG00000059479,ENSRNOG00000011076,ENSRNOG00000029798,ENSRNOG00000003262,ENSRNOG00000026466,ENSRNOG00000011156,ENSRNOG00000043465,ENSRNOG00000010320,ENSRNOG00000007090,…
GO:CC	excitatory synapse	GO:0060076	0.00967151	2.01451	33	499	7	17782	ENSRNOG00000014006,ENSRNOG00000006174,ENSRNOG00000033119,ENSRNOG00000032576,ENSRNOG00000003365,ENSRNOG00000029012,ENSRNOG00000059720
GO:CC	asymmetric synapse	GO:0032279	0.0106386	1.97312	203	839	24	17782	ENSRNOG00000047651,ENSRNOG00000014006,ENSRNOG00000009209,ENSRNOG00000018839,ENSRNOG00000006174,ENSRNOG00000033119,ENSRNOG00000015602,ENSRNOG00000014686,ENSRNOG00000007410,ENSRNOG00000012906,ENSRNOG00000029012,ENSRNOG00000003288,ENSRNOG00000059479,ENSRNOG00000011076,ENSRNOG00000029798,ENSRNOG00000003262,ENSRNOG00000026466,ENSRNOG00000011156,ENSRNOG00000043465,ENSRNOG00000010320,ENSRNOG00000007090,…
GO:CC	paranode region of axon	GO:0033270	0.0115374	1.93789	11	1903	7	17782	ENSRNOG00000048139,ENSRNOG00000019750,ENSRNOG00000021023,ENSRNOG00000016724,ENSRNOG00000005018,ENSRNOG00000055371,ENSRNOG00000020277
GO:CC	T-tubule	GO:0030315	0.0128286	1.89182	33	1751	12	17782	ENSRNOG00000016603,ENSRNOG00000007290,ENSRNOG00000021128,ENSRNOG00000011076,ENSRNOG00000003262,ENSRNOG00000007090,ENSRNOG00000002934,ENSRNOG00000032788,ENSRNOG00000005018,ENSRNOG00000006930,ENSRNOG00000033531,ENSRNOG00000006365
GO:CC	junctional membrane complex	GO:0030314	0.0140079	1.85363	6	233	3	17782	ENSRNOG00000012609,ENSRNOG00000006645,ENSRNOG00000006110
GO:CC	sarcoplasm	GO:0016528	0.014053	1.85223	50	340	7	17782	ENSRNOG00000001130,ENSRNOG00000012609,ENSRNOG00000016603,ENSRNOG00000006645,ENSRNOG00000000413,ENSRNOG00000006110,ENSRNOG00000017060
GO:CC	plasma membrane protein complex	GO:0098797	0.0203632	1.69115	436	1764	69	17782	ENSRNOG00000047651,ENSRNOG00000007290,ENSRNOG00000018285,ENSRNOG00000004527,ENSRNOG00000006174,ENSRNOG00000029342,ENSRNOG00000060435,ENSRNOG00000014333,ENSRNOG00000019937,ENSRNOG00000010278,ENSRNOG00000004356,ENSRNOG00000015602,ENSRNOG00000007666,ENSRNOG00000014686,ENSRNOG00000019750,ENSRNOG00000029012,ENSRNOG00000033192,ENSRNOG00000021128,ENSRNOG00000003288,ENSRNOG00000021130,ENSRNOG00000019296,…
GO:CC	USH2 complex	GO:1990696	0.0312045	1.50578	4	1762	4	17782	ENSRNOG00000001700,ENSRNOG00000016306,ENSRNOG00000032946,ENSRNOG00000003738
GO:CC	postsynapse	GO:0098794	0.0314047	1.503	428	134	12	17782	ENSRNOG00000047651,ENSRNOG00000008992,ENSRNOG00000014006,ENSRNOG00000054204,ENSRNOG00000006093,ENSRNOG00000009209,ENSRNOG00000046452,ENSRNOG00000007290,ENSRNOG00000004438,ENSRNOG00000018839,ENSRNOG00000004527,ENSRNOG00000006174
GO:CC	plasma membrane	GO:0005886	0.0439194	1.35734	4872	277	104	17782	ENSRNOG00000015370,ENSRNOG00000047651,ENSRNOG00000032959,ENSRNOG00000008129,ENSRNOG00000059605,ENSRNOG00000055103,ENSRNOG00000008992,ENSRNOG00000014006,ENSRNOG00000004040,ENSRNOG00000002304,ENSRNOG00000025088,ENSRNOG00000054204,ENSRNOG00000001130,ENSRNOG00000017704,ENSRNOG00000006093,ENSRNOG00000009209,ENSRNOG00000029939,ENSRNOG00000029663,ENSRNOG00000000716,ENSRNOG00000008169,ENSRNOG00000011692,…
KEGG	Steroid biosynthesis	KEGG:00100	3.21653e-06	5.49261	19	646	11	8241	ENSRNOG00000010406,ENSRNOG00000021314,ENSRNOG00000020989,ENSRNOG00000002826,ENSRNOG00000006787,ENSRNOG00000009550,ENSRNOG00000008305,ENSRNOG00000054549,ENSRNOG00000007234,ENSRNOG00000032297,ENSRNOG00000057814
KEGG	Protein digestion and absorption	KEGG:04974	0.00189398	2.72262	103	560	20	8241	ENSRNOG00000033618,ENSRNOG00000023148,ENSRNOG00000003357,ENSRNOG00000007290,ENSRNOG00000039197,ENSRNOG00000001469,ENSRNOG00000010841,ENSRNOG00000011892,ENSRNOG00000016281,ENSRNOG00000001249,ENSRNOG00000001254,ENSRNOG00000000463,ENSRNOG00000058560,ENSRNOG00000023972,ENSRNOG00000008479,ENSRNOG00000015159,ENSRNOG00000023007,ENSRNOG00000012110,ENSRNOG00000020525,ENSRNOG00000026415
KEGG	ABC transporters	KEGG:02010	0.00680724	2.16703	49	36	4	8241	ENSRNOG00000055103,ENSRNOG00000004147,ENSRNOG00000004040,ENSRNOG00000059326
WP	Cholesterol Biosynthesis	WP:WP461	0.000201533	3.69565	15	709	12	3097	ENSRNOG00000021314,ENSRNOG00000016690,ENSRNOG00000016122,ENSRNOG00000016552,ENSRNOG00000009550,ENSRNOG00000008305,ENSRNOG00000043377,ENSRNOG00000054549,ENSRNOG00000007234,ENSRNOG00000032297,ENSRNOG00000057814,ENSRNOG00000013376
WP	Cholesterol metabolism	WP:WP632	0.00447878	2.34884	23	709	14	3097	ENSRNOG00000009946,ENSRNOG00000021314,ENSRNOG00000016690,ENSRNOG00000016122,ENSRNOG00000016552,ENSRNOG00000009550,ENSRNOG00000008305,ENSRNOG00000018454,ENSRNOG00000043377,ENSRNOG00000012181,ENSRNOG00000054549,ENSRNOG00000032297,ENSRNOG00000057814,ENSRNOG00000013376

## Sheet: D7DownRegulatedPathways
source	term_name	term_id	adjusted_p_value	negative_log10_of_adjusted_p_value	term_size	query_size	intersection_size	effective_domain_size	intersections
GO:MF	extracellular matrix structural constituent	GO:0005201	1.87048e-06	5.72805	56	1211	19	17382	ENSRNOG00000003349,ENSRNOG00000023148,ENSRNOG00000033618,ENSRNOG00000003357,ENSRNOG00000001469,ENSRNOG00000003120,ENSRNOG00000000463,ENSRNOG00000001249,ENSRNOG00000060381,ENSRNOG00000043219,ENSRNOG00000016281,ENSRNOG00000020525,ENSRNOG00000012110,ENSRNOG00000023972,ENSRNOG00000011134,ENSRNOG00000002680,ENSRNOG00000005678,ENSRNOG00000007302,ENSRNOG00000004554
GO:MF	integrin binding	GO:0005178	3.42538e-06	5.46529	109	1586	31	17382	ENSRNOG00000014333,ENSRNOG00000019689,ENSRNOG00000003357,ENSRNOG00000013867,ENSRNOG00000005679,ENSRNOG00000001557,ENSRNOG00000002919,ENSRNOG00000013589,ENSRNOG00000015562,ENSRNOG00000017510,ENSRNOG00000020369,ENSRNOG00000002664,ENSRNOG00000046829,ENSRNOG00000020679,ENSRNOG00000008638,ENSRNOG00000045829,ENSRNOG00000004332,ENSRNOG00000005678,ENSRNOG00000010392,ENSRNOG00000019556,ENSRNOG00000012216,…
GO:MF	ion channel activity	GO:0005216	0.000684231	3.1648	395	1046	49	17382	ENSRNOG00000061182,ENSRNOG00000055103,ENSRNOG00000054204,ENSRNOG00000025088,ENSRNOG00000008992,ENSRNOG00000008169,ENSRNOG00000014686,ENSRNOG00000029342,ENSRNOG00000006174,ENSRNOG00000053402,ENSRNOG00000013042,ENSRNOG00000058626,ENSRNOG00000019937,ENSRNOG00000007666,ENSRNOG00000019719,ENSRNOG00000049868,ENSRNOG00000004356,ENSRNOG00000060435,ENSRNOG00000021130,ENSRNOG00000020346,ENSRNOG00000006645,…
GO:MF	growth factor binding	GO:0019838	0.00117274	2.9308	118	1137	23	17382	ENSRNOG00000016818,ENSRNOG00000018839,ENSRNOG00000033192,ENSRNOG00000003357,ENSRNOG00000020871,ENSRNOG00000001249,ENSRNOG00000014504,ENSRNOG00000016103,ENSRNOG00000061160,ENSRNOG00000016281,ENSRNOG00000002244,ENSRNOG00000046829,ENSRNOG00000004141,ENSRNOG00000045829,ENSRNOG00000011696,ENSRNOG00000008587,ENSRNOG00000004332,ENSRNOG00000050760,ENSRNOG00000018461,ENSRNOG00000015654,ENSRNOG00000050190,…
GO:MF	calcium ion binding	GO:0005509	0.00134267	2.87203	630	1679	97	17382	ENSRNOG00000015093,ENSRNOG00000031974,ENSRNOG00000005345,ENSRNOG00000005348,ENSRNOG00000007574,ENSRNOG00000004687,ENSRNOG00000056746,ENSRNOG00000012094,ENSRNOG00000013481,ENSRNOG00000009946,ENSRNOG00000009037,ENSRNOG00000015675,ENSRNOG00000005998,ENSRNOG00000013282,ENSRNOG00000004089,ENSRNOG00000017550,ENSRNOG00000016838,ENSRNOG00000033119,ENSRNOG00000033110,ENSRNOG00000020871,ENSRNOG00000015602,…
GO:MF	metal ion transmembrane transporter activity	GO:0046873	0.00214444	2.66869	360	1060	45	17382	ENSRNOG00000008992,ENSRNOG00000008169,ENSRNOG00000019118,ENSRNOG00000014686,ENSRNOG00000016163,ENSRNOG00000029342,ENSRNOG00000013042,ENSRNOG00000058626,ENSRNOG00000003134,ENSRNOG00000019937,ENSRNOG00000007290,ENSRNOG00000007666,ENSRNOG00000019719,ENSRNOG00000049868,ENSRNOG00000004356,ENSRNOG00000060435,ENSRNOG00000021130,ENSRNOG00000005794,ENSRNOG00000006645,ENSRNOG00000017060,ENSRNOG00000019606,…
GO:MF	transmembrane receptor protein kinase activity	GO:0019199	0.00306184	2.51402	101	1214	21	17382	ENSRNOG00000016818,ENSRNOG00000018839,ENSRNOG00000002024,ENSRNOG00000017525,ENSRNOG00000030285,ENSRNOG00000027157,ENSRNOG00000018674,ENSRNOG00000002244,ENSRNOG00000031232,ENSRNOG00000046829,ENSRNOG00000008587,ENSRNOG00000014367,ENSRNOG00000004332,ENSRNOG00000050760,ENSRNOG00000018461,ENSRNOG00000016289,ENSRNOG00000050190,ENSRNOG00000010744,ENSRNOG00000003553,ENSRNOG00000005770,ENSRNOG00000014248
GO:MF	sulfur compound binding	GO:1901681	0.00431089	2.36543	176	868	24	17382	ENSRNOG00000003616,ENSRNOG00000002052,ENSRNOG00000023148,ENSRNOG00000001627,ENSRNOG00000000239,ENSRNOG00000005998,ENSRNOG00000013867,ENSRNOG00000017550,ENSRNOG00000009892,ENSRNOG00000002667,ENSRNOG00000022256,ENSRNOG00000017060,ENSRNOG00000012181,ENSRNOG00000007159,ENSRNOG00000018454,ENSRNOG00000055557,ENSRNOG00000018944,ENSRNOG00000057794,ENSRNOG00000000658,ENSRNOG00000020525,ENSRNOG00000022268,…
GO:MF	cell adhesion molecule binding	GO:0050839	0.00439871	2.35668	206	1821	43	17382	ENSRNOG00000014333,ENSRNOG00000019689,ENSRNOG00000003357,ENSRNOG00000013867,ENSRNOG00000005679,ENSRNOG00000055293,ENSRNOG00000001557,ENSRNOG00000002919,ENSRNOG00000013589,ENSRNOG00000015562,ENSRNOG00000017510,ENSRNOG00000029798,ENSRNOG00000020369,ENSRNOG00000002664,ENSRNOG00000046829,ENSRNOG00000020679,ENSRNOG00000008638,ENSRNOG00000013324,ENSRNOG00000045829,ENSRNOG00000020151,ENSRNOG00000004332,…
GO:MF	collagen binding	GO:0005518	0.00509991	2.29244	59	1211	15	17382	ENSRNOG00000019689,ENSRNOG00000001627,ENSRNOG00000001254,ENSRNOG00000001249,ENSRNOG00000033528,ENSRNOG00000003259,ENSRNOG00000005286,ENSRNOG00000004610,ENSRNOG00000045829,ENSRNOG00000018566,ENSRNOG00000014426,ENSRNOG00000012216,ENSRNOG00000025001,ENSRNOG00000058111,ENSRNOG00000004554
GO:MF	heparin binding	GO:0008201	0.00575804	2.23973	111	273	10	17382	ENSRNOG00000003616,ENSRNOG00000002052,ENSRNOG00000023148,ENSRNOG00000001627,ENSRNOG00000000239,ENSRNOG00000005998,ENSRNOG00000013867,ENSRNOG00000017550,ENSRNOG00000009892,ENSRNOG00000002667
GO:MF	amyloid-beta binding	GO:0001540	0.00655153	2.18366	49	1142	13	17382	ENSRNOG00000046452,ENSRNOG00000016848,ENSRNOG00000009946,ENSRNOG00000009822,ENSRNOG00000002365,ENSRNOG00000045679,ENSRNOG00000002418,ENSRNOG00000019217,ENSRNOG00000018454,ENSRNOG00000010524,ENSRNOG00000014928,ENSRNOG00000005195,ENSRNOG00000058111
GO:MF	cation channel activity	GO:0005261	0.00659443	2.18082	300	1046	38	17382	ENSRNOG00000008992,ENSRNOG00000008169,ENSRNOG00000014686,ENSRNOG00000029342,ENSRNOG00000013042,ENSRNOG00000058626,ENSRNOG00000019937,ENSRNOG00000007666,ENSRNOG00000019719,ENSRNOG00000049868,ENSRNOG00000004356,ENSRNOG00000060435,ENSRNOG00000021130,ENSRNOG00000006645,ENSRNOG00000017060,ENSRNOG00000019606,ENSRNOG00000003262,ENSRNOG00000057221,ENSRNOG00000036960,ENSRNOG00000005007,ENSRNOG00000027233,…
GO:MF	potassium ion transmembrane transporter activity	GO:0015079	0.00678981	2.16814	133	1034	22	17382	ENSRNOG00000008992,ENSRNOG00000008169,ENSRNOG00000014686,ENSRNOG00000058626,ENSRNOG00000019937,ENSRNOG00000007290,ENSRNOG00000019719,ENSRNOG00000049868,ENSRNOG00000004356,ENSRNOG00000060435,ENSRNOG00000021130,ENSRNOG00000060687,ENSRNOG00000036960,ENSRNOG00000021128,ENSRNOG00000018285,ENSRNOG00000019750,ENSRNOG00000053640,ENSRNOG00000054458,ENSRNOG00000055382,ENSRNOG00000016057,ENSRNOG00000005985,…
GO:MF	vascular endothelial growth factor binding	GO:0038085	0.00972433	2.01214	4	1113	4	17382	ENSRNOG00000002244,ENSRNOG00000046829,ENSRNOG00000018461,ENSRNOG00000010744
GO:MF	signaling receptor binding	GO:0005102	0.0109308	1.96135	1287	88	19	17382	ENSRNOG00000047651,ENSRNOG00000029012,ENSRNOG00000003453,ENSRNOG00000045683,ENSRNOG00000003616,ENSRNOG00000020890,ENSRNOG00000012609,ENSRNOG00000014006,ENSRNOG00000014333,ENSRNOG00000059538,ENSRNOG00000009288,ENSRNOG00000002802,ENSRNOG00000016818,ENSRNOG00000016696,ENSRNOG00000019689,ENSRNOG00000052498,ENSRNOG00000008939,ENSRNOG00000017704,ENSRNOG00000011692
GO:MF	ionotropic glutamate receptor binding	GO:0035255	0.0113353	1.94557	21	44	3	17382	ENSRNOG00000047651,ENSRNOG00000029012,ENSRNOG00000014006
GO:MF	channel activity	GO:0015267	0.0172591	1.76298	444	1046	49	17382	ENSRNOG00000061182,ENSRNOG00000055103,ENSRNOG00000054204,ENSRNOG00000025088,ENSRNOG00000008992,ENSRNOG00000008169,ENSRNOG00000014686,ENSRNOG00000029342,ENSRNOG00000006174,ENSRNOG00000053402,ENSRNOG00000013042,ENSRNOG00000058626,ENSRNOG00000019937,ENSRNOG00000007666,ENSRNOG00000019719,ENSRNOG00000049868,ENSRNOG00000004356,ENSRNOG00000060435,ENSRNOG00000021130,ENSRNOG00000020346,ENSRNOG00000006645,…
GO:MF	passive transmembrane transporter activity	GO:0022803	0.0172591	1.76298	444	1046	49	17382	ENSRNOG00000061182,ENSRNOG00000055103,ENSRNOG00000054204,ENSRNOG00000025088,ENSRNOG00000008992,ENSRNOG00000008169,ENSRNOG00000014686,ENSRNOG00000029342,ENSRNOG00000006174,ENSRNOG00000053402,ENSRNOG00000013042,ENSRNOG00000058626,ENSRNOG00000019937,ENSRNOG00000007666,ENSRNOG00000019719,ENSRNOG00000049868,ENSRNOG00000004356,ENSRNOG00000060435,ENSRNOG00000021130,ENSRNOG00000020346,ENSRNOG00000006645,…
GO:MF	protein-containing complex binding	GO:0044877	0.0195767	1.70826	1014	1122	98	17382	ENSRNOG00000055103,ENSRNOG00000014333,ENSRNOG00000012280,ENSRNOG00000046452,ENSRNOG00000019365,ENSRNOG00000019689,ENSRNOG00000020599,ENSRNOG00000016848,ENSRNOG00000001627,ENSRNOG00000013994,ENSRNOG00000009946,ENSRNOG00000019296,ENSRNOG00000003357,ENSRNOG00000001254,ENSRNOG00000006783,ENSRNOG00000009822,ENSRNOG00000015541,ENSRNOG00000013867,ENSRNOG00000020927,ENSRNOG00000001249,ENSRNOG00000049452,…
GO:MF	potassium channel activity	GO:0005267	0.0197483	1.70447	114	1707	26	17382	ENSRNOG00000008992,ENSRNOG00000014686,ENSRNOG00000058626,ENSRNOG00000019937,ENSRNOG00000019719,ENSRNOG00000049868,ENSRNOG00000004356,ENSRNOG00000060435,ENSRNOG00000021130,ENSRNOG00000036960,ENSRNOG00000021128,ENSRNOG00000018285,ENSRNOG00000019750,ENSRNOG00000053640,ENSRNOG00000054458,ENSRNOG00000055382,ENSRNOG00000016057,ENSRNOG00000005985,ENSRNOG00000002303,ENSRNOG00000007528,ENSRNOG00000000368,…
GO:MF	glycosaminoglycan binding	GO:0005539	0.0235267	1.62844	160	222	10	17382	ENSRNOG00000003616,ENSRNOG00000002052,ENSRNOG00000023148,ENSRNOG00000001627,ENSRNOG00000000239,ENSRNOG00000005998,ENSRNOG00000009822,ENSRNOG00000013867,ENSRNOG00000017550,ENSRNOG00000009892
GO:MF	sodium ion transmembrane transporter activity	GO:0015081	0.0297183	1.52698	109	563	13	17382	ENSRNOG00000008992,ENSRNOG00000008169,ENSRNOG00000019118,ENSRNOG00000016163,ENSRNOG00000029342,ENSRNOG00000003134,ENSRNOG00000019937,ENSRNOG00000007290,ENSRNOG00000005794,ENSRNOG00000057221,ENSRNOG00000060687,ENSRNOG00000008479,ENSRNOG00000005007
GO:MF	inorganic molecular entity transmembrane transporter activity	GO:0015318	0.0348218	1.45815	640	683	46	17382	ENSRNOG00000061182,ENSRNOG00000055103,ENSRNOG00000054204,ENSRNOG00000025088,ENSRNOG00000008992,ENSRNOG00000008169,ENSRNOG00000019118,ENSRNOG00000014686,ENSRNOG00000016163,ENSRNOG00000029342,ENSRNOG00000006174,ENSRNOG00000053402,ENSRNOG00000013042,ENSRNOG00000058626,ENSRNOG00000003134,ENSRNOG00000019937,ENSRNOG00000007290,ENSRNOG00000007666,ENSRNOG00000019719,ENSRNOG00000049868,ENSRNOG00000004356,…
GO:MF	ATPase-coupled transmembrane transporter activity	GO:0042626	0.0477137	1.32136	112	36	4	17382	ENSRNOG00000055103,ENSRNOG00000004040,ENSRNOG00000004147,ENSRNOG00000059326
GO:BP	regulation of multicellular organismal process	GO:0051239	2.39231e-16	15.6212	2252	1712	342	17810	ENSRNOG00000047651,ENSRNOG00000029012,ENSRNOG00000019680,ENSRNOG00000002434,ENSRNOG00000001915,ENSRNOG00000020890,ENSRNOG00000014006,ENSRNOG00000059961,ENSRNOG00000018865,ENSRNOG00000046452,ENSRNOG00000009209,ENSRNOG00000016818,ENSRNOG00000016696,ENSRNOG00000018839,ENSRNOG00000006093,ENSRNOG00000017704,ENSRNOG00000011692,ENSRNOG00000004687,ENSRNOG00000006019,ENSRNOG00000014686,ENSRNOG00000017869,…
GO:BP	anatomical structure morphogenesis	GO:0009653	4.72804e-15	14.3253	2331	1341	286	17810	ENSRNOG00000014940,ENSRNOG00000047651,ENSRNOG00000054165,ENSRNOG00000019680,ENSRNOG00000030719,ENSRNOG00000002434,ENSRNOG00000001915,ENSRNOG00000003616,ENSRNOG00000020890,ENSRNOG00000015505,ENSRNOG00000059961,ENSRNOG00000018865,ENSRNOG00000023148,ENSRNOG00000004281,ENSRNOG00000009209,ENSRNOG00000016818,ENSRNOG00000016696,ENSRNOG00000018839,ENSRNOG00000017704,ENSRNOG00000011692,ENSRNOG00000002215,…
GO:BP	system development	GO:0048731	8.18749e-15	14.0868	4039	1699	532	17810	ENSRNOG00000014940,ENSRNOG00000047651,ENSRNOG00000054165,ENSRNOG00000029663,ENSRNOG00000019680,ENSRNOG00000030719,ENSRNOG00000002434,ENSRNOG00000001915,ENSRNOG00000003616,ENSRNOG00000004527,ENSRNOG00000020890,ENSRNOG00000015505,ENSRNOG00000050767,ENSRNOG00000012280,ENSRNOG00000059961,ENSRNOG00000018865,ENSRNOG00000023148,ENSRNOG00000004281,ENSRNOG00000046452,ENSRNOG00000009209,ENSRNOG00000009288,…
GO:BP	cell surface receptor signaling pathway	GO:0007166	5.43194e-14	13.265	2262	1821	351	17810	ENSRNOG00000014940,ENSRNOG00000047651,ENSRNOG00000048982,ENSRNOG00000029012,ENSRNOG00000019680,ENSRNOG00000054204,ENSRNOG00000002434,ENSRNOG00000034040,ENSRNOG00000003616,ENSRNOG00000060514,ENSRNOG00000020890,ENSRNOG00000008992,ENSRNOG00000014006,ENSRNOG00000018865,ENSRNOG00000046452,ENSRNOG00000004330,ENSRNOG00000016818,ENSRNOG00000016696,ENSRNOG00000018839,ENSRNOG00000052498,ENSRNOG00000017704,…
GO:BP	multicellular organism development	GO:0007275	1.12709e-13	12.948	4380	1700	563	17810	ENSRNOG00000014940,ENSRNOG00000047651,ENSRNOG00000054165,ENSRNOG00000029663,ENSRNOG00000019680,ENSRNOG00000030719,ENSRNOG00000002434,ENSRNOG00000001915,ENSRNOG00000003616,ENSRNOG00000004527,ENSRNOG00000020890,ENSRNOG00000015505,ENSRNOG00000050767,ENSRNOG00000012280,ENSRNOG00000059961,ENSRNOG00000018865,ENSRNOG00000023148,ENSRNOG00000004281,ENSRNOG00000046452,ENSRNOG00000009209,ENSRNOG00000009288,…
GO:BP	anatomical structure development	GO:0048856	2.26844e-13	12.6443	4825	1700	608	17810	ENSRNOG00000014940,ENSRNOG00000047651,ENSRNOG00000054165,ENSRNOG00000029663,ENSRNOG00000055103,ENSRNOG00000019680,ENSRNOG00000030719,ENSRNOG00000002434,ENSRNOG00000001915,ENSRNOG00000003616,ENSRNOG00000004527,ENSRNOG00000020890,ENSRNOG00000015505,ENSRNOG00000012609,ENSRNOG00000050767,ENSRNOG00000012280,ENSRNOG00000059961,ENSRNOG00000018865,ENSRNOG00000023148,ENSRNOG00000004281,ENSRNOG00000046452,…
GO:BP	circulatory system development	GO:0072359	2.50973e-13	12.6004	957	1720	173	17810	ENSRNOG00000002434,ENSRNOG00000059961,ENSRNOG00000023148,ENSRNOG00000016696,ENSRNOG00000018839,ENSRNOG00000011692,ENSRNOG00000002215,ENSRNOG00000016848,ENSRNOG00000009946,ENSRNOG00000009037,ENSRNOG00000013670,ENSRNOG00000003357,ENSRNOG00000006783,ENSRNOG00000001469,ENSRNOG00000004089,ENSRNOG00000012061,ENSRNOG00000013867,ENSRNOG00000016494,ENSRNOG00000017525,ENSRNOG00000012036,ENSRNOG00000004109,…
GO:BP	cellular response to organic substance	GO:0071310	1.05368e-12	11.9773	2006	1819	314	17810	ENSRNOG00000014940,ENSRNOG00000048982,ENSRNOG00000055103,ENSRNOG00000002434,ENSRNOG00000034040,ENSRNOG00000003616,ENSRNOG00000020890,ENSRNOG00000014333,ENSRNOG00000059961,ENSRNOG00000018865,ENSRNOG00000000716,ENSRNOG00000046452,ENSRNOG00000004330,ENSRNOG00000016818,ENSRNOG00000016696,ENSRNOG00000018839,ENSRNOG00000046379,ENSRNOG00000025608,ENSRNOG00000052498,ENSRNOG00000005345,ENSRNOG00000011692,…
GO:BP	regulation of developmental process	GO:0050793	1.94338e-12	11.7114	2066	1682	301	17810	ENSRNOG00000014940,ENSRNOG00000047651,ENSRNOG00000019680,ENSRNOG00000002434,ENSRNOG00000001915,ENSRNOG00000059961,ENSRNOG00000018865,ENSRNOG00000004281,ENSRNOG00000009209,ENSRNOG00000016818,ENSRNOG00000016696,ENSRNOG00000018839,ENSRNOG00000006093,ENSRNOG00000017704,ENSRNOG00000011692,ENSRNOG00000016848,ENSRNOG00000013794,ENSRNOG00000029980,ENSRNOG00000014232,ENSRNOG00000013994,ENSRNOG00000009946,…
GO:BP	cell adhesion	GO:0007155	2.51296e-12	11.5998	1108	1825	198	17810	ENSRNOG00000002052,ENSRNOG00000014333,ENSRNOG00000015093,ENSRNOG00000018865,ENSRNOG00000033618,ENSRNOG00000009209,ENSRNOG00000031974,ENSRNOG00000016696,ENSRNOG00000019689,ENSRNOG00000010282,ENSRNOG00000016848,ENSRNOG00000001627,ENSRNOG00000013481,ENSRNOG00000029980,ENSRNOG00000006174,ENSRNOG00000003357,ENSRNOG00000005998,ENSRNOG00000008144,ENSRNOG00000053450,ENSRNOG00000003365,ENSRNOG00000017525,…
GO:BP	biological adhesion	GO:0022610	3.52062e-12	11.4534	1119	1825	199	17810	ENSRNOG00000002052,ENSRNOG00000014333,ENSRNOG00000015093,ENSRNOG00000018865,ENSRNOG00000033618,ENSRNOG00000009209,ENSRNOG00000031974,ENSRNOG00000016696,ENSRNOG00000019689,ENSRNOG00000010282,ENSRNOG00000016848,ENSRNOG00000001627,ENSRNOG00000013481,ENSRNOG00000029980,ENSRNOG00000006174,ENSRNOG00000003357,ENSRNOG00000005998,ENSRNOG00000008144,ENSRNOG00000053450,ENSRNOG00000003365,ENSRNOG00000017525,…
GO:BP	enzyme linked receptor protein signaling pathway	GO:0007167	3.6796e-12	11.4342	798	1712	148	17810	ENSRNOG00000014940,ENSRNOG00000002434,ENSRNOG00000003616,ENSRNOG00000060514,ENSRNOG00000020890,ENSRNOG00000018865,ENSRNOG00000004330,ENSRNOG00000016818,ENSRNOG00000016696,ENSRNOG00000018839,ENSRNOG00000052498,ENSRNOG00000011692,ENSRNOG00000014276,ENSRNOG00000016848,ENSRNOG00000013994,ENSRNOG00000002024,ENSRNOG00000009037,ENSRNOG00000014010,ENSRNOG00000003357,ENSRNOG00000008526,ENSRNOG00000012061,…
GO:BP	developmental process	GO:0032502	1.31862e-11	10.8799	5216	1473	564	17810	ENSRNOG00000014940,ENSRNOG00000047651,ENSRNOG00000054165,ENSRNOG00000029663,ENSRNOG00000055103,ENSRNOG00000029012,ENSRNOG00000019680,ENSRNOG00000030719,ENSRNOG00000002434,ENSRNOG00000001915,ENSRNOG00000003616,ENSRNOG00000004527,ENSRNOG00000020890,ENSRNOG00000015505,ENSRNOG00000012609,ENSRNOG00000050767,ENSRNOG00000012280,ENSRNOG00000059961,ENSRNOG00000018865,ENSRNOG00000023148,ENSRNOG00000004281,…
GO:BP	response to organic substance	GO:0010033	1.38492e-11	10.8586	2583	1696	358	17810	ENSRNOG00000014940,ENSRNOG00000048982,ENSRNOG00000055103,ENSRNOG00000003453,ENSRNOG00000002434,ENSRNOG00000034040,ENSRNOG00000003616,ENSRNOG00000020890,ENSRNOG00000012609,ENSRNOG00000014333,ENSRNOG00000059961,ENSRNOG00000018865,ENSRNOG00000000716,ENSRNOG00000046452,ENSRNOG00000004330,ENSRNOG00000016818,ENSRNOG00000016696,ENSRNOG00000018839,ENSRNOG00000046379,ENSRNOG00000025608,ENSRNOG00000052498,…
GO:BP	vasculature development	GO:0001944	2.22127e-11	10.6534	627	1720	123	17810	ENSRNOG00000002434,ENSRNOG00000059961,ENSRNOG00000016696,ENSRNOG00000018839,ENSRNOG00000002215,ENSRNOG00000016848,ENSRNOG00000009946,ENSRNOG00000009037,ENSRNOG00000003357,ENSRNOG00000004089,ENSRNOG00000012061,ENSRNOG00000013867,ENSRNOG00000016494,ENSRNOG00000017525,ENSRNOG00000012036,ENSRNOG00000004109,ENSRNOG00000017223,ENSRNOG00000033110,ENSRNOG00000015602,ENSRNOG00000003720,ENSRNOG00000021130,…
GO:BP	tube morphogenesis	GO:0035239	2.98089e-11	10.5257	764	1714	141	17810	ENSRNOG00000014940,ENSRNOG00000019680,ENSRNOG00000030719,ENSRNOG00000002434,ENSRNOG00000059961,ENSRNOG00000018865,ENSRNOG00000004281,ENSRNOG00000016818,ENSRNOG00000016696,ENSRNOG00000018839,ENSRNOG00000002215,ENSRNOG00000004221,ENSRNOG00000016848,ENSRNOG00000009946,ENSRNOG00000009037,ENSRNOG00000013670,ENSRNOG00000003357,ENSRNOG00000004089,ENSRNOG00000012061,ENSRNOG00000013867,ENSRNOG00000017525,…
GO:BP	cellular response to chemical stimulus	GO:0070887	7.55303e-11	10.1219	2496	1720	349	17810	ENSRNOG00000014940,ENSRNOG00000048982,ENSRNOG00000055103,ENSRNOG00000019680,ENSRNOG00000003453,ENSRNOG00000002434,ENSRNOG00000034040,ENSRNOG00000003616,ENSRNOG00000020890,ENSRNOG00000014333,ENSRNOG00000059961,ENSRNOG00000018865,ENSRNOG00000000716,ENSRNOG00000030210,ENSRNOG00000046452,ENSRNOG00000004330,ENSRNOG00000002802,ENSRNOG00000016818,ENSRNOG00000016696,ENSRNOG00000018839,ENSRNOG00000046379,…
GO:BP	positive regulation of developmental process	GO:0051094	1.75644e-10	9.75537	1102	1698	181	17810	ENSRNOG00000047651,ENSRNOG00000019680,ENSRNOG00000002434,ENSRNOG00000001915,ENSRNOG00000059961,ENSRNOG00000004281,ENSRNOG00000009209,ENSRNOG00000016818,ENSRNOG00000016696,ENSRNOG00000018839,ENSRNOG00000006093,ENSRNOG00000011692,ENSRNOG00000016848,ENSRNOG00000029980,ENSRNOG00000015675,ENSRNOG00000006174,ENSRNOG00000033153,ENSRNOG00000009822,ENSRNOG00000003486,ENSRNOG00000053450,ENSRNOG00000004089,…
GO:BP	blood vessel development	GO:0001568	2.07293e-10	9.68342	595	1720	116	17810	ENSRNOG00000002434,ENSRNOG00000059961,ENSRNOG00000016696,ENSRNOG00000018839,ENSRNOG00000002215,ENSRNOG00000016848,ENSRNOG00000009946,ENSRNOG00000009037,ENSRNOG00000003357,ENSRNOG00000004089,ENSRNOG00000012061,ENSRNOG00000013867,ENSRNOG00000017525,ENSRNOG00000012036,ENSRNOG00000004109,ENSRNOG00000017223,ENSRNOG00000015602,ENSRNOG00000003720,ENSRNOG00000021130,ENSRNOG00000047446,ENSRNOG00000019622,…
GO:BP	cell migration	GO:0016477	2.11338e-10	9.67502	1241	1632	192	17810	ENSRNOG00000019680,ENSRNOG00000020890,ENSRNOG00000014333,ENSRNOG00000018865,ENSRNOG00000002802,ENSRNOG00000016696,ENSRNOG00000018839,ENSRNOG00000017704,ENSRNOG00000007574,ENSRNOG00000002215,ENSRNOG00000009037,ENSRNOG00000013670,ENSRNOG00000000239,ENSRNOG00000003357,ENSRNOG00000043304,ENSRNOG00000009822,ENSRNOG00000053450,ENSRNOG00000004089,ENSRNOG00000013867,ENSRNOG00000017525,ENSRNOG00000004812,…
GO:BP	cell differentiation	GO:0030154	2.67444e-10	9.57277	3363	1700	438	17810	ENSRNOG00000014940,ENSRNOG00000047651,ENSRNOG00000054165,ENSRNOG00000055103,ENSRNOG00000002434,ENSRNOG00000001915,ENSRNOG00000020890,ENSRNOG00000012609,ENSRNOG00000012280,ENSRNOG00000059961,ENSRNOG00000018865,ENSRNOG00000023148,ENSRNOG00000004281,ENSRNOG00000046452,ENSRNOG00000009209,ENSRNOG00000016818,ENSRNOG00000016696,ENSRNOG00000018839,ENSRNOG00000017704,ENSRNOG00000011692,ENSRNOG00000002456,…
GO:BP	cellular developmental process	GO:0048869	4.57607e-10	9.33951	3430	1700	444	17810	ENSRNOG00000014940,ENSRNOG00000047651,ENSRNOG00000054165,ENSRNOG00000055103,ENSRNOG00000002434,ENSRNOG00000001915,ENSRNOG00000020890,ENSRNOG00000012609,ENSRNOG00000012280,ENSRNOG00000059961,ENSRNOG00000018865,ENSRNOG00000023148,ENSRNOG00000004281,ENSRNOG00000046452,ENSRNOG00000009209,ENSRNOG00000016818,ENSRNOG00000016696,ENSRNOG00000018839,ENSRNOG00000017704,ENSRNOG00000011692,ENSRNOG00000002456,…
GO:BP	blood vessel morphogenesis	GO:0048514	7.32275e-10	9.13533	514	1714	103	17810	ENSRNOG00000002434,ENSRNOG00000059961,ENSRNOG00000016696,ENSRNOG00000018839,ENSRNOG00000002215,ENSRNOG00000016848,ENSRNOG00000009946,ENSRNOG00000009037,ENSRNOG00000003357,ENSRNOG00000004089,ENSRNOG00000012061,ENSRNOG00000013867,ENSRNOG00000017525,ENSRNOG00000004109,ENSRNOG00000015602,ENSRNOG00000003720,ENSRNOG00000021130,ENSRNOG00000047446,ENSRNOG00000019622,ENSRNOG00000060381,ENSRNOG00000001720,…
GO:BP	extracellular matrix organization	GO:0030198	8.83725e-10	9.05368	249	1104	49	17810	ENSRNOG00000045683,ENSRNOG00000002052,ENSRNOG00000012280,ENSRNOG00000003349,ENSRNOG00000023148,ENSRNOG00000033618,ENSRNOG00000001627,ENSRNOG00000009037,ENSRNOG00000003357,ENSRNOG00000005998,ENSRNOG00000003183,ENSRNOG00000001469,ENSRNOG00000009892,ENSRNOG00000000463,ENSRNOG00000049385,ENSRNOG00000033397,ENSRNOG00000061484,ENSRNOG00000020871,ENSRNOG00000001249,ENSRNOG00000047446,ENSRNOG00000037080,…
GO:BP	external encapsulating structure organization	GO:0045229	1.03489e-09	8.98511	250	1104	49	17810	ENSRNOG00000045683,ENSRNOG00000002052,ENSRNOG00000012280,ENSRNOG00000003349,ENSRNOG00000023148,ENSRNOG00000033618,ENSRNOG00000001627,ENSRNOG00000009037,ENSRNOG00000003357,ENSRNOG00000005998,ENSRNOG00000003183,ENSRNOG00000001469,ENSRNOG00000009892,ENSRNOG00000000463,ENSRNOG00000049385,ENSRNOG00000033397,ENSRNOG00000061484,ENSRNOG00000020871,ENSRNOG00000001249,ENSRNOG00000047446,ENSRNOG00000037080,…
GO:BP	extracellular structure organization	GO:0043062	1.03489e-09	8.98511	250	1104	49	17810	ENSRNOG00000045683,ENSRNOG00000002052,ENSRNOG00000012280,ENSRNOG00000003349,ENSRNOG00000023148,ENSRNOG00000033618,ENSRNOG00000001627,ENSRNOG00000009037,ENSRNOG00000003357,ENSRNOG00000005998,ENSRNOG00000003183,ENSRNOG00000001469,ENSRNOG00000009892,ENSRNOG00000000463,ENSRNOG00000049385,ENSRNOG00000033397,ENSRNOG00000061484,ENSRNOG00000020871,ENSRNOG00000001249,ENSRNOG00000047446,ENSRNOG00000037080,…
GO:BP	regulation of multicellular organismal development	GO:2000026	1.41711e-09	8.8486	1145	1264	147	17810	ENSRNOG00000002434,ENSRNOG00000001915,ENSRNOG00000059961,ENSRNOG00000018865,ENSRNOG00000009209,ENSRNOG00000016818,ENSRNOG00000016696,ENSRNOG00000018839,ENSRNOG00000006093,ENSRNOG00000017704,ENSRNOG00000011692,ENSRNOG00000013794,ENSRNOG00000029980,ENSRNOG00000009946,ENSRNOG00000009037,ENSRNOG00000015675,ENSRNOG00000006174,ENSRNOG00000033153,ENSRNOG00000008144,ENSRNOG00000009822,ENSRNOG00000053945,…
GO:BP	transmembrane receptor protein tyrosine kinase signaling pathway	GO:0007169	2.35706e-09	8.62763	497	1332	84	17810	ENSRNOG00000060514,ENSRNOG00000020890,ENSRNOG00000018865,ENSRNOG00000016818,ENSRNOG00000016696,ENSRNOG00000018839,ENSRNOG00000052498,ENSRNOG00000014276,ENSRNOG00000016848,ENSRNOG00000013994,ENSRNOG00000002024,ENSRNOG00000009037,ENSRNOG00000014010,ENSRNOG00000012061,ENSRNOG00000019661,ENSRNOG00000013867,ENSRNOG00000016494,ENSRNOG00000017525,ENSRNOG00000033110,ENSRNOG00000047446,ENSRNOG00000009425,…
GO:BP	tissue development	GO:0009888	2.61107e-09	8.58318	1654	1717	245	17810	ENSRNOG00000014940,ENSRNOG00000019680,ENSRNOG00000030719,ENSRNOG00000002434,ENSRNOG00000020890,ENSRNOG00000059961,ENSRNOG00000018865,ENSRNOG00000023148,ENSRNOG00000004281,ENSRNOG00000016818,ENSRNOG00000017704,ENSRNOG00000011692,ENSRNOG00000002456,ENSRNOG00000002215,ENSRNOG00000004221,ENSRNOG00000029980,ENSRNOG00000009037,ENSRNOG00000013670,ENSRNOG00000015675,ENSRNOG00000003357,ENSRNOG00000043304,…
GO:BP	regulation of localization	GO:0032879	2.66867e-09	8.5737	2235	1537	285	17810	ENSRNOG00000047651,ENSRNOG00000029663,ENSRNOG00000055103,ENSRNOG00000029012,ENSRNOG00000019680,ENSRNOG00000003453,ENSRNOG00000004040,ENSRNOG00000060514,ENSRNOG00000020890,ENSRNOG00000012609,ENSRNOG00000014006,ENSRNOG00000012280,ENSRNOG00000059961,ENSRNOG00000016603,ENSRNOG00000030210,ENSRNOG00000046452,ENSRNOG00000009288,ENSRNOG00000016696,ENSRNOG00000025608,ENSRNOG00000006093,ENSRNOG00000005345,…
GO:BP	regulation of cell communication	GO:0010646	6.01702e-09	8.22062	2658	1725	359	17810	ENSRNOG00000014940,ENSRNOG00000047651,ENSRNOG00000032959,ENSRNOG00000055103,ENSRNOG00000029012,ENSRNOG00000019680,ENSRNOG00000002434,ENSRNOG00000034040,ENSRNOG00000003616,ENSRNOG00000060514,ENSRNOG00000020890,ENSRNOG00000014006,ENSRNOG00000018865,ENSRNOG00000046452,ENSRNOG00000009288,ENSRNOG00000008169,ENSRNOG00000004330,ENSRNOG00000016818,ENSRNOG00000018839,ENSRNOG00000006093,ENSRNOG00000019689,…
GO:BP	regulation of biological quality	GO:0065008	7.9417e-09	8.10009	3147	1714	410	17810	ENSRNOG00000047651,ENSRNOG00000032959,ENSRNOG00000029663,ENSRNOG00000055103,ENSRNOG00000029012,ENSRNOG00000030719,ENSRNOG00000004527,ENSRNOG00000008992,ENSRNOG00000012609,ENSRNOG00000014006,ENSRNOG00000046452,ENSRNOG00000009209,ENSRNOG00000009288,ENSRNOG00000008169,ENSRNOG00000018839,ENSRNOG00000025608,ENSRNOG00000001130,ENSRNOG00000006093,ENSRNOG00000019689,ENSRNOG00000005438,ENSRNOG00000005345,…
GO:BP	regulation of signaling	GO:0023051	1.07163e-08	7.96995	2670	1474	315	17810	ENSRNOG00000014940,ENSRNOG00000047651,ENSRNOG00000032959,ENSRNOG00000055103,ENSRNOG00000029012,ENSRNOG00000019680,ENSRNOG00000002434,ENSRNOG00000034040,ENSRNOG00000003616,ENSRNOG00000060514,ENSRNOG00000020890,ENSRNOG00000014006,ENSRNOG00000018865,ENSRNOG00000046452,ENSRNOG00000009288,ENSRNOG00000008169,ENSRNOG00000004330,ENSRNOG00000016818,ENSRNOG00000018839,ENSRNOG00000006093,ENSRNOG00000019689,…
GO:BP	regulation of cell migration	GO:0030334	1.60812e-08	7.79368	766	1659	130	17810	ENSRNOG00000019680,ENSRNOG00000020890,ENSRNOG00000016696,ENSRNOG00000017704,ENSRNOG00000007574,ENSRNOG00000002215,ENSRNOG00000009037,ENSRNOG00000000239,ENSRNOG00000003357,ENSRNOG00000009822,ENSRNOG00000053450,ENSRNOG00000004089,ENSRNOG00000013867,ENSRNOG00000017525,ENSRNOG00000004812,ENSRNOG00000012036,ENSRNOG00000016112,ENSRNOG00000002667,ENSRNOG00000021130,ENSRNOG00000047446,ENSRNOG00000019622,…
GO:BP	cellular response to growth factor stimulus	GO:0071363	1.75011e-08	7.75694	562	1219	84	17810	ENSRNOG00000014940,ENSRNOG00000002434,ENSRNOG00000003616,ENSRNOG00000020890,ENSRNOG00000018865,ENSRNOG00000004330,ENSRNOG00000016818,ENSRNOG00000016696,ENSRNOG00000011692,ENSRNOG00000016848,ENSRNOG00000014686,ENSRNOG00000009037,ENSRNOG00000003357,ENSRNOG00000012061,ENSRNOG00000013867,ENSRNOG00000016494,ENSRNOG00000012036,ENSRNOG00000020871,ENSRNOG00000011705,ENSRNOG00000009425,ENSRNOG00000001720,…
GO:BP	regulation of anatomical structure morphogenesis	GO:0022603	2.69397e-08	7.56961	756	1712	131	17810	ENSRNOG00000014940,ENSRNOG00000001915,ENSRNOG00000059961,ENSRNOG00000018865,ENSRNOG00000009209,ENSRNOG00000016696,ENSRNOG00000017704,ENSRNOG00000011692,ENSRNOG00000016848,ENSRNOG00000014232,ENSRNOG00000009037,ENSRNOG00000013670,ENSRNOG00000000239,ENSRNOG00000043304,ENSRNOG00000053450,ENSRNOG00000004089,ENSRNOG00000012061,ENSRNOG00000013867,ENSRNOG00000017525,ENSRNOG00000032576,ENSRNOG00000004812,…
GO:BP	tube development	GO:0035295	5.40895e-08	7.26689	970	1682	155	17810	ENSRNOG00000014940,ENSRNOG00000019680,ENSRNOG00000030719,ENSRNOG00000002434,ENSRNOG00000059961,ENSRNOG00000018865,ENSRNOG00000004281,ENSRNOG00000016818,ENSRNOG00000016696,ENSRNOG00000018839,ENSRNOG00000002215,ENSRNOG00000004221,ENSRNOG00000016848,ENSRNOG00000009946,ENSRNOG00000009037,ENSRNOG00000013670,ENSRNOG00000003357,ENSRNOG00000004089,ENSRNOG00000012061,ENSRNOG00000013867,ENSRNOG00000017525,…
GO:BP	sterol biosynthetic process	GO:0016126	6.21444e-08	7.2066	37	818	15	17810	ENSRNOG00000055103,ENSRNOG00000016690,ENSRNOG00000006859,ENSRNOG00000013867,ENSRNOG00000021314,ENSRNOG00000016122,ENSRNOG00000006787,ENSRNOG00000020989,ENSRNOG00000002826,ENSRNOG00000045679,ENSRNOG00000009550,ENSRNOG00000007234,ENSRNOG00000018454,ENSRNOG00000054549,ENSRNOG00000019141
GO:BP	response to growth factor	GO:0070848	7.03286e-08	7.15287	577	1219	84	17810	ENSRNOG00000014940,ENSRNOG00000002434,ENSRNOG00000003616,ENSRNOG00000020890,ENSRNOG00000018865,ENSRNOG00000004330,ENSRNOG00000016818,ENSRNOG00000016696,ENSRNOG00000011692,ENSRNOG00000016848,ENSRNOG00000014686,ENSRNOG00000009037,ENSRNOG00000003357,ENSRNOG00000012061,ENSRNOG00000013867,ENSRNOG00000016494,ENSRNOG00000012036,ENSRNOG00000020871,ENSRNOG00000011705,ENSRNOG00000009425,ENSRNOG00000001720,…
GO:BP	negative regulation of multicellular organismal process	GO:0051241	8.84062e-08	7.05352	862	1926	156	17810	ENSRNOG00000018865,ENSRNOG00000046452,ENSRNOG00000016818,ENSRNOG00000016696,ENSRNOG00000017704,ENSRNOG00000011692,ENSRNOG00000004687,ENSRNOG00000009946,ENSRNOG00000009037,ENSRNOG00000015550,ENSRNOG00000008144,ENSRNOG00000009822,ENSRNOG00000053945,ENSRNOG00000019184,ENSRNOG00000019661,ENSRNOG00000004812,ENSRNOG00000016122,ENSRNOG00000007290,ENSRNOG00000004109,ENSRNOG00000017223,ENSRNOG00000016112,…
GO:BP	regulation of signal transduction	GO:0009966	1.13779e-07	6.94394	2357	1474	280	17810	ENSRNOG00000014940,ENSRNOG00000047651,ENSRNOG00000032959,ENSRNOG00000029012,ENSRNOG00000019680,ENSRNOG00000002434,ENSRNOG00000034040,ENSRNOG00000003616,ENSRNOG00000060514,ENSRNOG00000020890,ENSRNOG00000014006,ENSRNOG00000018865,ENSRNOG00000046452,ENSRNOG00000004330,ENSRNOG00000016818,ENSRNOG00000018839,ENSRNOG00000019689,ENSRNOG00000052498,ENSRNOG00000011692,ENSRNOG00000007574,ENSRNOG00000014276,…
GO:BP	locomotion	GO:0040011	1.21071e-07	6.91696	1534	1603	212	17810	ENSRNOG00000054165,ENSRNOG00000019680,ENSRNOG00000020890,ENSRNOG00000014333,ENSRNOG00000018865,ENSRNOG00000002802,ENSRNOG00000016696,ENSRNOG00000018839,ENSRNOG00000017704,ENSRNOG00000007574,ENSRNOG00000002215,ENSRNOG00000016848,ENSRNOG00000009037,ENSRNOG00000013670,ENSRNOG00000000239,ENSRNOG00000003357,ENSRNOG00000043304,ENSRNOG00000009822,ENSRNOG00000053450,ENSRNOG00000004089,ENSRNOG00000013867,…
GO:BP	negative regulation of cell population proliferation	GO:0008285	1.68179e-07	6.77423	573	1722	105	17810	ENSRNOG00000014940,ENSRNOG00000046452,ENSRNOG00000016818,ENSRNOG00000029980,ENSRNOG00000009037,ENSRNOG00000015550,ENSRNOG00000015675,ENSRNOG00000016469,ENSRNOG00000033153,ENSRNOG00000008144,ENSRNOG00000009822,ENSRNOG00000003486,ENSRNOG00000019184,ENSRNOG00000002304,ENSRNOG00000003300,ENSRNOG00000007666,ENSRNOG00000016112,ENSRNOG00000021130,ENSRNOG00000019622,ENSRNOG00000016291,ENSRNOG00000005679,…
GO:BP	localization of cell	GO:0051674	1.73281e-07	6.76125	1388	1632	198	17810	ENSRNOG00000019680,ENSRNOG00000020890,ENSRNOG00000014333,ENSRNOG00000018865,ENSRNOG00000002802,ENSRNOG00000016696,ENSRNOG00000018839,ENSRNOG00000017704,ENSRNOG00000007574,ENSRNOG00000002215,ENSRNOG00000009037,ENSRNOG00000013670,ENSRNOG00000000239,ENSRNOG00000003357,ENSRNOG00000043304,ENSRNOG00000009822,ENSRNOG00000053450,ENSRNOG00000004089,ENSRNOG00000013867,ENSRNOG00000017525,ENSRNOG00000004812,…
GO:BP	cell motility	GO:0048870	1.73281e-07	6.76125	1388	1632	198	17810	ENSRNOG00000019680,ENSRNOG00000020890,ENSRNOG00000014333,ENSRNOG00000018865,ENSRNOG00000002802,ENSRNOG00000016696,ENSRNOG00000018839,ENSRNOG00000017704,ENSRNOG00000007574,ENSRNOG00000002215,ENSRNOG00000009037,ENSRNOG00000013670,ENSRNOG00000000239,ENSRNOG00000003357,ENSRNOG00000043304,ENSRNOG00000009822,ENSRNOG00000053450,ENSRNOG00000004089,ENSRNOG00000013867,ENSRNOG00000017525,ENSRNOG00000004812,…
GO:BP	nervous system development	GO:0007399	2.30467e-07	6.63739	1957	1699	269	17810	ENSRNOG00000014940,ENSRNOG00000047651,ENSRNOG00000054165,ENSRNOG00000029663,ENSRNOG00000001915,ENSRNOG00000050767,ENSRNOG00000004281,ENSRNOG00000046452,ENSRNOG00000009209,ENSRNOG00000009288,ENSRNOG00000016818,ENSRNOG00000018839,ENSRNOG00000006093,ENSRNOG00000005438,ENSRNOG00000017704,ENSRNOG00000011692,ENSRNOG00000016848,ENSRNOG00000016163,ENSRNOG00000013481,ENSRNOG00000029980,ENSRNOG00000009946,…
GO:BP	response to endogenous stimulus	GO:0009719	2.43792e-07	6.61298	1283	1819	202	17810	ENSRNOG00000014940,ENSRNOG00000048982,ENSRNOG00000055103,ENSRNOG00000002434,ENSRNOG00000003616,ENSRNOG00000020890,ENSRNOG00000014333,ENSRNOG00000059961,ENSRNOG00000018865,ENSRNOG00000000716,ENSRNOG00000046452,ENSRNOG00000004330,ENSRNOG00000016818,ENSRNOG00000018839,ENSRNOG00000052498,ENSRNOG00000011692,ENSRNOG00000007574,ENSRNOG00000014686,ENSRNOG00000016163,ENSRNOG00000014232,ENSRNOG00000013994,…
GO:BP	regulation of response to stimulus	GO:0048583	2.57527e-07	6.58918	3199	1474	358	17810	ENSRNOG00000014940,ENSRNOG00000047651,ENSRNOG00000032959,ENSRNOG00000029012,ENSRNOG00000019680,ENSRNOG00000002434,ENSRNOG00000034040,ENSRNOG00000045683,ENSRNOG00000003616,ENSRNOG00000060514,ENSRNOG00000020890,ENSRNOG00000014006,ENSRNOG00000018865,ENSRNOG00000046452,ENSRNOG00000004330,ENSRNOG00000002802,ENSRNOG00000016818,ENSRNOG00000016696,ENSRNOG00000018839,ENSRNOG00000019689,ENSRNOG00000052498,…
GO:BP	cellular response to endogenous stimulus	GO:0071495	2.68061e-07	6.57177	1104	1843	181	17810	ENSRNOG00000014940,ENSRNOG00000048982,ENSRNOG00000055103,ENSRNOG00000002434,ENSRNOG00000003616,ENSRNOG00000020890,ENSRNOG00000014333,ENSRNOG00000059961,ENSRNOG00000018865,ENSRNOG00000000716,ENSRNOG00000046452,ENSRNOG00000004330,ENSRNOG00000016818,ENSRNOG00000018839,ENSRNOG00000052498,ENSRNOG00000011692,ENSRNOG00000007574,ENSRNOG00000014686,ENSRNOG00000016163,ENSRNOG00000014232,ENSRNOG00000013994,…
GO:BP	animal organ development	GO:0048513	2.75177e-07	6.56039	3023	1682	382	17810	ENSRNOG00000014940,ENSRNOG00000047651,ENSRNOG00000019680,ENSRNOG00000030719,ENSRNOG00000002434,ENSRNOG00000003616,ENSRNOG00000004527,ENSRNOG00000020890,ENSRNOG00000015505,ENSRNOG00000012280,ENSRNOG00000018865,ENSRNOG00000023148,ENSRNOG00000004281,ENSRNOG00000046452,ENSRNOG00000004330,ENSRNOG00000002802,ENSRNOG00000016818,ENSRNOG00000016696,ENSRNOG00000018839,ENSRNOG00000017704,ENSRNOG00000011692,…
GO:BP	response to cytokine	GO:0034097	4.92357e-07	6.30772	745	1814	131	17810	ENSRNOG00000034040,ENSRNOG00000003616,ENSRNOG00000020890,ENSRNOG00000018865,ENSRNOG00000046379,ENSRNOG00000025608,ENSRNOG00000007574,ENSRNOG00000036603,ENSRNOG00000016848,ENSRNOG00000017869,ENSRNOG00000019050,ENSRNOG00000033192,ENSRNOG00000031138,ENSRNOG00000014060,ENSRNOG00000000239,ENSRNOG00000002470,ENSRNOG00000003357,ENSRNOG00000008144,ENSRNOG00000009822,ENSRNOG00000003486,ENSRNOG00000007666,…
GO:BP	muscle structure development	GO:0061061	6.84758e-07	6.16446	519	1087	70	17810	ENSRNOG00000012609,ENSRNOG00000023148,ENSRNOG00000011692,ENSRNOG00000002456,ENSRNOG00000002215,ENSRNOG00000013670,ENSRNOG00000003357,ENSRNOG00000006783,ENSRNOG00000001469,ENSRNOG00000006110,ENSRNOG00000019661,ENSRNOG00000016494,ENSRNOG00000003300,ENSRNOG00000009892,ENSRNOG00000004109,ENSRNOG00000017223,ENSRNOG00000015602,ENSRNOG00000047446,ENSRNOG00000049452,ENSRNOG00000001720,ENSRNOG00000010278,…
GO:BP	cholesterol biosynthetic process	GO:0006695	6.93877e-07	6.15872	33	749	13	17810	ENSRNOG00000055103,ENSRNOG00000016690,ENSRNOG00000006859,ENSRNOG00000013867,ENSRNOG00000021314,ENSRNOG00000016122,ENSRNOG00000006787,ENSRNOG00000020989,ENSRNOG00000002826,ENSRNOG00000045679,ENSRNOG00000007234,ENSRNOG00000018454,ENSRNOG00000054549
GO:BP	secondary alcohol biosynthetic process	GO:1902653	6.93877e-07	6.15872	33	749	13	17810	ENSRNOG00000055103,ENSRNOG00000016690,ENSRNOG00000006859,ENSRNOG00000013867,ENSRNOG00000021314,ENSRNOG00000016122,ENSRNOG00000006787,ENSRNOG00000020989,ENSRNOG00000002826,ENSRNOG00000045679,ENSRNOG00000007234,ENSRNOG00000018454,ENSRNOG00000054549
GO:BP	cell-cell signaling	GO:0007267	9.15526e-07	6.03833	1145	678	87	17810	ENSRNOG00000014940,ENSRNOG00000047651,ENSRNOG00000048982,ENSRNOG00000029663,ENSRNOG00000055103,ENSRNOG00000029012,ENSRNOG00000003453,ENSRNOG00000004527,ENSRNOG00000014006,ENSRNOG00000046452,ENSRNOG00000009288,ENSRNOG00000008169,ENSRNOG00000016818,ENSRNOG00000018839,ENSRNOG00000006093,ENSRNOG00000005345,ENSRNOG00000011692,ENSRNOG00000004221,ENSRNOG00000001516,ENSRNOG00000016848,ENSRNOG00000016163,…
GO:BP	regulation of cell motility	GO:2000145	9.7069e-07	6.01292	813	1659	130	17810	ENSRNOG00000019680,ENSRNOG00000020890,ENSRNOG00000016696,ENSRNOG00000017704,ENSRNOG00000007574,ENSRNOG00000002215,ENSRNOG00000009037,ENSRNOG00000000239,ENSRNOG00000003357,ENSRNOG00000009822,ENSRNOG00000053450,ENSRNOG00000004089,ENSRNOG00000013867,ENSRNOG00000017525,ENSRNOG00000004812,ENSRNOG00000012036,ENSRNOG00000016112,ENSRNOG00000002667,ENSRNOG00000021130,ENSRNOG00000047446,ENSRNOG00000019622,…
GO:BP	behavior	GO:0007610	9.81262e-07	6.00821	543	1069	71	17810	ENSRNOG00000030719,ENSRNOG00000003453,ENSRNOG00000014006,ENSRNOG00000009209,ENSRNOG00000009288,ENSRNOG00000008169,ENSRNOG00000018839,ENSRNOG00000006093,ENSRNOG00000011692,ENSRNOG00000016848,ENSRNOG00000016163,ENSRNOG00000009946,ENSRNOG00000015550,ENSRNOG00000013042,ENSRNOG00000009822,ENSRNOG00000019661,ENSRNOG00000032576,ENSRNOG00000003300,ENSRNOG00000016122,ENSRNOG00000005391,ENSRNOG00000007290,…
GO:BP	regulation of cellular component movement	GO:0051270	1.14493e-06	5.94122	875	1719	141	17810	ENSRNOG00000019680,ENSRNOG00000020890,ENSRNOG00000016696,ENSRNOG00000017704,ENSRNOG00000007574,ENSRNOG00000002215,ENSRNOG00000009037,ENSRNOG00000000239,ENSRNOG00000003357,ENSRNOG00000009822,ENSRNOG00000053450,ENSRNOG00000004089,ENSRNOG00000013867,ENSRNOG00000017525,ENSRNOG00000004812,ENSRNOG00000012036,ENSRNOG00000007290,ENSRNOG00000016112,ENSRNOG00000002667,ENSRNOG00000000413,ENSRNOG00000021130,…
GO:BP	sterol metabolic process	GO:0016125	1.54935e-06	5.80985	99	827	22	17810	ENSRNOG00000055103,ENSRNOG00000009946,ENSRNOG00000016690,ENSRNOG00000006859,ENSRNOG00000015541,ENSRNOG00000013867,ENSRNOG00000021314,ENSRNOG00000016122,ENSRNOG00000006787,ENSRNOG00000020989,ENSRNOG00000002826,ENSRNOG00000045679,ENSRNOG00000009550,ENSRNOG00000007234,ENSRNOG00000057814,ENSRNOG00000018454,ENSRNOG00000020546,ENSRNOG00000027491,ENSRNOG00000054549,ENSRNOG00000010406,ENSRNOG00000019141,…
GO:BP	regulation of cell population proliferation	GO:0042127	1.55915e-06	5.80711	1404	1676	200	17810	ENSRNOG00000014940,ENSRNOG00000019680,ENSRNOG00000020890,ENSRNOG00000014333,ENSRNOG00000046452,ENSRNOG00000002802,ENSRNOG00000016818,ENSRNOG00000004221,ENSRNOG00000029980,ENSRNOG00000033192,ENSRNOG00000009037,ENSRNOG00000013670,ENSRNOG00000015550,ENSRNOG00000015675,ENSRNOG00000016469,ENSRNOG00000033153,ENSRNOG00000008144,ENSRNOG00000013042,ENSRNOG00000009822,ENSRNOG00000003486,ENSRNOG00000019184,…
GO:BP	movement of cell or subcellular component	GO:0006928	1.5847e-06	5.80005	1741	1719	243	17810	ENSRNOG00000054165,ENSRNOG00000019680,ENSRNOG00000020890,ENSRNOG00000014333,ENSRNOG00000018865,ENSRNOG00000002802,ENSRNOG00000016696,ENSRNOG00000018839,ENSRNOG00000017704,ENSRNOG00000007574,ENSRNOG00000002215,ENSRNOG00000014686,ENSRNOG00000009037,ENSRNOG00000013670,ENSRNOG00000000239,ENSRNOG00000003357,ENSRNOG00000043304,ENSRNOG00000009822,ENSRNOG00000053450,ENSRNOG00000004089,ENSRNOG00000013867,…
GO:BP	response to oxygen-containing compound	GO:1901700	1.66891e-06	5.77757	1380	1696	199	17810	ENSRNOG00000055103,ENSRNOG00000003453,ENSRNOG00000014333,ENSRNOG00000059961,ENSRNOG00000000716,ENSRNOG00000046452,ENSRNOG00000016696,ENSRNOG00000018839,ENSRNOG00000052498,ENSRNOG00000005345,ENSRNOG00000011692,ENSRNOG00000034191,ENSRNOG00000004687,ENSRNOG00000017869,ENSRNOG00000016163,ENSRNOG00000013994,ENSRNOG00000031138,ENSRNOG00000009946,ENSRNOG00000000158,ENSRNOG00000000239,ENSRNOG00000003357,…
GO:BP	cell-cell adhesion	GO:0098609	1.90455e-06	5.72021	676	1922	125	17810	ENSRNOG00000014333,ENSRNOG00000015093,ENSRNOG00000009209,ENSRNOG00000031974,ENSRNOG00000013481,ENSRNOG00000029980,ENSRNOG00000006174,ENSRNOG00000008144,ENSRNOG00000053450,ENSRNOG00000003365,ENSRNOG00000032576,ENSRNOG00000002413,ENSRNOG00000016112,ENSRNOG00000015602,ENSRNOG00000007410,ENSRNOG00000001720,ENSRNOG00000010278,ENSRNOG00000001557,ENSRNOG00000003439,ENSRNOG00000003259,ENSRNOG00000013589,…
GO:BP	response to external stimulus	GO:0009605	2.01878e-06	5.69491	2259	1444	260	17810	ENSRNOG00000054165,ENSRNOG00000019680,ENSRNOG00000030719,ENSRNOG00000045683,ENSRNOG00000020890,ENSRNOG00000002052,ENSRNOG00000012609,ENSRNOG00000014333,ENSRNOG00000012280,ENSRNOG00000018865,ENSRNOG00000023148,ENSRNOG00000046452,ENSRNOG00000002802,ENSRNOG00000016696,ENSRNOG00000025608,ENSRNOG00000017704,ENSRNOG00000007574,ENSRNOG00000036603,ENSRNOG00000034191,ENSRNOG00000004687,ENSRNOG00000006874,…
GO:BP	intracellular signal transduction	GO:0035556	2.13487e-06	5.67063	2070	2005	318	17810	ENSRNOG00000014940,ENSRNOG00000002434,ENSRNOG00000060514,ENSRNOG00000020890,ENSRNOG00000014333,ENSRNOG00000059961,ENSRNOG00000046452,ENSRNOG00000016818,ENSRNOG00000018839,ENSRNOG00000019689,ENSRNOG00000011692,ENSRNOG00000020599,ENSRNOG00000014276,ENSRNOG00000005271,ENSRNOG00000001516,ENSRNOG00000016848,ENSRNOG00000031138,ENSRNOG00000008129,ENSRNOG00000014060,ENSRNOG00000000239,ENSRNOG00000003357,…
GO:BP	cholesterol metabolic process	GO:0008203	2.76709e-06	5.55798	93	827	21	17810	ENSRNOG00000055103,ENSRNOG00000009946,ENSRNOG00000016690,ENSRNOG00000006859,ENSRNOG00000015541,ENSRNOG00000013867,ENSRNOG00000021314,ENSRNOG00000016122,ENSRNOG00000006787,ENSRNOG00000020989,ENSRNOG00000002826,ENSRNOG00000045679,ENSRNOG00000007234,ENSRNOG00000057814,ENSRNOG00000018454,ENSRNOG00000020546,ENSRNOG00000027491,ENSRNOG00000054549,ENSRNOG00000010406,ENSRNOG00000019141,ENSRNOG00000008638
GO:BP	lipid biosynthetic process	GO:0008610	3.37536e-06	5.47168	519	1985	104	17810	ENSRNOG00000055103,ENSRNOG00000004040,ENSRNOG00000014276,ENSRNOG00000013794,ENSRNOG00000009946,ENSRNOG00000015550,ENSRNOG00000016690,ENSRNOG00000006859,ENSRNOG00000013867,ENSRNOG00000021314,ENSRNOG00000016122,ENSRNOG00000006787,ENSRNOG00000016552,ENSRNOG00000018755,ENSRNOG00000001189,ENSRNOG00000020989,ENSRNOG00000002826,ENSRNOG00000008305,ENSRNOG00000045679,ENSRNOG00000009550,ENSRNOG00000007234,…
GO:BP	regulation of transport	GO:0051049	4.1919e-06	5.37759	1346	568	84	17810	ENSRNOG00000047651,ENSRNOG00000029663,ENSRNOG00000055103,ENSRNOG00000029012,ENSRNOG00000004040,ENSRNOG00000060514,ENSRNOG00000012609,ENSRNOG00000014006,ENSRNOG00000012280,ENSRNOG00000059961,ENSRNOG00000016603,ENSRNOG00000030210,ENSRNOG00000046452,ENSRNOG00000009288,ENSRNOG00000025608,ENSRNOG00000006093,ENSRNOG00000005345,ENSRNOG00000011692,ENSRNOG00000002215,ENSRNOG00000001516,ENSRNOG00000014686,…
GO:BP	regulation of ion transport	GO:0043269	4.75937e-06	5.32245	472	568	42	17810	ENSRNOG00000047651,ENSRNOG00000055103,ENSRNOG00000029012,ENSRNOG00000012609,ENSRNOG00000014006,ENSRNOG00000009288,ENSRNOG00000002215,ENSRNOG00000014686,ENSRNOG00000014232,ENSRNOG00000008129,ENSRNOG00000016469,ENSRNOG00000013042,ENSRNOG00000058626,ENSRNOG00000021067,ENSRNOG00000032576,ENSRNOG00000007290,ENSRNOG00000007666,ENSRNOG00000011901,ENSRNOG00000019719,ENSRNOG00000000413,ENSRNOG00000004356,…
GO:BP	regulation of transmembrane transport	GO:0034762	5.5141e-06	5.25853	420	568	39	17810	ENSRNOG00000047651,ENSRNOG00000055103,ENSRNOG00000029012,ENSRNOG00000012609,ENSRNOG00000014006,ENSRNOG00000016603,ENSRNOG00000009288,ENSRNOG00000014686,ENSRNOG00000013994,ENSRNOG00000016469,ENSRNOG00000058626,ENSRNOG00000021067,ENSRNOG00000012061,ENSRNOG00000017808,ENSRNOG00000032576,ENSRNOG00000007290,ENSRNOG00000007666,ENSRNOG00000011901,ENSRNOG00000019719,ENSRNOG00000000413,ENSRNOG00000004356,…
GO:BP	regulation of locomotion	GO:0040012	5.59946e-06	5.25185	855	1719	136	17810	ENSRNOG00000019680,ENSRNOG00000020890,ENSRNOG00000016696,ENSRNOG00000017704,ENSRNOG00000007574,ENSRNOG00000002215,ENSRNOG00000009037,ENSRNOG00000000239,ENSRNOG00000003357,ENSRNOG00000009822,ENSRNOG00000053450,ENSRNOG00000004089,ENSRNOG00000013867,ENSRNOG00000017525,ENSRNOG00000004812,ENSRNOG00000012036,ENSRNOG00000016112,ENSRNOG00000002667,ENSRNOG00000021130,ENSRNOG00000047446,ENSRNOG00000019622,…
GO:BP	angiogenesis	GO:0001525	5.86129e-06	5.23201	423	1714	80	17810	ENSRNOG00000002434,ENSRNOG00000059961,ENSRNOG00000016696,ENSRNOG00000009037,ENSRNOG00000004089,ENSRNOG00000012061,ENSRNOG00000013867,ENSRNOG00000017525,ENSRNOG00000021130,ENSRNOG00000047446,ENSRNOG00000019622,ENSRNOG00000060381,ENSRNOG00000022256,ENSRNOG00000055293,ENSRNOG00000003439,ENSRNOG00000051854,ENSRNOG00000018346,ENSRNOG00000016281,ENSRNOG00000013589,ENSRNOG00000009465,ENSRNOG00000002418,…
GO:BP	animal organ morphogenesis	GO:0009887	7.24856e-06	5.13975	945	1337	121	17810	ENSRNOG00000014940,ENSRNOG00000047651,ENSRNOG00000019680,ENSRNOG00000030719,ENSRNOG00000002434,ENSRNOG00000003616,ENSRNOG00000020890,ENSRNOG00000015505,ENSRNOG00000023148,ENSRNOG00000016818,ENSRNOG00000018839,ENSRNOG00000011692,ENSRNOG00000002215,ENSRNOG00000010841,ENSRNOG00000009037,ENSRNOG00000013670,ENSRNOG00000019296,ENSRNOG00000003357,ENSRNOG00000043304,ENSRNOG00000001469,ENSRNOG00000006859,…
GO:BP	cellular response to cytokine stimulus	GO:0071345	8.94493e-06	5.04842	680	1814	118	17810	ENSRNOG00000034040,ENSRNOG00000003616,ENSRNOG00000020890,ENSRNOG00000018865,ENSRNOG00000046379,ENSRNOG00000025608,ENSRNOG00000007574,ENSRNOG00000036603,ENSRNOG00000016848,ENSRNOG00000017869,ENSRNOG00000019050,ENSRNOG00000033192,ENSRNOG00000031138,ENSRNOG00000014060,ENSRNOG00000000239,ENSRNOG00000002470,ENSRNOG00000008144,ENSRNOG00000009822,ENSRNOG00000003486,ENSRNOG00000007666,ENSRNOG00000019542,…
GO:BP	cell-cell adhesion via plasma-membrane adhesion molecules	GO:0098742	1.04873e-05	4.97934	202	1457	43	17810	ENSRNOG00000014333,ENSRNOG00000015093,ENSRNOG00000009209,ENSRNOG00000031974,ENSRNOG00000013481,ENSRNOG00000006174,ENSRNOG00000053450,ENSRNOG00000003365,ENSRNOG00000032576,ENSRNOG00000002413,ENSRNOG00000015602,ENSRNOG00000007410,ENSRNOG00000001557,ENSRNOG00000028335,ENSRNOG00000045679,ENSRNOG00000015562,ENSRNOG00000002418,ENSRNOG00000011156,ENSRNOG00000016384,ENSRNOG00000029798,ENSRNOG00000020062,…
GO:BP	ossification	GO:0001503	1.05518e-05	4.97667	326	1682	65	17810	ENSRNOG00000023148,ENSRNOG00000016818,ENSRNOG00000011692,ENSRNOG00000029980,ENSRNOG00000015675,ENSRNOG00000005998,ENSRNOG00000003486,ENSRNOG00000011451,ENSRNOG00000000463,ENSRNOG00000047446,ENSRNOG00000009258,ENSRNOG00000010278,ENSRNOG00000011136,ENSRNOG00000043219,ENSRNOG00000014923,ENSRNOG00000007443,ENSRNOG00000028335,ENSRNOG00000009465,ENSRNOG00000002418,ENSRNOG00000019217,ENSRNOG00000060687,…
GO:BP	secondary alcohol metabolic process	GO:1902652	1.12278e-05	4.9497	100	827	21	17810	ENSRNOG00000055103,ENSRNOG00000009946,ENSRNOG00000016690,ENSRNOG00000006859,ENSRNOG00000015541,ENSRNOG00000013867,ENSRNOG00000021314,ENSRNOG00000016122,ENSRNOG00000006787,ENSRNOG00000020989,ENSRNOG00000002826,ENSRNOG00000045679,ENSRNOG00000007234,ENSRNOG00000057814,ENSRNOG00000018454,ENSRNOG00000020546,ENSRNOG00000027491,ENSRNOG00000054549,ENSRNOG00000010406,ENSRNOG00000019141,ENSRNOG00000008638
GO:BP	circulatory system process	GO:0003013	1.18274e-05	4.92711	379	1710	73	17810	ENSRNOG00000012609,ENSRNOG00000001130,ENSRNOG00000014686,ENSRNOG00000013042,ENSRNOG00000019184,ENSRNOG00000012036,ENSRNOG00000007290,ENSRNOG00000019719,ENSRNOG00000049868,ENSRNOG00000033110,ENSRNOG00000000413,ENSRNOG00000021130,ENSRNOG00000047446,ENSRNOG00000001557,ENSRNOG00000051307,ENSRNOG00000024689,ENSRNOG00000051854,ENSRNOG00000018346,ENSRNOG00000017060,ENSRNOG00000019283,ENSRNOG00000025042,…
GO:BP	positive regulation of multicellular organismal process	GO:0051240	1.96003e-05	4.70774	1222	1720	178	17810	ENSRNOG00000019680,ENSRNOG00000001915,ENSRNOG00000059961,ENSRNOG00000009209,ENSRNOG00000016818,ENSRNOG00000016696,ENSRNOG00000018839,ENSRNOG00000006093,ENSRNOG00000011692,ENSRNOG00000006019,ENSRNOG00000017869,ENSRNOG00000029980,ENSRNOG00000008129,ENSRNOG00000009037,ENSRNOG00000015675,ENSRNOG00000006174,ENSRNOG00000008144,ENSRNOG00000009822,ENSRNOG00000003486,ENSRNOG00000009342,ENSRNOG00000012061,…
GO:BP	regulation of cell adhesion	GO:0030155	2.33457e-05	4.63179	616	1996	116	17810	ENSRNOG00000002052,ENSRNOG00000014333,ENSRNOG00000016696,ENSRNOG00000016848,ENSRNOG00000001627,ENSRNOG00000029980,ENSRNOG00000005998,ENSRNOG00000008144,ENSRNOG00000053450,ENSRNOG00000017525,ENSRNOG00000003956,ENSRNOG00000012036,ENSRNOG00000016112,ENSRNOG00000007410,ENSRNOG00000047446,ENSRNOG00000009258,ENSRNOG00000001720,ENSRNOG00000010278,ENSRNOG00000030285,ENSRNOG00000003439,ENSRNOG00000003259,…
GO:BP	blood circulation	GO:0008015	2.38449e-05	4.6226	356	1710	69	17810	ENSRNOG00000012609,ENSRNOG00000001130,ENSRNOG00000014686,ENSRNOG00000013042,ENSRNOG00000019184,ENSRNOG00000012036,ENSRNOG00000007290,ENSRNOG00000019719,ENSRNOG00000049868,ENSRNOG00000000413,ENSRNOG00000021130,ENSRNOG00000047446,ENSRNOG00000001557,ENSRNOG00000051307,ENSRNOG00000024689,ENSRNOG00000051854,ENSRNOG00000018346,ENSRNOG00000017060,ENSRNOG00000019283,ENSRNOG00000025042,ENSRNOG00000002418,…
GO:BP	anatomical structure formation involved in morphogenesis	GO:0048646	3.01288e-05	4.52102	1007	1285	121	17810	ENSRNOG00000014940,ENSRNOG00000002434,ENSRNOG00000059961,ENSRNOG00000023148,ENSRNOG00000004281,ENSRNOG00000016696,ENSRNOG00000011692,ENSRNOG00000009037,ENSRNOG00000013670,ENSRNOG00000006174,ENSRNOG00000006783,ENSRNOG00000009822,ENSRNOG00000004089,ENSRNOG00000012061,ENSRNOG00000019661,ENSRNOG00000013867,ENSRNOG00000007391,ENSRNOG00000017525,ENSRNOG00000009892,ENSRNOG00000001249,ENSRNOG00000021130,…
GO:BP	regulation of angiogenesis	GO:0045765	3.05976e-05	4.51431	232	1712	51	17810	ENSRNOG00000059961,ENSRNOG00000016696,ENSRNOG00000009037,ENSRNOG00000004089,ENSRNOG00000012061,ENSRNOG00000013867,ENSRNOG00000017525,ENSRNOG00000021130,ENSRNOG00000047446,ENSRNOG00000022256,ENSRNOG00000009465,ENSRNOG00000002418,ENSRNOG00000015614,ENSRNOG00000007159,ENSRNOG00000016384,ENSRNOG00000039593,ENSRNOG00000012045,ENSRNOG00000010626,ENSRNOG00000002664,ENSRNOG00000046829,ENSRNOG00000009131,…
GO:BP	regulation of cell differentiation	GO:0045595	3.16295e-05	4.49991	1307	1720	187	17810	ENSRNOG00000002434,ENSRNOG00000001915,ENSRNOG00000018865,ENSRNOG00000009209,ENSRNOG00000016818,ENSRNOG00000017704,ENSRNOG00000011692,ENSRNOG00000013794,ENSRNOG00000029980,ENSRNOG00000013994,ENSRNOG00000009946,ENSRNOG00000015675,ENSRNOG00000033153,ENSRNOG00000005998,ENSRNOG00000008144,ENSRNOG00000009822,ENSRNOG00000003486,ENSRNOG00000053945,ENSRNOG00000053450,ENSRNOG00000006859,ENSRNOG00000015541,…
GO:BP	heart development	GO:0007507	3.6102e-05	4.44247	519	1470	81	17810	ENSRNOG00000002434,ENSRNOG00000023148,ENSRNOG00000011692,ENSRNOG00000013670,ENSRNOG00000003357,ENSRNOG00000006783,ENSRNOG00000001469,ENSRNOG00000012036,ENSRNOG00000004109,ENSRNOG00000000413,ENSRNOG00000047446,ENSRNOG00000049452,ENSRNOG00000001720,ENSRNOG00000001557,ENSRNOG00000024689,ENSRNOG00000001189,ENSRNOG00000018346,ENSRNOG00000017060,ENSRNOG00000002905,ENSRNOG00000007443,ENSRNOG00000028335,…
GO:BP	cell junction organization	GO:0034330	3.7319e-05	4.42807	569	1717	97	17810	ENSRNOG00000047651,ENSRNOG00000029663,ENSRNOG00000029012,ENSRNOG00000015093,ENSRNOG00000046452,ENSRNOG00000009209,ENSRNOG00000018839,ENSRNOG00000006093,ENSRNOG00000017704,ENSRNOG00000011692,ENSRNOG00000006174,ENSRNOG00000009822,ENSRNOG00000058260,ENSRNOG00000032576,ENSRNOG00000003956,ENSRNOG00000002413,ENSRNOG00000007666,ENSRNOG00000033110,ENSRNOG00000015602,ENSRNOG00000021130,ENSRNOG00000011208,…
GO:BP	positive regulation of signaling	GO:0023056	3.75752e-05	4.4251	1370	1536	177	17810	ENSRNOG00000047651,ENSRNOG00000055103,ENSRNOG00000020890,ENSRNOG00000014006,ENSRNOG00000046452,ENSRNOG00000008169,ENSRNOG00000016818,ENSRNOG00000018839,ENSRNOG00000006093,ENSRNOG00000019689,ENSRNOG00000005345,ENSRNOG00000011692,ENSRNOG00000014276,ENSRNOG00000004221,ENSRNOG00000016848,ENSRNOG00000006019,ENSRNOG00000016163,ENSRNOG00000031138,ENSRNOG00000008129,ENSRNOG00000009037,ENSRNOG00000000239,…
GO:BP	positive regulation of cell communication	GO:0010647	4.31276e-05	4.36524	1363	1536	176	17810	ENSRNOG00000047651,ENSRNOG00000055103,ENSRNOG00000020890,ENSRNOG00000014006,ENSRNOG00000046452,ENSRNOG00000008169,ENSRNOG00000016818,ENSRNOG00000018839,ENSRNOG00000006093,ENSRNOG00000019689,ENSRNOG00000005345,ENSRNOG00000011692,ENSRNOG00000014276,ENSRNOG00000004221,ENSRNOG00000016848,ENSRNOG00000006019,ENSRNOG00000016163,ENSRNOG00000031138,ENSRNOG00000008129,ENSRNOG00000009037,ENSRNOG00000000239,…
GO:BP	steroid biosynthetic process	GO:0006694	4.36268e-05	4.36025	108	1433	28	17810	ENSRNOG00000055103,ENSRNOG00000016690,ENSRNOG00000006859,ENSRNOG00000013867,ENSRNOG00000021314,ENSRNOG00000016122,ENSRNOG00000006787,ENSRNOG00000020989,ENSRNOG00000002826,ENSRNOG00000045679,ENSRNOG00000009550,ENSRNOG00000007234,ENSRNOG00000057814,ENSRNOG00000003694,ENSRNOG00000018454,ENSRNOG00000020468,ENSRNOG00000019422,ENSRNOG00000054549,ENSRNOG00000019141,ENSRNOG00000017601,ENSRNOG00000019830,…
GO:BP	negative regulation of response to stimulus	GO:0048585	4.4948e-05	4.34729	1334	2009	215	17810	ENSRNOG00000014940,ENSRNOG00000029012,ENSRNOG00000034040,ENSRNOG00000003616,ENSRNOG00000018865,ENSRNOG00000046452,ENSRNOG00000004330,ENSRNOG00000016818,ENSRNOG00000016696,ENSRNOG00000052498,ENSRNOG00000017704,ENSRNOG00000011692,ENSRNOG00000007574,ENSRNOG00000004687,ENSRNOG00000016848,ENSRNOG00000013994,ENSRNOG00000009946,ENSRNOG00000009037,ENSRNOG00000006174,ENSRNOG00000003357,ENSRNOG00000008526,…
GO:BP	regulation of vasculature development	GO:1901342	4.79368e-05	4.31933	235	1712	51	17810	ENSRNOG00000059961,ENSRNOG00000016696,ENSRNOG00000009037,ENSRNOG00000004089,ENSRNOG00000012061,ENSRNOG00000013867,ENSRNOG00000017525,ENSRNOG00000021130,ENSRNOG00000047446,ENSRNOG00000022256,ENSRNOG00000009465,ENSRNOG00000002418,ENSRNOG00000015614,ENSRNOG00000007159,ENSRNOG00000016384,ENSRNOG00000039593,ENSRNOG00000012045,ENSRNOG00000010626,ENSRNOG00000002664,ENSRNOG00000046829,ENSRNOG00000009131,…
GO:BP	response to abiotic stimulus	GO:0009628	5.39926e-05	4.26767	920	1717	140	17810	ENSRNOG00000014006,ENSRNOG00000023148,ENSRNOG00000030210,ENSRNOG00000016696,ENSRNOG00000001130,ENSRNOG00000034191,ENSRNOG00000002215,ENSRNOG00000004687,ENSRNOG00000006874,ENSRNOG00000016163,ENSRNOG00000019296,ENSRNOG00000000239,ENSRNOG00000016469,ENSRNOG00000003357,ENSRNOG00000008144,ENSRNOG00000013042,ENSRNOG00000009822,ENSRNOG00000013867,ENSRNOG00000007152,ENSRNOG00000003300,ENSRNOG00000016122,…
GO:BP	positive regulation of cell migration	GO:0030335	5.53598e-05	4.25681	444	1594	76	17810	ENSRNOG00000017704,ENSRNOG00000002215,ENSRNOG00000000239,ENSRNOG00000009822,ENSRNOG00000053450,ENSRNOG00000004089,ENSRNOG00000013867,ENSRNOG00000017525,ENSRNOG00000004812,ENSRNOG00000012036,ENSRNOG00000016112,ENSRNOG00000002667,ENSRNOG00000047446,ENSRNOG00000019622,ENSRNOG00000009425,ENSRNOG00000022256,ENSRNOG00000051307,ENSRNOG00000014504,ENSRNOG00000013589,ENSRNOG00000010716,ENSRNOG00000049906,…
GO:BP	positive regulation of cell differentiation	GO:0045597	6.45992e-05	4.18977	712	1712	114	17810	ENSRNOG00000002434,ENSRNOG00000001915,ENSRNOG00000009209,ENSRNOG00000011692,ENSRNOG00000029980,ENSRNOG00000015675,ENSRNOG00000033153,ENSRNOG00000009822,ENSRNOG00000003486,ENSRNOG00000053450,ENSRNOG00000011451,ENSRNOG00000033397,ENSRNOG00000007410,ENSRNOG00000014125,ENSRNOG00000014847,ENSRNOG00000001720,ENSRNOG00000010278,ENSRNOG00000043219,ENSRNOG00000001113,ENSRNOG00000003439,ENSRNOG00000024689,…
GO:BP	organic hydroxy compound biosynthetic process	GO:1901617	7.37789e-05	4.13207	166	1433	36	17810	ENSRNOG00000055103,ENSRNOG00000016690,ENSRNOG00000006859,ENSRNOG00000013867,ENSRNOG00000021314,ENSRNOG00000016122,ENSRNOG00000006787,ENSRNOG00000032261,ENSRNOG00000018346,ENSRNOG00000020989,ENSRNOG00000002826,ENSRNOG00000045679,ENSRNOG00000009550,ENSRNOG00000002524,ENSRNOG00000007234,ENSRNOG00000002418,ENSRNOG00000003694,ENSRNOG00000018454,ENSRNOG00000005600,ENSRNOG00000020468,ENSRNOG00000010626,…
GO:BP	modulation of chemical synaptic transmission	GO:0050804	8.39743e-05	4.07585	328	708	36	17810	ENSRNOG00000047651,ENSRNOG00000029012,ENSRNOG00000014006,ENSRNOG00000046452,ENSRNOG00000009288,ENSRNOG00000008169,ENSRNOG00000018839,ENSRNOG00000006093,ENSRNOG00000011692,ENSRNOG00000016163,ENSRNOG00000013481,ENSRNOG00000003741,ENSRNOG00000006174,ENSRNOG00000013042,ENSRNOG00000012061,ENSRNOG00000032576,ENSRNOG00000033119,ENSRNOG00000007666,ENSRNOG00000011208,ENSRNOG00000000129,ENSRNOG00000059479,…
GO:BP	steroid metabolic process	GO:0008202	8.63452e-05	4.06376	218	1444	43	17810	ENSRNOG00000055103,ENSRNOG00000009946,ENSRNOG00000016690,ENSRNOG00000006859,ENSRNOG00000015541,ENSRNOG00000013867,ENSRNOG00000021314,ENSRNOG00000016122,ENSRNOG00000006787,ENSRNOG00000032261,ENSRNOG00000018346,ENSRNOG00000020989,ENSRNOG00000002826,ENSRNOG00000045679,ENSRNOG00000009550,ENSRNOG00000007234,ENSRNOG00000057814,ENSRNOG00000003694,ENSRNOG00000018454,ENSRNOG00000020546,ENSRNOG00000002244,…
GO:BP	regulation of ion transmembrane transporter activity	GO:0032412	8.79509e-05	4.05576	189	568	23	17810	ENSRNOG00000047651,ENSRNOG00000055103,ENSRNOG00000029012,ENSRNOG00000012609,ENSRNOG00000014006,ENSRNOG00000009288,ENSRNOG00000016469,ENSRNOG00000021067,ENSRNOG00000032576,ENSRNOG00000007290,ENSRNOG00000007666,ENSRNOG00000011901,ENSRNOG00000000413,ENSRNOG00000004356,ENSRNOG00000021130,ENSRNOG00000021079,ENSRNOG00000013257,ENSRNOG00000017060,ENSRNOG00000003262,ENSRNOG00000019217,ENSRNOG00000057221,…
GO:BP	regulation of trans-synaptic signaling	GO:0099177	9.08079e-05	4.04188	329	708	36	17810	ENSRNOG00000047651,ENSRNOG00000029012,ENSRNOG00000014006,ENSRNOG00000046452,ENSRNOG00000009288,ENSRNOG00000008169,ENSRNOG00000018839,ENSRNOG00000006093,ENSRNOG00000011692,ENSRNOG00000016163,ENSRNOG00000013481,ENSRNOG00000003741,ENSRNOG00000006174,ENSRNOG00000013042,ENSRNOG00000012061,ENSRNOG00000032576,ENSRNOG00000033119,ENSRNOG00000007666,ENSRNOG00000011208,ENSRNOG00000000129,ENSRNOG00000059479,…
GO:BP	ion transport	GO:0006811	9.63003e-05	4.01637	1302	1524	167	17810	ENSRNOG00000047651,ENSRNOG00000061182,ENSRNOG00000055103,ENSRNOG00000029012,ENSRNOG00000054204,ENSRNOG00000025088,ENSRNOG00000008992,ENSRNOG00000012609,ENSRNOG00000014006,ENSRNOG00000009288,ENSRNOG00000008169,ENSRNOG00000018839,ENSRNOG00000002215,ENSRNOG00000019118,ENSRNOG00000014686,ENSRNOG00000016163,ENSRNOG00000014232,ENSRNOG00000013994,ENSRNOG00000008129,ENSRNOG00000011913,ENSRNOG00000029342,…
GO:BP	neurogenesis	GO:0022008	0.000108026	3.96647	1433	1699	197	17810	ENSRNOG00000047651,ENSRNOG00000054165,ENSRNOG00000001915,ENSRNOG00000004281,ENSRNOG00000046452,ENSRNOG00000009209,ENSRNOG00000016818,ENSRNOG00000018839,ENSRNOG00000017704,ENSRNOG00000011692,ENSRNOG00000016848,ENSRNOG00000016163,ENSRNOG00000013481,ENSRNOG00000009946,ENSRNOG00000003741,ENSRNOG00000013670,ENSRNOG00000019296,ENSRNOG00000006174,ENSRNOG00000003357,ENSRNOG00000043304,ENSRNOG00000009822,…
GO:BP	regulation of ion transmembrane transport	GO:0034765	0.000120595	3.91867	341	568	32	17810	ENSRNOG00000047651,ENSRNOG00000055103,ENSRNOG00000029012,ENSRNOG00000012609,ENSRNOG00000014006,ENSRNOG00000009288,ENSRNOG00000014686,ENSRNOG00000016469,ENSRNOG00000058626,ENSRNOG00000021067,ENSRNOG00000032576,ENSRNOG00000007290,ENSRNOG00000007666,ENSRNOG00000011901,ENSRNOG00000019719,ENSRNOG00000000413,ENSRNOG00000004356,ENSRNOG00000060435,ENSRNOG00000021130,ENSRNOG00000021079,ENSRNOG00000013257,…
GO:BP	cell population proliferation	GO:0008283	0.000127974	3.89288	1679	1697	224	17810	ENSRNOG00000014940,ENSRNOG00000019680,ENSRNOG00000020890,ENSRNOG00000014333,ENSRNOG00000046452,ENSRNOG00000002802,ENSRNOG00000016818,ENSRNOG00000004221,ENSRNOG00000010841,ENSRNOG00000029980,ENSRNOG00000033192,ENSRNOG00000009037,ENSRNOG00000013670,ENSRNOG00000015550,ENSRNOG00000015675,ENSRNOG00000016469,ENSRNOG00000033153,ENSRNOG00000008144,ENSRNOG00000013042,ENSRNOG00000009822,ENSRNOG00000003486,…
GO:BP	cell-substrate adhesion	GO:0031589	0.000128831	3.88998	297	1717	59	17810	ENSRNOG00000002052,ENSRNOG00000014333,ENSRNOG00000018865,ENSRNOG00000016696,ENSRNOG00000019689,ENSRNOG00000016848,ENSRNOG00000001627,ENSRNOG00000003357,ENSRNOG00000005998,ENSRNOG00000053450,ENSRNOG00000017525,ENSRNOG00000003956,ENSRNOG00000012036,ENSRNOG00000009258,ENSRNOG00000030285,ENSRNOG00000007443,ENSRNOG00000016023,ENSRNOG00000032208,ENSRNOG00000045679,ENSRNOG00000049906,ENSRNOG00000010516,…
GO:BP	ion transmembrane transport	GO:0034220	0.000130996	3.88274	897	683	68	17810	ENSRNOG00000047651,ENSRNOG00000061182,ENSRNOG00000055103,ENSRNOG00000029012,ENSRNOG00000054204,ENSRNOG00000025088,ENSRNOG00000008992,ENSRNOG00000012609,ENSRNOG00000014006,ENSRNOG00000009288,ENSRNOG00000008169,ENSRNOG00000019118,ENSRNOG00000014686,ENSRNOG00000016163,ENSRNOG00000016469,ENSRNOG00000053402,ENSRNOG00000058626,ENSRNOG00000021067,ENSRNOG00000000455,ENSRNOG00000003134,ENSRNOG00000019937,…
GO:BP	epithelial cell proliferation	GO:0050673	0.000176799	3.75252	359	1282	55	17810	ENSRNOG00000019680,ENSRNOG00000016818,ENSRNOG00000004221,ENSRNOG00000010841,ENSRNOG00000009037,ENSRNOG00000033153,ENSRNOG00000013867,ENSRNOG00000016291,ENSRNOG00000005679,ENSRNOG00000009258,ENSRNOG00000009425,ENSRNOG00000001720,ENSRNOG00000010278,ENSRNOG00000011136,ENSRNOG00000058388,ENSRNOG00000018346,ENSRNOG00000016581,ENSRNOG00000013589,ENSRNOG00000010716,ENSRNOG00000045679,ENSRNOG00000009465,…
GO:BP	regulation of transmembrane transporter activity	GO:0022898	0.00023002	3.63824	199	568	23	17810	ENSRNOG00000047651,ENSRNOG00000055103,ENSRNOG00000029012,ENSRNOG00000012609,ENSRNOG00000014006,ENSRNOG00000009288,ENSRNOG00000016469,ENSRNOG00000021067,ENSRNOG00000032576,ENSRNOG00000007290,ENSRNOG00000007666,ENSRNOG00000011901,ENSRNOG00000000413,ENSRNOG00000004356,ENSRNOG00000021130,ENSRNOG00000021079,ENSRNOG00000013257,ENSRNOG00000017060,ENSRNOG00000003262,ENSRNOG00000019217,ENSRNOG00000057221,…
GO:BP	positive regulation of signal transduction	GO:0009967	0.000235326	3.62833	1213	1536	157	17810	ENSRNOG00000047651,ENSRNOG00000020890,ENSRNOG00000014006,ENSRNOG00000046452,ENSRNOG00000016818,ENSRNOG00000019689,ENSRNOG00000011692,ENSRNOG00000014276,ENSRNOG00000004221,ENSRNOG00000016848,ENSRNOG00000006019,ENSRNOG00000031138,ENSRNOG00000008129,ENSRNOG00000009037,ENSRNOG00000000239,ENSRNOG00000003357,ENSRNOG00000009822,ENSRNOG00000053945,ENSRNOG00000012061,ENSRNOG00000019661,ENSRNOG00000013867,…
GO:BP	regeneration	GO:0031099	0.000239944	3.61989	162	1471	35	17810	ENSRNOG00000016696,ENSRNOG00000005930,ENSRNOG00000010282,ENSRNOG00000017223,ENSRNOG00000003720,ENSRNOG00000010278,ENSRNOG00000024689,ENSRNOG00000002919,ENSRNOG00000013589,ENSRNOG00000014107,ENSRNOG00000045679,ENSRNOG00000057347,ENSRNOG00000007159,ENSRNOG00000018454,ENSRNOG00000011452,ENSRNOG00000005093,ENSRNOG00000011425,ENSRNOG00000014395,ENSRNOG00000017369,ENSRNOG00000025120,ENSRNOG00000008785,…
GO:BP	positive regulation of cellular component movement	GO:0051272	0.000247898	3.60573	468	1594	77	17810	ENSRNOG00000017704,ENSRNOG00000002215,ENSRNOG00000000239,ENSRNOG00000009822,ENSRNOG00000053450,ENSRNOG00000004089,ENSRNOG00000013867,ENSRNOG00000017525,ENSRNOG00000004812,ENSRNOG00000012036,ENSRNOG00000016112,ENSRNOG00000002667,ENSRNOG00000047446,ENSRNOG00000019622,ENSRNOG00000009425,ENSRNOG00000022256,ENSRNOG00000051307,ENSRNOG00000014504,ENSRNOG00000013589,ENSRNOG00000010716,ENSRNOG00000049906,…
GO:BP	response to nitrogen compound	GO:1901698	0.000260061	3.58492	898	1547	124	17810	ENSRNOG00000055103,ENSRNOG00000003453,ENSRNOG00000014333,ENSRNOG00000059961,ENSRNOG00000000716,ENSRNOG00000046452,ENSRNOG00000018839,ENSRNOG00000052498,ENSRNOG00000036603,ENSRNOG00000005930,ENSRNOG00000004687,ENSRNOG00000016163,ENSRNOG00000014232,ENSRNOG00000013994,ENSRNOG00000009946,ENSRNOG00000000158,ENSRNOG00000003357,ENSRNOG00000013042,ENSRNOG00000009822,ENSRNOG00000019661,ENSRNOG00000006859,…
GO:BP	inflammatory response	GO:0006954	0.000261614	3.58234	529	1768	91	17810	ENSRNOG00000018865,ENSRNOG00000046452,ENSRNOG00000009946,ENSRNOG00000000443,ENSRNOG00000000239,ENSRNOG00000009822,ENSRNOG00000007372,ENSRNOG00000059479,ENSRNOG00000011680,ENSRNOG00000010278,ENSRNOG00000022256,ENSRNOG00000051307,ENSRNOG00000030729,ENSRNOG00000014504,ENSRNOG00000003439,ENSRNOG00000047657,ENSRNOG00000058388,ENSRNOG00000018346,ENSRNOG00000016581,ENSRNOG00000019057,ENSRNOG00000045679,…
GO:BP	positive regulation of cell motility	GO:2000147	0.000275737	3.55951	461	1594	76	17810	ENSRNOG00000017704,ENSRNOG00000002215,ENSRNOG00000000239,ENSRNOG00000009822,ENSRNOG00000053450,ENSRNOG00000004089,ENSRNOG00000013867,ENSRNOG00000017525,ENSRNOG00000004812,ENSRNOG00000012036,ENSRNOG00000016112,ENSRNOG00000002667,ENSRNOG00000047446,ENSRNOG00000019622,ENSRNOG00000009425,ENSRNOG00000022256,ENSRNOG00000051307,ENSRNOG00000014504,ENSRNOG00000013589,ENSRNOG00000010716,ENSRNOG00000049906,…
GO:BP	ameboidal-type cell migration	GO:0001667	0.000324411	3.4889	360	1659	65	17810	ENSRNOG00000020890,ENSRNOG00000016696,ENSRNOG00000017704,ENSRNOG00000013670,ENSRNOG00000004089,ENSRNOG00000013867,ENSRNOG00000004812,ENSRNOG00000015602,ENSRNOG00000047446,ENSRNOG00000016291,ENSRNOG00000005679,ENSRNOG00000009425,ENSRNOG00000013589,ENSRNOG00000010716,ENSRNOG00000016023,ENSRNOG00000025498,ENSRNOG00000045679,ENSRNOG00000010994,ENSRNOG00000002418,ENSRNOG00000003694,ENSRNOG00000018454,…
GO:BP	response to wounding	GO:0009611	0.000332598	3.47808	396	1471	64	17810	ENSRNOG00000016818,ENSRNOG00000019689,ENSRNOG00000002215,ENSRNOG00000004687,ENSRNOG00000018054,ENSRNOG00000016163,ENSRNOG00000014232,ENSRNOG00000003357,ENSRNOG00000010513,ENSRNOG00000013867,ENSRNOG00000017223,ENSRNOG00000021130,ENSRNOG00000047446,ENSRNOG00000010278,ENSRNOG00000002919,ENSRNOG00000002930,ENSRNOG00000058388,ENSRNOG00000003259,ENSRNOG00000016023,ENSRNOG00000019057,ENSRNOG00000014107,…
GO:BP	cell surface receptor signaling pathway involved in cell-cell signaling	GO:1905114	0.000376076	3.42472	430	1821	79	17810	ENSRNOG00000014940,ENSRNOG00000047651,ENSRNOG00000048982,ENSRNOG00000029012,ENSRNOG00000014006,ENSRNOG00000016818,ENSRNOG00000011692,ENSRNOG00000004221,ENSRNOG00000016848,ENSRNOG00000009037,ENSRNOG00000006174,ENSRNOG00000043304,ENSRNOG00000009822,ENSRNOG00000053945,ENSRNOG00000017808,ENSRNOG00000032576,ENSRNOG00000002413,ENSRNOG00000015602,ENSRNOG00000017511,ENSRNOG00000016103,ENSRNOG00000016023,…
GO:BP	cell development	GO:0048468	0.000414032	3.38297	1824	1712	239	17810	ENSRNOG00000047651,ENSRNOG00000054165,ENSRNOG00000055103,ENSRNOG00000001915,ENSRNOG00000012280,ENSRNOG00000059961,ENSRNOG00000023148,ENSRNOG00000004281,ENSRNOG00000046452,ENSRNOG00000009209,ENSRNOG00000016818,ENSRNOG00000016696,ENSRNOG00000018839,ENSRNOG00000017704,ENSRNOG00000011692,ENSRNOG00000020599,ENSRNOG00000004221,ENSRNOG00000016848,ENSRNOG00000016163,ENSRNOG00000013481,ENSRNOG00000029980,…
GO:BP	Wnt signaling pathway	GO:0016055	0.000446441	3.35024	346	1821	67	17810	ENSRNOG00000014940,ENSRNOG00000048982,ENSRNOG00000029012,ENSRNOG00000016818,ENSRNOG00000011692,ENSRNOG00000004221,ENSRNOG00000016848,ENSRNOG00000009037,ENSRNOG00000043304,ENSRNOG00000009822,ENSRNOG00000053945,ENSRNOG00000017808,ENSRNOG00000002413,ENSRNOG00000015602,ENSRNOG00000017511,ENSRNOG00000016103,ENSRNOG00000016023,ENSRNOG00000032208,ENSRNOG00000010389,ENSRNOG00000009465,ENSRNOG00000004290,…
GO:BP	positive regulation of locomotion	GO:0040017	0.000461778	3.33557	475	1594	77	17810	ENSRNOG00000017704,ENSRNOG00000002215,ENSRNOG00000000239,ENSRNOG00000009822,ENSRNOG00000053450,ENSRNOG00000004089,ENSRNOG00000013867,ENSRNOG00000017525,ENSRNOG00000004812,ENSRNOG00000012036,ENSRNOG00000016112,ENSRNOG00000002667,ENSRNOG00000047446,ENSRNOG00000019622,ENSRNOG00000011680,ENSRNOG00000009425,ENSRNOG00000022256,ENSRNOG00000051307,ENSRNOG00000014504,ENSRNOG00000013589,ENSRNOG00000010716,…
GO:BP	synaptic signaling	GO:0099536	0.000475627	3.32273	516	678	45	17810	ENSRNOG00000047651,ENSRNOG00000029663,ENSRNOG00000029012,ENSRNOG00000003453,ENSRNOG00000004527,ENSRNOG00000014006,ENSRNOG00000046452,ENSRNOG00000009288,ENSRNOG00000008169,ENSRNOG00000018839,ENSRNOG00000006093,ENSRNOG00000011692,ENSRNOG00000016163,ENSRNOG00000013481,ENSRNOG00000003741,ENSRNOG00000006174,ENSRNOG00000013042,ENSRNOG00000012061,ENSRNOG00000032576,ENSRNOG00000033119,ENSRNOG00000010447,…
GO:BP	regulation of cellular response to growth factor stimulus	GO:0090287	0.000487023	3.31245	251	1469	46	17810	ENSRNOG00000014940,ENSRNOG00000003616,ENSRNOG00000020890,ENSRNOG00000018865,ENSRNOG00000004330,ENSRNOG00000011692,ENSRNOG00000016848,ENSRNOG00000009037,ENSRNOG00000012061,ENSRNOG00000013867,ENSRNOG00000016494,ENSRNOG00000001720,ENSRNOG00000043219,ENSRNOG00000018958,ENSRNOG00000025498,ENSRNOG00000009465,ENSRNOG00000004290,ENSRNOG00000025371,ENSRNOG00000016384,ENSRNOG00000051977,ENSRNOG00000002097,…
GO:BP	regulation of transporter activity	GO:0032409	0.000516651	3.2868	208	568	23	17810	ENSRNOG00000047651,ENSRNOG00000055103,ENSRNOG00000029012,ENSRNOG00000012609,ENSRNOG00000014006,ENSRNOG00000009288,ENSRNOG00000016469,ENSRNOG00000021067,ENSRNOG00000032576,ENSRNOG00000007290,ENSRNOG00000007666,ENSRNOG00000011901,ENSRNOG00000000413,ENSRNOG00000004356,ENSRNOG00000021130,ENSRNOG00000021079,ENSRNOG00000013257,ENSRNOG00000017060,ENSRNOG00000003262,ENSRNOG00000019217,ENSRNOG00000057221,…
GO:BP	regulation of synaptic plasticity	GO:0048167	0.000583518	3.23395	149	77	8	17810	ENSRNOG00000047651,ENSRNOG00000029012,ENSRNOG00000014006,ENSRNOG00000046452,ENSRNOG00000009288,ENSRNOG00000008169,ENSRNOG00000018839,ENSRNOG00000006093
GO:BP	vascular endothelial growth factor receptor signaling pathway	GO:0048010	0.000585829	3.23223	38	1113	13	17810	ENSRNOG00000016848,ENSRNOG00000009037,ENSRNOG00000012061,ENSRNOG00000016494,ENSRNOG00000047446,ENSRNOG00000018958,ENSRNOG00000004290,ENSRNOG00000007159,ENSRNOG00000051977,ENSRNOG00000046829,ENSRNOG00000004165,ENSRNOG00000023546,ENSRNOG00000010744
GO:BP	cell morphogenesis involved in differentiation	GO:0000904	0.000614973	3.21114	621	1264	79	17810	ENSRNOG00000047651,ENSRNOG00000054165,ENSRNOG00000001915,ENSRNOG00000004281,ENSRNOG00000009209,ENSRNOG00000016818,ENSRNOG00000017704,ENSRNOG00000011692,ENSRNOG00000016848,ENSRNOG00000016163,ENSRNOG00000013481,ENSRNOG00000003741,ENSRNOG00000053450,ENSRNOG00000017525,ENSRNOG00000032576,ENSRNOG00000004812,ENSRNOG00000005391,ENSRNOG00000002667,ENSRNOG00000007410,ENSRNOG00000050660,ENSRNOG00000017511,…
GO:BP	cell-cell signaling by wnt	GO:0198738	0.000622748	3.20569	349	1821	67	17810	ENSRNOG00000014940,ENSRNOG00000048982,ENSRNOG00000029012,ENSRNOG00000016818,ENSRNOG00000011692,ENSRNOG00000004221,ENSRNOG00000016848,ENSRNOG00000009037,ENSRNOG00000043304,ENSRNOG00000009822,ENSRNOG00000053945,ENSRNOG00000017808,ENSRNOG00000002413,ENSRNOG00000015602,ENSRNOG00000017511,ENSRNOG00000016103,ENSRNOG00000016023,ENSRNOG00000032208,ENSRNOG00000010389,ENSRNOG00000009465,ENSRNOG00000004290,…
GO:BP	fat cell differentiation	GO:0045444	0.000776434	3.1099	216	1300	38	17810	ENSRNOG00000029980,ENSRNOG00000013994,ENSRNOG00000006859,ENSRNOG00000015541,ENSRNOG00000011451,ENSRNOG00000004109,ENSRNOG00000001720,ENSRNOG00000058388,ENSRNOG00000000967,ENSRNOG00000007443,ENSRNOG00000009465,ENSRNOG00000019217,ENSRNOG00000057347,ENSRNOG00000050869,ENSRNOG00000012181,ENSRNOG00000024705,ENSRNOG00000005600,ENSRNOG00000019048,ENSRNOG00000002244,ENSRNOG00000058646,ENSRNOG00000009131,…
GO:BP	positive regulation of cell adhesion	GO:0045785	0.000798236	3.09787	374	1814	70	17810	ENSRNOG00000002052,ENSRNOG00000014333,ENSRNOG00000001627,ENSRNOG00000029980,ENSRNOG00000005998,ENSRNOG00000053450,ENSRNOG00000017525,ENSRNOG00000012036,ENSRNOG00000016112,ENSRNOG00000047446,ENSRNOG00000009258,ENSRNOG00000001720,ENSRNOG00000010278,ENSRNOG00000003439,ENSRNOG00000013589,ENSRNOG00000019057,ENSRNOG00000045679,ENSRNOG00000049906,ENSRNOG00000002418,ENSRNOG00000011702,ENSRNOG00000016576,…
GO:BP	transmembrane transport	GO:0055085	0.000853265	3.06892	1337	683	88	17810	ENSRNOG00000047651,ENSRNOG00000061182,ENSRNOG00000055103,ENSRNOG00000029012,ENSRNOG00000054204,ENSRNOG00000004040,ENSRNOG00000004147,ENSRNOG00000025088,ENSRNOG00000059326,ENSRNOG00000008992,ENSRNOG00000012609,ENSRNOG00000014006,ENSRNOG00000016603,ENSRNOG00000009288,ENSRNOG00000008169,ENSRNOG00000019118,ENSRNOG00000014686,ENSRNOG00000016163,ENSRNOG00000013994,ENSRNOG00000029342,ENSRNOG00000016469,…
GO:BP	cellular response to oxygen-containing compound	GO:1901701	0.000885445	3.05284	969	1814	147	17810	ENSRNOG00000055103,ENSRNOG00000003453,ENSRNOG00000014333,ENSRNOG00000059961,ENSRNOG00000000716,ENSRNOG00000046452,ENSRNOG00000018839,ENSRNOG00000052498,ENSRNOG00000005345,ENSRNOG00000017869,ENSRNOG00000016163,ENSRNOG00000013994,ENSRNOG00000031138,ENSRNOG00000009946,ENSRNOG00000000239,ENSRNOG00000003357,ENSRNOG00000013042,ENSRNOG00000009822,ENSRNOG00000012061,ENSRNOG00000019661,ENSRNOG00000006859,…
GO:BP	regulation of cation transmembrane transport	GO:1904062	0.00098773	3.00536	266	568	26	17810	ENSRNOG00000047651,ENSRNOG00000029012,ENSRNOG00000012609,ENSRNOG00000014006,ENSRNOG00000009288,ENSRNOG00000016469,ENSRNOG00000021067,ENSRNOG00000032576,ENSRNOG00000007290,ENSRNOG00000007666,ENSRNOG00000011901,ENSRNOG00000000413,ENSRNOG00000004356,ENSRNOG00000021130,ENSRNOG00000021079,ENSRNOG00000013257,ENSRNOG00000022256,ENSRNOG00000018346,ENSRNOG00000017060,ENSRNOG00000003262,ENSRNOG00000002418,…
GO:BP	synapse organization	GO:0050808	0.00105025	2.97871	344	1268	51	17810	ENSRNOG00000047651,ENSRNOG00000029663,ENSRNOG00000029012,ENSRNOG00000015093,ENSRNOG00000046452,ENSRNOG00000009209,ENSRNOG00000018839,ENSRNOG00000006093,ENSRNOG00000017704,ENSRNOG00000011692,ENSRNOG00000006174,ENSRNOG00000009822,ENSRNOG00000032576,ENSRNOG00000002413,ENSRNOG00000007666,ENSRNOG00000015602,ENSRNOG00000011208,ENSRNOG00000058006,ENSRNOG00000016281,ENSRNOG00000011156,ENSRNOG00000030515,…
GO:BP	cation transmembrane transport	GO:0098655	0.00105983	2.97476	705	683	55	17810	ENSRNOG00000047651,ENSRNOG00000029012,ENSRNOG00000012609,ENSRNOG00000014006,ENSRNOG00000009288,ENSRNOG00000008169,ENSRNOG00000014686,ENSRNOG00000016163,ENSRNOG00000016469,ENSRNOG00000058626,ENSRNOG00000021067,ENSRNOG00000003134,ENSRNOG00000019937,ENSRNOG00000032576,ENSRNOG00000007290,ENSRNOG00000007666,ENSRNOG00000011901,ENSRNOG00000019719,ENSRNOG00000057404,ENSRNOG00000049868,ENSRNOG00000000413,…
GO:BP	trans-synaptic signaling	GO:0099537	0.00110457	2.95681	497	678	43	17810	ENSRNOG00000047651,ENSRNOG00000029663,ENSRNOG00000029012,ENSRNOG00000003453,ENSRNOG00000004527,ENSRNOG00000014006,ENSRNOG00000046452,ENSRNOG00000009288,ENSRNOG00000008169,ENSRNOG00000018839,ENSRNOG00000006093,ENSRNOG00000011692,ENSRNOG00000016163,ENSRNOG00000013481,ENSRNOG00000003741,ENSRNOG00000006174,ENSRNOG00000013042,ENSRNOG00000012061,ENSRNOG00000032576,ENSRNOG00000033119,ENSRNOG00000010447,…
GO:BP	rhythmic process	GO:0048511	0.00115511	2.93738	244	1926	53	17810	ENSRNOG00000012280,ENSRNOG00000018839,ENSRNOG00000016848,ENSRNOG00000015550,ENSRNOG00000007391,ENSRNOG00000007152,ENSRNOG00000032576,ENSRNOG00000005971,ENSRNOG00000059479,ENSRNOG00000004342,ENSRNOG00000010278,ENSRNOG00000001189,ENSRNOG00000010994,ENSRNOG00000003694,ENSRNOG00000017684,ENSRNOG00000018285,ENSRNOG00000002244,ENSRNOG00000019422,ENSRNOG00000000640,ENSRNOG00000020060,ENSRNOG00000017601,…
GO:BP	regulation of epithelial cell proliferation	GO:0050678	0.00121569	2.91518	295	1282	46	17810	ENSRNOG00000019680,ENSRNOG00000016818,ENSRNOG00000009037,ENSRNOG00000033153,ENSRNOG00000013867,ENSRNOG00000016291,ENSRNOG00000009258,ENSRNOG00000009425,ENSRNOG00000001720,ENSRNOG00000010278,ENSRNOG00000011136,ENSRNOG00000058388,ENSRNOG00000018346,ENSRNOG00000013589,ENSRNOG00000010716,ENSRNOG00000009465,ENSRNOG00000002418,ENSRNOG00000015614,ENSRNOG00000009001,ENSRNOG00000007159,ENSRNOG00000003694,…
GO:BP	response to mechanical stimulus	GO:0009612	0.0013616	2.86595	182	1087	30	17810	ENSRNOG00000023148,ENSRNOG00000016696,ENSRNOG00000016163,ENSRNOG00000003357,ENSRNOG00000008144,ENSRNOG00000003300,ENSRNOG00000007290,ENSRNOG00000007372,ENSRNOG00000000129,ENSRNOG00000010278,ENSRNOG00000022256,ENSRNOG00000008053,ENSRNOG00000002930,ENSRNOG00000017060,ENSRNOG00000013589,ENSRNOG00000008479,ENSRNOG00000046667,ENSRNOG00000007159,ENSRNOG00000006867,ENSRNOG00000019750,ENSRNOG00000013240,…
GO:BP	multicellular organismal signaling	GO:0035637	0.00146899	2.83298	101	995	20	17810	ENSRNOG00000018839,ENSRNOG00000014686,ENSRNOG00000007666,ENSRNOG00000019719,ENSRNOG00000000413,ENSRNOG00000017511,ENSRNOG00000010278,ENSRNOG00000001557,ENSRNOG00000017060,ENSRNOG00000003262,ENSRNOG00000057221,ENSRNOG00000036960,ENSRNOG00000030515,ENSRNOG00000011076,ENSRNOG00000019750,ENSRNOG00000054458,ENSRNOG00000021023,ENSRNOG00000020014,ENSRNOG00000005985,ENSRNOG00000007090
GO:BP	endothelium development	GO:0003158	0.00179044	2.74704	108	1712	28	17810	ENSRNOG00000002434,ENSRNOG00000059961,ENSRNOG00000018865,ENSRNOG00000053450,ENSRNOG00000013867,ENSRNOG00000047446,ENSRNOG00000060381,ENSRNOG00000022256,ENSRNOG00000010716,ENSRNOG00000007443,ENSRNOG00000011702,ENSRNOG00000015614,ENSRNOG00000013364,ENSRNOG00000003694,ENSRNOG00000014549,ENSRNOG00000020679,ENSRNOG00000013324,ENSRNOG00000010392,ENSRNOG00000014524,ENSRNOG00000050190,ENSRNOG00000027357,…
GO:BP	positive regulation of MAPK cascade	GO:0043410	0.00183077	2.73737	409	1237	56	17810	ENSRNOG00000020890,ENSRNOG00000046452,ENSRNOG00000016818,ENSRNOG00000011692,ENSRNOG00000014276,ENSRNOG00000016848,ENSRNOG00000000239,ENSRNOG00000009822,ENSRNOG00000019661,ENSRNOG00000013867,ENSRNOG00000015602,ENSRNOG00000013090,ENSRNOG00000019622,ENSRNOG00000010278,ENSRNOG00000003870,ENSRNOG00000018958,ENSRNOG00000003259,ENSRNOG00000013589,ENSRNOG00000017208,ENSRNOG00000002524,ENSRNOG00000003613,…
GO:BP	anterograde trans-synaptic signaling	GO:0098916	0.00202783	2.69297	491	678	42	17810	ENSRNOG00000047651,ENSRNOG00000029012,ENSRNOG00000003453,ENSRNOG00000004527,ENSRNOG00000014006,ENSRNOG00000046452,ENSRNOG00000009288,ENSRNOG00000008169,ENSRNOG00000018839,ENSRNOG00000006093,ENSRNOG00000011692,ENSRNOG00000016163,ENSRNOG00000013481,ENSRNOG00000003741,ENSRNOG00000006174,ENSRNOG00000013042,ENSRNOG00000012061,ENSRNOG00000032576,ENSRNOG00000033119,ENSRNOG00000010447,ENSRNOG00000007666,…
GO:BP	chemical synaptic transmission	GO:0007268	0.00202783	2.69297	491	678	42	17810	ENSRNOG00000047651,ENSRNOG00000029012,ENSRNOG00000003453,ENSRNOG00000004527,ENSRNOG00000014006,ENSRNOG00000046452,ENSRNOG00000009288,ENSRNOG00000008169,ENSRNOG00000018839,ENSRNOG00000006093,ENSRNOG00000011692,ENSRNOG00000016163,ENSRNOG00000013481,ENSRNOG00000003741,ENSRNOG00000006174,ENSRNOG00000013042,ENSRNOG00000012061,ENSRNOG00000032576,ENSRNOG00000033119,ENSRNOG00000010447,ENSRNOG00000007666,…
GO:BP	cell morphogenesis	GO:0000902	0.00203702	2.691	870	1311	103	17810	ENSRNOG00000047651,ENSRNOG00000054165,ENSRNOG00000001915,ENSRNOG00000004281,ENSRNOG00000009209,ENSRNOG00000016818,ENSRNOG00000017704,ENSRNOG00000011692,ENSRNOG00000016848,ENSRNOG00000016163,ENSRNOG00000013481,ENSRNOG00000014232,ENSRNOG00000003741,ENSRNOG00000000239,ENSRNOG00000053450,ENSRNOG00000004089,ENSRNOG00000017525,ENSRNOG00000032576,ENSRNOG00000004812,ENSRNOG00000005391,ENSRNOG00000031168,…
GO:BP	alcohol biosynthetic process	GO:0046165	0.00206132	2.68586	98	1918	28	17810	ENSRNOG00000055103,ENSRNOG00000016690,ENSRNOG00000006859,ENSRNOG00000013867,ENSRNOG00000021314,ENSRNOG00000016122,ENSRNOG00000006787,ENSRNOG00000020989,ENSRNOG00000002826,ENSRNOG00000045679,ENSRNOG00000007234,ENSRNOG00000018454,ENSRNOG00000010626,ENSRNOG00000054549,ENSRNOG00000008656,ENSRNOG00000007637,ENSRNOG00000011039,ENSRNOG00000020776,ENSRNOG00000049604,ENSRNOG00000021276,ENSRNOG00000028235,…
GO:BP	negative regulation of cell communication	GO:0010648	0.00216534	2.66447	1113	1655	151	17810	ENSRNOG00000014940,ENSRNOG00000029012,ENSRNOG00000034040,ENSRNOG00000003616,ENSRNOG00000018865,ENSRNOG00000046452,ENSRNOG00000008169,ENSRNOG00000004330,ENSRNOG00000016818,ENSRNOG00000052498,ENSRNOG00000005345,ENSRNOG00000011692,ENSRNOG00000007574,ENSRNOG00000016848,ENSRNOG00000013994,ENSRNOG00000009037,ENSRNOG00000006174,ENSRNOG00000008526,ENSRNOG00000043304,ENSRNOG00000013042,ENSRNOG00000053450,…
GO:BP	organic hydroxy compound metabolic process	GO:1901615	0.00218649	2.66025	383	1433	59	17810	ENSRNOG00000032959,ENSRNOG00000055103,ENSRNOG00000025608,ENSRNOG00000013794,ENSRNOG00000009946,ENSRNOG00000016690,ENSRNOG00000006859,ENSRNOG00000015541,ENSRNOG00000013867,ENSRNOG00000021314,ENSRNOG00000016122,ENSRNOG00000034116,ENSRNOG00000006787,ENSRNOG00000032261,ENSRNOG00000018346,ENSRNOG00000020989,ENSRNOG00000002826,ENSRNOG00000045679,ENSRNOG00000009550,ENSRNOG00000002524,ENSRNOG00000007234,…
GO:BP	positive regulation of transport	GO:0051050	0.00227433	2.64315	702	667	53	17810	ENSRNOG00000055103,ENSRNOG00000004040,ENSRNOG00000012609,ENSRNOG00000012280,ENSRNOG00000059961,ENSRNOG00000046452,ENSRNOG00000009288,ENSRNOG00000025608,ENSRNOG00000005345,ENSRNOG00000002215,ENSRNOG00000014232,ENSRNOG00000008129,ENSRNOG00000033153,ENSRNOG00000009822,ENSRNOG00000017808,ENSRNOG00000032576,ENSRNOG00000007666,ENSRNOG00000015602,ENSRNOG00000004356,ENSRNOG00000021130,ENSRNOG00000021079,…
GO:BP	actin filament-based process	GO:0030029	0.00230849	2.63667	665	1879	110	17810	ENSRNOG00000059961,ENSRNOG00000004281,ENSRNOG00000019365,ENSRNOG00000014686,ENSRNOG00000006783,ENSRNOG00000009822,ENSRNOG00000053945,ENSRNOG00000053450,ENSRNOG00000001469,ENSRNOG00000017525,ENSRNOG00000003956,ENSRNOG00000007290,ENSRNOG00000030151,ENSRNOG00000010447,ENSRNOG00000019719,ENSRNOG00000000413,ENSRNOG00000009347,ENSRNOG00000049452,ENSRNOG00000025406,ENSRNOG00000009425,ENSRNOG00000000034,…
GO:BP	wound healing	GO:0042060	0.00236818	2.62559	301	1286	46	17810	ENSRNOG00000019689,ENSRNOG00000002215,ENSRNOG00000004687,ENSRNOG00000018054,ENSRNOG00000014232,ENSRNOG00000003357,ENSRNOG00000010513,ENSRNOG00000013867,ENSRNOG00000017223,ENSRNOG00000021130,ENSRNOG00000047446,ENSRNOG00000010278,ENSRNOG00000002930,ENSRNOG00000003259,ENSRNOG00000016023,ENSRNOG00000019057,ENSRNOG00000010516,ENSRNOG00000002418,ENSRNOG00000007457,ENSRNOG00000007159,ENSRNOG00000014118,…
GO:BP	response to organonitrogen compound	GO:0010243	0.00236883	2.62547	833	1547	113	17810	ENSRNOG00000055103,ENSRNOG00000014333,ENSRNOG00000059961,ENSRNOG00000000716,ENSRNOG00000046452,ENSRNOG00000018839,ENSRNOG00000052498,ENSRNOG00000005930,ENSRNOG00000004687,ENSRNOG00000016163,ENSRNOG00000014232,ENSRNOG00000013994,ENSRNOG00000009946,ENSRNOG00000000158,ENSRNOG00000003357,ENSRNOG00000013042,ENSRNOG00000009822,ENSRNOG00000019661,ENSRNOG00000006859,ENSRNOG00000017808,ENSRNOG00000003300,…
GO:BP	negative regulation of signaling	GO:0023057	0.00240715	2.6185	1115	1655	151	17810	ENSRNOG00000014940,ENSRNOG00000029012,ENSRNOG00000034040,ENSRNOG00000003616,ENSRNOG00000018865,ENSRNOG00000046452,ENSRNOG00000008169,ENSRNOG00000004330,ENSRNOG00000016818,ENSRNOG00000052498,ENSRNOG00000005345,ENSRNOG00000011692,ENSRNOG00000007574,ENSRNOG00000016848,ENSRNOG00000013994,ENSRNOG00000009037,ENSRNOG00000006174,ENSRNOG00000008526,ENSRNOG00000043304,ENSRNOG00000013042,ENSRNOG00000053450,…
GO:BP	transmembrane receptor protein serine/threonine kinase signaling pathway	GO:0007178	0.00243711	2.61312	319	1696	58	17810	ENSRNOG00000014940,ENSRNOG00000002434,ENSRNOG00000003616,ENSRNOG00000004330,ENSRNOG00000011692,ENSRNOG00000009037,ENSRNOG00000003357,ENSRNOG00000019661,ENSRNOG00000020871,ENSRNOG00000001720,ENSRNOG00000043219,ENSRNOG00000027157,ENSRNOG00000010716,ENSRNOG00000025498,ENSRNOG00000013328,ENSRNOG00000009465,ENSRNOG00000002418,ENSRNOG00000007159,ENSRNOG00000025371,ENSRNOG00000019422,ENSRNOG00000002097,…
GO:BP	regulation of Wnt signaling pathway	GO:0030111	0.00264769	2.57713	264	1821	53	17810	ENSRNOG00000014940,ENSRNOG00000029012,ENSRNOG00000016818,ENSRNOG00000011692,ENSRNOG00000004221,ENSRNOG00000016848,ENSRNOG00000009037,ENSRNOG00000043304,ENSRNOG00000009822,ENSRNOG00000053945,ENSRNOG00000017808,ENSRNOG00000015602,ENSRNOG00000017511,ENSRNOG00000016103,ENSRNOG00000016023,ENSRNOG00000032208,ENSRNOG00000009465,ENSRNOG00000004290,ENSRNOG00000022772,ENSRNOG00000018454,ENSRNOG00000005093,…
GO:BP	generation of neurons	GO:0048699	0.0027212	2.56524	1309	1264	138	17810	ENSRNOG00000047651,ENSRNOG00000054165,ENSRNOG00000001915,ENSRNOG00000004281,ENSRNOG00000046452,ENSRNOG00000009209,ENSRNOG00000016818,ENSRNOG00000018839,ENSRNOG00000017704,ENSRNOG00000011692,ENSRNOG00000016848,ENSRNOG00000016163,ENSRNOG00000013481,ENSRNOG00000009946,ENSRNOG00000003741,ENSRNOG00000013670,ENSRNOG00000019296,ENSRNOG00000006174,ENSRNOG00000003357,ENSRNOG00000009822,ENSRNOG00000053945,…
GO:BP	regulation of response to external stimulus	GO:0032101	0.00282551	2.5489	733	2009	125	17810	ENSRNOG00000019680,ENSRNOG00000020890,ENSRNOG00000018865,ENSRNOG00000046452,ENSRNOG00000002802,ENSRNOG00000016696,ENSRNOG00000017704,ENSRNOG00000007574,ENSRNOG00000036603,ENSRNOG00000004687,ENSRNOG00000031138,ENSRNOG00000009946,ENSRNOG00000000239,ENSRNOG00000006174,ENSRNOG00000009822,ENSRNOG00000003486,ENSRNOG00000009342,ENSRNOG00000013867,ENSRNOG00000004812,ENSRNOG00000017223,ENSRNOG00000021130,…
GO:BP	positive regulation of phosphorylation	GO:0042327	0.00299772	2.52321	729	1232	85	17810	ENSRNOG00000020890,ENSRNOG00000059961,ENSRNOG00000030210,ENSRNOG00000016818,ENSRNOG00000018839,ENSRNOG00000001130,ENSRNOG00000011692,ENSRNOG00000014276,ENSRNOG00000016848,ENSRNOG00000031138,ENSRNOG00000014010,ENSRNOG00000004089,ENSRNOG00000019661,ENSRNOG00000013867,ENSRNOG00000003134,ENSRNOG00000017525,ENSRNOG00000016378,ENSRNOG00000007410,ENSRNOG00000013090,ENSRNOG00000009425,ENSRNOG00000001720,…
GO:BP	synapse assembly	GO:0007416	0.00301247	2.52108	132	1415	28	17810	ENSRNOG00000047651,ENSRNOG00000029663,ENSRNOG00000009209,ENSRNOG00000018839,ENSRNOG00000006093,ENSRNOG00000011692,ENSRNOG00000006174,ENSRNOG00000009822,ENSRNOG00000032576,ENSRNOG00000002413,ENSRNOG00000015602,ENSRNOG00000011156,ENSRNOG00000009649,ENSRNOG00000026466,ENSRNOG00000012045,ENSRNOG00000007032,ENSRNOG00000008656,ENSRNOG00000011562,ENSRNOG00000020151,ENSRNOG00000016242,ENSRNOG00000008098,…
GO:BP	potassium ion transmembrane transport	GO:0071805	0.00357601	2.4466	154	292	13	17810	ENSRNOG00000014006,ENSRNOG00000008169,ENSRNOG00000014686,ENSRNOG00000016163,ENSRNOG00000016469,ENSRNOG00000058626,ENSRNOG00000019937,ENSRNOG00000007290,ENSRNOG00000019719,ENSRNOG00000049868,ENSRNOG00000004356,ENSRNOG00000060435,ENSRNOG00000021130
GO:BP	regulation of cell-substrate adhesion	GO:0010810	0.00362842	2.44028	185	1696	39	17810	ENSRNOG00000002052,ENSRNOG00000016696,ENSRNOG00000016848,ENSRNOG00000001627,ENSRNOG00000005998,ENSRNOG00000053450,ENSRNOG00000017525,ENSRNOG00000003956,ENSRNOG00000012036,ENSRNOG00000009258,ENSRNOG00000030285,ENSRNOG00000007443,ENSRNOG00000016023,ENSRNOG00000045679,ENSRNOG00000049906,ENSRNOG00000010516,ENSRNOG00000016576,ENSRNOG00000033261,ENSRNOG00000016384,ENSRNOG00000002664,ENSRNOG00000046829,…
GO:BP	response to purine-containing compound	GO:0014074	0.00388417	2.4107	113	940	20	17810	ENSRNOG00000055103,ENSRNOG00000059961,ENSRNOG00000004687,ENSRNOG00000014232,ENSRNOG00000000158,ENSRNOG00000007372,ENSRNOG00000010278,ENSRNOG00000017060,ENSRNOG00000000967,ENSRNOG00000025042,ENSRNOG00000036960,ENSRNOG00000046667,ENSRNOG00000007159,ENSRNOG00000021128,ENSRNOG00000058646,ENSRNOG00000008015,ENSRNOG00000017601,ENSRNOG00000007387,ENSRNOG00000008587,ENSRNOG00000055382
GO:BP	positive regulation of phosphate metabolic process	GO:0045937	0.00397272	2.40091	784	1242	90	17810	ENSRNOG00000020890,ENSRNOG00000059961,ENSRNOG00000030210,ENSRNOG00000016818,ENSRNOG00000018839,ENSRNOG00000001130,ENSRNOG00000011692,ENSRNOG00000014276,ENSRNOG00000016848,ENSRNOG00000031138,ENSRNOG00000014010,ENSRNOG00000004089,ENSRNOG00000019661,ENSRNOG00000013867,ENSRNOG00000003134,ENSRNOG00000017525,ENSRNOG00000016378,ENSRNOG00000007410,ENSRNOG00000013090,ENSRNOG00000009425,ENSRNOG00000001720,…
GO:BP	positive regulation of phosphorus metabolic process	GO:0010562	0.00397272	2.40091	784	1242	90	17810	ENSRNOG00000020890,ENSRNOG00000059961,ENSRNOG00000030210,ENSRNOG00000016818,ENSRNOG00000018839,ENSRNOG00000001130,ENSRNOG00000011692,ENSRNOG00000014276,ENSRNOG00000016848,ENSRNOG00000031138,ENSRNOG00000014010,ENSRNOG00000004089,ENSRNOG00000019661,ENSRNOG00000013867,ENSRNOG00000003134,ENSRNOG00000017525,ENSRNOG00000016378,ENSRNOG00000007410,ENSRNOG00000013090,ENSRNOG00000009425,ENSRNOG00000001720,…
GO:BP	cellular response to interferon-beta	GO:0035458	0.00400837	2.39703	31	347	7	17810	ENSRNOG00000019050,ENSRNOG00000031138,ENSRNOG00000002470,ENSRNOG00000008144,ENSRNOG00000003486,ENSRNOG00000019542,ENSRNOG00000038955
GO:BP	sodium ion transmembrane transport	GO:0035725	0.00437693	2.35883	110	563	15	17810	ENSRNOG00000014006,ENSRNOG00000009288,ENSRNOG00000008169,ENSRNOG00000016469,ENSRNOG00000021067,ENSRNOG00000003134,ENSRNOG00000019937,ENSRNOG00000007290,ENSRNOG00000021079,ENSRNOG00000013257,ENSRNOG00000057221,ENSRNOG00000060687,ENSRNOG00000008479,ENSRNOG00000019147,ENSRNOG00000005007
GO:BP	MAPK cascade	GO:0000165	0.00453441	2.34348	623	1237	75	17810	ENSRNOG00000014940,ENSRNOG00000060514,ENSRNOG00000020890,ENSRNOG00000046452,ENSRNOG00000016818,ENSRNOG00000011692,ENSRNOG00000014276,ENSRNOG00000016848,ENSRNOG00000000239,ENSRNOG00000009822,ENSRNOG00000019661,ENSRNOG00000013867,ENSRNOG00000016122,ENSRNOG00000016378,ENSRNOG00000015602,ENSRNOG00000013090,ENSRNOG00000019622,ENSRNOG00000016291,ENSRNOG00000010278,ENSRNOG00000003870,ENSRNOG00000058388,…
GO:BP	alcohol metabolic process	GO:0006066	0.00455369	2.34164	245	1790	49	17810	ENSRNOG00000032959,ENSRNOG00000055103,ENSRNOG00000025608,ENSRNOG00000013794,ENSRNOG00000009946,ENSRNOG00000016690,ENSRNOG00000006859,ENSRNOG00000015541,ENSRNOG00000013867,ENSRNOG00000021314,ENSRNOG00000016122,ENSRNOG00000034116,ENSRNOG00000006787,ENSRNOG00000032261,ENSRNOG00000020989,ENSRNOG00000002826,ENSRNOG00000045679,ENSRNOG00000007234,ENSRNOG00000057814,ENSRNOG00000018454,ENSRNOG00000020546,…
GO:BP	positive regulation of biological process	GO:0048518	0.00456715	2.34035	5229	1700	583	17810	ENSRNOG00000047651,ENSRNOG00000048982,ENSRNOG00000055103,ENSRNOG00000019680,ENSRNOG00000004040,ENSRNOG00000002434,ENSRNOG00000001915,ENSRNOG00000045683,ENSRNOG00000020890,ENSRNOG00000002052,ENSRNOG00000012609,ENSRNOG00000014006,ENSRNOG00000014333,ENSRNOG00000012280,ENSRNOG00000059961,ENSRNOG00000004281,ENSRNOG00000030210,ENSRNOG00000046452,ENSRNOG00000009209,ENSRNOG00000009288,ENSRNOG00000008169,…
GO:BP	canonical Wnt signaling pathway	GO:0060070	0.00469977	2.32792	255	1821	51	17810	ENSRNOG00000014940,ENSRNOG00000029012,ENSRNOG00000016818,ENSRNOG00000011692,ENSRNOG00000004221,ENSRNOG00000016848,ENSRNOG00000053945,ENSRNOG00000015602,ENSRNOG00000016103,ENSRNOG00000016023,ENSRNOG00000032208,ENSRNOG00000009465,ENSRNOG00000014385,ENSRNOG00000022772,ENSRNOG00000018454,ENSRNOG00000019422,ENSRNOG00000013515,ENSRNOG00000014395,ENSRNOG00000025120,ENSRNOG00000014863,ENSRNOG00000052510,…
GO:BP	regulation of inflammatory response	GO:0050727	0.00479696	2.31903	271	1807	53	17810	ENSRNOG00000018865,ENSRNOG00000046452,ENSRNOG00000009946,ENSRNOG00000009822,ENSRNOG00000007372,ENSRNOG00000011680,ENSRNOG00000010278,ENSRNOG00000051307,ENSRNOG00000014504,ENSRNOG00000058388,ENSRNOG00000045679,ENSRNOG00000049906,ENSRNOG00000011702,ENSRNOG00000057347,ENSRNOG00000018454,ENSRNOG00000014835,ENSRNOG00000001304,ENSRNOG00000013240,ENSRNOG00000008656,ENSRNOG00000002946,ENSRNOG00000013324,…
GO:BP	cation transport	GO:0006812	0.00523178	2.28135	970	995	89	17810	ENSRNOG00000047651,ENSRNOG00000029012,ENSRNOG00000012609,ENSRNOG00000014006,ENSRNOG00000009288,ENSRNOG00000008169,ENSRNOG00000002215,ENSRNOG00000019118,ENSRNOG00000014686,ENSRNOG00000016163,ENSRNOG00000029342,ENSRNOG00000016469,ENSRNOG00000013042,ENSRNOG00000058626,ENSRNOG00000021067,ENSRNOG00000012061,ENSRNOG00000003134,ENSRNOG00000019937,ENSRNOG00000032576,ENSRNOG00000007290,ENSRNOG00000007666,…
GO:BP	muscle organ development	GO:0007517	0.00524061	2.28062	266	1087	37	17810	ENSRNOG00000023148,ENSRNOG00000002456,ENSRNOG00000002215,ENSRNOG00000013670,ENSRNOG00000003357,ENSRNOG00000001469,ENSRNOG00000006110,ENSRNOG00000003300,ENSRNOG00000004109,ENSRNOG00000047446,ENSRNOG00000010278,ENSRNOG00000017060,ENSRNOG00000013519,ENSRNOG00000002418,ENSRNOG00000047307,ENSRNOG00000013364,ENSRNOG00000003694,ENSRNOG00000006867,ENSRNOG00000010524,ENSRNOG00000020339,ENSRNOG00000020369,…
GO:BP	regulation of membrane potential	GO:0042391	0.005278	2.27753	322	785	34	17810	ENSRNOG00000047651,ENSRNOG00000055103,ENSRNOG00000008992,ENSRNOG00000012609,ENSRNOG00000014006,ENSRNOG00000009288,ENSRNOG00000018839,ENSRNOG00000014686,ENSRNOG00000006174,ENSRNOG00000003134,ENSRNOG00000019937,ENSRNOG00000032576,ENSRNOG00000007666,ENSRNOG00000019719,ENSRNOG00000049868,ENSRNOG00000007372,ENSRNOG00000021079,ENSRNOG00000017511,ENSRNOG00000010278,ENSRNOG00000001557,ENSRNOG00000017060,…
GO:BP	negative regulation of signal transduction	GO:0009968	0.00553379	2.25698	1032	1655	140	17810	ENSRNOG00000014940,ENSRNOG00000029012,ENSRNOG00000034040,ENSRNOG00000003616,ENSRNOG00000018865,ENSRNOG00000046452,ENSRNOG00000004330,ENSRNOG00000016818,ENSRNOG00000052498,ENSRNOG00000011692,ENSRNOG00000007574,ENSRNOG00000016848,ENSRNOG00000013994,ENSRNOG00000009037,ENSRNOG00000008526,ENSRNOG00000043304,ENSRNOG00000013042,ENSRNOG00000053450,ENSRNOG00000019661,ENSRNOG00000006859,ENSRNOG00000016122,…
GO:BP	artery morphogenesis	GO:0048844	0.00561168	2.25091	66	619	12	17810	ENSRNOG00000002215,ENSRNOG00000009946,ENSRNOG00000003357,ENSRNOG00000003720,ENSRNOG00000047446,ENSRNOG00000001720,ENSRNOG00000007443,ENSRNOG00000049906,ENSRNOG00000002418,ENSRNOG00000013364,ENSRNOG00000003694,ENSRNOG00000018454
GO:BP	presynapse assembly	GO:0099054	0.00629839	2.20077	37	1415	13	17810	ENSRNOG00000029663,ENSRNOG00000009209,ENSRNOG00000011692,ENSRNOG00000032576,ENSRNOG00000002413,ENSRNOG00000011156,ENSRNOG00000009649,ENSRNOG00000026466,ENSRNOG00000008656,ENSRNOG00000011562,ENSRNOG00000016242,ENSRNOG00000005711,ENSRNOG00000013694
GO:BP	mesenchymal cell differentiation	GO:0048762	0.00636559	2.19616	204	1876	44	17810	ENSRNOG00000002434,ENSRNOG00000017704,ENSRNOG00000013670,ENSRNOG00000004812,ENSRNOG00000015602,ENSRNOG00000047446,ENSRNOG00000001720,ENSRNOG00000010278,ENSRNOG00000007443,ENSRNOG00000025498,ENSRNOG00000009465,ENSRNOG00000002418,ENSRNOG00000013364,ENSRNOG00000025371,ENSRNOG00000031232,ENSRNOG00000004854,ENSRNOG00000004141,ENSRNOG00000052510,ENSRNOG00000017146,ENSRNOG00000050760,ENSRNOG00000000386,…
GO:BP	sodium ion transport	GO:0006814	0.00668382	2.17498	159	563	18	17810	ENSRNOG00000014006,ENSRNOG00000009288,ENSRNOG00000008169,ENSRNOG00000019118,ENSRNOG00000029342,ENSRNOG00000016469,ENSRNOG00000021067,ENSRNOG00000003134,ENSRNOG00000019937,ENSRNOG00000007290,ENSRNOG00000021079,ENSRNOG00000013257,ENSRNOG00000019217,ENSRNOG00000057221,ENSRNOG00000060687,ENSRNOG00000008479,ENSRNOG00000019147,ENSRNOG00000005007
GO:BP	regulation of fat cell differentiation	GO:0045598	0.00669152	2.17447	118	1282	24	17810	ENSRNOG00000029980,ENSRNOG00000013994,ENSRNOG00000006859,ENSRNOG00000015541,ENSRNOG00000011451,ENSRNOG00000004109,ENSRNOG00000001720,ENSRNOG00000058388,ENSRNOG00000007443,ENSRNOG00000009465,ENSRNOG00000057347,ENSRNOG00000012181,ENSRNOG00000024705,ENSRNOG00000019048,ENSRNOG00000058646,ENSRNOG00000009131,ENSRNOG00000008785,ENSRNOG00000010042,ENSRNOG00000010799,ENSRNOG00000016099,ENSRNOG00000000529,…
GO:BP	chemotaxis	GO:0006935	0.00716189	2.14497	487	1553	73	17810	ENSRNOG00000054165,ENSRNOG00000019680,ENSRNOG00000020890,ENSRNOG00000002802,ENSRNOG00000016696,ENSRNOG00000017704,ENSRNOG00000007574,ENSRNOG00000000239,ENSRNOG00000004089,ENSRNOG00000013867,ENSRNOG00000017525,ENSRNOG00000004812,ENSRNOG00000002667,ENSRNOG00000019622,ENSRNOG00000011680,ENSRNOG00000009425,ENSRNOG00000022256,ENSRNOG00000012580,ENSRNOG00000001557,ENSRNOG00000008996,ENSRNOG00000018346,…
GO:BP	neuron projection development	GO:0031175	0.00727173	2.13836	829	1698	119	17810	ENSRNOG00000047651,ENSRNOG00000054165,ENSRNOG00000001915,ENSRNOG00000004281,ENSRNOG00000046452,ENSRNOG00000009209,ENSRNOG00000016818,ENSRNOG00000018839,ENSRNOG00000017704,ENSRNOG00000011692,ENSRNOG00000016848,ENSRNOG00000013481,ENSRNOG00000003741,ENSRNOG00000006174,ENSRNOG00000017525,ENSRNOG00000032576,ENSRNOG00000003300,ENSRNOG00000004812,ENSRNOG00000005391,ENSRNOG00000002667,ENSRNOG00000007410,…
GO:BP	ensheathment of neurons	GO:0007272	0.00737356	2.13232	124	1968	32	17810	ENSRNOG00000016818,ENSRNOG00000018839,ENSRNOG00000009822,ENSRNOG00000048139,ENSRNOG00000015445,ENSRNOG00000016724,ENSRNOG00000012959,ENSRNOG00000012906,ENSRNOG00000030515,ENSRNOG00000011076,ENSRNOG00000000640,ENSRNOG00000021023,ENSRNOG00000019556,ENSRNOG00000016099,ENSRNOG00000008283,ENSRNOG00000003171,ENSRNOG00000019659,ENSRNOG00000018950,ENSRNOG00000013780,ENSRNOG00000000503,ENSRNOG00000016496,…
GO:BP	axon ensheathment	GO:0008366	0.00737356	2.13232	124	1968	32	17810	ENSRNOG00000016818,ENSRNOG00000018839,ENSRNOG00000009822,ENSRNOG00000048139,ENSRNOG00000015445,ENSRNOG00000016724,ENSRNOG00000012959,ENSRNOG00000012906,ENSRNOG00000030515,ENSRNOG00000011076,ENSRNOG00000000640,ENSRNOG00000021023,ENSRNOG00000019556,ENSRNOG00000016099,ENSRNOG00000008283,ENSRNOG00000003171,ENSRNOG00000019659,ENSRNOG00000018950,ENSRNOG00000013780,ENSRNOG00000000503,ENSRNOG00000016496,…
GO:BP	tissue morphogenesis	GO:0048729	0.00776332	2.10995	591	1682	90	17810	ENSRNOG00000014940,ENSRNOG00000019680,ENSRNOG00000030719,ENSRNOG00000002434,ENSRNOG00000018865,ENSRNOG00000023148,ENSRNOG00000004281,ENSRNOG00000016818,ENSRNOG00000011692,ENSRNOG00000002215,ENSRNOG00000004221,ENSRNOG00000009037,ENSRNOG00000013670,ENSRNOG00000003357,ENSRNOG00000013867,ENSRNOG00000004109,ENSRNOG00000047446,ENSRNOG00000009425,ENSRNOG00000001720,ENSRNOG00000010278,ENSRNOG00000022256,…
GO:BP	vasculogenesis	GO:0001570	0.00785611	2.10479	72	1602	20	17810	ENSRNOG00000002434,ENSRNOG00000018839,ENSRNOG00000016848,ENSRNOG00000004109,ENSRNOG00000019622,ENSRNOG00000049906,ENSRNOG00000042838,ENSRNOG00000013364,ENSRNOG00000058646,ENSRNOG00000002664,ENSRNOG00000004854,ENSRNOG00000008587,ENSRNOG00000010131,ENSRNOG00000050190,ENSRNOG00000027357,ENSRNOG00000011238,ENSRNOG00000027030,ENSRNOG00000037247,ENSRNOG00000013265,ENSRNOG00000010889
GO:BP	endothelial cell migration	GO:0043542	0.00856718	2.06716	174	1659	36	17810	ENSRNOG00000020890,ENSRNOG00000016696,ENSRNOG00000013867,ENSRNOG00000047446,ENSRNOG00000005679,ENSRNOG00000010716,ENSRNOG00000045679,ENSRNOG00000003694,ENSRNOG00000018454,ENSRNOG00000016384,ENSRNOG00000051977,ENSRNOG00000002664,ENSRNOG00000046829,ENSRNOG00000009131,ENSRNOG00000049560,ENSRNOG00000004165,ENSRNOG00000013324,ENSRNOG00000045829,ENSRNOG00000007607,ENSRNOG00000008587,ENSRNOG00000023546,…
GO:BP	regulation of cation channel activity	GO:2001257	0.00876113	2.05744	118	292	11	17810	ENSRNOG00000047651,ENSRNOG00000029012,ENSRNOG00000012609,ENSRNOG00000014006,ENSRNOG00000009288,ENSRNOG00000032576,ENSRNOG00000007666,ENSRNOG00000011901,ENSRNOG00000000413,ENSRNOG00000004356,ENSRNOG00000021130
GO:BP	response to organic cyclic compound	GO:0014070	0.00876272	2.05736	752	1115	79	17810	ENSRNOG00000048982,ENSRNOG00000055103,ENSRNOG00000012609,ENSRNOG00000059961,ENSRNOG00000000716,ENSRNOG00000046452,ENSRNOG00000016696,ENSRNOG00000007574,ENSRNOG00000036603,ENSRNOG00000004687,ENSRNOG00000016163,ENSRNOG00000014232,ENSRNOG00000000158,ENSRNOG00000013042,ENSRNOG00000009822,ENSRNOG00000006859,ENSRNOG00000058260,ENSRNOG00000003300,ENSRNOG00000007290,ENSRNOG00000007372,ENSRNOG00000010278,…
GO:BP	taxis	GO:0042330	0.00896684	2.04736	490	1553	73	17810	ENSRNOG00000054165,ENSRNOG00000019680,ENSRNOG00000020890,ENSRNOG00000002802,ENSRNOG00000016696,ENSRNOG00000017704,ENSRNOG00000007574,ENSRNOG00000000239,ENSRNOG00000004089,ENSRNOG00000013867,ENSRNOG00000017525,ENSRNOG00000004812,ENSRNOG00000002667,ENSRNOG00000019622,ENSRNOG00000011680,ENSRNOG00000009425,ENSRNOG00000022256,ENSRNOG00000012580,ENSRNOG00000001557,ENSRNOG00000008996,ENSRNOG00000018346,…
GO:BP	small GTPase mediated signal transduction	GO:0007264	0.00902822	2.0444	360	1979	69	17810	ENSRNOG00000059961,ENSRNOG00000014276,ENSRNOG00000005271,ENSRNOG00000001516,ENSRNOG00000014060,ENSRNOG00000003357,ENSRNOG00000007410,ENSRNOG00000009347,ENSRNOG00000002347,ENSRNOG00000027942,ENSRNOG00000001113,ENSRNOG00000031671,ENSRNOG00000018346,ENSRNOG00000016023,ENSRNOG00000045679,ENSRNOG00000026196,ENSRNOG00000002418,ENSRNOG00000025371,ENSRNOG00000010224,ENSRNOG00000018454,ENSRNOG00000016384,…
GO:BP	vascular process in circulatory system	GO:0003018	0.0092738	2.03274	151	1151	26	17810	ENSRNOG00000001130,ENSRNOG00000013042,ENSRNOG00000007290,ENSRNOG00000019719,ENSRNOG00000021130,ENSRNOG00000047446,ENSRNOG00000018346,ENSRNOG00000019283,ENSRNOG00000025042,ENSRNOG00000019217,ENSRNOG00000006761,ENSRNOG00000018454,ENSRNOG00000019549,ENSRNOG00000017767,ENSRNOG00000001304,ENSRNOG00000019048,ENSRNOG00000014008,ENSRNOG00000013324,ENSRNOG00000004332,ENSRNOG00000058039,ENSRNOG00000005985,…
GO:BP	collagen fibril organization	GO:0030199	0.00938738	2.02746	53	1682	17	17810	ENSRNOG00000023148,ENSRNOG00000003357,ENSRNOG00000003183,ENSRNOG00000000463,ENSRNOG00000061484,ENSRNOG00000047446,ENSRNOG00000009465,ENSRNOG00000002418,ENSRNOG00000004610,ENSRNOG00000026415,ENSRNOG00000014426,ENSRNOG00000002947,ENSRNOG00000013780,ENSRNOG00000050655,ENSRNOG00000015727,ENSRNOG00000024886,ENSRNOG00000017800
GO:BP	regulation of sodium ion transmembrane transporter activity	GO:2000649	0.00947598	2.02338	42	548	9	17810	ENSRNOG00000014006,ENSRNOG00000009288,ENSRNOG00000016469,ENSRNOG00000021067,ENSRNOG00000007290,ENSRNOG00000021079,ENSRNOG00000013257,ENSRNOG00000057221,ENSRNOG00000019147
GO:BP	cellular response to external stimulus	GO:0071496	0.00991004	2.00392	259	1994	54	17810	ENSRNOG00000014333,ENSRNOG00000008144,ENSRNOG00000007290,ENSRNOG00000007372,ENSRNOG00000010278,ENSRNOG00000000034,ENSRNOG00000003439,ENSRNOG00000018770,ENSRNOG00000009465,ENSRNOG00000014385,ENSRNOG00000005600,ENSRNOG00000007400,ENSRNOG00000013240,ENSRNOG00000008015,ENSRNOG00000009131,ENSRNOG00000049560,ENSRNOG00000014008,ENSRNOG00000014859,ENSRNOG00000004165,ENSRNOG00000017601,ENSRNOG00000000521,…
GO:BP	regulation of synapse assembly	GO:0051963	0.00996041	2.00172	89	250	9	17810	ENSRNOG00000029663,ENSRNOG00000009209,ENSRNOG00000018839,ENSRNOG00000006093,ENSRNOG00000011692,ENSRNOG00000006174,ENSRNOG00000009822,ENSRNOG00000032576,ENSRNOG00000002413
GO:BP	cell junction assembly	GO:0034329	0.0100676	1.99707	332	1825	61	17810	ENSRNOG00000047651,ENSRNOG00000029663,ENSRNOG00000009209,ENSRNOG00000018839,ENSRNOG00000006093,ENSRNOG00000011692,ENSRNOG00000006174,ENSRNOG00000009822,ENSRNOG00000058260,ENSRNOG00000032576,ENSRNOG00000003956,ENSRNOG00000002413,ENSRNOG00000015602,ENSRNOG00000016291,ENSRNOG00000030285,ENSRNOG00000001419,ENSRNOG00000016724,ENSRNOG00000011156,ENSRNOG00000009649,ENSRNOG00000033261,ENSRNOG00000026466,…
GO:BP	regulation of presynapse assembly	GO:1905606	0.0105239	1.97782	28	1415	11	17810	ENSRNOG00000029663,ENSRNOG00000009209,ENSRNOG00000011692,ENSRNOG00000002413,ENSRNOG00000011156,ENSRNOG00000009649,ENSRNOG00000008656,ENSRNOG00000011562,ENSRNOG00000016242,ENSRNOG00000005711,ENSRNOG00000013694
GO:BP	synaptic transmission, glutamatergic	GO:0035249	0.0110969	1.9548	59	1683	18	17810	ENSRNOG00000047651,ENSRNOG00000011692,ENSRNOG00000006174,ENSRNOG00000013042,ENSRNOG00000007666,ENSRNOG00000017511,ENSRNOG00000003262,ENSRNOG00000007159,ENSRNOG00000011156,ENSRNOG00000004332,ENSRNOG00000018452,ENSRNOG00000026573,ENSRNOG00000013780,ENSRNOG00000000368,ENSRNOG00000004753,ENSRNOG00000024886,ENSRNOG00000003288,ENSRNOG00000020310
GO:BP	response to peptide	GO:1901652	0.0116085	1.93522	381	1843	68	17810	ENSRNOG00000014333,ENSRNOG00000046452,ENSRNOG00000052498,ENSRNOG00000013994,ENSRNOG00000000158,ENSRNOG00000009822,ENSRNOG00000019661,ENSRNOG00000006859,ENSRNOG00000017808,ENSRNOG00000003300,ENSRNOG00000012036,ENSRNOG00000021130,ENSRNOG00000047446,ENSRNOG00000010278,ENSRNOG00000018346,ENSRNOG00000013589,ENSRNOG00000007443,ENSRNOG00000016023,ENSRNOG00000019057,ENSRNOG00000004290,ENSRNOG00000019217,…
GO:BP	cell-matrix adhesion	GO:0007160	0.0117096	1.93146	182	1811	39	17810	ENSRNOG00000014333,ENSRNOG00000018865,ENSRNOG00000003357,ENSRNOG00000017525,ENSRNOG00000003956,ENSRNOG00000012036,ENSRNOG00000009258,ENSRNOG00000030285,ENSRNOG00000007443,ENSRNOG00000032208,ENSRNOG00000010516,ENSRNOG00000023548,ENSRNOG00000061230,ENSRNOG00000033261,ENSRNOG00000016384,ENSRNOG00000001304,ENSRNOG00000020525,ENSRNOG00000002664,ENSRNOG00000046829,ENSRNOG00000008638,ENSRNOG00000007637,…
GO:BP	small molecule biosynthetic process	GO:0044283	0.0117634	1.92947	474	1918	83	17810	ENSRNOG00000055103,ENSRNOG00000013794,ENSRNOG00000016163,ENSRNOG00000013994,ENSRNOG00000015550,ENSRNOG00000000158,ENSRNOG00000016690,ENSRNOG00000006859,ENSRNOG00000013867,ENSRNOG00000021314,ENSRNOG00000016122,ENSRNOG00000006787,ENSRNOG00000018755,ENSRNOG00000010278,ENSRNOG00000001189,ENSRNOG00000020989,ENSRNOG00000002826,ENSRNOG00000045679,ENSRNOG00000007234,ENSRNOG00000048949,ENSRNOG00000010450,…
GO:BP	gliogenesis	GO:0042063	0.0117714	1.92917	278	1911	55	17810	ENSRNOG00000016818,ENSRNOG00000018839,ENSRNOG00000009946,ENSRNOG00000013670,ENSRNOG00000043304,ENSRNOG00000009822,ENSRNOG00000053945,ENSRNOG00000017808,ENSRNOG00000015602,ENSRNOG00000007410,ENSRNOG00000021130,ENSRNOG00000009258,ENSRNOG00000001720,ENSRNOG00000010278,ENSRNOG00000002919,ENSRNOG00000017208,ENSRNOG00000020514,ENSRNOG00000002418,ENSRNOG00000012959,ENSRNOG00000007159,ENSRNOG00000018454,…
GO:BP	epithelium development	GO:0060429	0.0122271	1.91268	1036	1717	143	17810	ENSRNOG00000014940,ENSRNOG00000019680,ENSRNOG00000030719,ENSRNOG00000002434,ENSRNOG00000059961,ENSRNOG00000018865,ENSRNOG00000004281,ENSRNOG00000016818,ENSRNOG00000011692,ENSRNOG00000004221,ENSRNOG00000009037,ENSRNOG00000013670,ENSRNOG00000043304,ENSRNOG00000033153,ENSRNOG00000053450,ENSRNOG00000013867,ENSRNOG00000017808,ENSRNOG00000007391,ENSRNOG00000049385,ENSRNOG00000015602,ENSRNOG00000047446,…
GO:BP	tissue migration	GO:0090130	0.0125113	1.9027	250	1659	46	17810	ENSRNOG00000020890,ENSRNOG00000016696,ENSRNOG00000004089,ENSRNOG00000013867,ENSRNOG00000047446,ENSRNOG00000016291,ENSRNOG00000005679,ENSRNOG00000009425,ENSRNOG00000010716,ENSRNOG00000016023,ENSRNOG00000045679,ENSRNOG00000049906,ENSRNOG00000002418,ENSRNOG00000003694,ENSRNOG00000018454,ENSRNOG00000016384,ENSRNOG00000051977,ENSRNOG00000002664,ENSRNOG00000046829,ENSRNOG00000009131,ENSRNOG00000049560,…
GO:BP	animal organ regeneration	GO:0031100	0.012666	1.89736	60	1022	14	17810	ENSRNOG00000016696,ENSRNOG00000005930,ENSRNOG00000010278,ENSRNOG00000013589,ENSRNOG00000045679,ENSRNOG00000057347,ENSRNOG00000007159,ENSRNOG00000011452,ENSRNOG00000011425,ENSRNOG00000014395,ENSRNOG00000025120,ENSRNOG00000000521,ENSRNOG00000004332,ENSRNOG00000007390
GO:BP	gland morphogenesis	GO:0022612	0.0127526	1.8944	130	1640	29	17810	ENSRNOG00000019680,ENSRNOG00000030719,ENSRNOG00000009037,ENSRNOG00000013670,ENSRNOG00000013867,ENSRNOG00000009425,ENSRNOG00000010278,ENSRNOG00000032208,ENSRNOG00000002418,ENSRNOG00000057347,ENSRNOG00000003694,ENSRNOG00000014395,ENSRNOG00000025120,ENSRNOG00000005639,ENSRNOG00000049517,ENSRNOG00000020151,ENSRNOG00000004332,ENSRNOG00000009730,ENSRNOG00000016099,ENSRNOG00000010744,ENSRNOG00000005770,…
GO:BP	negative regulation of biological process	GO:0048519	0.0127888	1.89317	4500	1722	512	17810	ENSRNOG00000014940,ENSRNOG00000029663,ENSRNOG00000029012,ENSRNOG00000019680,ENSRNOG00000003453,ENSRNOG00000034040,ENSRNOG00000003616,ENSRNOG00000060514,ENSRNOG00000020890,ENSRNOG00000012609,ENSRNOG00000012280,ENSRNOG00000059961,ENSRNOG00000018865,ENSRNOG00000016603,ENSRNOG00000033618,ENSRNOG00000046452,ENSRNOG00000008169,ENSRNOG00000004330,ENSRNOG00000016818,ENSRNOG00000016696,ENSRNOG00000018839,…
GO:BP	epithelial cell migration	GO:0010631	0.0132422	1.87804	243	1659	45	17810	ENSRNOG00000020890,ENSRNOG00000016696,ENSRNOG00000004089,ENSRNOG00000013867,ENSRNOG00000047446,ENSRNOG00000016291,ENSRNOG00000005679,ENSRNOG00000009425,ENSRNOG00000010716,ENSRNOG00000016023,ENSRNOG00000045679,ENSRNOG00000002418,ENSRNOG00000003694,ENSRNOG00000018454,ENSRNOG00000016384,ENSRNOG00000051977,ENSRNOG00000002664,ENSRNOG00000046829,ENSRNOG00000009131,ENSRNOG00000049560,ENSRNOG00000004165,…
GO:BP	myelination	GO:0042552	0.0147394	1.83152	122	1968	31	17810	ENSRNOG00000016818,ENSRNOG00000018839,ENSRNOG00000009822,ENSRNOG00000048139,ENSRNOG00000015445,ENSRNOG00000016724,ENSRNOG00000012959,ENSRNOG00000012906,ENSRNOG00000030515,ENSRNOG00000011076,ENSRNOG00000000640,ENSRNOG00000021023,ENSRNOG00000019556,ENSRNOG00000016099,ENSRNOG00000008283,ENSRNOG00000003171,ENSRNOG00000019659,ENSRNOG00000018950,ENSRNOG00000013780,ENSRNOG00000016496,ENSRNOG00000012561,…
GO:BP	regulation of phosphorylation	GO:0042325	0.0147745	1.83049	1118	1718	152	17810	ENSRNOG00000014940,ENSRNOG00000020890,ENSRNOG00000059961,ENSRNOG00000030210,ENSRNOG00000016818,ENSRNOG00000018839,ENSRNOG00000001130,ENSRNOG00000011692,ENSRNOG00000014276,ENSRNOG00000016848,ENSRNOG00000013994,ENSRNOG00000031138,ENSRNOG00000014010,ENSRNOG00000033153,ENSRNOG00000053450,ENSRNOG00000004089,ENSRNOG00000019661,ENSRNOG00000013867,ENSRNOG00000003134,ENSRNOG00000017525,ENSRNOG00000016122,…
GO:BP	dopamine biosynthetic process	GO:0042416	0.0157225	1.80348	14	1079	7	17810	ENSRNOG00000032261,ENSRNOG00000018346,ENSRNOG00000002524,ENSRNOG00000002418,ENSRNOG00000005600,ENSRNOG00000008656,ENSRNOG00000011039
GO:BP	regulation of presynapse organization	GO:0099174	0.0157405	1.80298	29	1415	11	17810	ENSRNOG00000029663,ENSRNOG00000009209,ENSRNOG00000011692,ENSRNOG00000002413,ENSRNOG00000011156,ENSRNOG00000009649,ENSRNOG00000008656,ENSRNOG00000011562,ENSRNOG00000016242,ENSRNOG00000005711,ENSRNOG00000013694
GO:BP	epithelium migration	GO:0090132	0.0165255	1.78185	245	1659	45	17810	ENSRNOG00000020890,ENSRNOG00000016696,ENSRNOG00000004089,ENSRNOG00000013867,ENSRNOG00000047446,ENSRNOG00000016291,ENSRNOG00000005679,ENSRNOG00000009425,ENSRNOG00000010716,ENSRNOG00000016023,ENSRNOG00000045679,ENSRNOG00000002418,ENSRNOG00000003694,ENSRNOG00000018454,ENSRNOG00000016384,ENSRNOG00000051977,ENSRNOG00000002664,ENSRNOG00000046829,ENSRNOG00000009131,ENSRNOG00000049560,ENSRNOG00000004165,…
GO:BP	homeostatic process	GO:0042592	0.0172547	1.76309	1558	1720	201	17810	ENSRNOG00000055103,ENSRNOG00000030719,ENSRNOG00000012609,ENSRNOG00000046452,ENSRNOG00000009209,ENSRNOG00000008169,ENSRNOG00000005345,ENSRNOG00000006019,ENSRNOG00000016163,ENSRNOG00000013994,ENSRNOG00000009946,ENSRNOG00000019296,ENSRNOG00000029342,ENSRNOG00000033153,ENSRNOG00000013042,ENSRNOG00000019184,ENSRNOG00000012061,ENSRNOG00000002304,ENSRNOG00000006859,ENSRNOG00000015541,ENSRNOG00000017808,…
GO:BP	positive regulation of ion transport	GO:0043270	0.0186775	1.72868	203	568	20	17810	ENSRNOG00000055103,ENSRNOG00000012609,ENSRNOG00000009288,ENSRNOG00000002215,ENSRNOG00000014232,ENSRNOG00000008129,ENSRNOG00000007666,ENSRNOG00000004356,ENSRNOG00000021130,ENSRNOG00000021079,ENSRNOG00000022256,ENSRNOG00000018346,ENSRNOG00000017060,ENSRNOG00000019606,ENSRNOG00000003262,ENSRNOG00000013589,ENSRNOG00000019217,ENSRNOG00000057221,ENSRNOG00000057347,ENSRNOG00000007159
GO:BP	regulation of endothelial cell migration	GO:0010594	0.0193041	1.71435	138	1659	30	17810	ENSRNOG00000020890,ENSRNOG00000016696,ENSRNOG00000013867,ENSRNOG00000047446,ENSRNOG00000010716,ENSRNOG00000003694,ENSRNOG00000018454,ENSRNOG00000016384,ENSRNOG00000051977,ENSRNOG00000002664,ENSRNOG00000046829,ENSRNOG00000009131,ENSRNOG00000049560,ENSRNOG00000004165,ENSRNOG00000045829,ENSRNOG00000008587,ENSRNOG00000023546,ENSRNOG00000010131,ENSRNOG00000010744,ENSRNOG00000020573,ENSRNOG00000014117,…
GO:BP	morphogenesis of a branching epithelium	GO:0061138	0.0195547	1.70875	198	1629	38	17810	ENSRNOG00000030719,ENSRNOG00000009037,ENSRNOG00000013867,ENSRNOG00000047446,ENSRNOG00000009425,ENSRNOG00000010278,ENSRNOG00000018346,ENSRNOG00000016281,ENSRNOG00000013589,ENSRNOG00000028335,ENSRNOG00000049906,ENSRNOG00000009465,ENSRNOG00000003694,ENSRNOG00000025371,ENSRNOG00000014385,ENSRNOG00000046829,ENSRNOG00000014395,ENSRNOG00000002946,ENSRNOG00000005639,ENSRNOG00000009354,ENSRNOG00000017146,…
GO:BP	heart morphogenesis	GO:0003007	0.0195571	1.7087	231	1226	35	17810	ENSRNOG00000002434,ENSRNOG00000023148,ENSRNOG00000011692,ENSRNOG00000001469,ENSRNOG00000004109,ENSRNOG00000047446,ENSRNOG00000001720,ENSRNOG00000017060,ENSRNOG00000002905,ENSRNOG00000007443,ENSRNOG00000028335,ENSRNOG00000049906,ENSRNOG00000014149,ENSRNOG00000009465,ENSRNOG00000002418,ENSRNOG00000013364,ENSRNOG00000003694,ENSRNOG00000025371,ENSRNOG00000031232,ENSRNOG00000004854,ENSRNOG00000045829,…
GO:BP	positive regulation of protein phosphorylation	GO:0001934	0.0200406	1.69809	674	1232	77	17810	ENSRNOG00000020890,ENSRNOG00000059961,ENSRNOG00000030210,ENSRNOG00000016818,ENSRNOG00000018839,ENSRNOG00000001130,ENSRNOG00000011692,ENSRNOG00000014276,ENSRNOG00000016848,ENSRNOG00000031138,ENSRNOG00000014010,ENSRNOG00000004089,ENSRNOG00000019661,ENSRNOG00000013867,ENSRNOG00000016378,ENSRNOG00000007410,ENSRNOG00000013090,ENSRNOG00000009425,ENSRNOG00000001720,ENSRNOG00000010278,ENSRNOG00000003870,…
GO:BP	neuron development	GO:0048666	0.0201775	1.69513	961	1264	104	17810	ENSRNOG00000047651,ENSRNOG00000054165,ENSRNOG00000001915,ENSRNOG00000004281,ENSRNOG00000046452,ENSRNOG00000009209,ENSRNOG00000016818,ENSRNOG00000018839,ENSRNOG00000017704,ENSRNOG00000011692,ENSRNOG00000016848,ENSRNOG00000016163,ENSRNOG00000013481,ENSRNOG00000003741,ENSRNOG00000019296,ENSRNOG00000006174,ENSRNOG00000017525,ENSRNOG00000032576,ENSRNOG00000003300,ENSRNOG00000004812,ENSRNOG00000005391,…
GO:BP	response to interferon-beta	GO:0035456	0.0205065	1.68811	39	347	7	17810	ENSRNOG00000019050,ENSRNOG00000031138,ENSRNOG00000002470,ENSRNOG00000008144,ENSRNOG00000003486,ENSRNOG00000019542,ENSRNOG00000038955
GO:BP	regulation of system process	GO:0044057	0.0207952	1.68204	422	1821	72	17810	ENSRNOG00000047651,ENSRNOG00000029012,ENSRNOG00000002434,ENSRNOG00000014006,ENSRNOG00000014686,ENSRNOG00000003741,ENSRNOG00000032576,ENSRNOG00000007290,ENSRNOG00000019719,ENSRNOG00000000413,ENSRNOG00000021130,ENSRNOG00000050660,ENSRNOG00000010278,ENSRNOG00000001557,ENSRNOG00000024689,ENSRNOG00000018346,ENSRNOG00000017060,ENSRNOG00000003262,ENSRNOG00000003259,ENSRNOG00000045679,ENSRNOG00000002418,…
GO:BP	urogenital system development	GO:0001655	0.0209482	1.67885	331	1344	48	17810	ENSRNOG00000016696,ENSRNOG00000014276,ENSRNOG00000004221,ENSRNOG00000029980,ENSRNOG00000009037,ENSRNOG00000013867,ENSRNOG00000017808,ENSRNOG00000058891,ENSRNOG00000012036,ENSRNOG00000047446,ENSRNOG00000001720,ENSRNOG00000011136,ENSRNOG00000051854,ENSRNOG00000018346,ENSRNOG00000016281,ENSRNOG00000007443,ENSRNOG00000028335,ENSRNOG00000049906,ENSRNOG00000009514,ENSRNOG00000002418,ENSRNOG00000009001,…
GO:BP	positive regulation of cellular process	GO:0048522	0.0210719	1.6763	4782	1723	539	17810	ENSRNOG00000047651,ENSRNOG00000048982,ENSRNOG00000055103,ENSRNOG00000019680,ENSRNOG00000002434,ENSRNOG00000001915,ENSRNOG00000020890,ENSRNOG00000002052,ENSRNOG00000012609,ENSRNOG00000014006,ENSRNOG00000014333,ENSRNOG00000012280,ENSRNOG00000059961,ENSRNOG00000004281,ENSRNOG00000030210,ENSRNOG00000046452,ENSRNOG00000009209,ENSRNOG00000009288,ENSRNOG00000008169,ENSRNOG00000019365,ENSRNOG00000002802,…
GO:BP	isoprenoid biosynthetic process	GO:0008299	0.0213791	1.67001	32	1874	13	17810	ENSRNOG00000013794,ENSRNOG00000016690,ENSRNOG00000021314,ENSRNOG00000016122,ENSRNOG00000016552,ENSRNOG00000043377,ENSRNOG00000013376,ENSRNOG00000054549,ENSRNOG00000049604,ENSRNOG00000017619,ENSRNOG00000020696,ENSRNOG00000045919,ENSRNOG00000048849
GO:BP	cellular response to BMP stimulus	GO:0071773	0.021467	1.66823	158	1676	33	17810	ENSRNOG00000014940,ENSRNOG00000002434,ENSRNOG00000003616,ENSRNOG00000018865,ENSRNOG00000004330,ENSRNOG00000011692,ENSRNOG00000014686,ENSRNOG00000009037,ENSRNOG00000001720,ENSRNOG00000025498,ENSRNOG00000009465,ENSRNOG00000002418,ENSRNOG00000019422,ENSRNOG00000011631,ENSRNOG00000013324,ENSRNOG00000013162,ENSRNOG00000028036,ENSRNOG00000060179,ENSRNOG00000016242,ENSRNOG00000016289,ENSRNOG00000050190,…
GO:BP	response to BMP	GO:0071772	0.021467	1.66823	158	1676	33	17810	ENSRNOG00000014940,ENSRNOG00000002434,ENSRNOG00000003616,ENSRNOG00000018865,ENSRNOG00000004330,ENSRNOG00000011692,ENSRNOG00000014686,ENSRNOG00000009037,ENSRNOG00000001720,ENSRNOG00000025498,ENSRNOG00000009465,ENSRNOG00000002418,ENSRNOG00000019422,ENSRNOG00000011631,ENSRNOG00000013324,ENSRNOG00000013162,ENSRNOG00000028036,ENSRNOG00000060179,ENSRNOG00000016242,ENSRNOG00000016289,ENSRNOG00000050190,…
GO:BP	regulation of protein phosphorylation	GO:0001932	0.0218491	1.66057	1003	1718	138	17810	ENSRNOG00000014940,ENSRNOG00000020890,ENSRNOG00000059961,ENSRNOG00000030210,ENSRNOG00000016818,ENSRNOG00000018839,ENSRNOG00000001130,ENSRNOG00000011692,ENSRNOG00000014276,ENSRNOG00000016848,ENSRNOG00000013994,ENSRNOG00000031138,ENSRNOG00000014010,ENSRNOG00000033153,ENSRNOG00000053450,ENSRNOG00000004089,ENSRNOG00000019661,ENSRNOG00000013867,ENSRNOG00000017525,ENSRNOG00000016122,ENSRNOG00000016378,…
GO:BP	regulation of MAPK cascade	GO:0043408	0.0220371	1.65684	562	1237	67	17810	ENSRNOG00000014940,ENSRNOG00000060514,ENSRNOG00000020890,ENSRNOG00000046452,ENSRNOG00000016818,ENSRNOG00000011692,ENSRNOG00000014276,ENSRNOG00000016848,ENSRNOG00000000239,ENSRNOG00000009822,ENSRNOG00000019661,ENSRNOG00000013867,ENSRNOG00000016122,ENSRNOG00000015602,ENSRNOG00000013090,ENSRNOG00000019622,ENSRNOG00000016291,ENSRNOG00000010278,ENSRNOG00000003870,ENSRNOG00000018958,ENSRNOG00000003259,…
GO:BP	renal system development	GO:0072001	0.0223119	1.65146	290	1682	51	17810	ENSRNOG00000016696,ENSRNOG00000014276,ENSRNOG00000004221,ENSRNOG00000029980,ENSRNOG00000009037,ENSRNOG00000013867,ENSRNOG00000017808,ENSRNOG00000058891,ENSRNOG00000012036,ENSRNOG00000047446,ENSRNOG00000001720,ENSRNOG00000011136,ENSRNOG00000051854,ENSRNOG00000018346,ENSRNOG00000016281,ENSRNOG00000007443,ENSRNOG00000028335,ENSRNOG00000049906,ENSRNOG00000009514,ENSRNOG00000002418,ENSRNOG00000009001,…
GO:BP	regulation of epithelial cell migration	GO:0010632	0.0240892	1.61818	189	1659	37	17810	ENSRNOG00000020890,ENSRNOG00000016696,ENSRNOG00000004089,ENSRNOG00000013867,ENSRNOG00000047446,ENSRNOG00000016291,ENSRNOG00000009425,ENSRNOG00000010716,ENSRNOG00000002418,ENSRNOG00000003694,ENSRNOG00000018454,ENSRNOG00000016384,ENSRNOG00000051977,ENSRNOG00000002664,ENSRNOG00000046829,ENSRNOG00000009131,ENSRNOG00000049560,ENSRNOG00000004165,ENSRNOG00000045829,ENSRNOG00000008587,ENSRNOG00000023546,…
GO:BP	glomerulus development	GO:0032835	0.0242411	1.61545	55	1926	18	17810	ENSRNOG00000016696,ENSRNOG00000014276,ENSRNOG00000009037,ENSRNOG00000017808,ENSRNOG00000047446,ENSRNOG00000001720,ENSRNOG00000051854,ENSRNOG00000007443,ENSRNOG00000009001,ENSRNOG00000002244,ENSRNOG00000008587,ENSRNOG00000058039,ENSRNOG00000061603,ENSRNOG00000002791,ENSRNOG00000024886,ENSRNOG00000017800,ENSRNOG00000006231,ENSRNOG00000005715
GO:BP	ascending aorta development	GO:0035905	0.024411	1.61241	4	1021	4	17810	ENSRNOG00000001720,ENSRNOG00000002418,ENSRNOG00000013364,ENSRNOG00000014426
GO:BP	artery development	GO:0060840	0.0254275	1.5947	91	1113	18	17810	ENSRNOG00000002215,ENSRNOG00000009946,ENSRNOG00000003357,ENSRNOG00000003720,ENSRNOG00000047446,ENSRNOG00000001720,ENSRNOG00000007443,ENSRNOG00000049906,ENSRNOG00000002418,ENSRNOG00000013364,ENSRNOG00000003694,ENSRNOG00000022772,ENSRNOG00000018454,ENSRNOG00000014395,ENSRNOG00000008638,ENSRNOG00000014426,ENSRNOG00000050190,ENSRNOG00000010744
GO:BP	regulation of synapse organization	GO:0050807	0.02564	1.59108	177	785	22	17810	ENSRNOG00000029663,ENSRNOG00000046452,ENSRNOG00000009209,ENSRNOG00000018839,ENSRNOG00000006093,ENSRNOG00000017704,ENSRNOG00000011692,ENSRNOG00000006174,ENSRNOG00000009822,ENSRNOG00000032576,ENSRNOG00000002413,ENSRNOG00000015602,ENSRNOG00000011156,ENSRNOG00000009649,ENSRNOG00000030771,ENSRNOG00000018454,ENSRNOG00000026466,ENSRNOG00000012045,ENSRNOG00000020339,ENSRNOG00000007032,ENSRNOG00000031232,…
GO:BP	negative regulation of transport	GO:0051051	0.0260382	1.58439	343	342	20	17810	ENSRNOG00000029663,ENSRNOG00000060514,ENSRNOG00000012609,ENSRNOG00000046452,ENSRNOG00000006093,ENSRNOG00000005345,ENSRNOG00000013994,ENSRNOG00000008129,ENSRNOG00000016469,ENSRNOG00000013042,ENSRNOG00000009822,ENSRNOG00000012061,ENSRNOG00000006859,ENSRNOG00000016122,ENSRNOG00000007290,ENSRNOG00000011901,ENSRNOG00000000413,ENSRNOG00000021130,ENSRNOG00000013257,ENSRNOG00000010278
GO:BP	circadian rhythm	GO:0007623	0.0262689	1.58056	178	1992	40	17810	ENSRNOG00000018839,ENSRNOG00000015550,ENSRNOG00000007152,ENSRNOG00000032576,ENSRNOG00000005971,ENSRNOG00000059479,ENSRNOG00000010278,ENSRNOG00000001189,ENSRNOG00000003694,ENSRNOG00000017684,ENSRNOG00000018285,ENSRNOG00000019422,ENSRNOG00000020060,ENSRNOG00000017601,ENSRNOG00000007387,ENSRNOG00000004332,ENSRNOG00000005985,ENSRNOG00000010799,ENSRNOG00000005195,ENSRNOG00000017801,ENSRNOG00000016099,…
GO:BP	negative regulation of canonical Wnt signaling pathway	GO:0090090	0.0267884	1.57205	116	1821	28	17810	ENSRNOG00000014940,ENSRNOG00000029012,ENSRNOG00000011692,ENSRNOG00000016848,ENSRNOG00000015602,ENSRNOG00000016103,ENSRNOG00000009465,ENSRNOG00000022772,ENSRNOG00000018454,ENSRNOG00000019422,ENSRNOG00000013515,ENSRNOG00000014395,ENSRNOG00000025120,ENSRNOG00000020151,ENSRNOG00000060179,ENSRNOG00000054957,ENSRNOG00000016242,ENSRNOG00000013397,ENSRNOG00000005770,ENSRNOG00000021276,ENSRNOG00000027357,…
GO:BP	positive regulation of synaptic transmission	GO:0050806	0.0268112	1.57168	116	619	15	17810	ENSRNOG00000047651,ENSRNOG00000008169,ENSRNOG00000018839,ENSRNOG00000006093,ENSRNOG00000016163,ENSRNOG00000032576,ENSRNOG00000007666,ENSRNOG00000011208,ENSRNOG00000059479,ENSRNOG00000002919,ENSRNOG00000003262,ENSRNOG00000009514,ENSRNOG00000007159,ENSRNOG00000011156,ENSRNOG00000018454
GO:BP	negative regulation of developmental process	GO:0051093	0.0271017	1.567	804	1288	91	17810	ENSRNOG00000014940,ENSRNOG00000059961,ENSRNOG00000018865,ENSRNOG00000016818,ENSRNOG00000016696,ENSRNOG00000017704,ENSRNOG00000011692,ENSRNOG00000029980,ENSRNOG00000013994,ENSRNOG00000009946,ENSRNOG00000009037,ENSRNOG00000008144,ENSRNOG00000009822,ENSRNOG00000053945,ENSRNOG00000019661,ENSRNOG00000006859,ENSRNOG00000032576,ENSRNOG00000004812,ENSRNOG00000011451,ENSRNOG00000004109,ENSRNOG00000007410,…
GO:BP	regulation of signaling receptor activity	GO:0010469	0.0276856	1.55775	122	44	5	17810	ENSRNOG00000047651,ENSRNOG00000032959,ENSRNOG00000029012,ENSRNOG00000003616,ENSRNOG00000014006
GO:BP	regulation of canonical Wnt signaling pathway	GO:0060828	0.0283933	1.54678	208	1821	42	17810	ENSRNOG00000014940,ENSRNOG00000029012,ENSRNOG00000016818,ENSRNOG00000011692,ENSRNOG00000004221,ENSRNOG00000016848,ENSRNOG00000053945,ENSRNOG00000015602,ENSRNOG00000016103,ENSRNOG00000016023,ENSRNOG00000032208,ENSRNOG00000009465,ENSRNOG00000022772,ENSRNOG00000018454,ENSRNOG00000019422,ENSRNOG00000013515,ENSRNOG00000014395,ENSRNOG00000025120,ENSRNOG00000014863,ENSRNOG00000009354,ENSRNOG00000020151,…
GO:BP	negative regulation of Wnt signaling pathway	GO:0030178	0.0304515	1.51639	142	1821	32	17810	ENSRNOG00000014940,ENSRNOG00000029012,ENSRNOG00000011692,ENSRNOG00000016848,ENSRNOG00000043304,ENSRNOG00000015602,ENSRNOG00000016103,ENSRNOG00000009465,ENSRNOG00000004290,ENSRNOG00000022772,ENSRNOG00000018454,ENSRNOG00000019422,ENSRNOG00000013515,ENSRNOG00000014395,ENSRNOG00000025120,ENSRNOG00000020151,ENSRNOG00000060179,ENSRNOG00000054957,ENSRNOG00000012521,ENSRNOG00000016242,ENSRNOG00000013397,…
[truncated: 85 more rows]
