# Supplementary material for: An RNA-sequencing transcriptome of the rodent Schwann cell response to peripheral nerve injury
Source: J Neuroinflammation. 2022 Apr 30;19:105. doi: 10.1186/s12974-022-02462-6 (PMC9063194; doi:10.1186/s12974-022-02462-6)
Supplement: Supplementary file 9 — Additional file 9. Analysis of markers of different S100-expressing cell populations. [file 12974_2022_2462_MOESM9_ESM.xlsx]

## Sheet: Supp_table_5_module_identities
Gene	Crushed.Day.0	Crushed Day 0 sample 2	Crushed Day 3	Crushed Day 3 sample 2	Crushed Day 5	Crushed Day 5 sample 2	Crushed Day 7	Crushed.Day.7.sample.2	Module
Akap12	20.288	19.306	8.34896	10.1591	8.83378	12.7663	4.90361	10.7722	1
Akr1c12	5.6484	4.45101	2.69071	2.89618	2.36	1.53065	2.19098	1.97065	1
Ank3	55.9064	47.4309	44.3079	43.6973	38.0157	37.8518	31.5956	32.9871	1
Atp13a3	8.10519	7.41387	2.045	5.87933	2.15396	2.73518	2.63372	2.05598	1
Birc3	9.25768	6.71352	3.30576	4.46041	3.02862	3.60759	2.42555	2.13317	1
C1qtnf1	2.16785	1.30744	0.819085	0.664765	0.770917	0.601194	0.529804	0.537227	1
Cadm2	95.0313	70.4487	33.0485	26.267	17.1999	12.9765	12.2416	12.838	1
Ccl7	7.85087	7.93084	0.896608	4.58991	3.34208	0.901743	0.853346	1.2299	1
Cdk6	7.47694	5.79473	3.56335	3.47531	2.38831	2.13415	1.63449	1.60337	1
Dpyd	3.04949	3.14766	2.3538	2.15102	1.32124	1.42615	1.14871	1.22727	1
Dram1	7.50126	6.65267	4.16134	4.01767	4.08391	2.99927	3.6958	2.9783	1
Ebp	6.68899	6.2548	5.90693	5.78595	4.86439	6.0127	4.4625	4.26048	1
Ece1	8.51034	8.281	6.36576	7.44461	6.60653	6.94834	5.54387	5.50607	1
Egflam	2.84649	2.57848	2.26054	2.57368	1.9621	2.03498	1.86859	1.77186	1
Ehd2	9.75727	9.0944	7.21806	6.79683	6.17755	4.41288	3.57036	2.89885	1
Elf2	9.58476	7.09823	5.9207	7.16234	5.84335	6.01374	5.84124	6.19341	1
Epas1	10.4797	8.61215	6.02018	7.28342	5.79451	5.95697	3.44207	3.52669	1
Epb4.1l5	2.97232	3.26777	1.57321	2.3031	1.53421	1.71876	0.98772	1.4957	1
Epb41l3	29.8677	22.8838	13.3102	12.5779	13.4846	11.2756	9.18859	8.7867	1
Fat4	2.04194	2.10749	1.32027	1.22809	0.994965	0.773249	0.50304	0.780684	1
Gfra2	20.5565	16.008	6.35361	6.01064	3.84205	2.75474	2.70949	2.65572	1
Gpc4	3.59495	3.03935	1.06179	1.63882	0.792673	0.912886	0.743008	0.689468	1
Gprc5b	18.1024	16.3321	15.3614	16.0692	12.9202	13.1134	9.05834	8.90177	1
Grb14	10.8405	10.0521	3.20417	3.43671	1.56617	1.02181	0.80076	0.888759	1
Kcnd3	25.0172	28.6061	8.36706	6.81221	4.29748	5.2395	2.74253	3.03855	1
Klf12	5.0238	3.92357	2.94891	2.57142	2.50471	2.40338	1.75773	2.24317	1
L1cam	33.7852	28.7495	17.3754	16.2678	14.9977	11.5296	13.4793	12.2806	1
Lgalsl	14.4403	11.1259	11.4395	10.5612	8.231	8.77266	8.05925	6.79095	1
LOC500300	7.57152	7.42398	5.67754	6.66541	5.41881	6.40261	3.40298	4.70434	1
Lrba	4.57421	3.83424	2.96804	2.81341	2.97353	3.2595	2.10542	2.25443	1
Lysmd2	5.99589	4.70271	3.62969	2.97959	1.71518	2.25412	1.42761	1.23882	1
Mprip	17.2123	15.0016	14.1703	14.4623	13.5005	14.0948	12.436	11.8927	1
Mrgprf	15.048	13.423	9.48976	9.46888	8.02129	7.16996	7.00935	7.03826	1
Mtss1	2.07659	2.12347	1.44816	1.51893	1.15241	1.15975	0.698395	0.764469	1
Myadm	6.14883	3.17061	3.0244	2.89408	1.6977	1.98329	0.560001	0.811581	1
N5	3.92525	3.56973	2.34761	2.68997	1.40165	1.66984	1.28566	1.91555	1
Nab1	5.16625	3.49905	2.80786	2.50949	1.93303	1.89152	1.60236	1.42821	1
Nfasc	3.55818	3.44565	1.90919	1.94824	1.84876	2.05551	1.5748	1.11892	1
Nov	2.49808	2.29453	1.19596	1.99526	1.44825	0.755802	0.885067	0.971296	1
P2ry2	4.18196	3.93816	1.97549	2.02233	1.7192	1.6063	1.41555	0.822573	1
Pcdh9	8.84042	7.1121	4.79749	6.01505	5.42528	5.17889	3.03166	4.81042	1
Pxdc1	4.63123	2.97658	2.11018	1.71149	1.15672	1.83835	0.949542	1.21682	1
Serpinb1a	12.7391	8.62941	8.28285	6.61518	3.21373	3.78326	3.49464	2.92469	1
Sncg	63.9619	64.3681	44.3026	40.5405	29.8034	31.0085	18.121	19.1816	1
Sorbs2	3.65686	3.08481	2.52711	2.16427	1.7895	1.66142	1.72874	1.41581	1
Sox6	5.77702	4.4043	4.0315	3.33591	2.40649	2.51312	1.60679	1.69754	1
Stard4	7.73512	7.5056	4.87874	5.28847	4.42675	4.86321	2.92053	3.19097	1
Stom	5.04968	4.54781	3.13013	3.81664	2.39588	4.00787	1.98847	1.67386	1
Tbc1d2b	1.7401	1.0496	0.981687	0.893959	0.832565	0.772299	0.744779	0.560858	1
Tm4sf1	2.63264	1.61764	1.29046	1.4837	0.517886	0.997262	0.821284	0.552149	1
Tmem176b	121.787	113.971	60.1753	40.3454	34.2489	49.4722	31.9425	32.1399	1
Tmod2	45.5442	35.6867	18.0288	17.4639	10.9894	9.66476	7.57027	6.53674	1
Tuba4a	3.0382	3.14487	1.50209	1.72158	1.35256	1.21582	0.584702	0.449007	1
Usp31	2.33736	2.23323	1.81357	1.91011	1.88246	1.65289	1.59951	1.612	1
Acsl1	4.07094	3.71384	2.70255	2.8252	3.46987	3.72967	4.00368	3.01862	2
Add3	99.9066	68.4705	60.6916	55.1382	79.108	79.8819	75.5289	72.8488	2
Als2	3.67132	2.94071	2.21558	2.36384	2.85344	3.31869	3.25089	2.48608	2
Arnt	8.18573	6.38115	4.38727	5.18618	7.19595	7.46644	5.64506	5.52019	2
Art3	238.965	186.727	118.29	126.206	179.733	197.211	195.848	163.065	2
Atp6v0a1	4.73036	3.97357	3.0937	3.41908	4.28282	3.9731	3.68648	3.43037	2
B4galt6	3.38428	2.93087	2.43139	2.2783	3.32333	3.38548	2.90417	2.46763	2
Camkmt	2.34416	1.64572	1.15249	1.17227	1.72053	1.88424	1.36812	1.56154	2
Cd302	4.10023	2.93672	1.7838	1.57899	4.01847	3.74544	2.74924	2.74174	2
Cep85	2.25066	1.90871	1.77112	1.70605	1.98624	2.17383	1.84487	1.73252	2
Cldn12	4.45696	3.79103	3.0701	3.06918	3.67729	3.92837	3.83058	2.94831	2
Cox11	3.0758	2.50107	1.80754	1.99312	2.7271	3.14345	2.80059	2.34755	2
Ctnnbip1	3.55014	3.16125	1.8907	2.12692	3.08889	3.01105	3.04113	2.21179	2
Dcaf11	3.82898	3.65997	2.69495	2.58185	3.69786	4.01485	3.37406	3.07617	2
Dvl1	1.81345	1.46212	1.37316	1.43576	1.71668	1.70083	1.53106	1.40347	2
Ensa	15.9703	11.8477	10.1724	8.10757	12.0536	13.6666	13.6892	10.3959	2
Evi5	50.4934	44.0639	33.9398	31.5458	42.1906	42.2636	43.7306	39.8163	2
Fabp5	98.4984	84.5821	51.6199	58.8764	97.5992	91.9542	79.4919	70.2503	2
Fam220a	4.2041	3.50311	1.91355	1.71509	3.28153	3.28776	3.37461	2.63303	2
Farp2	3.36935	2.68992	1.71486	1.90647	2.75191	2.6847	2.44575	2.18102	2
Fez1	7.9859	7.20339	2.06688	1.70166	6.68797	5.47609	5.67151	3.59337	2
Fnta	72.155	55.577	40.5959	42.773	71.5434	69.3121	65.1339	55.7874	2
Gpm6a	11.3508	10.8771	6.79992	5.11455	9.66561	10.3912	8.99548	9.17645	2
Gprasp1	4.91975	4.60761	3.63689	3.20574	4.79095	4.7551	4.40014	3.94739	2
Hbegf	20.6691	17.8867	16.0769	15.1408	18.6551	19.5116	16.9138	18.3054	2
Hnrnph1	131.387	110.247	81.6304	87.7318	118.637	134.795	122.25	93.2686	2
Il11ra1	1.52338	1.09375	0.408883	0.646114	0.88333	1.23145	1.13824	0.948749	2
Leng1	1.54053	1.29839	0.98932	1.00737	1.56551	1.51061	1.217	1.13712	2
Mvk	3.18591	3.1713	1.26534	1.31609	2.36817	2.72893	2.16278	2.05272	2
Nap1l2	1.88926	1.9476	1.15465	1.10891	1.77862	1.9327	1.50745	1.556	2
Nfkb2	2.23285	2.21346	1.48403	1.7278	2.04925	2.2653	2.06911	1.64063	2
Odc1	37.2043	25.3123	17.6807	19.2914	26.8193	28.9309	23.0013	19.4129	2
Plod2	7.47485	5.26771	2.71535	2.66879	4.75618	4.99497	4.41501	3.76117	2
Pmvk	18.4636	17.2837	9.32658	8.62978	18.3575	16.6148	14.3732	13.0935	2
Ppip5k2	7.89589	5.78041	4.5713	4.30583	5.61676	7.59843	5.98585	5.0083	2
Ppm1l	8.34334	6.41754	4.72212	4.53332	5.94025	6.27382	6.55449	5.97035	2
Qdpr	13.1614	10.212	7.95561	7.60739	13.1362	12.3515	10.3299	7.68811	2
Rasal2	44.4256	38.8058	29.6772	36.8251	41.2039	42.7243	41.0181	37.5784	2
RGD1562608	3.29084	2.66369	2.21488	2.06378	2.74665	3.01134	2.65825	2.50501	2
RGD1563365	6.54553	4.88275	2.70468	2.9765	4.68215	5.32553	4.98624	3.74626	2
Rps6ka2	3.23412	2.74458	1.75965	2.15248	2.93837	2.83796	2.67151	2.14011	2
Samhd1	1.70407	1.17623	0.830353	0.887367	1.11683	1.28965	1.13129	1.16414	2
Sgce	61.4854	43.5817	41.7995	41.1652	55.7155	54.4452	45.1087	46.9184	2
Sigmar1	10.3394	8.01079	5.77143	6.18987	9.73101	9.35606	9.2839	8.06689	2
Slc4a7	10.129	6.95112	4.2973	5.49591	7.24784	8.54193	7.53772	6.76798	2
Spag9	53.2245	41.2579	31.9552	32.3908	42.8493	41.504	42.8767	40.9197	2
Stat3	36.2845	29.0628	21.3632	20.346	26.803	29.7411	31.3229	26.1154	2
Tdrd3	6.3251	5.15445	4.5117	3.95535	5.65195	6.03671	5.26473	5.1587	2
Tmem164	3.32255	2.91781	2.31007	2.14513	2.96323	2.67912	2.73271	2.66134	2
Trdmt1	3.18855	2.33221	1.95507	2.06034	2.95282	2.66496	2.56148	2.43349	2
Tril	3.53421	3.41316	1.66286	1.52678	3.28167	2.83852	3.0283	2.49741	2
Tsc22d3	6.47764	4.65449	2.61255	3.81446	4.66897	5.40432	4.01906	4.54966	2
Xpo4	6.77383	6.16965	4.80115	4.94878	6.14315	6.6151	5.54822	5.34949	2
Zfp281	19.5989	15.2883	10.9118	13.0787	15.951	17.2776	15.835	14.4989	2
Zfp507	2.25452	1.57945	1.38612	1.32073	1.80188	2.26807	1.92842	1.45316	2
Abat	1.45085	1.05325	0.218152	0.177272	0.947499	0.656977	1.23594	1.14441	3
Acly	49.2458	46.759	25.5272	22.5739	41.69	41.0622	42.75	41.0512	3
Ajuba	1.84288	1.4077	0.568631	0.372746	0.771384	0.823831	1.32622	1.00041	3
Akr1c19	20.3974	17.7865	8.0064	7.24232	11.5512	11.1554	20.0182	15.6705	3
Anks1a	5.2137	4.5553	1.87361	1.70994	4.10977	3.75712	5.0107	4.7697	3
Apoc1	4.47207	3.08163	1.03611	1.54061	3.8342	2.1773	4.13351	3.50674	3
Arhgap17	4.8317	4.23657	3.67352	3.6697	4.06588	4.11267	4.69523	4.01457	3
Cldn19	48.2321	51.104	2.19844	2.88888	24.0834	23.5729	65.7087	46.9129	3
Col16a1	9.62783	10.0916	5.14592	4.83231	7.1693	7.1029	9.97826	9.15561	3
Col2a1	6.44735	5.28288	0.488419	0.555478	1.28829	1.44779	7.30689	5.73396	3
Csrp2	45.1408	47.5486	6.05635	6.89266	22.4627	24.8394	62.3423	45.2594	3
Cyth3	6.97013	5.34701	2.9715	2.58661	4.5906	4.86407	5.61151	5.82437	3
Dab2	17.607	13.5246	2.23861	2.38768	11.3864	10.5375	12.9136	10.4033	3
Dock9	2.74795	2.82503	1.00079	1.06393	2.00812	2.31305	2.41911	2.08366	3
Dusp8	4.74852	5.13074	2.17837	2.05697	2.88365	3.63679	4.18251	4.40924	3
Emid1	24.6341	21.5148	1.8653	1.59806	9.40933	9.23194	22.2237	15.703	3
Fam212b	10.5157	10.3667	2.90363	2.81645	6.38501	6.43117	10.975	9.11031	3
Fam83f	2.95802	3.15398	0.548713	0.539162	1.31433	2.02641	2.30544	2.03745	3
Fasn	7.83866	7.27274	3.74236	3.6047	4.9959	5.53959	6.27978	5.58222	3
Fut8	32.3302	25.9676	12.6825	14.085	24.6828	25.4966	29.4502	26.3282	3
Gpam	7.36587	7.40469	2.14443	1.9609	4.22736	4.1363	5.91508	4.75975	3
Gpr37l1	11.4268	11.2195	5.48979	6.07544	10.0494	7.46452	12.4207	10.5915	3
Il34	2.99986	3.45734	0.466096	0.499145	2.05124	1.77266	4.55169	2.39864	3
Irf7	0.928177	1.12593	0.60815	0.460741	0.765896	0.764436	1.00461	0.921451	3
Itga1	7.1185	5.0632	1.9566	2.00255	3.03394	2.16078	5.26833	5.13563	3
Leng8	16.384	19.0464	9.02136	9.78764	13.07	14.3298	17.288	15.4139	3
Lgi4	24.2065	22.7781	15.7105	15.0294	22.0599	21.3522	23.2328	22.3746	3
Limch1	12.3469	9.44626	3.25965	3.43484	9.05782	8.97231	10.0485	8.1534	3
Lingo1	4.18255	4.08119	1.21842	1.50316	1.95237	2.27783	4.7354	3.90402	3
Map2k6	3.46439	3.32716	0.629918	0.433486	1.95589	1.51787	2.60898	1.75688	3
Map3k1	6.43639	5.34018	2.4268	2.4979	3.84301	3.68284	5.65689	5.50941	3
Mb21d2	3.07495	3.90474	1.64099	1.46629	2.67164	2.46784	2.95075	2.88912	3
Megf10	3.41236	2.50821	0.858502	0.924482	1.50723	1.81512	2.64464	2.21732	3
Mmd	2.05426	2.08358	1.14946	0.828615	1.34453	1.41614	2.09393	1.96626	3
Nek8	2.27557	1.96583	1.11258	1.10434	1.48069	1.82181	2.09695	1.76802	3
Nid2	43.8957	48.7027	34.8395	32.2873	41.6813	35.7908	49.949	41.8777	3
Nrep	149.509	120.691	14.0105	20.0179	90.8633	70.8969	136.364	110.312	3
Nudt12	5.1455	3.955	1.72601	1.53297	3.94068	3.85441	4.41838	4.40453	3
Plekha4	31.5588	32.4169	7.02996	7.60988	21.0326	24.3858	29.3928	24.4008	3
Plekhb1	203.017	178.009	61.7154	56.1007	124.648	125.56	160.758	135.022	3
Plp1	317.827	236.408	153.844	137.186	193.86	211.992	342.118	243.247	3
Plxnb3	10.1172	8.04929	2.51718	2.33896	6.71692	6.48253	9.73788	8.3851	3
Ppa2	23.5094	21.5083	11.5383	11.2531	18.0198	19.6481	22.1014	19.613	3
Ppp2r2c	3.74387	2.78655	0.926971	0.705863	2.29449	1.82078	3.88751	2.707	3
Pqlc1	1.93214	1.82897	1.22951	1.01369	1.22072	1.84185	2.05132	1.78935	3
Rfk	24.6802	21.2694	13.5687	14.3431	20.201	21.238	22.2464	18.5001	3
Rfx7	9.91659	9.47923	7.98982	7.52802	9.3737	8.51152	10.0035	9.4952	3
RGD1305645	1.47841	1.07928	0.301946	0.278283	0.935166	1.05935	1.23411	1.19013	3
Rhoj	12.9457	12.6506	3.90298	3.56942	8.73448	8.75009	13.1086	11.936	3
Secisbp2l	218.352	183.956	91.3802	88.3497	167.851	159.933	186.749	171.039	3
Shroom3	4.82724	4.16987	1.70438	1.6796	2.50518	3.42522	4.84121	3.62617	3
Slc41a1	22.2912	18.7958	8.89415	8.65347	13.9304	13.6169	17.7149	14.2914	3
Tmprss5	35.2195	26.6045	4.13657	4.7585	15.9393	15.2146	27.4156	23.2808	3
Trpm3	8.88455	6.93164	1.74129	1.78947	5.15118	5.38453	7.56304	7.59834	3
Ugt8	153.805	140.877	84.8865	79.6541	117.973	112.106	144.575	117.574	3
Vegfa	7.26178	6.02688	2.74319	3.1755	4.89528	5.6944	6.09435	5.46587	3
Wdyhv1	2.23354	1.80658	0.628503	0.622001	1.13399	1.06663	1.73417	1.44306	3
Zfp110	10.1565	8.84629	6.15121	6.36961	8.68751	8.86372	9.11001	8.86763	3
Zfp608	26.309	22.7936	13.1694	12.5661	17.2607	18.1246	22.7476	21.2481	3
Zswim5	3.22436	3.48817	1.67857	1.71665	3.10329	2.57568	3.51123	3.07968	3
Aatf	5.90814	5.30293	2.7784	3.03111	4.59253	5.98492	5.73094	5.04094	4
Abhd1	1.62924	1.45672	0.795492	0.956401	1.42311	1.57596	1.55832	1.7307	4
Acot2	5.72033	5.3363	2.10817	1.94275	6.20984	5.66914	6.96052	6.11001	4
Acot3	3.66532	4.10603	2.2243	1.94288	4.10585	4.55763	4.3552	3.73963	4
Acss1	5.65204	6.7112	2.29702	2.46123	4.56959	6.85593	7.26756	6.12699	4
Aldh3a2	11.2721	8.47224	5.74907	6.82503	9.13756	9.83586	9.82218	8.25874	4
Aldh6a1	19.6884	16.1153	12.8675	11.6404	16.8016	17.9453	19.1454	19.1616	4
Arhgef40	5.08301	3.96321	2.87665	2.45531	4.22498	4.72965	4.78113	5.35609	4
Arrdc3	10.7944	11.0133	3.83807	6.44022	8.99388	9.89416	10.7521	11.8477	4
Arvcf	2.66376	2.31307	1.09125	1.05065	2.52833	2.55469	3.42916	2.22328	4
Asb8	25.5992	26.2399	15.386	17.5871	26.3996	27.2343	25.7395	29.2807	4
Cab39l	15.2212	13.9921	9.67608	9.91436	13.4139	15.3917	14.2326	13.604	4
Ccdc130	4.89525	4.30827	2.38423	1.80792	3.97866	5.51673	4.49443	4.71422	4
Ccdc28b	2.84406	2.18775	0.670387	0.429083	3.0958	2.73713	3.06076	2.74761	4
Ccdc62	2.42726	2.49524	1.41693	1.6096	2.07766	2.20529	2.55756	2.64956	4
Cdkn1b	27.4396	24.7637	14.3426	15.9252	23.3256	26.8744	30.6132	28.119	4
Dmd	118.126	93.103	58.1036	61.5757	102.792	102.301	123.389	117.653	4
Dnajb1	17.5439	19.2411	8.5876	8.80152	18.773	17.315	17.7225	21.287	4
Dnajc27	1.22983	0.908273	0.467754	0.557359	1.37762	1.13485	1.22222	1.03325	4
Egfl8	45.2268	42.1011	10.8008	10.8373	48.0619	45.7099	56.0975	48.1827	4
Egr3	5.29213	5.45919	0.984411	1.90668	5.48326	4.88181	5.04557	4.54425	4
Enoph1	18.136	12.2341	10.4994	10.9931	13.7754	16.2943	16.1433	14.5661	4
Fam213a	5.75158	5.89145	2.89347	3.53621	5.96893	5.51089	6.05618	6.7414	4
Gphn	4.32666	3.3994	2.18277	2.31846	3.75502	3.91545	3.64706	3.56365	4
Gramd1b	4.26556	3.42533	1.16649	1.19038	3.17594	3.17681	5.39626	5.01907	4
Hace1	5.08309	3.11801	2.65079	2.66165	3.90186	4.05237	4.10937	3.98035	4
Hist3h2a	4.84742	3.98799	2.29996	2.27714	4.57874	5.08039	4.9712	4.12239	4
Hnrnph3	16.5518	12.5312	7.42961	7.59897	14.4304	13.0445	13.2855	12.1075	4
Hus1	3.95708	3.64261	2.68042	2.85392	3.88904	3.99069	3.77597	3.73341	4
Ivd	2.22744	1.61327	1.00383	1.09052	1.48719	2.26742	2.25492	1.97478	4
Jun	163.355	155.853	121.005	108.826	155.402	156.836	148.65	154.055	4
Kcnrg	4.34536	3.18751	2.18304	2.34484	3.26155	4.17649	3.99521	4.1509	4
Klhl42	2.34609	2.41467	1.62675	1.71161	2.71935	2.39621	2.52151	2.30687	4
Ksr1	2.49665	1.72549	1.43604	1.40645	2.03533	2.35892	2.01235	2.06615	4
Lpar1	69.0519	55.0929	30.8382	26.1707	62.1583	61.3437	85.2408	73.0441	4
Lrrtm2	41.086	33.7287	19.3806	19.3577	35.0116	38.172	41.5409	42.6373	4
Magi1	2.44972	1.9585	0.930236	1.00211	2.13365	2.4543	2.57258	2.15998	4
Map4k3	6.90419	5.61429	4.49529	4.75027	6.02993	6.27246	6.11764	5.57881	4
Mapre3	5.53	4.53329	3.06476	2.47605	5.11709	4.68405	5.70393	4.56005	4
Marveld1	3.57059	3.48542	2.48816	2.31901	3.56313	3.83873	4.21445	3.5763	4
Mppe1	1.77742	1.8743	1.00644	1.01975	1.71639	2.08019	2.03921	1.76408	4
Mtmr10	4.88064	3.88893	3.09639	3.65736	4.55413	4.42589	4.51291	4.40762	4
Mum1	2.01356	2.03081	0.942482	1.008	2.31809	1.85827	2.59659	2.04054	4
Nlgn3	11.7898	9.6787	3.20107	3.01012	10.6048	9.76638	15.183	14.3196	4
Nr2f1	14.9903	11.2189	9.00077	8.08626	12.7722	13.6676	12.1593	13.914	4
Opcml	2.18016	2.50265	0.61151	0.72911	2.05405	1.87577	3.04774	2.88098	4
Pcca	3.61746	3.04616	1.86919	2.2083	3.24417	3.54016	3.77097	2.66192	4
Phlpp1	4.65596	3.37246	2.716	2.69324	4.02986	3.91989	3.79727	3.74312	4
Pik3r1	76.6638	58.2212	36.3496	38.8901	74.2005	70.6929	71.9201	68.1056	4
Plekhg2	9.56195	9.24732	6.30971	5.56449	8.80182	9.20798	10.8161	10.9341	4
Pnisr	37.4451	30.3825	17.293	18.6276	31.1202	35.3692	35.5403	30.039	4
Prdm2	10.134	8.67984	7.73412	7.78887	9.25374	10.4122	10.2926	10.0632	4
Pstk	5.53835	4.42746	3.41769	4.14937	5.06638	5.1766	5.82348	4.85218	4
Pten	92.2199	64.2848	42.6752	45.0158	73.3846	75.6485	82.1644	76.7803	4
Ptpdc1	12.7892	12.4381	4.17378	4.39056	9.47331	11.0496	14.7706	12.1644	4
Rasgef1c	6.09947	5.64874	5.0747	5.13024	5.94049	5.5951	5.9226	5.53118	4
RGD1308706	21.201	17.0338	13.7776	13.0219	19.5633	18.4041	22.4307	17.367	4
RGD1566386	1.38182	1.44879	0.807559	0.771038	1.44883	1.32433	1.53084	1.60462	4
Rhot1	12.1891	9.50822	8.04533	8.04698	11.6172	10.4447	11.5687	10.4691	4
Scamp5	4.85866	5.31247	1.78732	2.03235	5.37635	4.33956	6.15528	4.42998	4
Shpk	5.18306	4.85005	1.82577	1.55088	3.77053	4.87349	5.02797	4.03655	4
Slc12a2	29.7046	25.7648	13.0645	14.7775	24.8536	26.8685	29.3569	25.1914	4
Slc6a11	2.47484	1.7054	0.75355	0.415239	2.42826	1.8964	2.67527	2.83249	4
Slc6a8	16.7512	16.5293	7.76861	8.06007	15.3666	15.1421	20.1132	15.3909	4
Slx1b	1.67869	1.5298	0.877748	1.1173	1.49735	1.41671	1.86559	1.40206	4
Smtn	4.04663	4.89933	2.19282	2.3477	4.01587	4.05803	5.10228	4.59637	4
Sp110	4.19514	3.45059	2.57881	2.70152	4.5627	3.68318	3.93678	3.5615	4
Spata5	3.72409	3.62497	2.55019	2.08765	3.47448	3.51822	3.22927	3.50808	4
Srsf6	31.9614	23.314	20.2134	19.4588	28.2189	30.7166	30.5243	26.1434	4
Ston1	13.8415	14.0055	6.49066	5.54034	15.3633	16.0757	16.4202	12.9319	4
Taok3	5.59094	4.98489	3.3449	3.05104	5.83919	5.60613	6.01973	4.9069	4
Tfdp2	10.5434	9.00543	6.08807	6.35836	9.81922	9.68784	11.4778	8.82753	4
Thada	6.14712	4.53833	3.64002	3.74935	4.87584	5.32017	4.93503	5.01204	4
Tnrc6b	7.16915	6.68126	4.87066	5.03738	7.371	7.25498	7.78877	7.75581	4
Trib2	8.78379	7.2579	2.45926	2.28495	9.1418	8.19664	9.3934	10.0964	4
Tspyl1	5.61707	4.00475	3.77965	3.25217	4.81733	5.00202	5.04723	4.90136	4
Tspyl2	7.43595	6.78229	4.52744	4.86239	7.6371	7.8935	6.98518	6.20119	4
Usp6nl	40.1565	31.4427	12.4244	12.5765	35.9324	31.9739	41.4753	41.01	4
Ypel2	8.53629	7.77959	3.28973	3.9982	7.69447	7.2369	11.5655	9.46619	4
Zc3h8	3.81433	2.47084	1.78998	1.91426	3.33978	3.3241	3.40863	3.00553	4
Zfp61	2.85858	2.00239	1.20229	1.3871	2.35769	3.01759	2.81871	2.77982	4
Zfp612	5.79859	5.43818	3.52957	3.09638	5.3673	6.2086	6.42966	6.83299	4
Zfp84	2.86684	2.15108	1.90864	1.89599	2.49781	2.51317	2.60159	2.58252	4
Acbd5	3.90196	3.00576	3.77063	12.8842	6.4568	6.48781	5.3861	4.83223	5
Ankzf1	1.49548	1.21854	2.57044	4.11855	3.08393	3.63171	3.31861	2.42269	5
Arl6	1.57474	1.58051	3.43039	4.66799	3.12985	4.31892	3.27665	3.32569	5
Btf3	25.267	20.3089	39.329	62.0442	44.0109	58.3324	43.1868	38.7357	5
Cdv3	3.81712	3.22551	6.26	11.3912	8.21435	10.5192	6.69403	6.29148	5
Cox5a	8.96693	11.4496	29.2574	65.2652	36.4284	39.9763	29.2303	31.4358	5
Creb1	3.55132	2.57756	3.16779	7.64952	5.16607	5.09061	4.08752	3.77649	5
Cyb5r2	1.7963	1.99597	2.77119	3.77261	2.50319	3.19145	2.94186	2.2552	5
Cyld	1.10322	0.875396	1.36204	2.22536	1.51503	1.67416	1.60579	1.34933	5
Dctn3	7.50629	6.37446	12.4432	24.969	20.5915	18.8042	15.8503	15.3911	5
Dnajb6	4.94869	4.1201	8.92712	14.1023	9.10344	10.8863	9.1557	6.55183	5
Dpp7	5.37523	5.05734	9.33118	11.9561	8.94441	11.0368	10.1545	8.67627	5
Frg1	0.317055	0.76131	1.58469	4.45754	2.00109	2.05942	2.56256	2.01225	5
Gapdh	28.4796	27.981	101.695	146.792	96.1351	126.065	83.4303	92.5985	5
Gas5	1.19651	2.17136	1.54553	10.7316	6.23151	5.6723	4.76916	3.90894	5
Gng5	6.07831	4.9348	11.1584	18.5627	13.5705	14.7468	12.3884	12.5803	5
Gpbp1l1	5.35601	4.94126	4.97259	9.10141	8.36261	7.95531	6.73967	6.40677	5
H2afz	55.0933	44.3581	120.527	179.092	127.061	132.42	110.499	104.64	5
Hdac1l	1.47038	1.06184	1.81348	4.00368	2.86778	2.54551	2.77189	1.86607	5
Il1rap	3.43054	2.08598	3.38937	5.43766	3.46323	4.19074	4.13947	3.35369	5
Lgmn	5.45438	5.27896	5.79859	7.89198	6.03609	6.94691	6.93433	6.66076	5
LOC500684	1.82313	1.84552	2.04932	3.26225	2.57044	2.92563	2.59738	2.73749	5
LOC500959	5.72459	4.59714	10.3926	18.5419	12.0939	12.5378	10.8763	8.21867	5
Lsm5	5.30153	5.66072	10.6142	16.7283	12.0025	11.8189	10.6801	9.51335	5
Ndufs5	5.86178	6.31753	11.6772	22.9159	15.6203	17.2571	15.5605	13.2912	5
Ndufs6	3.47742	4.58028	6.66027	20.3496	9.80281	12.8039	7.20038	7.44187	5
Ns5atp9	1.41532	1.13115	7.55908	17.8556	9.43962	13.5511	7.84733	5.03123	5
Pcbp2	16.6153	14.9552	20.4056	28.6648	23.1419	26.4289	25.7542	22.6078	5
Pfdn6	7.02496	8.46901	10.8697	23.4755	15.0416	19.4025	18.2307	14.0526	5
Pigx	2.33841	1.72642	5.03194	7.05894	4.67732	6.04738	5.22995	4.44667	5
Ppfibp1	5.70141	5.3319	8.01114	11.2535	9.68992	10.9124	9.14462	8.26083	5
Ppia	196.432	164.765	500.528	746.038	528.392	570.206	431.317	446.901	5
Ppid	2.94524	6.074	8.501	17.9939	12.3784	11.6469	12.7412	10.7372	5
Ppp2ca	20.6221	18.7112	44.8949	58.5076	43.1397	51.5728	41.0494	35.4509	5
Prdx1	8.03721	7.8504	27.9166	50.7622	32.5772	33.2331	26.8935	23.9776	5
Prmt1	1.23558	1.41336	1.78732	8.45593	3.47991	4.49959	3.91795	4.04576	5
Psmb6	4.40622	3.92866	7.57467	18.2482	11.0313	11.7176	8.97319	9.02344	5
Rbm25	10.455	9.9552	11.5056	19.7893	15.246	16.003	14.3202	13.1936	5
Rbm4	4.7325	4.15849	5.35157	9.1081	6.59476	6.9785	6.72173	5.79373	5
RGD1359290	45.3825	33.1029	68.9143	115.163	67.6834	84.346	87.3069	68.6148	5
RGD1562079	1.18028	1.17864	1.56383	1.98347	1.64677	1.9007	1.66678	1.60811	5
RGD1563348	7.436	9.37586	23.3286	37.6372	27.7761	27.9024	22.1665	21.7781	5
Rpa3	4.41014	4.54779	13.2334	17.7083	11.615	14.4018	13.1184	11.0221	5
Rpl10a	19.2895	15.9911	35.8512	72.6253	51.1499	65.5301	52.5977	47.0976	5
Rpl12	13.7049	11.8714	27.2145	76.4557	48.6111	51.5404	45.9913	40.2057	5
Rpl13	21.4452	19.601	39.3455	71.3833	51.9574	54.9432	56.5474	51.474	5
Rpl13a	13.6165	11.861	26.6843	63.0884	30.5413	34.9493	34.4931	29.972	5
Rpl17	31.6128	28.0697	47.108	97.1925	60.5945	73.807	59.6192	48.7505	5
Rpl21	58.0889	45.6687	88.2784	221.993	141.662	133.7	121.264	114.559	5
Rpl23a	15.2914	15.8201	34.9574	65.2349	39.7483	43.9657	46.3348	38.0597	5
Rpl24	61.9214	58.6765	115.082	230.162	145.659	175.696	169.764	125.835	5
Rpl26	14.0952	13.8576	29.5823	52.832	29.437	30.2224	31.6197	30.0701	5
Rpl27	31.8303	32.5818	66.6979	148.824	106.013	129.431	92.1701	74.4813	5
Rpl32	16.8682	14.6055	29.2333	98.9597	35.124	43.1543	43.248	39.6237	5
Rpl34	18.0893	20.0871	40.9991	85.5937	47.7249	51.8489	48.4082	39.1343	5
Rpl37	31.232	29.9814	62.2784	146.183	87.3633	96.9809	94.6675	86.776	5
Rpl38	2.84845	5.54046	13.4434	34.5272	19.3966	19.7633	20.934	21.8458	5
Rpl39	27.8675	30.8358	107.367	201.702	122.983	138.222	144.541	141.934	5
Rpl6	33.7502	31.0874	55.0148	117.118	70.5218	83.4951	71.159	64.4839	5
Rpl7a	3.16667	2.555	4.74821	9.68331	5.80039	6.70593	6.02911	6.71648	5
Rpl8	13.8171	11.8372	26.2758	52.034	31.4549	36.5633	29.9998	24.5982	5
Rplp2	11.432	10.8611	23.1091	53.9982	34.1906	39.3635	34.0203	30.1362	5
Rps12	15.9584	14.2269	27.0433	77.5066	42.1895	47.8595	44.7118	44.6906	5
Rps13	16.5392	14.5783	33.4	91.0057	43.5493	46.3709	45.8439	43.3876	5
Rps15a	48.6539	43.0236	83.8248	152.571	83.7991	117.441	116.043	87.7441	5
Rps16	43.9239	38.7373	64.9664	109.897	90.0589	86.8802	88.3632	76.0613	5
Rps17	29.0661	26.7648	53.0197	108.261	81.2319	92.701	76.4673	62.8913	5
Rps18	32.4782	32.2268	56.733	123.821	87.5927	96.1744	96.2893	71.8966	5
Rps20	57.0476	62.9545	152.135	262.08	198.087	213.223	173.265	169.214	5
Rps24	137.27	120.501	273.073	521.42	326.629	327.067	340.455	312.812	5
Rps25	69.8672	67.0322	126.683	273.441	142.881	157.973	150.181	137.204	5
Rps26	54.7656	45.3676	121.839	257.193	154.533	160.292	160.75	144.212	5
Rps28	27.6412	26.6696	56.687	155.309	62.2528	98.0946	87.729	65.0183	5
Rps29	100.294	100.229	214.917	340.651	267.107	285.838	286.108	260.452	5
Rps3a	45.1977	35.6412	63.9175	106.768	74.7379	88.7077	81.672	64.6392	5
Rps7	8.14896	7.87628	18.7841	47.2813	21.4433	23.7509	26.6332	24.2455	5
Rps8	69.1142	57.8293	102.318	170.266	148.639	155.75	130.326	119.983	5
Sap18	12.3001	10.6598	19.4124	28.3987	19.3823	21.6036	18.1289	18.4732	5
Stk24	1.30255	1.25164	1.38634	3.85346	1.84743	1.90618	2.1588	1.98713	5
Sun1	1.91271	1.74088	2.20696	2.95881	2.09313	2.68824	2.54361	2.49832	5
Tceb2	8.29462	10.4188	17.8519	34.8458	25.9244	28.4757	24.3989	19.798	5
Tcp1	12.3721	10.9436	20.7898	38.7907	31.7531	31.7393	25.1823	22.5387	5
Tmem140	1.01878	1.09755	1.80409	2.78739	1.94691	2.32233	2.29638	1.59426	5
Tmem256	3.25877	2.75484	5.7721	8.06315	6.16705	7.01959	5.22752	4.79965	5
Tuba1c	38.462	33.5899	98.3731	188.77	122.99	129.979	78.3911	82.828	5
Ube2d2	7.7405	6.24147	13.1135	20.1634	15.2259	15.6807	12.7617	10.0782	5
Usmg5	5.87463	0.1	11.5599	22.7305	15.2265	12.6898	13.2429	9.3511	5
Vegfb	0.862471	0.633196	2.17456	3.63539	1.86003	2.46272	2.2697	2.13188	5
Wbp4	2.33772	2.45459	3.32124	4.82947	3.60839	3.33298	3.59707	3.49764	5
Yap1	1.44907	1.48143	3.95206	5.60708	3.30049	4.72231	3.09535	3.86091	5
Aatk	25.1356	27.9564	16.7966	15.7612	33.5427	35.6483	44.762	39.7472	6
Abcb6	2.36044	1.75351	1.43576	1.85398	2.99001	3.08667	3.42367	2.49716	6
Abhd3	13.1797	9.18512	4.44305	4.37503	11.1954	13.2867	17.664	13.7153	6
Acy3	3.06234	2.4538	1.65114	1.94405	3.53795	2.90075	3.98988	3.85506	6
Adam17	27.3571	23.726	18.985	19.0465	35.3575	40.786	57.0135	47.2677	6
Aga	31.9812	25.6086	22.349	21.3707	35.1387	35.9868	40.2648	30.2235	6
Ahi1	4.72136	3.7267	3.02469	3.62285	4.9905	4.95079	5.18748	4.17907	6
Aip	3.80689	4.19191	2.71383	3.27143	5.63587	6.12408	5.99464	5.59378	6
Akap8l	3.77633	3.59715	2.70436	2.98158	4.04795	4.98811	5.49613	4.25978	6
Ankmy2	8.69698	8.35531	7.26045	7.70275	10.3596	10.4291	10.7652	9.06499	6
Ankrd50	4.53376	3.74068	3.01775	3.18303	4.05979	4.64758	5.81414	4.9167	6
Arfip2	3.07972	3.47405	2.62548	2.77445	3.59208	4.57945	4.80184	5.04591	6
Arhgap39	13.1677	11.8475	11.5724	11.0247	14.4355	14.0352	17.5852	18.3792	6
Arhgef28	13.8774	11.1852	5.42789	5.09034	13.0636	14.2896	17.9258	15.3327	6
Atp1b2	10.2102	10.6254	8.96453	8.35427	19.8784	17.1911	18.2461	22.0958	6
Bbs4	2.86426	2.58594	2.41976	2.63489	3.45248	3.41531	3.72325	3.9411	6
Bckdhb	1.31133	1.18581	1.56016	0.813239	1.87325	1.99244	2.55791	2.96167	6
Bmp1	6.68883	5.08483	5.85167	4.70467	6.87192	8.74487	8.25522	7.69933	6
Bphl	7.44253	4.77252	4.08255	4.83291	7.02644	7.57927	7.18556	7.98554	6
Btbd3	15.8478	12.4709	10.6474	10.5806	17.4185	16.7006	16.5629	17.6166	6
Btd	6.57232	5.78916	5.0481	4.86712	9.31859	7.61605	9.49505	8.57926	6
Bzw2	10.7635	9.50323	7.76536	7.80472	13.0074	15.9686	17.1248	13.2164	6
C1ql3	4.48342	4.49589	2.54001	2.26804	13.2791	13.9578	18.6104	22.7679	6
Car11	6.71932	7.73991	3.06789	2.77622	10.1231	9.99058	15.1374	13.7291	6
Casp2	5.11583	5.3696	4.07421	4.20687	6.43741	6.15042	6.57606	6.1639	6
Cbr1	2.70447	3.60018	2.86925	3.82621	9.15947	6.79666	10.5356	10.6944	6
Ccdc17	1.69609	1.53116	1.55138	1.16839	2.70919	1.8859	3.08087	2.71103	6
Ccdc77	4.50061	3.27421	2.17572	3.004	4.61372	4.45198	5.19425	4.4658	6
Cck	1.673	1.96577	0.0941322	0.0907461	6.3249	5.06113	10.1281	8.04985	6
Cdc23	9.87922	7.51436	6.85607	7.86351	10.357	9.40881	10.4148	8.998	6
Cdh6	9.76269	6.77908	3.70435	3.34305	20.9636	23.9875	25.706	21.8724	6
Cdkn1c	2.43567	1.96681	1.59457	1.65009	3.72102	3.25461	5.31279	5.53241	6
Chdh	1.887	2.59726	1.34314	1.3403	2.31548	2.49377	3.32871	3.0728	6
Clk2	7.38013	6.23905	5.5338	5.63103	9.01543	6.84538	8.53633	8.72975	6
Cnn3	87.2771	68.2648	59.7226	57.7916	92.0977	98.3235	99.2895	95.5067	6
Col27a1	2.62072	2.61723	2.20454	2.27154	3.66929	4.0043	4.82281	5.67136	6
Col5a1	14.5556	12.8062	10.2887	10.7354	14.2866	13.0158	17.5212	14.8793	6
Ctdsp1	13.3783	11.4614	11.1538	10.3935	14.3749	13.9692	17.689	13.7302	6
Ctnnal1	72.5231	56.2484	40.4468	39.7695	91.8819	89.9246	105.58	89.3468	6
Cyp3a9	1.66127	1.88172	0.798865	0.964727	2.13742	2.36195	4.16766	3.92364	6
Def8	1.02271	0.962608	0.640263	0.785752	1.14768	1.43033	1.38051	1.47632	6
Dexi	2.18301	1.90374	1.7471	2.27629	4.48282	3.11505	4.40222	4.97527	6
Diexf	2.41552	1.80089	1.81113	2.03081	2.66791	3.32248	3.26018	3.15239	6
Dkk3	2.78896	1.79441	1.2919	1.30042	5.00614	4.7177	7.25142	6.36145	6
Dus2	1.54589	1.32864	1.09544	0.985622	2.32809	1.77994	2.40228	1.84934	6
Dusp6	10.625	11.1834	8.60348	6.95656	17.771	15.599	16.2629	17.7868	6
Ednrb	83.0529	56.4255	58.6851	53.069	183.477	173.148	244.07	241.868	6
Efnb1	2.53483	2.27573	2.24818	1.64035	5.43169	4.19281	6.71752	5.64761	6
Elk1	3.05837	2.49481	2.44547	2.58681	3.03207	3.39192	3.5511	3.20514	6
Epm2aip1	8.00239	10.3339	8.53976	7.77862	10.432	9.90479	13.3097	12.8168	6
Ercc8	2.43356	2.62889	1.83416	2.00044	2.88754	2.86344	3.31317	3.29107	6
Ermn	1.88163	1.37051	0.315868	0.152062	2.35615	2.57229	2.59463	2.99825	6
Fahd1	3.38412	2.60522	2.19283	2.41327	3.11961	3.46609	3.66665	2.86432	6
Fam151b	4.56637	3.0417	2.45034	2.13996	3.81106	5.14614	5.2916	5.91702	6
Fam198b	17.7925	24.3541	14.7365	14.9703	29.9753	25.1064	37.0038	40.4564	6
Fam35a	1.73113	1.53832	1.41248	1.45317	2.083	2.48276	2.2025	2.04345	6
Fam3a	7.32913	5.63957	5.13722	6.02231	9.16317	9.94503	10.1872	8.60449	6
Fastkd1	1.95096	1.99201	1.93659	1.80326	2.2134	2.07284	2.32145	2.41679	6
Fbln5	3.14572	3.72334	0.229734	0.496611	4.43459	5.07616	8.58419	6.08755	6
Fbxo25	2.70467	2.18104	2.07177	2.36462	2.7566	3.05427	3.18837	2.79816	6
Fbxo9	9.22456	6.88076	7.04268	5.62294	9.76824	9.40948	10.9532	11.9595	6
Fchsd2	2.50283	2.20797	2.27945	2.03516	2.97126	3.22416	3.67388	2.94665	6
Folh1	1.67899	1.35071	1.09975	1.07206	1.58192	2.01727	2.31258	1.73174	6
Foxo3	7.39225	6.92214	6.78754	6.59639	9.0671	8.66253	9.49603	10.7364	6
Gal3st1	0.970947	0.828827	0.731114	0.543273	1.72101	1.75181	2.45841	2.10542	6
Galnt11	2.94004	2.7116	2.18514	2.16927	3.78563	4.35207	3.9586	3.98888	6
Galt	1.76286	1.55198	0.836294	1.11477	1.50363	1.91657	2.27689	2.0823	6
Gcdh	4.35184	3.76859	3.63275	2.78725	5.70293	5.82543	5.03573	4.94969	6
Gga3	1.91786	1.60231	1.52736	1.63611	2.41299	2.25101	2.74571	1.96703	6
Git1	10.0392	9.01046	7.65624	7.17646	11.9735	13.1653	13.1599	12.6082	6
Glis2	2.08522	1.95926	1.35932	1.46456	2.20255	1.75809	2.75178	2.80268	6
Gpd1	1.01587	1.01431	0.417067	0.496843	1.67158	1.79684	1.81403	1.37843	6
Gsta4	14.9154	12.5787	4.84673	8.20294	18.0665	17.7058	24.2764	16.2391	6
Hadh	15.1917	14.0864	11.5217	12.0263	17.5639	20.2581	18.9535	17.266	6
Hbp1	30.0401	21.6712	25.0888	23.631	29.1656	30.4609	33.9537	28.8373	6
Hdac4	4.10795	3.35666	2.06138	2.62847	4.77423	5.10719	5.17974	4.59322	6
Hivep3	1.93908	1.75274	1.48211	1.46195	1.85854	1.81221	2.26808	2.37225	6
Hoga1	0.995974	0.548361	0.650473	0.697777	1.13805	1.02026	1.27475	1.01175	6
Hsd17b11	53.2871	47.5573	31.1563	32.6919	54.8641	63.9431	65.1057	48.0875	6
Ibsp	3.40485	3.52695	0.219341	0.276987	5.09946	4.50449	7.93531	4.05945	6
Impact	4.89017	5.74176	5.03662	4.8674	6.15743	6.2112	7.35461	6.76281	6
Ing1	7.90311	8.11374	6.03856	4.89816	8.28841	8.4884	11.776	8.83838	6
Jrkl	1.61144	1.38522	1.30561	1.37784	1.80808	1.83284	1.87853	1.80361	6
Kcnj10	4.65353	4.48419	0.8155	1.00833	3.80348	5.01406	10.3438	6.49596	6
Kdelc1	3.82706	2.97329	2.67257	2.79227	4.35101	3.49764	4.59577	3.57433	6
Kdm5b	7.00219	5.72532	5.29549	6.08855	6.89049	7.40526	7.96896	6.36322	6
Kdm6b	7.86505	8.36753	6.22955	6.17991	9.96112	10.3975	10.6887	10.4014	6
Kif19	4.91632	4.90242	0.78553	0.530935	8.61791	8.71303	11.8356	10.7271	6
Kif3c	9.16192	7.91404	7.49406	7.68296	10.4088	10.6595	10.6023	9.90823	6
L3hypdh	0.751162	0.668666	0.464608	0.522764	1.51863	1.08385	1.59039	1.46603	6
Leprot	16.8886	13.918	11.627	9.17629	18.399	19.4094	22.8327	17.2986	6
Lmbrd1	13.9291	10.5524	11.1847	10.6668	15.4518	15.0093	15.8863	15.9894	6
LOC691921	2.59873	2.52451	0.629144	2.04487	3.2055	3.63793	4.62039	3.97297	6
LOC691995	3.55447	2.29728	0.335294	0.294798	2.77486	3.75246	5.63547	4.27646	6
Mageh1	5.80043	4.36899	3.59259	3.00523	6.06692	4.88379	7.84443	6.51239	6
Maml3	7.97522	7.00328	5.01061	5.14962	7.56337	8.47305	8.09232	9.06029	6
Man1a1	3.40877	2.52468	1.50349	1.91194	4.9193	3.66867	6.6471	5.36419	6
Mapk1ip1	4.36509	4.2216	2.77885	3.19977	4.4477	5.81546	5.91831	6.06785	6
Marcks	203.373	155.152	174.526	141	208.634	196.47	289.093	267.914	6
Mboat2	39.9288	30.096	24.5262	23.0228	42.5323	44.4021	47.8733	42.3509	6
Mink1	1.99694	2.17219	1.7084	1.61063	2.20246	2.55871	2.59787	2.30301	6
Mx2	6.68463	4.16769	2.29989	2.05682	8.64355	8.79037	9.6085	10.6253	6
Ngly1	8.73614	7.08053	5.75635	5.61846	9.73639	11.0493	10.259	9.61543	6
Nkd1	5.57487	4.33136	1.27512	0.757281	7.55546	6.90281	8.45653	5.86387	6
Nsmf	2.5224	2.41599	1.96942	1.99676	2.81975	3.1932	3.6519	2.56953	6
Ntm	5.98476	4.67013	1.22815	0.783304	14.639	15.7827	17.3137	14.4246	6
Olfm2	4.13016	3.39568	3.46416	3.0631	5.09525	4.6777	5.59557	4.49009	6
Olfml2a	52.507	40.244	23.7647	31.6668	64.7214	61.6757	79.5158	67.9746	6
P2rx7	15.802	13.477	8.21214	8.1613	16.8191	15.2165	21.7949	19.5774	6
Pan2	2.93166	2.40666	1.92531	2.13138	2.89684	3.19179	3.83341	2.83912	6
Parva	28.1242	27.3144	22.3125	24.3222	34.0721	37.8567	38.5465	31.7716	6
Pcdhgb8	5.39121	6.2467	0	0	15.6959	18.0843	18.2312	18.5471	6
Pcgf1	3.70763	3.63321	3.01506	3.03661	4.51517	4.31054	5.56767	4.2602	6
Pde10a	2.07388	1.52645	1.38369	1.10489	2.78093	2.5893	3.035	2.86602	6
Pde4d	7.98742	6.3973	5.09984	4.51418	9.96448	9.70088	11.5691	11.9964	6
Pde7b	6.3375	5.17153	1.29322	1.46781	7.28271	9.14142	10.3905	7.6039	6
Pdss2	2.2324	1.85326	1.50975	1.27301	2.32677	2.45736	2.9924	2.39528	6
Phf7	1.29512	1.14121	0.900713	0.871611	1.41091	1.66099	1.73406	1.32051	6
Pik3ip1	4.44051	4.44278	2.07748	2.82064	5.40111	5.29289	7.19517	5.44704	6
Plag1	1.0366	0.894262	0.918492	0.807408	2.33345	2.1047	2.69856	2.83497	6
Plekhg5	2.73064	2.56771	1.25677	1.95431	3.43358	3.82589	4.17051	3.52094	6
Plxna3	1.90569	1.4946	1.31479	1.45742	2.07376	2.14391	2.09188	2.06359	6
Pmp2	107.559	76.4196	41.3796	40.2787	137.433	137.182	249.122	165.708	6
Pnrc1	23.4722	17.5849	18.1756	19.0873	24.4879	23.6497	23.9595	23.5973	6
Polr3f	3.48705	3.32068	2.89418	2.78707	4.75302	5.03177	4.94056	4.56008	6
Postn	12.4515	8.92383	2.90284	5.23309	14.6129	12.7113	39.9296	26.4874	6
Pou3f1	9.52713	8.83061	3.36115	3.67833	18.9352	15.8004	19.8039	20.097	6
Ppp2r2b	2.36561	2.34066	0.633606	0.789406	2.96081	2.67348	4.90482	3.58451	6
Ppp3ca	23.5553	20.0897	18.7095	16.0817	24.9111	27.8654	29.6636	24.8768	6
Prkag2	0.854747	0.485796	0.306677	0.215764	0.668357	0.666677	0.993463	0.819558	6
Proser1	4.49241	4.23067	3.00549	3.6508	5.60206	5.44862	5.43818	5.45381	6
Prpsap2	9.18651	9.15934	6.56347	7.83519	12.4211	13.6649	12.6707	11.8632	6
Rab3a	0.833417	1.0846	0.604671	0.574635	1.143	1.31382	1.69979	1.2694	6
Reep6	2.1782	1.97296	1.39501	1.60459	2.9445	2.80658	3.1502	3.90064	6
Rev3l	4.98364	4.39063	4.3716	4.28172	5.61237	5.13546	5.62764	5.5412	6
Rfesd	6.49639	5.56066	4.63931	4.6446	6.16258	6.81563	6.55575	7.57075	6
Rfx5	2.40326	1.82331	1.70073	1.56661	2.71927	3.10296	3.73506	2.55786	6
RGD1359108	1.27778	1.0918	0.941543	0.961125	1.51168	1.53935	1.77659	1.40867	6
Rgs4	1.96241	1.81336	0.577951	0.772069	2.10143	2.07171	3.42585	2.80027	6
Rnaseh1	3.51006	2.56793	2.03917	2.78856	3.87196	4.26505	4.32681	2.96697	6
Rogdi	2.33384	2.7101	1.54783	1.60478	2.58664	3.40271	4.06519	3.16276	6
Rtkn	6.11729	7.17349	5.68983	4.85744	12.1402	11.5384	14.0631	13.4709	6
Sccpdh	23.9459	23.2185	17.5597	19.4272	27.0957	32.3916	32.0535	33.9709	6
Selo	1.6157	1.56322	1.32923	1.25324	1.67147	1.7899	2.23414	2.034	6
Sesn3	8.36508	6.32747	4.88788	5.11568	9.82079	10.6951	10.9899	10.0616	6
Shprh	4.73626	4.77405	4.21178	4.01885	6.98182	6.59818	7.40983	7.23066	6
Shroom2	16.9325	23.2356	17.9752	15.8042	27.9055	29.2379	38.7299	34.4291	6
Slc16a7	0.70962	0.441243	0.401363	0.445049	0.927274	0.877719	0.855718	0.892942	6
Slc25a23	2.52077	1.8912	1.85387	1.63646	3.09072	2.95143	3.30664	3.5191	6
Slc30a1	6.70892	5.79105	3.62241	4.50304	6.85252	7.29358	8.51624	7.27078	6
Slc44a1	205.66	146.133	129.815	108.32	195.062	198.21	239.556	192.668	6
Slc6a1	1.13719	1.16735	1.18862	0.798166	2.2757	2.47287	3.71116	3.76367	6
Slc9a9	0.766313	0.720382	0.188879	0.374857	1.21192	1.26416	1.42429	1.25338	6
Smg7	11.2481	10.4028	8.57062	8.57513	11.761	12.3677	12.2179	13.037	6
Snx33	1.96169	1.29068	1.19362	1.5135	2.29145	2.33065	2.36982	2.30435	6
Sorbs3	6.83576	7.1143	5.26898	4.96321	9.02741	8.50618	9.29583	9.95434	6
Sparc	923.566	833.565	595.21	584.006	1089.3	1026.39	1179.8	982.782	6
Srebf1	1.25777	1.41106	0.855919	1.07573	1.85191	2.23214	2.77397	2.85563	6
St5	3.52943	3.23979	2.47338	2.63742	6.30241	7.5806	7.05499	6.22206	6
Stat1	13.1112	10.6543	10.107	9.53451	12.8732	14.1024	14.5667	13.0528	6
Stx16	7.39696	6.67479	5.46472	6.02496	9.00434	8.14493	8.11521	9.2711	6
Swap70	10.4622	8.252	5.95105	5.70575	9.88511	11.0768	11.2834	11.0443	6
Tab1	1.43109	1.13769	1.15058	0.957038	1.69793	2.00031	2.03247	1.77798	6
Tcf7l1	3.48422	3.45645	3.68195	2.91346	4.26104	3.72433	5.35057	5.38932	6
Tcf7l2	3.90798	3.84612	3.60053	3.69911	5.34295	5.09611	6.08813	6.1836	6
Tead1	28.2099	24.9161	16.3122	20.2861	32.3386	32.5797	32.6849	34.3016	6
Thnsl2	0.718691	0.509048	0.48904	0.56979	1.40174	1.24248	1.54543	1.84387	6
Tiam1	0.914216	0.823205	0.554825	0.505839	1.10546	0.986413	0.99189	1.01278	6
Tkt	17.0704	14.9244	12.5258	14.5731	19.0623	22.0244	21.0769	17.9214	6
Tmem216	7.56499	6.7142	5.56028	5.34175	7.06784	7.49047	8.76463	8.02608	6
Tmem53	1.41037	1.31919	0.91378	1.2692	2.35577	2.04997	2.28867	2.74091	6
Tmem80	2.74876	2.72997	1.31812	1.49396	2.96089	2.79625	4.01397	2.89414	6
Tnfrsf21	4.74474	4.29895	1.59467	1.68076	4.95535	4.49226	8.32497	7.15474	6
Tp53inp2	17.4707	15.148	14.2426	14.0259	20.3941	21.1376	20.6136	18.2534	6
Tpk1	1.11666	0.701397	0.554839	0.401829	0.931441	1.38669	1.46014	1.33463	6
Trim13	5.18923	4.19414	2.69474	2.9493	5.47282	5.20023	6.31965	6.45553	6
Trim24	2.54381	2.44952	1.8794	2.2466	2.83621	2.4634	3.0041	3.15822	6
Trps1	0.696906	0.641134	0.320901	0.468455	1.27682	1.28486	1.45374	1.5962	6
Tsc22d4	3.06972	3.50909	1.78054	2.30224	4.60177	4.42924	5.50359	5.26815	6
Ttyh1	32.2936	29.2093	15.1525	15.5076	32.5473	30.6781	40.7551	32.7509	6
Ubtf	5.37009	5.69637	4.95917	4.65776	6.51869	6.43991	7.29166	6.38381	6
Upf3a	8.98605	8.98227	7.41554	8.15138	10.2867	13.3549	11.9601	10.9843	6
Usp42	3.27824	2.87363	2.96016	2.84359	3.50736	3.20204	4.19249	3.67477	6
Wars2	4.0506	3.11911	2.7075	2.17769	4.18813	4.82705	5.43321	5.78525	6
Wwc2	7.5509	6.44484	6.82202	6.1745	7.87813	8.28503	7.95503	7.85133	6
Ythdf2	7.42011	6.1221	5.58978	5.57666	7.02564	8.25229	8.65946	7.166	6
Zbtb8a	1.24259	1.21609	0.693702	0.968485	1.70449	1.78199	1.7453	1.45181	6
Zc4h2	1.54471	1.22513	1.225	0.865629	1.94364	1.81234	2.3186	1.34906	6
Zfp157	3.45223	4.47116	2.52121	2.78041	4.60561	5.0616	5.50764	5.6595	6
Zfp161	3.34242	2.58952	2.46097	2.25419	3.47579	4.07002	3.81668	4.58596	6
Zfp192	1.73637	1.82448	1.29449	1.35273	2.5824	2.25273	2.92315	2.94541	6
Zfp287	1.8729	1.71391	1.34826	1.52857	2.21569	1.97439	2.27006	2.41573	6
Zfp317	3.17636	3.14287	2.52268	3.024	3.95264	3.74147	3.89783	4.37712	6
Zfp40	1.35219	1.2139	1.06295	0.922101	1.4443	2.01548	1.95161	1.95875	6
Zfp46	7.23418	5.2438	5.01033	5.16039	6.50716	6.47632	8.09779	7.56611	6
Zfp583	1.63414	1.46966	1.54865	1.47355	2.06441	1.80014	2.18591	2.25545	6
Zfp68	3.35306	3.76159	3.37871	2.94419	4.41061	4.19718	5.73492	5.0027	6
Zfyve19	1.93357	1.97095	1.342	1.40031	2.51513	2.32185	2.59269	2.97198	6
Zmym3	3.14577	2.30087	1.74192	2.01238	3.10217	3.67825	3.40037	3.69348	6
Aacs	4.4691	4.45152	1.23315	0.986616	1.21262	1.38487	1.63089	0.917475	7
Abca8a	170.189	154.557	3.37692	1.94602	3.27631	2.85549	4.77162	5.20355	7
Abhd15	1.90979	1.86171	0.172425	0.237791	0.211403	0.246451	0.471625	0.441169	7
Abhd17b	12.5457	10.6832	6.33859	6.35229	7.70708	6.49336	8.50467	8.54815	7
Acaca	7.83207	6.84761	3.88888	4.03285	4.23438	4.75051	5.5473	4.68954	7
Acat2	2.04529	1.82644	0.700377	0.792458	0.619533	0.834838	0.798923	0.615095	7
Acss2	12.8429	11.6349	1.63695	1.73611	2.29699	2.35706	3.278	2.29154	7
Adam19	17.2559	14.0345	10.2844	9.85044	8.17226	7.18667	9.52782	7.65876	7
Adam23	24.424	17.3706	6.36876	5.9523	8.47947	7.19506	11.3889	9.40724	7
Adamts5	14.3883	10.6765	3.60822	4.50513	5.38929	6.09105	5.08214	5.12217	7
Adamts7	3.08758	2.59628	1.25989	1.3716	1.41417	1.22168	1.53386	1.33527	7
Adamtsl4	1.90932	1.97289	0.655544	0.590008	0.396328	0.454462	0.37511	0.433393	7
Adcy1	4.54282	4.40264	0.953734	1.33964	1.47737	1.22061	1.45185	1.0949	7
Adm	1.4851	1.2526	0.460079	0.620937	1.07247	0.845062	0.515996	0.73488	7
Afap1l1	3.55095	3.07467	1.42304	1.3514	1.86811	1.58874	1.77203	1.42627	7
Agmo	5.39663	4.59489	1.22626	1.08682	2.70473	2.29712	1.94187	1.92544	7
Ahr	34.2895	29.9921	9.60521	7.96739	8.03609	6.59882	7.36305	8.84467	7
Alcam	78.2082	74.1779	29.0083	25.9645	31.3009	26.2321	42.2021	35.488	7
Aldoc	29.5901	27.2785	3.54363	3.78675	7.73089	8.00452	12.2231	9.98449	7
Amd1	8.922	8.31692	5.40406	5.02858	6.08117	6.39633	6.3118	5.16577	7
Apoe	65.2298	77.1795	16.0081	17.1902	26.7493	22.1478	33.694	25.6981	7
Arhgap26	11.1753	9.62649	3.20955	3.10402	7.18151	6.84511	6.87987	6.79061	7
Arid5a	8.86262	8.34562	2.81822	2.71203	2.87014	4.40746	3.56411	3.13449	7
Arntl	8.33809	5.81074	4.06405	3.50693	4.55187	4.83219	4.9514	5.0417	7
Atad2b	6.39115	5.04733	3.05814	3.0003	3.76183	3.80607	3.07799	3.35211	7
Atf4	137.797	128.315	81.6184	82.3963	88.5398	101.572	82.5873	77.6548	7
Atp1a2	25.6358	24.8613	0.444129	0.257886	2.37574	1.48443	5.69111	4.21199	7
Bcas1	53.547	51.2627	2.4894	2.91283	13.0039	12.7654	23.5355	16.4716	7
Bcl3	7.17442	6.53969	3.33737	3.27169	3.85575	4.4517	5.87529	4.57288	7
Bcorl1	2.63306	2.47239	1.55304	1.62494	1.69085	1.8822	1.86101	1.88902	7
Bhlhe40	19.3251	16.134	5.11509	5.94695	3.19763	4.42769	3.12948	3.53885	7
Btg2	58.0678	62.9195	5.56952	7.40196	16.4083	15.0749	11.1874	12.7925	7
C1qtnf2	1.733	1.18723	0.35034	0.889333	0.505864	0.677616	0.417312	0.367857	7
C1r	11.8534	9.40792	6.33801	5.47025	7.06819	5.74781	6.36306	5.23411	7
Cacng4	3.80013	3.71648	1.08827	0.44285	1.46634	1.17304	1.14147	1.31024	7
Cadm3	28.7026	24.072	9.64888	7.8884	6.77884	5.1243	4.49225	4.3683	7
Cald1	23.8614	17.5506	12.1744	11.3831	13.5301	14.6653	9.98773	9.86932	7
Caskin2	5.27837	5.26867	1.20592	1.15458	2.22649	2.16571	3.59877	3.4164	7
Casp4	16.519	13.0114	3.99771	4.08283	7.14034	6.69232	8.1139	7.58748	7
Ccdc80	5.89318	5.99605	0.183246	0.599263	0.415107	0.410299	0.356791	0.184073	7
Ccnl1	96.5931	93.1273	32.5551	35.0147	32.9979	44.3096	38.3229	37.078	7
Ccnl2	12.4418	10.2274	7.35356	8.66284	7.66487	9.18651	9.55832	8.41345	7
Cd200	9.16266	9.958	3.89123	3.29211	4.39409	5.92984	7.50687	5.63744	7
Cd47	44.1552	37.5528	30.1356	29.4382	33.3234	30.4601	35.3941	35.7407	7
Cd9	387.252	314.923	204.362	190.054	160.852	201.807	205.022	158.478	7
Cdh1	12.5338	12.3407	2.8991	3.0856	3.87586	4.66066	7.72263	5.20319	7
Cdh11	7.21117	5.57171	0.368654	0.595763	0.630938	0.21236	0.672943	0.793433	7
Cdh2	29.7979	27.099	6.68107	6.20938	4.86558	4.69407	5.96877	6.33403	7
Cdip1	5.2125	4.45172	2.72851	2.73348	3.62384	3.23052	3.9405	3.36022	7
Cebpd	30.7405	33.4199	5.91143	6.03415	7.84402	9.13895	12.1657	13.4644	7
Cep97	13.8279	10.9864	4.50908	3.94533	4.76596	5.25756	5.19551	4.7242	7
Cers4	7.59244	8.16738	2.54001	2.51211	3.7368	3.18482	3.15154	2.96195	7
Chka	5.95087	4.91193	2.95923	3.87801	2.84329	3.55613	3.82113	3.73709	7
Chodl	8.62482	10.1927	0.448923	0.155696	0.161866	0.229382	0.144558	0.294248	7
Chp2	2.12775	2.81782	0	0.0818236	0.557929	0.218166	1.76459	1.04812	7
Clec2g	11.4836	10.4588	1.39075	2.40678	0.46043	0.614199	0.721424	0.293006	7
Clvs1	3.34142	3.44486	0.954036	0.866169	1.24234	1.062	1.16207	1.42619	7
Cnksr2	26.7479	23.172	12.6718	13.9551	14.8344	11.9814	15.6273	15.9256	7
Cntfr	5.04456	5.16949	2.05522	1.47545	2.14085	1.16492	1.7272	1.89879	7
Col11a1	8.01548	7.70753	0.49398	0.580352	0.495378	0.358869	0.435223	0.367351	7
Col14a1	68.3508	55.4792	9.16579	8.88398	21.7244	22.4157	31.6543	23.8675	7
Col15a1	22.7911	18.8957	2.82133	2.82351	2.4059	2.40101	4.2967	3.26765	7
Col3a1	351.475	328.647	8.82946	16.4656	23.8656	19.7551	60.1446	39.9051	7
Col4a1	39.259	31.7745	6.52246	6.41554	7.11166	6.8484	10.691	10.1544	7
Col5a3	23.2005	25.2712	7.03209	6.49561	8.73002	8.68003	12.4833	9.87187	7
Col6a2	9.6924	9.57499	2.79916	2.9368	2.34923	1.41075	1.5729	1.36628	7
Cp	18.2177	15.9073	3.03388	3.4657	2.60902	2.90558	1.99837	2.28556	7
Creg1	2.04679	1.94764	0.565794	0.610924	0.595901	0.665518	0.697767	0.758287	7
Crem	17.0237	13.5382	6.18631	8.21927	8.80257	9.66067	9.37777	8.40642	7
Cryab	550.688	532.323	223.817	304.361	264.224	283.463	209.274	269.116	7
Crym	3.33466	2.62676	0.0246612	0.046984	0.40701	1.61079	1.98325	1.52149	7
Cspg4	1.33088	1.21557	0.489823	0.677754	0.328361	0.34407	0.460776	0.312871	7
Ctns	13.9338	13.1542	3.96006	4.59307	5.44721	4.83624	6.36557	5.55391	7
Ctsc	23.9703	19.7321	10.0202	10.4443	15.28	16.503	15.1145	14.8344	7
Cxadr	3.26573	2.28385	0.654349	1.25209	0.536106	0.566222	1.11474	0.528165	7
Cxcl1	260.629	226.37	22.7782	29.1412	25.473	22.2632	16.8024	21.1024	7
Cxcl10	14.6649	9.5778	2.6159	3.11405	3.17009	3.34955	2.77398	3.26738	7
Cyp51	78.2569	65.5	21.694	23.7171	26.9127	28.3296	26.9278	20.6187	7
Cyp7b1	3.8694	5.10093	0.353138	0.482123	1.44489	1.57931	2.55559	2.17289	7
Cyr61	303.714	311.051	138.63	141.029	182	184.046	149.687	225.001	7
Dab1	12.0803	9.80498	3.80361	3.40247	2.46894	3.56901	2.42338	2.81275	7
Dcdc2	2.55846	1.67891	0.101215	0.102167	0.303279	0.31184	0.60816	0.385907	7
Depdc7	24.4545	19.9249	8.75698	9.01594	14.5162	14.1614	16.5358	17.817	7
Dgat2	1.81887	1.69297	0.840403	0.52282	0.865781	0.983133	1.4122	1.02726	7
Dhcr24	15.3654	14.1162	4.11439	4.85031	4.41333	3.58276	3.31323	3.22898	7
Dhcr7	6.68402	6.58871	2.50565	2.54807	4.48342	3.92308	4.28524	4.02206	7
Dok4	3.63731	3.17251	0.305214	0.533989	1.24001	0.71447	1.69166	1.55441	7
Drp2	14.691	13.8316	0.615112	0.835633	0.425105	0.466411	2.28837	1.30461	7
Dtx4	2.75675	2.50489	1.08277	0.94616	1.10158	1.42599	2.24432	1.21905	7
Dusp15	15.3646	12.1962	0.638236	0.638792	2.65452	3.09458	7.90902	6.01573	7
Egr1	282.379	363.839	61.5754	63.2387	134.751	120.93	122.778	164.878	7
Egr2	98.7523	97.1964	14.5272	14.4461	45.5644	41.4718	42.8096	50.3732	7
Elmo1	6.87162	6.23587	4.61166	4.56895	4.72557	6.02618	6.05612	5.345	7
Elovl6	12.9719	12.9984	1.06311	1.00076	3.34118	2.45634	5.84609	4.75437	7
Elovl7	12.1336	14.2205	0.771772	1.4785	1.08665	0.639501	5.26759	4.01049	7
Emp2	51.2972	43.0776	19.8197	21.4429	25.1667	24.7361	24.2084	18.5929	7
Enpp1	12.296	10.5558	3.17066	3.13	2.01197	1.34898	1.19644	1.50891	7
Enpp2	8.51595	5.19807	0.342289	0.155746	1.24376	0.776715	1.42213	0.909724	7
Entpd2	118.096	132.172	73.2913	81.2974	88.9573	84.4869	76.4897	77.6529	7
Epb41l4a	6.25926	6.20621	3.36092	4.17692	4.39582	4.71014	4.39605	3.76615	7
Epb41l4b	27.5064	23.0173	10.0304	9.00286	16.136	13.4131	13.9206	13.2605	7
Ephx1	1.72873	1.54991	0.23267	0.186261	0.847259	0.747385	0.745867	0.956102	7
Etnk1	11.1075	9.11387	5.81528	6.36841	7.46683	7.53701	6.03647	5.9232	7
Etv1	16.061	15.2489	2.61748	2.43048	3.02249	3.35995	7.25336	4.80013	7
Ext1	10.6052	8.16681	5.09657	4.5791	6.20077	6.45201	6.913	6.68645	7
F8	2.68565	2.07676	1.23717	1.42786	1.70725	1.68236	1.87631	1.89055	7
Fa2h	13.9375	14.7844	1.87997	1.5123	2.8567	2.00971	10.5213	6.99796	7
Fam46a	3.83002	3.20127	1.12963	1.23289	1.20674	1.21936	0.642452	1.00086	7
Far1	43.3317	33.6099	23.7547	22.4796	25.6622	28.1667	25.0452	24.9624	7
Fbn1	11.646	8.81891	4.78298	5.71716	6.91879	5.7399	6.03908	5.26726	7
Fbxo27	7.90823	6.33994	3.70396	3.49944	4.08708	4.37816	3.91404	2.75921	7
Fdft1	38.9416	39.9401	3.70722	3.72095	5.01055	5.2906	8.41781	6.83951	7
Fdps	37.7593	35.1854	10.9699	12.0734	13.8724	14.9607	17.698	13.5407	7
Fdx1	27.8547	23.1973	12.4484	15.2033	13.5658	17.0865	19.6461	15.9461	7
Fgf1	7.13322	7.01556	0.240879	0.47407	1.39134	0.873851	1.51849	1.10662	7
Filip1	8.75911	8.22187	2.07827	2.16469	3.2128	3.69156	4.16049	3.53377	7
Flvcr2	5.36	4.93372	2.43972	2.21863	1.59311	2.37423	1.66908	1.33129	7
Fnbp1	16.241	15.9601	7.06557	7.06722	10.5712	10.8166	12.584	9.74045	7
Fndc1	10.4624	12.367	0.0953711	0.545423	0.711873	0.291538	0.736329	0.643449	7
Fos	348.183	335.001	117.654	118.959	154.963	197.443	162.508	158.272	7
Foxo1	25.6579	23.5736	10.9459	9.34999	12.443	12.499	14.4777	14.5455	7
Frmd3	22.1151	18.6078	3.07735	3.37654	6.8126	5.28835	8.52424	7.66477	7
Fstl1	58.1511	49.8215	27.4553	27.1288	39.9578	33.901	38.3738	35.6244	7
Fxyd7	7.57789	7.3781	1.56321	1.59468	1.04549	0.898462	1.74027	1.08868	7
Fzd1	4.99927	4.2322	0.884416	0.880459	1.93217	1.78134	2.78377	2.45861	7
Fzd4	1.74739	1.66852	0.225645	0.386919	0.243348	0.360472	0.212676	0.168899	7
G0s2	7.25493	5.47213	0.178736	0.975144	0.646521	0.327256	0.667501	0.764061	7
Gadd45g	41.2701	39.2833	3.8645	3.98548	10.4526	9.76241	9.15765	9.67747	7
Gas2	1.92852	1.98415	0.269005	0.323374	0.831499	0.84764	1.07908	1.07488	7
Gfap	39.6034	35.1722	13.625	10.9095	15.3045	17.0004	10.5034	9.24447	7
Gimap8	8.41401	9.91582	0.768893	0.710669	0.320118	0.363365	0.348331	0.139354	7
Gk	5.14348	5.46315	0.779851	0.82762	0.652435	0.723491	1.17018	0.965906	7
Gldn	20.3199	18.4541	1.88306	1.70191	3.78997	5.35147	11.7277	8.36127	7
Gnai1	30.871	34.1085	17.9855	17.638	21.4011	19.5038	27.5668	23.1945	7
Gnao1	1.80993	1.67828	1.08359	1.20587	1.37411	1.40398	1.06753	1.21055	7
Gpcpd1	8.73671	6.62194	2.79897	2.94016	3.65515	3.4862	3.55473	3.39318	7
Gpr155	3.84397	3.34336	1.03632	1.27578	2.02053	2.01241	2.67876	2.33084	7
Gpr37	8.40544	6.00315	1.00831	1.1604	1.55767	2.11365	2.39005	2.03626	7
Gstm2	4.128	3.55788	0.0516542	0.199687	0.0801297	0.1	0.223152	0.203969	7
Gtdc1	8.36462	6.55014	3.973	3.0681	3.32805	4.27779	5.17677	3.71811	7
Gulp1	48.9203	32.9778	12.4518	11.4607	18.5519	17.1626	22.3799	20.7669	7
Gypc	11.9019	10.0731	0.560762	0.413949	0.282717	0.459163	2.69556	1.54852	7
Has2	1.659	1.30017	0.658897	0.806105	0.487248	0.991473	0.711619	0.651398	7
Hcn1	4.91774	4.25526	1.755	2.05902	2.69393	2.18621	2.73169	1.9716	7
Hecw2	4.61162	3.89968	0.829325	0.760466	1.11598	0.940927	1.21629	0.930371	7
Hes1	5.23929	6.29721	0.684603	1.22646	1.41165	1.39268	1.22251	1.48845	7
Hexim1	7.77762	7.17747	3.35581	3.2154	5.63444	5.0534	5.41943	4.72015	7
Hipk3	23.9361	18.9268	13.2304	13.9031	16.3683	16.8907	19.0573	18.4502	7
Hivep1	5.599	4.24621	3.62362	3.56085	3.35047	3.68192	3.39957	3.15888	7
Hmgcr	44.919	37.1077	4.84798	5.23987	6.17697	6.55736	9.12235	7.13437	7
Hmgcs1	315.888	261.007	32.5091	41.5446	54.3273	65.1367	65.5529	62.5378	7
Hspa12a	41.5123	35.1581	17.3553	15.2344	22.7182	20.7666	24.8304	24.6017	7
Hspa1b	289.831	246.139	83.8718	89.4794	120.187	128.314	114.469	168.441	7
Htr1b	3.82491	3.83564	1.01216	0.90931	0.865794	0.865959	0.808829	0.486086	7
Icam1	15.9516	14.6034	5.60519	5.95339	6.4775	6.80033	7.30852	6.85364	7
Id2	40.4963	41.5582	3.0159	3.33007	13.8421	17.0234	17.4458	18.7254	7
Id4	39.4952	25.3391	12.0125	11.5687	15.3867	16.1575	16.5378	18.8589	7
Idi1	28.6923	33.031	3.69654	4.27255	4.15901	3.8713	5.01859	3.66342	7
Ier5	43.9064	34.5897	25.3837	24.419	29.906	33.7846	26.3502	24.9971	7
Ifitm2	21.0644	18.8782	11.7679	13.2792	12.1172	13.153	14.5013	14.2544	7
Ifitm3	161.04	158.66	22.2901	23.4724	26.1468	28.9196	34.8525	27.8217	7
Ifrd1	49.2315	48.5956	25.1611	29.9344	27.9267	35.2935	23.1066	35.4692	7
Igsf10	5.22918	4.0351	1.27557	1.31151	2.38963	2.28666	2.7535	2.52724	7
Igtp	13.7951	13.2058	4.719	5.13114	6.19076	5.83586	6.39638	4.78567	7
Il16	4.50531	4.30166	0.358247	0.378406	0.307367	0.46529	1.21406	0.951705	7
Insig1	81.8611	66.7777	11.4188	10.5834	9.42905	11.5478	11.8271	13.2478	7
Irf1	40.8332	32.2679	3.85042	3.81652	4.85482	5.75206	5.77522	5.47193	7
Irf9	12.5634	10.7366	4.9416	5.27366	4.69971	6.44776	6.39079	6.59308	7
Irgm	4.64501	3.60967	0.627323	0.515166	0.670684	0.569368	0.762353	0.27931	7
Ispd	9.03467	8.2088	3.89612	3.39257	5.0215	5.19275	7.27282	5.55579	7
Itga4	9.91075	9.31409	4.95405	5.06166	7.80459	7.49062	7.23551	7.69527	7
Itgb3	4.69592	3.70544	1.23771	1.22305	1.77439	1.92669	2.82685	1.88749	7
Itgb4	36.8275	33.2643	21.4332	20.5469	25.8598	28.043	26.4405	25.8803	7
Itm2a	147.589	121.172	28.5276	26.1728	27.4631	21.6353	25.868	26.4319	7
Junb	22.8331	20.4492	4.72312	4.10212	5.97998	7.06041	7.23909	8.06191	7
Kank4	11.3244	9.04018	0.774559	0.666822	2.36016	2.13592	5.52988	3.81932	7
Kcna1	25.8203	25.8405	3.76595	4.50729	4.24551	5.60996	12.1306	8.78916	7
Kcna2	21.7079	20.9258	0.485566	0.477104	2.02417	1.80569	9.64447	7.29795	7
Kcnh8	9.47583	6.23643	0.730821	0.837722	0.849513	0.681854	1.29128	1.0707	7
Kcnk1	13.225	12.4687	2.50111	2.54785	1.92438	1.64388	2.54852	1.85998	7
Kctd15	1.70579	1.56722	0.332416	0.297442	0.79533	0.734676	0.83927	0.688758	7
Khdrbs3	0.98317	0.972676	0.522856	0.363859	0.556921	0.504294	0.622245	0.82301	7
Klf5	1.57801	1.3791	0.753441	0.592836	0.54962	0.640658	0.652862	0.719947	7
Klf7	27.4467	22.5211	13.2325	14.3709	16.3073	18.3074	13.1372	15.4667	7
Lamc1	129.558	113.135	33.2879	33.8512	52.4388	52.973	63.4892	54.9575	7
Larp1b	7.25023	6.32554	2.86115	3.5872	4.43939	4.83548	4.30659	3.71935	7
Lca5	3.97818	3.5805	1.47856	0.956414	1.44743	1.14116	1.26313	1.1924	7
Ldb2	5.48905	4.87114	2.61843	1.56399	1.26914	1.25182	1.37	1.63294	7
Ldlr	9.13442	9.40999	0.679107	0.992448	0.854841	1.26843	1.0047	1.35147	7
Lect1	11.3529	10.3705	0.177792	0.513031	0.183307	0.0476834	1.78346	0.699805	7
Lgi1	12.6327	12.2442	0.999433	1.19236	3.70496	2.75807	4.55531	4.31297	7
Lgr5	29.793	24.6006	2.12775	1.72811	2.42551	2.38391	2.54148	3.26467	7
Lhfpl2	34.0377	25.8319	7.73916	8.18966	13.915	12.0569	13.5098	12.1478	7
Lig4	6.25765	6.2847	2.39389	2.32303	3.2353	3.67585	3.61511	2.7932	7
LOC100361083	14.5763	11.9345	5.1056	5.23159	5.20967	5.34578	4.55511	4.44652	7
LOC100910558	3.4407	2.93615	0.554971	0.485247	0.716706	1.09485	0.699913	0.952052	7
LOC501110	7.26259	8.75676	2.07411	2.49413	2.96895	2.89066	4.2739	2.97767	7
LOC689986	2.52177	2.358	0.837445	1.02489	1.25053	1.48908	1.34469	1.52356	7
Lpar4	5.78547	4.46866	2.45774	2.42015	3.49355	3.30741	4.15128	4.03701	7
Lpcat2	28.5326	23.2651	8.35242	8.85914	12.1449	12.3241	10.4915	10.2869	7
Lpin1	7.6839	6.58936	3.92037	4.82053	4.84337	5.57873	7.07057	5.38458	7
Lrrc16a	6.69442	5.25844	2.857	2.79235	3.25339	2.99073	2.38024	2.23212	7
Lrrc4	3.08832	2.95463	0.938821	0.987437	1.58002	1.1686	2.10892	1.67085	7
Lrrc4c	6.25434	4.51111	1.26692	1.11083	2.00501	1.61708	2.4386	2.36322	7
Lrrtm3	7.2457	7.24574	1.32015	1.23741	3.31771	2.57958	2.72414	3.59656	7
Lrrtm4	20.1121	17.2329	2.12623	2.73322	3.88415	3.44778	5.40857	4.62386	7
Lss	7.2575	7.33243	1.30074	1.40984	2.31829	3.02175	3.77477	2.99107	7
Ltbp4	11.8922	10.6385	3.53753	3.63745	2.55168	2.22835	2.47701	2.2443	7
Ly6g6e	6.20801	7.87738	0.811719	2.32776	2.48122	2.31038	1.98575	1.47631	7
Macf1	4.6406	3.58162	2.16052	2.27192	2.21376	2.30164	1.93163	2.04166	7
Maff	6.32644	7.52087	3.52268	3.46559	4.54435	4.22338	3.30211	4.40419	7
Mafk	16.5721	14.8659	9.27796	9.71872	9.83712	12.1752	9.45064	7.91593	7
Mag	16.747	19.2881	0.418198	0.382224	4.37251	4.30987	11.2017	8.87359	7
Magi2	5.47015	5.4854	0.828538	0.744984	1.09782	1.05003	1.604	1.47708	7
Mal	230.849	173.859	16.2115	13.9916	24.7473	28.5109	59.5382	42.8054	7
Mapk8ip3	3.16195	3.06079	1.66411	1.80734	1.97041	2.19326	2.26346	1.89494	7
Mbp	613.796	629.735	188.249	198.199	271.769	303.089	436.254	323.389	7
Mccc1	4.12186	2.88664	1.43613	1.37188	2.85799	2.00098	2.48998	2.65271	7
Mfap3l	5.93415	5.1157	2.05205	1.67835	2.56863	2.98381	3.3854	3.62979	7
Mfap5	37.6648	40.3092	4.12065	4.37374	1.97469	1.77468	1.52142	0.86816	7
MGC109340	2.70869	2.39756	0.0900402	0.0911691	0.51978	0.564631	1.08951	0.614196	7
Mid1	4.75766	4.42782	1.10714	1.03284	1.54455	1.36361	1.50838	1.4514	7
Mid1ip1	11.7264	13.4759	7.18268	6.83904	9.10057	9.72269	9.03109	7.53106	7
Mmd2	3.99511	4.81923	1.22879	1.04277	1.33564	0.916381	1.21769	1.15992	7
Mme	52.468	48.3399	19.6305	23.8655	20.5032	21.4233	19.0738	15.2527	7
Mob3b	14.3814	13.4691	4.306	4.69267	7.9534	8.24769	8.06476	7.40862	7
Mpdz	12.2708	10.3171	4.63385	5.51174	5.16253	5.96099	4.89834	4.7462	7
Mpz	557.295	705.515	99.6256	150.877	309.182	244.289	401.868	316.361	7
Mpzl1	34.6269	28.4863	4.45598	4.37315	3.86202	4.31397	5.26403	3.57275	7
Mras	2.50471	2.25879	0.112561	0.185912	0.217336	0.236378	0.320433	0.322646	7
Msmo1	59.3775	66.6568	17.5232	19.4003	24.5091	25.1239	22.8822	23.1569	7
Mt3	9.21868	12.5007	0.920672	1.51036	1.78246	1.00245	5.17636	1.57005	7
Mvd	1.92522	1.93939	0.451357	0.4586	0.897166	0.912883	1.10286	0.930249	7
Myc	43.8032	40.9349	7.44235	8.18079	12.4578	13.3874	13.1829	18.5512	7
Myd88	7.23394	6.51331	4.73612	5.33237	4.51667	5.74022	4.69924	4.09169	7
Myh14	4.35683	3.91355	1.47504	1.46875	2.03604	2.12157	2.35377	2.12757	7
Mzt2b	11.9569	9.56214	3.90811	4.06936	6.78227	5.82775	7.57289	7.27949	7
Narf	4.459	3.51877	1.77712	2.17802	2.80161	2.67655	3.19298	2.24462	7
Nav3	8.61745	8.03446	3.65523	3.83116	4.97921	4.74272	5.92115	5.28337	7
Ncald	4.72493	4.18873	2.29758	1.88895	3.09854	3.57421	3.10334	2.7924	7
Ncam1	51.1069	43.165	6.0548	4.92112	12.887	11.0193	21.1513	17.8265	7
Ncam2	10.7316	11.3116	2.45177	2.14823	3.2759	3.20528	3.31248	3.14145	7
Nck1	8.7374	5.92376	4.14893	4.57498	4.59447	5.28764	4.54636	3.96907	7
Ncmap	24.663	29.3006	0.92105	1.01915	1.06375	1.71038	7.71176	6.09177	7
Ndrg1	74.2945	61.0014	40.2989	37.7856	37.2969	47.0713	55.7559	42.9793	7
Ndrg2	76.5794	66.5227	13.2191	12.8097	28.1412	20.3031	28.0667	21.7502	7
Nf1	20.6155	16.4317	10.3308	10.7044	12.3997	11.8229	10.8838	12.9496	7
Nfatc1	3.33058	3.90035	1.66956	1.82978	2.10887	2.03211	1.88284	2.21969	7
Nfe2l2	32.6809	35.4986	19.8931	20.6024	22.5111	26.7722	23.5797	22.4966	7
Nfia	32.8965	25.6012	10.2018	9.75381	16.5638	14.8374	18.1018	16.3962	7
Nfkbie	5.48524	5.19929	1.25128	1.72182	1.72547	2.38461	2.78351	1.9961	7
Nfkbiz	11.1301	11.7642	5.15095	5.23044	6.06041	7.07619	6.32617	5.33117	7
Ninj2	7.46486	9.45027	0.892389	0.942074	0.744168	1.12584	0.648415	0.811769	7
Nmnat2	8.04382	8.88036	0.456822	0.76805	1.36628	1.18702	0.974859	1.1991	7
Nod1	6.08773	5.12713	3.51273	3.42662	3.84892	3.94085	2.98146	2.19356	7
Npr3	4.97695	4.47178	0.343935	0.790483	0.54781	0.696812	1.3175	0.594587	7
Nr3c1	15.456	13.1809	8.69238	8.82334	8.10225	8.3273	8.52396	7.34153	7
Nr4a1	36.3763	39.0039	5.3491	6.0492	13.8234	14.3613	18.4392	19.8911	7
Nr4a2	57.5282	54.6018	14.5907	17.4475	16.3476	22.1184	21.8661	23.9825	7
Nrbp2	30.8156	28.5685	5.52078	6.18575	7.96735	8.54598	9.28776	8.50749	7
Nrn1	5.54463	6.98258	0.344688	0.732253	0.585361	0.46505	0.321872	0.239434	7
Nrp1	1.58076	1.09223	0.340213	0.308664	0.437906	0.45526	0.725509	0.428632	7
Nsdhl	28.5477	25.203	6.92181	8.159	9.46076	11.0972	10.3133	8.02604	7
Ntrk2	44.3165	34.0442	5.48046	5.19969	3.78241	3.07752	2.74161	2.88729	7
Ntrk3	17.0706	11.5095	3.23622	2.1788	3.7196	3.28567	5.04891	5.62263	7
Nxph1	9.1044	5.13187	0.105475	0.272598	0.499797	0.177478	0.773257	0.304168	7
Oat	26.7672	22.0333	13.6057	13.3881	12.9278	14.6594	11.8054	10.2017	7
Olfml1	25.6767	26.8455	4.16324	4.55845	3.77549	4.28693	4.02829	3.45448	7
Ophn1	4.18098	3.65865	2.27653	2.03084	2.70436	2.47727	2.54593	2.3617	7
Osmr	2.97528	2.28455	0.345195	0.507276	0.856927	0.446461	0.350663	0.232005	7
P4ha1	29.4174	27.5249	17.5472	19.3477	22.9897	23.7371	21.1688	17.5073	7
Palmd	16.5297	15.9247	2.71367	2.63752	7.05151	8.19322	11.7137	8.15012	7
Pam	8.89305	7.30101	4.30236	4.2041	5.24017	4.53821	3.91117	4.20513	7
Pank3	61.6025	54.6547	31.8008	30.4988	41.7759	40.6452	43.766	42.6104	7
Parp9	10.1414	7.04211	4.94929	5.32321	4.63641	5.99026	4.50826	4.98597	7
Pcsk5	5.61945	4.25614	0.198374	0.164738	0.347686	0.314238	1.03398	0.777577	7
Pdgfrb	11.0551	8.81455	1.30065	1.61079	4.09109	4.20514	5.36762	5.35812	7
Pdp2	2.62742	3.00522	1.34023	1.19801	1.02284	1.31361	1.16827	1.448	7
Pdzd2	3.74615	3.3743	1.75158	1.59585	1.93483	1.89624	2.42851	2.38222	7
Per3	3.37177	2.17118	1.34337	1.75411	1.73573	1.93633	2.15876	1.96326	7
Pex5l	5.24727	4.3573	0.472671	0.307946	1.24059	1.55635	2.35753	1.67553	7
Pfkm	10.2293	9.84267	1.87373	1.83221	4.68082	5.36381	5.40014	4.06859	7
Phlda1	34.6225	35.4871	16.3755	13.4768	26.7118	24.995	21.4059	25.566	7
Pim3	5.89023	5.57299	1.14892	1.29716	1.92392	2.2132	3.04655	1.75142	7
Plcb4	5.49595	3.71746	1.00459	1.05908	0.618628	0.703411	1.01759	0.645731	7
Plce1	5.66098	4.49127	0.94239	0.972049	0.786298	0.431181	0.42283	0.559677	7
Plscr1	1.30497	1.16975	0.333828	0.522466	0.724446	0.699073	0.836407	0.875791	7
Plscr4	22.1005	22.7176	6.14402	5.4628	8.15474	7.34533	7.71803	7.55538	7
Pmp22	3277.2	3079.53	288.778	273.905	626.589	631.934	1726.12	1347.88	7
Podxl	4.21099	3.96105	2.74968	2.03971	3.17352	3.42911	3.61628	3.30851	7
Ppard	10.7912	10.7165	3.12028	3.23264	4.91415	5.37347	7.99618	5.9476	7
Ppm1k	3.06855	2.5467	1.62171	1.50401	2.17665	1.98085	1.34151	1.23482	7
Ppp1r12b	3.09579	2.66188	1.63711	1.726	2.32393	2.02066	2.02355	2.33645	7
Ppp1r15b	47.1723	49.542	22.2804	22.8779	34.611	38.3206	40.4763	33.9153	7
Ppp1r16b	1.79044	1.85136	0.394747	0.356138	0.450356	0.594002	0.628855	0.277299	7
Ppp1r9a	14.4122	12.9346	7.363	7.69353	8.99708	8.92665	8.08125	7.94699	7
Prelid2	6.73572	6.32111	2.75187	2.19739	3.28072	2.96717	3.26437	2.56535	7
Prelp	7.81141	7.51092	1.22625	2.49008	0.983306	1.36231	1.62199	1.1747	7
Prex2	25.9435	21.2947	7.13213	6.73263	4.70741	3.86839	3.63168	3.7496	7
Prkcb	7.27278	5.18405	1.11453	0.86939	1.46714	1.20893	1.38967	0.656527	7
Prkce	3.57646	3.14105	1.09279	0.514939	1.16249	1.11685	1.6188	1.08434	7
Prkcq	30.9477	23.3856	6.9854	7.45082	10.3376	9.41143	9.88831	7.365	7
Prkd1	3.97252	3.3871	1.57235	1.90481	2.37656	2.35813	1.77861	1.84741	7
Pros1	12.0544	10.1512	7.2529	7.05202	8.41411	9.5187	8.34989	6.90081	7
Prr5	1.36226	1.58169	0.696553	0.730496	0.88105	0.915464	0.847593	0.85125	7
Prrt2	3.44962	3.21529	1.93451	2.54754	2.24745	2.5449	2.34249	2.69081	7
Prss12	15.6135	12.7045	2.75204	3.1627	4.58268	5.79409	7.9741	5.33643	7
Prss23	51.7477	38.4187	14.1429	11.6685	9.76159	11.5308	8.49305	8.67865	7
Prx	46.0992	48.5755	0.898268	0.936662	8.57347	10.3294	29.5404	19.3136	7
Ptgfrn	10.1186	6.71096	3.72295	4.3101	4.8531	5.06631	4.67569	4.2392	7
Pthlh	10.8221	10.0509	1.9802	1.50413	3.78039	3.10748	1.82206	2.3389	7
Ptpn13	13.2587	9.93407	4.87344	5.16805	7.01558	7.31511	6.37105	6.47436	7
Ptpre	5.66619	4.38341	1.7125	1.64157	1.88183	1.74332	2.30199	2.20007	7
Rab20	6.02677	4.82034	0.315925	0.588204	1.09202	1.59159	1.88023	1.63344	7
Rab30	11.9345	9.42351	4.87744	5.6079	5.97971	5.66907	3.83996	5.06357	7
Rab32	4.70412	3.80368	1.89541	2.56089	2.77862	2.90777	3.13908	2.33497	7
Rab38	9.41156	10.4598	3.79517	4.2795	4.32267	5.40797	5.12543	4.14517	7
Rap1gap	4.40197	3.84208	0.314937	0.319095	0.980909	1.19403	2.87277	1.96287	7
Rapgef2	16.6881	13.4049	9.18273	9.79256	9.19455	10.7804	8.90687	8.81171	7
Rapgef6	9.93639	8.03532	4.66302	5.40989	5.83323	5.79999	5.8909	5.06165	7
Rarres2	46.7188	42.1583	18.0831	18.9686	21.1488	21.6167	21.7557	13.4244	7
Rasef	7.79067	6.05448	2.34167	2.30627	4.40207	3.84595	4.30853	5.02165	7
Rasl11b	5.78263	4.95725	1.82369	1.70027	3.21309	2.65643	1.96825	3.08583	7
Rcan1	52.8656	48.3135	28.0801	27.7776	29.2346	38.1013	28.5087	32.0191	7
Reck	13.0456	10.6384	4.4251	4.9539	5.04618	4.70857	5.29803	4.59765	7
RGD1304595	3.36764	2.13249	0.74152	0.841302	1.46578	1.30271	1.82235	1.57598	7
RGD1309079	4.51038	3.0085	1.30752	1.42932	1.92977	1.88215	2.26231	1.94976	7
RGD1563888	4.5181	3.77124	1.61847	1.3706	2.03443	2.52292	2.65911	1.38703	7
RGD1564664	1.60995	1.48128	0.438236	0.681408	1.10906	0.913626	0.810274	0.940888	7
RGD1565033	12.0308	10.2514	6.04778	5.2672	7.01995	6.83721	7.85173	9.83881	7
Rgl1	8.6854	7.44723	2.24544	2.16969	2.51234	2.19702	2.01819	1.61898	7
Rhob	636.382	627.761	216.717	222.751	452.276	477.857	467.304	516.879	7
Rhobtb3	16.1592	19.9543	4.66481	5.54679	10.8488	9.9582	13.8478	11.2128	7
Rin2	8.63778	7.42397	2.73361	2.87306	4.68174	4.09729	4.75495	4.15147	7
Ripk1	10.5896	7.49849	4.50976	4.57381	5.43755	5.68734	5.03095	3.76355	7
Rnf167	7.78503	6.88515	2.97643	3.3893	3.8954	4.97025	4.5746	3.73414	7
Rpia	4.97868	4.88279	2.46217	2.64525	3.70725	4.39699	3.90242	3.15148	7
Rps6ka5	13.5627	11.5952	4.94928	5.74496	5.85049	5.82787	5.35192	4.85557	7
RT1-CE14	3.01282	2.63703	1.62517	1.32602	1.30679	2.01378	1.58169	0.983426	7
RT1-T24-3	1.95125	1.32184	0.751495	0.762708	0.488094	0.709114	0.868322	0.706871	7
Rtp4	1.98009	1.40217	0.343907	0.251895	0.637871	0.496724	0.586306	0.450944	7
Rxrg	7.11433	6.31774	3.03321	2.5339	3.587	3.87232	5.9771	4.62137	7
S1pr3	39.6507	36.4543	8.53889	7.21909	20.6155	17.9103	19.7535	24.7279	7
Samd5	4.81042	4.07565	1.20485	1.24388	1.93656	2.25936	2.30491	1.484	7
Sat1	425.839	592.55	127.456	143.077	173.425	197.462	311.012	213.821	7
Sbno2	3.86222	3.28884	1.52337	1.71132	1.90491	2.243	2.59563	1.63842	7
Sc5d	32.7618	29.4077	8.97875	9.9777	10.1232	9.54739	10.9119	9.30442	7
Scg3	18.6116	14.0733	1.95699	1.99867	2.18007	2.03021	3.38769	3.03071	7
Scn7a	497.202	472.524	57.7428	41.2045	56.7255	50.4923	74.063	57.1849	7
Scn9a	6.90664	5.06583	2.24928	1.32873	1.95762	1.94216	2.45668	2.41009	7
Sdc4	183.175	154.01	82.2158	89.7495	96.1114	136.749	121.309	93.4989	7
Sema5a	21.2851	21.923	1.59324	1.59941	0.514116	0.401504	2.65181	1.76871	7
Sema6d	55.3371	53.0786	7.57497	5.97197	9.88963	8.34281	11.3352	9.66744	7
Sepp1	103.941	90.1556	70.0889	69.3556	56.5628	73.7619	74.4083	67.6352	7
Sesn1	2.97977	2.43171	1.14917	1.63985	2.39494	1.85465	2.12525	1.91088	7
Sfrp5	11.8673	10.4265	0.0878508	0.173722	0.0630218	0.107139	0.0421762	0.0199124	7
Sgms1	14.1654	9.85725	5.77453	5.31469	8.51747	6.84648	9.81204	8.59104	7
Sirpa	9.69148	8.33051	5.82679	6.03225	6.7441	7.05557	7.21293	6.7874	7
Slc36a2	7.58282	8.02941	0.119188	0.211766	1.08828	1.19825	3.52107	2.81938	7
Slc39a14	1.80971	1.64393	1.12616	1.1876	1.20284	1.50806	1.13563	1.07553	7
Slc5a3	6.21777	5.53002	2.41459	2.58159	2.55307	3.13232	3.10876	2.80259	7
Slco3a1	14.2375	13.5138	5.93095	6.38727	5.66492	5.51139	4.84329	3.39467	7
Slit3	1.60332	1.97346	1.04718	1.11071	1.12999	1.21927	0.981753	0.995949	7
Slitrk2	16.1645	11.8924	7.14128	6.26162	7.39517	7	7.19722	7.49185	7
Smarca2	2.50522	1.83485	0.843897	0.820086	1.21116	1.3377	1.41949	1.2144	7
Snca	190.894	116.326	50.9498	55.8646	52.0327	66.6808	70.1786	67.5573	7
Snn	20.5315	18.8801	12.0778	11.6781	17.6268	16.6518	16.4906	16.311	7
Snta1	2.92181	2.98287	1.48992	1.63541	2.15428	2.37971	1.82392	1.85491	7
Sntb1	21.3464	16.7316	7.67364	6.773	10.6967	10.1003	10.1269	9.99532	7
Snx24	10.4995	8.31483	6.70006	5.56758	7.81944	7.26064	8.56227	7.21282	7
Socs3	28.5834	36.5672	5.71383	6.04518	11.542	15.8022	18.6811	16.4019	7
Sod2	31.4997	33.3271	9.86702	12.4137	12.9115	15.5479	13.8213	13.5384	7
Sorcs1	23.3066	18.4238	6.33038	6.51094	11.4725	11.1278	11.9175	10.4251	7
Sostdc1	146.508	205.251	18.2122	15.6819	94.5211	88.5892	105.934	104.147	7
Sp4	5.52565	4.75864	3.91986	3.69671	4.2353	4.40907	4.70365	4.09192	7
Sparcl1	323.148	261.814	2.50811	3.20916	5.05424	4.21857	18.2559	10.3236	7
Spats2l	4.96074	4.403	2.00296	2.08117	2.34266	2.23169	2.68707	1.97822	7
Specc1l	7.11685	5.48634	3.41318	3.73574	4.46496	4.95281	3.59812	3.68972	7
Sphk1	6.47212	4.25107	0.889876	1.19643	2.27773	3.01328	2.94511	1.90047	7
Spidr	9.07285	7.22925	2.83369	3.10084	3.08214	3.1737	3.73907	2.86398	7
Spry1	5.23914	3.68922	0.916214	1.43946	1.35906	1.56125	1.76352	1.69196	7
Sqle	27.8524	34.5228	8.77335	9.01559	10.1596	9.66283	11.1789	9.65835	7
Srd5a1	12.3984	10.7702	3.48832	2.98669	6.42502	5.87845	6.43273	5.24386	7
Srebf2	12.0463	9.43557	2.58757	3.01588	6.50709	4.30264	4.51748	3.90296	7
St8sia6	20.7047	19.3034	1.59454	1.49559	1.05552	0.604286	0.448885	0.531044	7
Stat2	4.23813	3.53294	1.30986	1.45412	2.04609	1.93416	2.14961	1.72608	7
Strbp	5.75737	6.11932	3.60028	3.64467	3.90037	3.85411	3.72597	3.34141	7
Stx11	12.2733	9.10452	5.96665	5.9931	6.44155	8.09495	8.13159	7.48572	7
Stxbp5	12.8031	10.6448	4.91748	4.52566	5.06387	4.32751	4.53101	4.8742	7
Sult1a1	5.20062	6.99719	0.209383	0.383854	0.143967	0.168735	0.415677	0.488557	7
Sult5a1	18.0511	19.2756	2.93139	1.46233	4.85589	4.65385	6.4163	6.99922	7
Svip	20.0731	21.3164	5.30743	4.21606	10.3739	9.96474	16.6653	11.6429	7
Taf7	19.7296	18.5211	9.44487	10.2136	14.3022	14.4765	13.5472	11.767	7
Tagln	5.55652	6.41984	0.807991	1.66604	2.04113	2.53122	2.38011	0.9878	7
Tek	1.47931	1.05061	0.212996	0.192277	0.5089	0.566496	0.643369	0.84671	7
Tfpi2	11.3908	11.9276	1.91294	2.07423	1.47344	2.06781	1.53225	1.65745	7
Tgfbr2	19.6812	18.2169	10.7237	9.95725	12.6915	12.2692	14.615	13.4791	7
Tgfbr3	127.36	115.583	36.3805	37.0614	82.1947	71.6268	82.9475	85.5947	7
Thbd	6.03775	2.97116	0.192994	0.693847	0.319399	0.289472	0.368536	0.469647	7
Thsd7a	8.55962	6.84708	2.21231	1.87344	1.88231	1.46746	1.41813	1.54981	7
Tifa	4.20165	2.95779	0.768817	0.98277	1.66153	1.65381	1.47062	1.44571	7
Tll1	8.99552	6.45322	1.45102	1.60206	3.15816	2.75844	2.04748	2.17061	7
Tm7sf2	2.36102	2.27497	0.206191	0.284805	0.328512	0.248736	0.669368	0.639366	7
Tmem176a	51.52	44.7894	22.379	16.1999	12.8596	20.0971	15.435	13.7099	7
Tmem229a	7.1053	7.53137	1.4152	1.1661	1.4828	1.31299	2.82647	1.89335	7
Tmem45a	11.1024	9.23251	5.7111	4.87611	5.33645	4.50352	6.71422	5.94261	7
Tmem88b	4.62515	4.02429	0.521835	0.416203	1.40089	0.793376	1.49725	1.40451	7
Tmtc2	3.86183	2.95294	0.936446	1.05931	1.14308	1.08291	0.970411	0.795458	7
Tnfsf13	2.98769	2.52537	0.52725	0.71888	0.730242	1.07222	1.29071	1.08053	7
Tns1	6.03799	6.22523	2.0614	2.11036	2.38692	2.23919	3.02915	3.15041	7
Tnxa-ps1	2.91452	2.09663	0.398967	0.357592	0.24728	0.0971856	0.158813	0.104903	7
Tox	17.0667	14.7754	7.36127	6.44703	11.7023	11.7711	11.6481	11.2908	7
Tp53i13	3.0327	3.19645	1.37447	1.489	1.46847	1.99555	1.60079	1.8295	7
Trim21	2.31254	2.25489	0.966638	1.18732	1.3892	1.41395	1.19144	0.999209	7
Trim34	3.83936	3.73326	2.28216	2.40124	2.58897	3.08056	3.08739	2.58283	7
Tspan12	4.03793	3.34693	0.952144	0.904345	2.10363	2.10119	2.27899	1.98509	7
Tst	4.33301	4.58605	0.795841	0.758857	0.848428	0.995553	2.10764	1.35834	7
Ugcg	21.0766	19.9297	11.4106	10.4044	12.4998	11.8303	9.26755	10.4762	7
Usp18	1.68294	0.975559	0.253278	0.320377	0.643955	0.366339	0.920937	0.974487	7
Utrn	61.7118	52.3777	27.7484	27.0744	38.1008	38.2475	37.4052	34.9132	7
Vldlr	10.1629	7.11035	3.27714	3.9106	3.85223	4.06786	4.08386	3.33953	7
Wbscr17	4.42491	4.29951	1.5473	1.21757	1.62724	1.36953	1.29932	0.828284	7
Wdfy2	4.75737	4.04287	1.76899	2.09265	2.21517	2.56242	2.44016	1.94527	7
Wwp1	49.8647	45.2821	18.896	19.1297	27.7464	23.9919	26.7084	28.6925	7
Zcchc2	2.76162	2.67009	1.34244	1.59229	1.89366	2.21653	1.61189	1.8802	7
Zeb1	9.87948	7.44044	5.37424	5.49853	6.58552	5.676	5.6633	5.68987	7
Zfp347	2.04845	1.74177	1.18212	1.00347	1.1892	1.16109	1.50036	1.43788	7
Zfp36	705.712	726.352	138.899	140.029	157.696	183.319	197.735	206.793	7
Zfp36l1	86.2394	80.4684	22.9314	23.9082	36.0351	31.8656	33.5986	38.8924	7
Zfyve9	3.6458	3.03169	2.22652	2.09186	2.66427	2.61747	2.58662	2.6154	7
A3galt2	0.261394	0.14977	2.34785	2.28969	2.63407	2.24083	1.14983	1.69416	8
Aak1	2.09872	1.73562	3.53606	3.3886	3.16388	3.23044	2.60052	3.3472	8
Abcb4	0.657734	0.268823	8.49666	9.60579	6.85409	6.45281	3.14067	3.78454	8
Abhd12	3.54416	3.83215	13.3469	15.3976	9.34361	14.6485	9.82736	11.0968	8
Abi1	11.3423	8.16737	14.4712	13.7003	12.2395	13.0987	11.6648	11.4113	8
Abl2	1.5223	1.22741	3.79991	3.83567	3.19658	3.76591	2.19526	2.66454	8
Acap2	7.37041	5.27328	9.64594	11.2854	9.11897	11.5766	7.91569	7.48501	8
Acsl5	1.5305	1.22435	3.74482	4.66349	3.36369	4.3898	2.27278	2.11	8
Actr1b	9.54033	7.1425	55.3071	59.7629	53.8998	56.6251	31.1351	34.9349	8
Adamts4	1.6279	1.19084	32.3009	25.7373	23.3673	21.6571	17.0678	18.687	8
Adamts9	2.17264	1.47955	3.65915	3.40785	3.01455	3.32914	2.12687	2.41854	8
Adipor2	5.61006	4.47301	6.5519	7.24868	6.80762	6.8306	5.73916	5.80712	8
Agrn	6.77996	5.76089	11.2499	11.1652	11.2015	10.3637	10.1247	9.46257	8
Ahcyl2	2.47755	2.04431	3.34122	3.75267	3.5825	3.3598	2.90614	2.6106	8
Aida	15.0166	12.6974	51.1309	49.5417	43.0779	44.2625	34.2002	31.274	8
Aig1	6.26463	4.04125	11.2065	9.84806	9.36196	10.5789	6.51315	6.11781	8
Ak6	5.82443	6.35645	10.0222	11.8792	9.2249	11.339	9.20892	6.79415	8
Akap13	6.2457	4.69381	13.9296	14.0258	11.0127	12.3195	9.48053	9.62779	8
Akap6	0.312388	0.25792	6.02769	6.76903	4.25487	4.37297	1.66252	2.449	8
Akr1b8	0.7571	1.37808	5.85816	5.21837	3.812	2.73476	1.93285	2.38014	8
Akt3	6.05243	7.1907	17.6673	16.7173	12.8994	14.8256	13.2682	12.1386	8
Alg8	1.45434	1.35842	5.15697	5.97261	5.05967	5.35598	4.45742	4.03607	8
Angptl2	15.6182	13.8015	33.5269	38.1623	28.9484	31.2764	21.9804	21.6788	8
Ankrd12	10.7087	9.96959	15.5274	14.6604	14.6605	14.2917	11.8794	12.7373	8
Anpep	0.359163	0.164734	2.04793	2.68353	2.6078	2.32999	1.24624	1.79911	8
Anxa1	36.7959	45.4471	193.477	181.318	178.889	214.086	148.281	131.066	8
Anxa5	97.9881	76.0836	152.828	163.629	144.572	173.517	112.419	95.0208	8
Anxa7	8.41321	6.69584	32.6024	30.3365	30.8437	31.5529	22.1425	22.3642	8
Ap1s2	3.35124	5.03758	19.0752	21.4175	21.2235	16.5508	14.5615	15.1287	8
Ap3s1	5.28195	3.78669	10.271	9.19052	8.15533	7.42623	7.85922	7.78006	8
Apc	14.1228	12.1631	30.8722	32.5639	31.2907	29.1542	21.1996	24.4599	8
Aph1b	4.20807	3.94908	7.92287	10.1229	6.81933	9.5238	6.00555	5.41718	8
Areg	0.633739	0.366377	3.34967	4.81095	2.93959	4.05227	1.93594	3.51938	8
Arf2	4.73774	4.6891	7.61771	7.85269	6.49893	8.0996	5.06611	5.44238	8
Arhgap21	6.76414	4.60569	12.0434	12.7558	10.7315	11.6301	8.16444	9.61598	8
Arhgap24	8.89823	7.08243	15.4299	15.6806	9.90762	10.7336	8.64548	8.42488	8
Arhgef2	3.26139	3.02506	9.24892	10.9117	7.68565	7.77503	5.17461	4.9094	8
Arl6ip5	3.71007	3.16376	12.2535	12.4051	7.50651	11.1405	8.90742	7.60936	8
Arpc1b	21.3367	19.0397	100.976	101.248	96.3342	110.766	68.133	75.264	8
Arrdc1	0.955635	0.539777	1.84328	2.43011	1.86449	2.20134	1.5034	1.19761	8
Arsa	1.04568	1.07135	1.79403	2.06621	1.65518	1.7091	1.06761	1.24729	8
Ascc3	6.9415	6.66612	14.3631	14.9264	12.5338	12.5559	8.89907	10.8372	8
Asf1b	0.644636	0.587422	2.45105	2.64544	2.36745	3.28525	2.02275	1.61874	8
Atad2	6.6846	5.13236	8.85923	9.22771	9.3831	10.3941	7.19298	7.34249	8
Atf1	10.0889	8.23666	17.8858	15.9485	11.1582	16.5605	12.1574	11.482	8
Atp6ap2	8.61301	8.03113	22.0169	23.7832	19.2495	21.3285	14.7639	16.5826	8
Atp6v0b	4.83127	3.93326	8.30932	8.80929	8.33054	9.73627	6.66658	6.56827	8
Atp6v0e1	12.9403	9.65615	45.2339	53.8817	40.0552	41.3104	31.6106	31.7473	8
Atp6v1f	11.8732	14.8062	51.0929	49.995	49.9767	46.9444	33.4348	38.0943	8
Atrn	20.7782	15.9874	48.835	52.6698	35.2638	37.4004	23.2493	25.3484	8
Avpi1	2.51814	2.99984	25.311	22.6931	21.4432	23.5403	13.9744	15.5184	8
B2m	367.169	281.498	519.906	522.874	508.191	514.56	358.302	373.857	8
B3gnt2	1.38484	1.35373	6.28318	7.25055	5.16118	5.71134	2.47368	2.96536	8
B3gnt5	8.19701	8.40085	18.3535	20.8861	17.6783	17.2442	13.0559	11.3233	8
B4galt3	1.14989	1.30986	2.51153	2.58608	2.71935	3.13565	1.99674	1.93712	8
Bace2	5.11406	3.96829	16.2776	17.868	16.8247	17.8557	10.2643	10.846	8
Bag1	8.33338	5.48992	25.3698	25.8178	22.9428	28.0669	20.1901	18.0069	8
Baz1a	4.28322	3.58996	8.15116	8.45711	7.7429	8.70387	6.67339	6.51926	8
Bbs7	3.43506	3.06394	5.00093	5.02192	4.72547	5.25758	3.63142	3.33043	8
Bcl6	2.67776	4.08082	9.03706	10.5576	7.35836	10.0315	7.11619	6.52743	8
Bicc1	0.311043	0.169833	0.896483	1.04943	0.850359	0.708012	0.54513	0.59771	8
Bicd2	10.1085	7.0722	20.0576	19.6502	19.3106	18.3689	12.5156	13.199	8
Brca1	1.62045	1.2635	3.39968	3.39791	2.93633	3.51266	2.65009	2.44026	8
Btbd16	2.70985	1.76871	7.256	8.90655	6.49521	6.55434	4.76418	4.99893	8
Btc	2.35711	1.50042	47.1476	70.8438	38.1803	30.5331	15.9902	19.4931	8
Btrc	1.48303	1.23629	4.67078	5.09584	3.93831	3.99178	4.25985	3.54099	8
Bzw1	19.2984	15.3847	27.5478	34.1365	26.7641	33.4658	25.1615	22.0652	8
C1qtnf9	0.112427	0.234011	3.30408	3.64781	2.0497	2.40292	1.25973	0.848519	8
Cadm1	14.2736	13.1183	27.1672	34.1722	26.0562	24.8464	18.5555	18.9275	8
Calhm2	0.657157	0.54194	3.47852	3.1535	2.89471	2.59362	2.14976	2.29031	8
Calm1	102.76	83.9065	310.062	303.383	238.567	266.279	180.884	181.964	8
Calr	53.2199	47.6625	106.305	108.971	93.7188	105.731	93.2746	82.4781	8
Cap1	20.3684	17.0775	39.6176	39.8497	39.1301	43.3705	28.487	26.7036	8
Capn2	26.079	19.7839	48.6888	48.5798	55.0264	52.8196	33.2086	31.7975	8
Car8	0.241155	0.0579417	2.21069	2.63803	0.732621	1.04816	0.215404	0.362561	8
Carhsp1	26.6685	22.4926	49.5572	56.8706	46.8613	52.1935	36.7031	28.7574	8
Cav1	7.73928	8.15867	30.6399	30.3318	27.5413	33.0714	17.8832	18.0011	8
Cav2	2.62538	1.56438	9.70936	9.40891	7.31699	6.35239	4.68786	5.16202	8
Cbx5	10.1236	16.1703	33.5516	36.6475	38.9203	34.0652	24.9864	24.8942	8
Ccdc34	3.13767	2.04306	7.84022	7.94273	8.28464	7.58763	5.12231	6.00145	8
Cchcr1	1.37998	1.02229	2.1421	2.43458	2.25401	2.23129	1.64577	1.38155	8
Ccnd1	15.5849	15.9176	173.865	163.261	110.607	138.446	94.1301	86.3976	8
Ccne2	2.92453	1.87525	6.37979	5.98322	4.44686	4.58821	4.45956	4.88641	8
Cd276	5.75366	4.88844	102.427	92.3888	65.7872	68.2618	45.5132	51.4306	8
Cd38	0.0218664	0.034177	1.51021	1.23827	0.765959	0.880055	0.345326	0.5178	8
Cdc34	1.66574	1.16431	6.15652	5.55663	5.13623	5.15614	3.63611	3.2773	8
Cdca3	2.02427	1.81188	10.6844	12.4116	9.21955	10.3446	8.0709	7.12912	8
Cdkn3	2.16498	2.05912	8.25944	12.7359	8.91249	7.79869	4.26841	4.58344	8
Cdr2	11.1193	10.7363	19.7153	19.7986	21.8195	19.2068	12.1984	13.8463	8
Cdt1	0.647578	0.468908	2.60074	2.84672	2.5592	2.45422	1.37516	2.36981	8
Cdyl	3.27252	2.27518	8.44776	9.60687	8.54277	8.59997	6.16688	6.39822	8
Celf1	7.15144	10.5577	19.4588	24.6025	16.929	19.0859	15.7689	16.6965	8
Cenpa	1.73007	1.40769	8.0545	9.02321	7.39529	9.40743	5.44492	5.30725	8
Cenpc	4.11168	5.25375	7.04978	8.29744	6.88848	7.2053	6.86376	6.11542	8
Cenpf	6.87703	5.42806	26.1274	29.4274	26.9829	25.4014	15.8555	15.39	8
Cenpi	1.66466	1.64234	10.0144	10.1408	9.8184	9.95725	7.08822	6.05559	8
Cenpu	1.06224	0.957673	7.98381	9.59758	7.17775	7.39762	4.1885	4.003	8
Cep290	2.75329	3.00752	4.58976	5.00022	3.73863	3.74155	3.26476	3.10511	8
Cep55	1.81691	1.25193	5.07862	4.66076	4.50361	5.45955	3.83494	3.14768	8
Cep76	2.813	2.08554	4.43931	5.82502	3.8347	4.47238	3.70641	2.73011	8
Cercam	0.134703	0.196545	0.963385	1.32209	1.05125	0.962558	0.585796	0.787621	8
Cetn4	0.248338	0.143507	5.02895	4.5498	4.73449	3.17275	3.44791	2.08564	8
Cflar	9.4577	7.35229	16.6253	19.618	15.1629	17.6335	11.2551	11.3544	8
Cgrrf1	2.53553	2.15936	4.63976	3.96155	4.00272	4.87842	3.26547	3.39582	8
Chchd10	0.367984	0.381765	6.02261	6.10836	1.86357	6.14724	1.8531	0.889447	8
Chp1	14.5913	10.0869	18.7321	22.8279	21.9411	23.6312	16.1271	15.4815	8
Chst12	0.458806	0.428397	5.24957	5.89522	4.09287	4.8063	2.43602	2.86898	8
Cks2	8.49693	6.45321	18.225	18.8628	12.9625	17.9504	15.3838	12.5415	8
Clcf1	0.607206	0.491972	8.04231	7.88224	6.56301	5.7508	4.26571	4.77768	8
Clcn4	2.72939	1.86128	9.46907	9.19536	9.9129	9.19768	7.43548	6.41443	8
Clic1	19.2684	18.3965	110.448	114.735	77.1966	98.5825	68.8061	70.3964	8
Clip1	4.66549	3.35945	5.37033	5.94804	5.64684	5.86754	4.7511	4.35607	8
Cln5	4.74727	3.6618	11.6926	10.6257	7.73877	6.54399	5.84868	5.62884	8
Cr1l	46.3937	59.4008	80.6903	84.8367	86.8262	92.1323	71.9258	67.5694	8
Crebrf	9.03383	7.96603	11.7165	12.0402	9.65677	10.3748	9.67153	9.44943	8
Creld2	8.15431	5.29848	11.2202	11.7929	11.309	11.4094	8.85435	9.1767	8
Csrnp2	2.33891	2.15869	3.4197	3.2938	3.04137	3.42388	2.88074	2.63506	8
Ctps2	13.8828	10.901	15.7598	17.4554	17.6209	16.8442	13.7656	14.0644	8
Ctsa	21.3917	20.6572	90.1207	109.543	85.0081	82.7807	53.5428	52.9892	8
Ctsb	37.8897	34.1729	139.239	144.001	117.629	128.599	75.1923	80.4453	8
Ctsd	17.8599	17.1936	99.2086	104.269	73.6956	103.244	73.7096	60.2762	8
Cubn	0.188362	0.198153	7.3945	7.03254	5.09885	5.05632	2.09116	2.89086	8
Cyb5r3	34.4728	33.9865	88.7933	87.5918	88.0088	88.2545	63.1938	63.5288	8
Cyp27a1	1.99291	1.67471	4.95017	5.13758	3.82756	4.17396	3.23387	2.90756	8
Dab2ip	2.08482	2.05651	4.35575	4.08128	3.33652	3.42163	2.39532	2.58033	8
Ddx6	16.5815	15.7091	24.4654	30.5755	25.6891	30.0899	21.5918	22.2777	8
Degs1	44.8304	46.3308	78.273	86.1565	82.2887	88.9456	71.0094	62.022	8
Dhfr	3.12326	2.17677	10.4941	13.6837	9.07572	6.07572	5.80152	4.66469	8
Diaph1	1.68737	1.47528	3.08456	3.34217	3.38473	3.30279	2.87819	2.27928	8
Dlg3	0.912728	0.792934	1.93799	2.41299	1.88477	2.11131	1.71898	1.85163	8
Dnajc19	1.64415	3.16277	8.38405	9.38531	6.86446	7.93521	5.63843	5.1994	8
Dnm1	0.224019	0.303566	1.55414	1.56732	1.18816	1.47068	0.875547	1.20537	8
Dnm3	6.29137	5.02348	18.2664	14.7138	16.1243	18.4208	12.1235	13.0344	8
Dolk	0.6447	0.633667	1.88747	2.0317	1.57179	1.75767	1.29404	1.15261	8
Donson	1.64451	1.262	2.13706	2.29385	2.03139	2.2008	1.73736	1.87292	8
Dpysl3	2.83638	2.13545	9.98702	9.68652	9.87672	8.9888	5.36476	7.52729	8
Dusp10	8.4078	6.7818	170.561	164.797	97.109	136.891	62.9874	69.4242	8
Dusp11	7.18857	6.6139	9.7748	10.9591	8.29184	10.021	9.31689	8.92215	8
Dusp7	3.62478	3.4508	10.1316	10.5079	11.3478	10.5762	6.69717	6.83601	8
Dut	7.77854	7.2053	27.4404	31.4675	26.2127	26.9701	23.1729	20.1915	8
Dyrk1a	12.8065	9.84177	17.1664	16.4233	15.9363	17.4745	14.4194	15.1588	8
E2f1	0.815867	0.716535	2.77511	3.06768	2.74815	3.70854	2.11237	1.49324	8
Edn3	0.1	0.1	18.9523	28.9577	29.3214	26.538	6.40036	7.75882	8
Efr3a	8.08662	5.57863	19.3444	19.7086	17.6957	16.4377	13.2267	13.8224	8
Ehbp1l1	0.93472	0.901357	3.13404	3.1329	2.17195	2.06219	1.55031	1.16146	8
Eif4e2	6.42935	4.4679	8.63369	12.5687	9.82124	10.7401	8.01375	6.99612	8
Elf1	7.17194	5.10932	10.2685	11.2633	8.10333	10.1052	6.90851	8.48459	8
Ell	2.92292	2.54161	4.12478	4.38936	4.39625	4.40945	3.84255	2.76806	8
Eml1	6.47071	5.34999	13.6415	11.1231	13.2153	13.9141	9.84819	8.70361	8
Emp1	185.607	151.572	606.511	579.503	360.209	434.136	323.306	275.147	8
Eno1	2.23348	2.00707	10.1122	13.5962	8.27336	9.45283	6.55047	7.52489	8
Epdr1	26.2959	21.2474	62.3235	64.0609	57.7815	66.6566	40.7615	41.8944	8
Eps15	19.425	16.678	33.3517	32.5267	31.3213	34.1629	28.3925	27.8238	8
Erap1	6.43934	7.16022	9.76526	11.0098	8.92108	10.6424	6.92361	6.57117	8
Ercc6l	0.330438	0.301436	1.60357	1.59164	1.30289	1.732	0.924045	0.919224	8
Erp44	16.4937	12.0113	28.3243	26.863	23.1579	25.5922	20.552	16.8379	8
Esyt1	2.36944	1.77349	7.48721	6.56158	5.88468	6.96004	4.2268	3.94564	8
Ets1	16.9375	13.5861	33.5972	36.7162	23.683	29.8314	24.855	19.731	8
Evi2a	1.58146	1.64646	13.1995	16.071	4.18115	5.92327	2.1324	2.68698	8
Extl3	6.39123	5.40054	42.9094	49.6705	27.1618	28.32	18.422	20.1747	8
Fads3	4.24135	4.07936	10.9529	12.64	11.9655	9.90083	4.83674	4.96687	8
Fam102b	4.96962	4.52656	7.24332	7.18863	6.57463	6.43044	4.57995	4.1947	8
Fam129b	1.56624	1.17015	14.455	12.9891	7.22787	8.80581	5.55635	5.62991	8
Fam20c	1.05564	1.14262	4.03159	4.02949	4.32101	4.29767	1.87903	2.18128	8
Fam3c	30.1118	22.5701	42.6005	44.9716	43.5266	45.7634	29.9921	26.8938	8
Fam65b	4.0685	4.557	15.2971	22.8321	11.2431	14.702	11.1729	11.7949	8
Fancd2	0.774487	0.538947	2.41769	2.61626	2.44227	2.55334	1.91249	1.52015	8
Fbxl7	4.52903	4.17156	8.76908	9.43494	8.41636	8.47329	5.964	8.02265	8
Fgf5	0.553128	0.229913	32.6766	34.8693	24.766	24.0015	14.0117	14.2328	8
Fgl2	33.2294	31.1053	78.9425	99.5773	54.0951	62.8224	38.9864	44.1594	8
Fkbp5	0.827388	0.677175	6.61398	5.91637	5.37557	5.25395	3.29856	4.11462	8
Flnc	2.17938	1.71858	20.334	22.0664	17.4411	20.7905	9.6802	12.3756	8
Flot1	7.36702	7.21543	17.5917	17.6538	17.2001	20.2873	13.492	12.4947	8
Flot2	5.95824	5.28918	9.93086	9.80104	9.00146	9.71465	6.97365	7.57991	8
Fnip1	6.16846	5.69926	10.0098	10.3075	8.08877	10.2789	8.54837	7.7761	8
Foxj3	9.87574	9.38071	11.8895	12.3886	12.2922	11.5455	10.8936	12.0854	8
Foxm1	0.997076	0.936904	3.3997	3.28677	3.0903	3.23479	2.30339	2.04187	8
Foxp1	7.22346	6.19829	13.3962	13.6195	12.184	12.1361	9.93416	10.4152	8
Ftl1	60.9689	64.9578	225.8	241.016	173.886	221.378	160.804	173.467	8
Fundc2	4.60476	3.97902	6.44699	7.36343	6.23799	6.27276	5.86472	5.21837	8
Fxr1	14.9132	10.4965	31.2607	40.0887	36.0803	39.3671	23.5577	26.6775	8
Fxyd5	1.44994	1.0308	16.9568	19.415	19.8753	17.6092	10.6443	14.8339	8
Fyb	0.0625366	0.0372438	2.17775	2.76792	1.60781	1.31094	0.479366	0.335803	8
Gab2	5.30107	3.60804	26.6493	26.8684	16.7911	16.5292	12.6303	15.3761	8
Gadd45a	34.9487	37.9005	435.901	438.011	270.708	351.461	216.645	177.714	8
Gal	0.13286	0.1	5.30281	5.26501	3.52399	4.22399	0.849075	0.809804	8
Gale	0.353333	0.309788	1.62257	1.3286	1.61171	1.62395	1.11897	0.700969	8
Galnt3	2.57562	1.99726	14.5325	13.0516	10.0014	9.60052	5.11421	4.42985	8
Gap43	0.504636	0.362393	5.51647	5.97615	2.55721	2.29989	1.02826	1.6028	8
Gbp2	21.868	22.3453	117.622	109.182	98.2395	110.778	65.1451	76.1849	8
Gclm	5.41274	3.16532	8.69697	10.5667	7.03763	8.26753	6.43328	6.96151	8
Gda	1.4262	1.84476	6.78857	7.17187	4.65707	4.47951	3.08497	3.46184	8
Gdap2	1.9036	1.69326	3.5405	3.35354	2.8089	3.11736	3.0049	2.34271	8
Gdnf	0.309397	0.0917891	5.67032	8.38258	2.19811	4.44642	1.69476	2.61108	8
Gen1	0.752109	0.520855	1.93761	2.40377	1.89006	2.10371	1.85186	1.5041	8
Gins4	5.7173	5.06341	14.906	14.4502	14.6552	15.4516	10.968	9.29174	8
Gmfb	36.3108	28.0434	57.935	65.3615	56.7763	60.4901	47.9602	45.4222	8
Gmnn	3.22362	3.72228	17.0302	19.3615	17.0405	18.1604	10.3562	10.6039	8
Gnai3	50.5103	57.3175	76.3065	78.7705	77.0332	87.3507	68.1937	59.6322	8
Gnas	225.252	183.745	584.296	483.356	540.544	558.226	404.122	451.563	8
Gng12	17.377	16.4858	26.4671	25.4924	20.5931	23.6204	20.4808	15.9103	8
Gpc1	2.04886	2.05423	67.6204	71.6554	52.4374	57.7755	27.2606	31.3197	8
Gpnmb	1.61395	1.49369	28.845	31.8039	15.3702	17.2259	6.33226	7.87766	8
Gpx1	13.8007	13.7046	59.1676	60.2548	54.3502	54.8871	37.4445	47.4736	8
Grk4	2.53507	3.0042	5.99509	7.67874	7.23024	7.00323	4.95075	5.16908	8
Gxylt1	6.19961	5.43275	11.4394	11.0403	8.31219	9.05959	7.13765	7.31285	8
H1f0	51.8258	46.47	64.681	67.6199	64.6491	68.749	54.698	52.5203	8
Habp4	0.821211	0.70303	1.84458	2.80364	2.24205	2.08529	1.25204	1.32467	8
Hat1	18.3391	14.3994	30.0208	31.2111	32.4122	34.4593	22.8386	22.9226	8
Haus3	3.6711	8.26145	13.1096	14.3242	12.1742	14.8857	12.1128	8.57718	8
Haus4	1.14344	1.08566	3.34476	2.97675	3.04226	3.53727	2.64324	2.32284	8
Hcfc2	5.58725	4.18132	8.40104	7.43854	7.22561	8.91052	5.74768	6.05302	8
Hebp1	1.24984	1.1189	2.14206	3.04773	2.52356	2.64444	1.56011	1.09079	8
Heca	9.47244	9.50745	16.5596	15.5028	11.59	14.4933	12.3991	10.8156	8
Hmcn1	0.379754	0.362229	3.93779	4.01768	2.61993	2.16712	1.47793	2.16811	8
Hmgb2	8.64028	8.04736	13.0825	14.656	14.4504	13.8074	11.4582	11.0658	8
Hmgn3	10.5872	7.209	16.168	16.175	13.3236	13.9424	11.9241	9.69071	8
Hmmr	8.06811	5.43425	27.9925	31.0757	28.2182	29.5467	18.591	15.9781	8
Hs2st1	15.3756	11.2245	37.9589	35.701	32.1144	32.2089	25.3378	22.7905	8
Hsdl2	21.5835	21.1655	39.778	38.867	41.3537	41.2898	32.5915	28.6766	8
Hsp90b1	360.109	265.553	569.46	618.913	630.721	627.067	468.457	421.644	8
Hspa4l	5.12381	4.93968	9.80892	10.8712	10.6085	10.6419	7.69844	8.19567	8
Htra3	0.239873	0.187478	19.254	23.36	13.8327	16.4163	6.57198	7.75484	8
Htt	4.06136	3.3488	6.38227	6.20414	6.38886	5.85973	4.677	5.06552	8
Igfbp5	1.06458	0.896769	26.7969	32.9337	12.9563	13.5242	5.23359	5.1318	8
Il13ra1	0.0601224	0.0542068	1.28697	1.53258	0.93799	0.783172	0.531809	0.434023	8
Il17ra	1.64232	1.11579	3.20623	3.66398	3.4898	3.22769	2.36631	2.09626	8
Il33	0.374636	0.14772	1.54901	1.88527	1.69542	1.15077	0.458264	0.803742	8
Inpp5a	2.43062	2.11976	3.69055	3.24252	3.17386	3.22219	2.41479	2.16188	8
Insig2	1.31834	1.41331	2.13619	2.27643	1.50323	1.77594	1.67495	1.3751	8
Insr	1.30542	1.39269	1.83878	2.32295	1.90487	1.83721	1.45284	1.7129	8
Iqsec2	0.613073	0.79079	2.08254	1.90993	1.78279	1.69555	1.02788	1.15278	8
Itpripl2	1.79312	1.71689	3.53182	4.21293	3.58163	2.96368	2.25053	2.75666	8
Kalrn	1.94532	1.84579	3.90414	3.81149	3.7273	3.63574	2.64981	3.05493	8
Katnbl1	3.3241	2.47915	6.15976	6.16472	5.36473	5.50659	5.09602	4.82661	8
Kcng1	0.0177197	0.00923393	4.51229	4.30996	3.22769	4.78181	1.99475	2.76896	8
Kidins220	13.9233	10.3904	18.7396	19.5651	19.9761	21.04	14.8053	15.0555	8
Kif13b	2.68792	2.29856	3.25379	3.76851	2.89125	3.53412	2.438	2.50868	8
Kif1b	17.4402	14.5905	27.5667	31.2051	26.4024	28.061	21.984	22.1258	8
Kif1c	1.186	1.10247	3.67778	3.75433	3.14198	4.15625	2.65259	2.69381	8
Kif20a	2.76641	2.17972	8.52537	9.22639	8.53747	10.2593	6.4548	5.47199	8
Kif23	3.22986	2.69796	14.0568	16.0127	14.2736	16.8649	10.4408	9.29253	8
Kit	0.154878	0.135629	1.8744	2.09755	1.64117	1.79314	1.03863	1.08582	8
Kitlg	0.945842	1.01389	10.2123	10.668	6.84085	6.21101	4.07542	4.47886	8
Klf10	17.7213	14.6715	28.0217	29.0579	21.1474	21.0247	17.6197	14.9112	8
Klf3	2.89138	3.06854	7.27137	6.92412	5.4663	6.50438	4.82222	5.09536	8
Klhl21	1.57498	1.50672	4.17678	4.80105	2.83578	4.13785	2.49943	2.31112	8
Kntc1	1.30993	1.08743	4.52093	5.4011	3.6214	3.98374	2.43958	2.48827	8
Kpna1	4.86605	4.06753	6.20308	7.18919	6.22108	7.25487	5.21062	5.7455	8
Kpna2	3.09554	4.16548	19.3283	28.7948	18.618	20.4499	12.4516	11.3561	8
Kpna4	10.3508	9.29958	17.0994	21.3522	15.294	15.8074	11.716	12.5988	8
Kpnb1	14.2142	10.9291	30.941	31.5432	27.2944	31.7344	24.793	22.0473	8
Kremen1	3.96551	3.51292	8.61426	9.06735	8.43238	8.87258	7.34385	5.82276	8
Laptm4b	47.081	35.9915	97.555	100.809	92.38	86.2778	83.7112	73.224	8
Lgals2	0.1	0.1	8.9136	11.9327	10.7112	9.24966	0	0.1	8
Lgals3	32.561	29.1651	166.845	163.152	105.118	128.398	82.0768	77.8735	8
Lipa	2.37381	1.83635	48.3963	54.3988	45.6944	48.0436	19.7358	23.2476	8
Lmbrd2	2.78952	4.67686	7.97768	9.40779	9.12075	7.98329	6.3783	6.30496	8
Lmf2	4.99845	4.31417	11.9845	13.1466	12.0374	12.2389	8.41978	8.66248	8
Lmln	2.35101	2.02635	5.26417	5.0549	4.78736	4.31003	4.11745	3.90333	8
Lmna	25.5008	24.7681	59.0894	57.2166	45.2318	64.7544	49.3837	38.8005	8
Lmod2	0.0444683	0.0579186	3.65095	5.48414	3.61636	3.1589	1.61936	2.77619	8
Lnp	2.37645	1.82482	4.62852	4.99546	4.51829	4.49643	3.29204	2.64821	8
LOC498154	0.610066	0.672582	2.84441	2.52633	2.28299	3.06334	1.79903	1.55279	8
Loxl1	0.347957	0.259006	7.54093	6.18493	5.78796	6.41042	4.20626	4.7555	8
Loxl2	0.814741	0.990302	2.99138	2.64181	2.58204	3.63105	1.83995	1.93814	8
Lpcat1	5.02538	4.50512	10.5382	9.40742	10.2346	10.3801	8.55366	7.30239	8
Lpin2	1.01884	0.943193	2.16663	2.64498	1.38916	1.97941	1.20703	1.46095	8
Lrp12	1.43685	1.37621	6.65611	8.62199	6.1823	6.39266	3.68933	4.63881	8
Lrrc1	0.418474	0.245221	2.52993	2.59826	1.89076	1.68997	1.32274	1.3306	8
Lrrfip2	3.84149	2.98312	8.89037	10.6896	8.90349	10.6522	5.57836	5.82927	8
Lrrk2	3.15822	2.52028	5.09168	5.17285	4.27813	4.53603	2.84505	3.23113	8
Lrrn2	1.2002	1.14493	4.64967	3.53433	2.73226	3.30985	3.18181	2.5911	8
Ltbp1	0.204482	0.263632	16.3329	17.721	17.238	19.5057	6.21147	10.1244	8
Ly96	4.59584	3.21426	11.0514	14.3083	9.39068	10.1415	11.6404	7.23847	8
Lypla1	4.63797	3.05785	8.67427	8.29444	7.27039	7.96018	7.83979	6.85728	8
Maob	4.14691	3.18287	14.626	13.7181	7.54931	10.1479	6.03882	4.5433	8
Map1a	4.93018	4.17073	15.8276	19.3708	13.731	15.1917	11.1767	10.6862	8
Map1b	52.8622	41.1292	140.503	156.556	125.861	129.119	86.8979	95.4914	8
Map2k1	11.5991	9.46886	24.7446	25.5401	22.0843	25.5979	18.1023	15.6268	8
Map2k4	3.69339	2.9278	6.15628	8.92551	5.96488	9.2035	5.34322	5.37688	8
Map7d1	5.71904	4.34047	11.1653	10.2243	10.7833	11.5222	8.7835	8.47356	8
Mast2	3.09632	2.77263	6.488	6.6326	5.93935	7.01304	4.4492	4.90171	8
Mastl	2.30553	2.21818	14.814	13.6028	11.3285	11.3413	7.76057	8.1636	8
Mcfd2	3.66707	3.24593	8.05995	8.23946	6.52902	7.49325	6.17781	5.43672	8
Mcm4	4.70757	4.45695	8.11187	9.75525	7.70971	8.40655	7.24454	6.79526	8
Mdfic	3.2199	2.54293	4.84581	5.27136	4.30143	4.46458	3.98523	3.20421	8
Mdm1	1.26412	0.899865	2.59475	2.54317	2.26344	2.37333	1.9347	1.99521	8
Mdm2	13.6601	10.1307	25.3641	24.5032	19.8018	27.2344	17.3294	17.0469	8
Me2	3.40851	2.22851	15.6157	15.6678	17.1296	14.7526	11.0967	10.8812	8
Mef2a	7.92	7.42194	13.9481	13.8205	11.384	12.3768	9.96356	10.2618	8
Mertk	1.87638	1.4224	18.1093	20.4172	18.6558	22.8289	11.4	13.4547	8
Met	1.19802	0.650903	16.3899	21.3408	11.7378	14.6696	6.80336	8.80042	8
Mfn2	2.78554	2.38096	5.07201	6.03124	4.50441	4.91021	3.68083	2.78312	8
Mfsd1	8.30009	7.13764	22.9526	28.0625	23.8708	25.9094	19.6214	16.0213	8
Mfsd10	1.25278	1.58695	8.3536	7.32253	7.38321	7.66517	5.75346	5.0015	8
Mfsd6	3.16169	2.75724	8.39688	8.4259	8.77298	9.15202	6.65361	5.34075	8
Mgea5	9.60344	8.70164	14.2612	15.6504	12.3684	16.7881	11.7706	10.8992	8
Mgrn1	1.79091	1.52118	5.83554	5.73516	5.97621	7.89736	3.98236	3.89307	8
Mgst2	0.217997	0.181097	13.6323	17.4283	9.15332	11.4162	4.1785	5.64087	8
Mical2	2.43954	1.77336	5.56708	5.63441	4.77287	5.74982	3.92158	3.19728	8
Mis12	5.07418	4.96865	14.5438	13.9536	8.15564	13.4169	9.24021	9.09935	8
Mis18bp1	1.24348	1.23582	4.36406	4.4399	3.69652	3.96959	3.56233	3.35804	8
Mmp11	0.560593	0.549771	3.91268	4.47899	2.65923	2.99155	1.94427	1.43164	8
Mmp17	1.11658	1.09455	5.43731	4.81084	5.17718	4.30986	3.65532	3.43287	8
Mmp19	0.867934	1.09801	10.5623	11.5044	10.6251	7.15171	2.86032	3.61124	8
Mms22l	1.11625	0.909232	2.99063	3.21816	2.87693	3.64125	2.10064	2.16437	8
Mns1	2.18638	1.95627	7.82265	8.27493	6.73334	8.49632	4.47577	3.94709	8
Mob3a	2.96619	2.42359	5.26577	5.71456	5.14394	5.76248	4.59446	4.35002	8
Mob4	4.52681	6.11546	13.5302	14.4171	11.9642	11.8326	10.9861	10.6914	8
Morc3	4.00007	3.58587	6.04673	6.54803	4.65276	5.35304	4.72032	4.67482	8
Msn	37.9409	29.2456	83.9036	97.382	85.162	94.6234	51.7096	44.1128	8
Mxra8	14.248	11.4408	49.4623	55.8066	41.2294	42.2755	38.0218	36.7941	8
Mybl1	1.32174	1.43219	3.0623	2.69213	2.77616	2.80361	1.75221	1.82969	8
Mycbp	3.77765	5.43086	11.5212	12.1053	12.1146	11.9987	9.24007	8.83932	8
Myh9	4.54141	3.72831	10.0592	9.52959	9.30693	11.7813	7.19176	7.80498	8
Myl12a	56.3421	49.1709	184.52	196.459	142.174	183.378	137.396	128.468	8
Myo10	2.81138	2.26603	13.6207	12.9387	10.2988	10.576	6.91145	7.09785	8
Myo18a	2.08709	1.70944	3.76349	4.37898	3.82948	4.37455	2.62425	2.70843	8
Myo5a	5.18662	3.45754	7.17795	8.44996	5.86833	6.22656	3.256	4.05869	8
Myof	12.6448	9.07688	46.7551	45.7408	32.8319	34.332	20.1332	21.629	8
Nans	0.883953	0.85699	2.83799	3.22847	2.43344	3.07725	2.3148	2.24117	8
Nasp	13.6711	10.3094	16.67	20.8812	18.0054	21.0883	15.6177	13.827	8
Nbl1	2.69483	2.36382	41.5891	43.0861	34.8258	40.6803	18.5025	17.6297	8
Nceh1	0.226581	0.223647	2.37628	2.68726	2.24595	2.8359	1.8714	1.59515	8
Ncoa1	8.05946	6.56533	9.95271	10.4166	9.42481	9.94279	8.62552	8.92656	8
Ndc80	5.52	5.24664	24.077	28.653	23.8659	23.0048	19.9523	17.1905	8
Nedd1	2.55743	3.1139	6.38742	6.02023	5.82504	5.46688	5.05704	4.36824	8
Nedd4l	5.12254	4.24957	22.2663	22.3878	19.2753	19.6114	12.5862	15.7266	8
Nek2	0.581537	0.419654	2.42333	2.94022	2.12254	2.69516	2.10354	1.46738	8
Nek7	5.27809	3.79432	8.45232	10.1245	8.312	7.05924	6.50983	7.65932	8
Nfkbib	2.1962	2.49973	3.14882	3.55009	3.36222	3.48965	2.51488	2.49441	8
Ngf	0.203504	0.079397	2.1139	1.89564	1.03458	0.820427	0.323005	0.676094	8
Ngfr	20.1607	13.2158	528.591	497.205	455.209	412.224	287.72	364.354	8
Ninj1	3.27166	2.56586	14.2778	17.2714	13.8575	16.3047	8.41924	11.0283	8
Nkiras1	0.612162	0.817389	1.59523	1.72258	1.68508	1.53846	1.01663	1.37179	8
Nol3	0.301548	0.662927	2.26308	2.42991	2.20427	3.14791	1.50224	1.54276	8
Notch2	5.01808	4.91526	6.53494	7.44438	6.42567	7.44418	5.47286	5.49123	8
Npc2	20.8062	17.8989	56.086	57.4961	56.9833	63.7263	36.0694	33.3596	8
Nphp3	0.379735	0.444019	3.18783	4.1862	2.53276	3.4092	1.92427	1.82734	8
Nptn	25.1367	18.4384	51.0344	51.4004	40.9949	40.0689	35.1577	35.082	8
Nrcam	3.75738	3.31997	18.9863	20.4216	14.5733	14.983	8.4597	8.03275	8
Nt5c3a	8.48967	8.10282	15.5005	13.3656	15.251	15.1458	11.655	10.4752	8
Nuf2	3.9771	3.54042	17.2981	18.5306	14.7414	18.1386	11.9809	10.2544	8
Nup205	1.63066	1.38673	3.70357	3.46686	3.50781	4.12185	2.39651	2.43652	8
Ocrl	0.90515	0.891891	1.28965	1.20292	1.31787	1.2207	1.0198	1.0005	8
Ofd1	2.04935	1.83019	3.66064	3.4814	3.34633	3.09584	2.72992	2.52608	8
Osbpl11	3.43371	2.66851	5.79233	6.41396	4.29801	5.74427	4.21407	3.76361	8
Osbpl9	18.896	15.7143	35.847	35.2452	32.0496	36.8282	23.7036	23.4814	8
Oser1	4.50454	4.47818	9.14734	8.31727	7.43921	10.7974	7.26084	6.2731	8
Ostc	21.8848	14.8054	37.8691	39.7425	41.1682	42.2195	34.5096	28.3835	8
Otud7b	11.6776	16.4887	51.7073	55.1519	34.9188	39.1083	31.6698	29.6881	8
P4ha2	1.97903	1.67624	3.1484	3.75798	3.0523	2.89299	2.35073	1.68038	8
Paics	12.9284	9.90432	38.3768	52.3408	43.4423	37.7682	24.3941	28.0959	8
Parm1	1.29548	1.3	15.7299	14.362	11.8376	11.7455	9.42898	10.6556	8
Parpbp	0.488248	0.470322	2.7011	2.60322	2.44184	2.04692	1.65625	1.67535	8
Pc	1.26912	1.15269	6.20942	6.36628	4.27556	6.0787	3.79859	3.15847	8
Pcdh17	9.787	8.31448	22.4586	24.6863	22.6683	19.944	16.3505	16.2733	8
Pcdhgc3	7.77993	6.95002	41.8545	41.5089	32.3009	36.1893	24.2843	26.1056	8
Pcna	42.2567	41.8975	95.0993	98.701	93.2758	106.834	82.1939	76.995	8
PCOLCE2	2.00184	0.730484	16.5079	14.5257	8.63072	8.18762	4.31452	6.37489	8
Pdcd6	9.99109	7.33801	24.5772	23.9896	24.0681	25.5132	17.8504	19.2432	8
Pde1c	1.69231	1.03651	12.894	14.7472	6.1854	6.54375	4.31291	5.22513	8
Pdia4	16.019	10.7045	22.2703	28.3933	24.9678	25.8594	22.4343	18.648	8
Pdia6	22.8408	18.8779	41.5394	44.2674	42.4851	45.5514	34.5889	28.1185	8
Pdlim1	0.37472	0.390135	2.17308	2.23539	1.25387	1.5641	0.850513	1.20325	8
Pfkp	0.741116	0.659361	1.43039	1.43953	1.39423	1.26865	1.36934	0.893363	8
Pgam1	18.6904	18.4112	133.391	133.029	119.225	131.675	82.2876	66.8709	8
Pgk1	10.651	9.28285	50.1663	62.6283	51.7348	54.7646	33.5713	32.7862	8
Phf13	4.87658	3.97407	7.92122	9.03305	7.32721	8.82888	6.56344	5.27401	8
Phtf2	2.63116	3.23895	29.4637	29.6847	23.3533	25.2722	18.3953	19.9688	8
Pi4k2b	6.55696	5.18644	10.4943	12.9051	8.96806	10.9956	7.2344	6.67796	8
Pik3ca	4.2791	4.51358	7.48847	8.24261	6.64407	7.16373	6.60181	6.63309	8
Pir	0.306112	0.35418	1.62811	2.03784	1.49186	1.67986	1.4354	1.234	8
Pitrm1	9.1577	6.88411	17.3753	17.7916	14.9674	16.3507	13.4786	13.6703	8
Pja2	21.8921	15.9234	25.0449	26.818	25.3784	27.0758	23.8105	22.1398	8
Pkn2	11.1271	8.24421	15.8865	15.8465	14.5043	14.4241	11.8588	11.8881	8
Plaur	0.243923	0.276943	1.6966	3.14701	1.26129	1.05616	0.606964	0.371876	8
Plekha7	0.947815	1.15006	2.83219	4.28151	3.49189	3.23074	2.31242	2.89554	8
Plekhb2	6.08145	4.32777	29.5556	34.6812	29.2946	28.5558	14.5604	12.5205	8
Plekhg1	6.02162	4.3101	23.0565	21.7516	17.811	17.9165	14.035	17.2621	8
Plekho1	7.35521	6.44836	11.9216	11.9762	11.1746	11.991	8.80145	10.1791	8
Plp2	22.7198	16.4238	103.769	99.5409	88.6766	87.7559	52.7245	55.4024	8
Pnpla2	3.09743	2.8195	3.96143	4.30174	3.72563	4.68741	3.50263	3.54722	8
Pola1	2.61251	2.71661	6.53833	5.94074	5.46034	6.6845	4.59095	4.12947	8
Ppfia1	8.53675	6.54922	19.3008	19.4059	16.4566	18.1793	12.8242	14.2528	8
Ppfibp2	2.63571	2.86553	6.09502	8.56903	3.59769	5.20546	4.17274	3.38946	8
Ppp1r2	19.5295	23.623	44.383	49.9271	39.4224	46.1085	33.1749	30.8757	8
Ppp2r2a	27.8905	22.0891	40.7398	41.2598	43.2014	42.939	33.4194	33.1843	8
Ppp2r2d	3.15236	3.19605	6.90839	6.06756	6.08793	6.39991	5.45781	4.63337	8
Ppp2r5a	5.91383	5.04259	7.62464	8.32691	7.88857	8.39898	5.40087	5.79072	8
Praf2	9.12124	8.00392	24.37	26.0415	23.2581	25.355	19.3853	18.3343	8
Pragmin	2.90533	2.33415	7.81745	7.7864	5.08629	6.19877	4.16389	4.47436	8
Prdx4	12.2533	15.6387	39.6442	37.1934	42.9051	41.0747	30.7629	24.2777	8
Prtfdc1	9.95706	7.08355	21.5139	20.9722	19.8297	19.5574	17.9354	16.8013	8
Ptbp3	11.4761	9.62516	16.287	16.7903	13.7154	15.4701	12.9973	13.1633	8
Ptpn12	28.7157	27.3692	50.6853	47.5204	46.2936	47.8574	39.8609	40.1802	8
PVR	5.03612	5.4775	24.2627	28.0847	12.8448	18.2902	9.41625	9.11065	8
Pxdn	2.84855	2.08455	9.15121	8.54616	7.71871	8.40336	6.47545	6.49485	8
Pxk	2.65656	1.92378	6.2843	6.43689	6.03396	5.49071	5.00262	4.94265	8
Pxn	5.94632	5.84612	14.3686	15.11	13.5497	15.4301	11.6353	11.3018	8
Pycard	2.01406	1.37238	8.81857	11.1881	9.12899	12.8965	3.94081	3.41257	8
Qsox1	1.14911	1.2815	10.109	11.0715	10.739	10.0463	6.13219	6.59052	8
Rab21	20.7516	15.6612	71.449	73.012	60.547	71.733	42.5874	41.5918	8
Rab33b	9.00904	8.38312	16.8905	16.7879	15.7317	13.883	13.2481	15.6221	8
Rab3gap2	3.44734	2.78397	4.41428	5.09483	4.66365	4.95768	3.54269	3.18462	8
Racgap1	2.09223	1.62628	5.32914	5.62381	5.4851	6.59755	3.44886	2.74208	8
Rad17	2.03545	1.63432	3.41913	3.59462	3.58379	3.55538	2.39411	2.83348	8
Rad18	2.66927	4.27414	12.0356	13.9911	12.4176	14.2186	8.99452	9.66426	8
Rad51	1.91495	3.60138	22.1952	22.2687	18.5738	21.1573	10.4271	11.0713	8
Rad51ap1	1.38848	1.23054	2.50636	2.44502	2.49079	2.93314	2.21055	1.71612	8
Rala	7.01152	21.5982	62.6895	59.2099	61.7074	65.3631	39.4538	33.991	8
Ralgapb	9.80145	7.25324	12.7252	13.0529	12.012	12.7403	9.90724	9.44853	8
Ralgps2	0.294547	0.204423	5.52754	6.41067	3.14611	2.70011	2.01143	2.08407	8
Ranbp2	15.5883	16.0844	19.0769	18.8885	19.9483	19.437	17.2285	16.0033	8
Raph1	2.73514	2.61016	5.04034	5.48531	4.99015	4.94198	3.72731	3.85256	8
Rasl10a	3.00141	2.21051	13.1965	12.6787	10.5757	12.8487	6.60256	8.72684	8
Rassf3	4.60916	4.03722	13.1383	14.2996	10.4214	11.4921	8.61392	7.26626	8
Rbfox2	0.866421	0.844533	1.66407	2.21365	1.73584	1.54741	1.01674	1.54831	8
Rbm3	45.5107	46.5896	148.053	160.058	97.7039	123.614	85.4567	84.2991	8
Rbm43	1.44777	0.946063	2.84007	2.64167	2.29223	2.15567	1.60865	1.33921	8
Rc3h2	11.4092	9.59457	17.8072	16.4164	17.8062	16.9681	13.5879	15.6454	8
Reep1	0.682848	0.570832	5.20123	5.83462	4.98507	4.60717	1.77196	2.72733	8
RGD1305464	1.23523	1.33465	2.21116	2.34621	1.88401	2.25894	1.87635	1.73357	8
RGD1307100	3.43959	4.39852	6.60265	7.82424	6.10699	5.64087	5.51209	4.77593	8
RGD1561149	2.47213	1.82463	3.7223	3.5105	3.13111	2.94325	2.04376	2.6924	8
RGD1565616	10.8988	9.70062	15.7813	15.7981	13.7205	15.9684	11.4882	10.9699	8
Rgs16	14.6515	13.2659	53.2703	79.9867	51.7154	73.2195	35.8762	52.1601	8
Rhoc	6.97938	9.37469	30.8674	30.2482	27.0916	31.7679	21.624	20.1134	8
Ripk3	0.372383	0.219844	2.81005	2.89804	2.18855	2.38127	1.54289	1.75573	8
Rit1	2.98978	2.92443	8.889	8.6565	8.51117	10.7808	7.5173	5.93399	8
Rnf103	19.3833	18.2228	24.1243	26.2074	22.8269	25.7719	21.8058	22.3987	8
Rnf34	6.46391	5.90448	13.4392	11.8104	13.3933	14.6027	9.53169	9.19157	8
Rnh1	12.959	9.76036	27.0286	28.7237	24.5226	27.1194	19.3704	18.6902	8
Rock2	35.8481	40.9589	57.6716	56.3655	56.9144	51.8891	44.0306	44.8484	8
Rp2	1.45333	1.3258	2.57927	2.67179	2.10355	2.3998	1.6049	1.88316	8
Rpe	7.24674	5.14736	11.9131	13.0614	11.661	10.3546	11.281	10.7948	8
Rpl22l1	20.4991	21.3332	59.7822	84.3352	59.0364	60.0196	57.2752	60.9041	8
Rpp21	9.31271	8.51966	17.1898	19.2342	18.1911	19.17	14.6546	13.1042	8
Rpp40	2.57173	1.80005	5.52554	7.30887	5.14944	5.94953	4.71569	5.1693	8
Rragc	5.61465	4.65691	12.2255	12.2638	9.81118	12.1467	8.80723	7.8448	8
Rras2	4.89611	2.92501	8.81307	9.45676	7.28097	8.67423	6.31395	6.54715	8
Rrm2	5.81271	7.87604	69.6868	78.48	48.2634	58.3576	39.8346	34.3568	8
Runx2	0.839216	0.813143	69.8668	70.2738	39.9293	43.5311	26.5645	32.127	8
S100a10	92.2474	77.4929	321.927	372.106	278.502	321.167	237.214	218.396	8
S100a11	791.443	788.726	3513.58	5071.1	3588.78	3446.81	2177.07	2400.08	8
S100a4	139.241	116.197	670.224	719.54	458.558	498.227	297.855	278.305	8
S100a6	387.632	397.269	873.847	990.358	608.979	757.774	580.159	479.394	8
Sacm1l	8.98207	8.74478	13.3272	13.3728	12.9254	13.5076	11.8867	10.1203	8
Scoc	12.224	11.2148	35.8009	35.2579	32.8588	30.9852	25.9067	30.2775	8
Sec23a	4.05798	2.91789	5.5381	6.33248	5.81195	5.41211	4.23979	4.43967	8
Sec61b	18.8003	17.6651	55.3933	59.0601	42.5813	58.5671	48.3546	35.5972	8
Sel1l	6.32074	5.17034	10.8309	11.9563	10.1166	12.3168	9.23865	8.80877	8
Sema4f	1.44851	1.49157	13.6282	14.1228	7.48748	8.35375	4.25943	4.98741	8
Serinc1	59.2195	39.3497	79.0881	86.0288	83.1085	84.5272	69.2361	64.0954	8
Serinc3	75.4341	57.8167	150.46	168.281	124.119	138.353	116.877	112.322	8
Serpinb6	8.42488	7.67787	27.6811	27.903	20.2758	25.7134	13.825	15.2919	8
Serpine2	7.95365	9.77424	351.309	344.341	187.328	262.917	97.1899	109.454	8
Sestd1	9.27763	6.73194	18.0408	17.2167	13.6371	17.4695	11.1345	10.4791	8
Sft2d2	2.14664	1.83307	3.01477	3.65688	3.07356	3.73788	2.27944	2.40577	8
Sgms2	0.210832	0.164725	0.938465	1.17645	1.09695	1.11283	0.638664	0.53264	8
Sh3bp2	0.762151	0.807535	4.43929	4.62777	2.77899	3.60132	1.90465	3.03021	8
Sh3glb1	31.9045	24.1189	71.4209	68.2385	65.9815	66.651	51.8184	54.3862	8
Shoc2	19.0092	15.9227	27.6987	26.1097	25.6916	30.125	21.4781	21.6196	8
Siae	0.735686	0.845752	1.48923	1.87891	1.56368	1.82233	1.37466	1.24359	8
Sik3	6.97543	5.63043	10.5431	10.5232	10.8131	10.9239	8.68678	9.31202	8
Ska1	0.88203	0.955871	3.75367	3.84425	4.12657	4.50592	2.0518	2.81407	8
Ska2	6.44372	5.65682	19.8404	19.4414	16.3565	19.8282	14.54	13.2153	8
Slbp	4.55763	6.85651	15.0539	13.8104	14.2661	15.2798	10.3478	9.73126	8
Slc12a6	3.77488	3.07877	6.31206	6.84379	6.38963	7.07021	5.04297	5.43561	8
Slc22a18	0.246481	0.256651	1.68569	2.02762	1.7185	1.42345	0.83605	0.958294	8
Slc25a30	0.75643	0.756333	1.3835	1.3018	1.32644	1.60882	0.909213	1.16045	8
Slc27a4	1.01599	1.14047	2.33212	2.76425	1.98302	2.63072	1.65209	1.75111	8
Slc30a7	3.13808	2.59518	6.94279	6.47887	5.95683	6.40964	5.45317	4.66207	8
Slc35d2	0.558351	0.393342	2.60256	2.36481	2.12456	2.29541	1.54172	1.78712	8
Slc35e4	2.84697	2.50894	8.14377	7.14377	5.94232	8.65453	5.00975	4.90887	8
Slc38a7	0.799422	0.674809	1.42133	1.66618	1.54021	1.46443	1.22016	1.28742	8
Slc38a9	2.35819	1.93423	5.61483	5.97603	4.09225	4.99014	3.29668	4.17386	8
Slc3a2	23.8049	20.3128	30.8287	33.5016	27.8446	36.8744	26.652	26.9373	8
Slc41a2	1.75958	1.32527	3.62943	4.40957	3.42699	3.69056	2.00897	2.30818	8
Slc43a2	0.647974	0.408625	1.83593	2.07141	1.7247	1.73604	1.2629	1.24991	8
Slc44a2	16.3104	13.3907	29.8399	30.2199	25.1871	27.2438	22.5471	22.1224	8
Slc4a2	1.60332	1.44403	3.22485	3.27927	3.75316	3.38664	1.89607	2.29075	8
Slc6a6	1.80021	1.75301	9.42623	13.8857	5.54398	6.24216	4.77792	3.90404	8
Slfn13	21.872	18.0771	31.5126	31.3572	27.9388	32.3238	25.7652	25.2859	8
Smad1	11.0727	8.85608	17.1232	15.0693	12.8364	15.0387	13.488	11.2571	8
Smad4	18.1519	13.1369	38.1174	37.8483	40.8388	35.5517	20.791	27.6041	8
Smc4	9.02348	7.28437	21.574	18.8251	17.4757	17.231	17.4965	15.2373	8
Smc5	5.49315	7.78323	12.5782	13.7788	12.7986	12.4782	10.4809	9.61433	8
Smurf1	7.81815	6.59283	17.5827	18.402	16.2943	18.8209	11.3885	11.4197	8
Snx7	11.9598	9.08047	21.8136	20.7185	16.8073	19.1112	12.8817	11.8236	8
Snx8	1.00992	0.888362	2.99191	2.80312	2.37218	3.14546	2.05709	1.83178	8
Socs4	4.86808	4.00606	8.8087	12.0131	9.28539	10.9697	6.77644	7.29897	8
Sord	2.06557	2.11611	14.709	14.4911	9.92402	10.0175	5.97868	5.40182	8
Sox8	0.993885	1.04369	4.28787	3.89725	3.60676	3.9226	2.30698	2.88893	8
Spdl1	2.20762	1.82441	5.84686	6.10709	5.74973	6.00231	4.71713	4.3172	8
Spon2	1.0574	1.50122	8.16255	9.73297	4.97594	4.05027	1.51928	2.20661	8
Spp1	5.27365	3.3418	43.5383	54.1428	28.9647	32.9437	16.52	14.5882	8
Spry2	28.7947	22.6688	47.6659	56.6144	39.9324	49.6137	29.8804	36.8687	8
St13	41.16	31.2877	55.048	75.8304	68.3526	75.5394	50.9378	43.8033	8
St3gal2	7.3735	6.44882	29.8849	29.8591	27.0537	24.9917	18.3155	17.8577	8
St3gal4	12.3636	8.96746	29.9456	28.5253	28.3333	34.6288	23.9481	18.3412	8
Stam	15.3878	11.7683	22.0432	24.1739	21.036	25.7961	19.7622	17.1197	8
Stard8	7.40266	6.76802	10.9935	11.9998	13.1986	11.1263	8.6014	8.27978	8
Stau2	4.52266	2.61964	6.53177	7.15884	7.19715	7.04818	4.68737	5.6637	8
Stim1	3.00355	2.92733	4.28092	4.68835	4.10846	5.31252	3.65461	3.45382	8
Stxbp1	1.77962	1.7702	5.81992	5.1099	5.05382	6.90366	5.05233	4.22423	8
Sulf2	0.83274	0.541519	2.41817	2.28763	1.98083	1.87612	2.05583	1.92115	8
Syne3	1.70654	1.28372	3.70316	3.58656	2.8751	3.2724	1.9427	2.37727	8
Synm	1.45334	1.08976	4.547	4.50448	5.03233	4.15648	3.06722	2.80965	8
Sypl1	6.39357	7.7231	22.8467	29.364	24.0772	20.5958	17.9476	18.561	8
Tanc2	15.632	11.7964	47.8069	49.8466	27.0081	25.2482	19.2368	20.3793	8
Tatdn2	2.81522	2.59238	4.98069	4.62321	4.6169	4.58606	3.47962	3.45035	8
Tbc1d24	1.00656	0.816876	5.65307	6.97263	5.24892	5.27085	3.9467	4.94223	8
Tbc1d9	1.82215	1.58691	3.6592	3.99253	3.72653	3.42216	2.62785	3.36808	8
Tceb1	2.51186	4.79774	12.8216	16.3413	12.3166	12.7031	12.4604	9.76953	8
Tcf19	6.77907	5.40195	22.7617	21.7489	18.8513	20.4894	13.0277	13.7268	8
Tec	0.787227	0.622563	2.26268	2.25644	2.30027	2.02124	1.75414	1.19919	8
Tenm3	11.0526	10.0893	51.5979	53.9214	45.4075	44.9072	32.4112	34.4302	8
Tes	1.02362	0.344784	43.219	43.1708	31.5294	43.62	30.4362	26.7697	8
Tgfb1	1.40294	1.03551	9.84968	8.5707	6.50556	8.50186	4.6135	4.46154	8
Tgfb1i1	4.00564	4.0678	9.56486	7.58867	8.10962	8.69578	5.11831	7.36107	8
Thbs4	1.87676	1.18306	79.2191	103.456	61.177	72.7499	27.819	26.4133	8
Timm17a	4.94142	4.71315	20.0876	23.5061	20.546	20.8276	15.2544	14.5043	8
Timp3	122.497	102.934	165.643	217.707	155.168	181.25	140.971	124.081	8
Tinf2	3.24459	2.71489	5.11868	5.50009	4.70693	5.28467	3.83403	3.77012	8
Tmbim1	12.5925	11.4774	29.6286	27.2156	24.8268	24.2024	15.2287	17.757	8
Tmeff1	0.441514	0.449885	2.24093	1.61617	1.2562	1.6723	0.949975	1.12032	8
Tmem117	3.96318	4.06427	12.5665	9.76037	10.1774	10.0421	7.48349	7.71561	8
Tmem123	10.1796	10.3632	65.6525	62.9208	56.9451	69.8923	44.6284	42.5852	8
Tmem19	1.3748	1.45659	5.58355	5.16893	4.9493	5.07044	3.50195	3.45301	8
Tmem30a	13.4265	13.9029	41.2587	45.0281	36.5396	32.7306	39.4011	33.9464	8
Tmem41a	0.495139	0.525076	1.58048	1.38406	1.50876	1.36569	0.793638	0.691193	8
Tmem63a	1.74525	1.42723	2.62856	2.42565	2.2758	2.5689	1.93114	2.38276	8
Tmem87b	19.1436	12.9099	36.5071	40.7084	37.1373	38.5897	24.1025	23.4962	8
Tmod1	2.80453	2.05539	9.45244	9.66411	8.13021	8.54329	5.21839	6.062	8
Tmod3	27.0844	20.9793	39.1108	41.7336	36.3568	39.4072	31.6582	32.9061	8
Tmsb4x	305.809	274.11	831.309	897.471	793.972	871.864	660.929	577.388	8
Tmx4	9.07217	7.88855	21.5278	17.3335	15.7964	17.4239	12.5079	12.4042	8
Tnc	1.99967	1.46348	40.7618	37.9695	30.9	31.5836	14.1687	22.9429	8
Tnk2	1.43188	0.987493	3.3415	2.94174	2.81339	2.67421	2.0434	2.43312	8
Tnks	5.53165	4.31359	18.3931	18.6549	17.0834	18.2431	11.1307	15.1233	8
Tom1l2	4.41429	4.29308	9.58281	12.1275	9.61342	11.7426	8.69609	7.29605	8
Tpcn1	2.55767	2.61674	7.80409	6.75571	7.3882	8.17854	4.85364	4.61618	8
Tpm3	28.933	24.7982	74.7022	87.6489	80.9029	91.0777	55.8369	49.3151	8
Tppp3	16.1738	12.215	36.7368	30.2127	30.0554	28.3349	17.4054	20.1248	8
Trappc8	6.41374	5.28843	8.56643	8.3596	8.00013	8.12743	7.08554	6.61964	8
Trim26	3.84287	3.05584	5.71849	6.10401	6.49805	5.60851	4.74742	4.41763	8
Trip13	2.36415	1.28232	9.99424	11.8017	9.09634	9.88623	6.33983	4.95387	8
Trove2	5.33692	4.11004	11.7895	11.1294	11.2809	10.6696	8.92301	9.18763	8
Trpc1	1.76906	1.59447	3.74385	4.06549	3.04252	2.77082	2.85171	2.36661	8
Tspan4	0.793085	0.640745	2.44816	2.69724	1.39237	2.00727	1.31369	0.935496	8
Tspan5	3.54769	2.72041	15.0445	13.7191	13.6935	13.4899	9.43053	8.85348	8
Tspo	6.37693	6.05177	12.0945	16.4787	9.20532	11.7869	5.59216	5.71181	8
Tstd2	1.70796	1.26496	2.91171	2.64984	3.13217	2.9947	2.48445	1.83482	8
Ttc21b	5.58726	4.03396	9.57342	8.58777	8.06385	8.75097	6.39176	6.0603	8
Ttc7a	1.00303	0.939296	2.15433	1.88751	1.47686	1.69343	1.11449	1.20913	8
Tubb3	0.67213	0.700107	2.94967	3.06968	1.61394	2.32569	1.56768	1.45559	8
Tubb4b	13.887	10.3556	35.0665	35.2228	23.3569	31.6655	21.5257	19.3379	8
Tubb6	18.5898	15.228	24.2238	24.6468	22.1224	25.4676	16.9677	17.7528	8
Twf1	29.5571	26.9624	103.742	122.009	98.1624	115.021	69.5649	70.5347	8
Txn1	196.019	187.015	483.327	715.334	544.81	616.074	371.496	346.51	8
Txndc17	13.1545	11.2493	27.9953	25.3754	26.551	26.421	23.6249	19.4731	8
Uap1	4.27072	4.22245	8.98861	10.504	5.08447	6.48347	3.66838	4.99037	8
Ubr7	7.9759	7.37575	16.006	15.8873	13.6474	16.3549	12.6711	11.441	8
Ucn2	1.75711	0.996459	68.4612	77.6012	46.388	40.1947	22.3281	32.3273	8
Ugp2	5.50574	4.97183	7.31443	6.78371	6.86377	7.40069	5.88131	5.77662	8
Usp13	1.17631	1.12995	1.6269	1.42102	1.47258	1.53205	1.28766	1.17837	8
Usp53	3.77549	2.9587	4.67142	5.25529	3.6556	4.32621	3.42665	2.97257	8
Usp54	2.30337	1.94767	5.26993	5.97078	4.82415	5.12059	3.98396	4.41119	8
Vcan	1.20726	0.818943	2.27789	3.59597	2.31807	1.8831	0.687148	0.914737	8
Vmp1	10.0015	9.31129	36.5032	41.9038	33.7076	34.8182	28.6513	27.9705	8
Wdhd1	2.5944	2.03521	4.93282	4.77036	4.86854	5.1271	3.7859	3.2354	8
Wdr1	17.4794	14.5592	42.2204	36.6005	37.0996	39.5104	26.626	28.5914	8
Wdr37	4.63779	4.30996	6.13473	6.95311	6.03771	5.88101	4.93709	4.98445	8
Wdr44	3.75083	4.07261	6.03906	6.0771	5.19072	5.37556	4.40171	5.08642	8
Wdr47	3.19903	2.783	3.7497	4.00147	3.12188	3.51966	3.0379	2.83748	8
Wdtc1	1.21525	1.05361	2.69875	3.22968	2.33502	2.52709	2.17673	2.06132	8
Wee1	4.3593	3.40239	8.0083	7.33825	6.04836	6.67692	4.22633	5.07403	8
Wwp2	1.26292	0.959027	3.20846	3.25802	3.01043	2.49357	2.47278	2.37206	8
Yif1b	1.90052	1.93017	3.04795	2.67852	3.04329	2.71449	2.59025	2.12269	8
Ywhag	6.3279	6.6233	20.6291	23.3675	20.1479	22.3888	16.1477	16.4568	8
Ywhah	18.86	21.7861	49.0096	53.0891	42.3527	44.582	33.8851	28.7624	8
Zadh2	1.95231	1.6503	2.59308	3.03153	2.94987	3.0943	2.44089	2.13364	8
Zbtb2	4.08989	3.67265	5.85731	5.7094	4.99853	5.76764	5.09423	4.72962	8
Zbtb20	14.2592	12.7515	24.3389	25.6755	20.7834	18.4045	14.8294	18.9715	8
Zbtb43	4.59516	4.39366	6.9837	7.13858	6.02358	7.08606	5.11217	4.29984	8
Zcchc17	11.7018	9.92738	19.8749	21.9186	21.583	20.8333	14.8046	12.3989	8
Zdhhc20	9.80974	10.6055	20.6873	21.8755	19.5489	18.6937	16.8515	18.5074	8
Zdhhc3	3.89973	3.34843	7.5552	7.36724	7.63962	7.55384	6.27594	5.73274	8
Zdhhc9	4.92001	4.54757	8.44939	8.35764	7.64903	8.23567	6.84472	7.2504	8
Zfand2a	10.153	7.22324	30.3408	36.9318	24.7171	33.2688	14.5177	24.6082	8
Zfp180	19.3977	17.8603	25.3622	26.0856	22.0595	25.2394	17.9266	18.755	8
Zfp367	1.1432	1.49676	4.31689	4.53956	2.28041	3.31218	1.99957	2.04495	8
Zfyve1	1.50768	1.16835	2.71803	2.87582	2.40061	2.87059	2.36246	2.0757	8
Zw10	1.8849	1.74949	2.76608	3.44711	2.50287	3.45952	2.39654	2.05093	8
Zwint	8.51386	6.73279	15.1445	13.5915	11.5281	12.0303	10.5271	10.4614	8
Aar2	0.9797	0.881356	1.30572	1.42901	2.37643	2.03476	1.70189	1.75004	9
Aarsd1	1.05708	1.17085	2.51429	2.02247	3.30599	3.14521	3.2867	3.14756	9
Abca2	5.08867	4.68035	4.77878	4.78165	9.60191	7.59874	6.02306	6.99598	9
Abcd2	1.01716	0.763567	1.15112	1.19896	1.71309	1.78777	1.34329	1.5784	9
Abcd3	20.2119	17.1162	18.4208	18.3541	26.6997	26.5856	26.5246	24.9784	9
Abce1	23.8935	17.5564	28.6899	28.6761	38.281	39.5822	38.0928	35.4553	9
Abcf1	7.53874	6.60619	9.40428	8.75442	13.2562	14.2103	11.3832	9.81102	9
Abcf2	2.39687	2.31927	3.06232	2.91213	3.9787	5.07893	3.99846	3.71611	9
Abcf3	1.74539	1.65814	1.82338	1.6657	2.7646	3.44685	2.48626	2.29606	9
Abcg3	1.67147	1.09042	2.57677	4.87031	8.48906	10.1517	5.9269	7.02782	9
Abcg3l3	5.34835	4.1332	7.71731	11.3811	26.1515	30.7328	21.2873	23.3271	9
Abcg3l4	2.54682	1.09569	3.67586	3.8139	10.771	10.6214	6.25025	7.21098	9
Abhd14a	1.46948	1.66386	1.48535	1.49776	3.06279	3.8444	3.98765	3.05137	9
Abhd16a	5.15026	4.6399	4.9913	3.99789	7.50891	6.80972	7.29914	5.98968	9
Abhd17a	1.44992	1.58425	2.7995	2.27905	3.27882	3.76822	3.28084	3.31049	9
Abhd17c	2.23319	2.8276	4.61388	4.0173	7.26642	6.25714	7.4414	7.68707	9
Abhd2	8.39297	8.88056	8.85056	10.0669	10.931	13.9368	11.9166	9.6779	9
Abhd4	22.015	17.1543	50.3357	53.3152	81.8908	75.3198	74.3705	70.4415	9
Abhd6	1.08426	1.00164	2.76748	2.67478	4.36855	4.1662	4.47241	3.95514	9
Abhd8	0.677776	0.980721	0.920489	0.707415	1.62201	1.66961	1.59986	1.067	9
Abi2	10.212	10.2907	13.8943	13.6498	19.2389	18.1931	16.7299	15.8899	9
Abt1	1.53162	1.48805	2.18455	1.90204	2.90279	3.95175	2.91215	2.25348	9
Abtb1	1.45802	1.3946	2.14164	1.85082	2.81669	2.96824	2.45806	2.30946	9
Acaa2	10.6645	7.4565	12.2819	10.3106	14.4072	16.6446	14.8349	12.2518	9
Acad11	1.1268	0.877372	1.52906	1.66864	2.81171	2.77721	2.38811	2.25803	9
Acadm	12.8474	10.4337	12.9504	13.0307	17.2776	19.8865	15.954	12.6333	9
Acat1	9.38497	8.8038	8.73275	8.70545	11.2123	11.9649	11.1759	10.3494	9
Acbd4	0.873302	1.04172	1.18304	1.35303	1.77476	1.43374	1.66275	1.43361	9
Acbd6	2.74105	2.55055	3.87148	2.88675	3.97195	5.06669	4.80639	3.28013	9
Acin1	6.02213	5.91393	5.63622	6.31355	8.11605	9.19708	7.73745	6.69166	9
Aco1	3.7321	2.76695	4.69715	5.10877	7.74583	7.90733	6.74767	6.2409	9
Acot13	2.7305	2.45525	3.83164	2.96058	4.72438	4.24961	5.85284	4.75293	9
Acp1	8.65486	6.2585	10.8347	10.0544	15.3916	15.661	12.5301	13.5234	9
Acp2	3.94694	3.87809	8.22814	8.89551	12.5871	10.917	9.28021	10.7458	9
Acp6	3.39967	2.3176	3.23057	3.12616	4.51265	4.92445	3.53768	3.54363	9
Acsf2	1.28195	1.34433	2.68142	2.68038	4.78389	4.17042	4.66968	4.6169	9
Actl6a	6.56933	4.34489	7.37295	7.94248	10.9018	11.7468	9.34745	9.85358	9
Actn1	0.0408524	0.0851609	0.572689	0.655722	1.29584	1.19311	0.481262	0.887013	9
Acy1	5.42782	4.00069	6.01919	7.6173	15.87	16.8206	12.3535	14.1784	9
Acyp1	18.76	17.1176	42.8253	41.5986	53.2954	49.7886	46.2246	50.202	9
Adam9	8.26624	6.28876	9.64661	10.4375	17.7508	16.4159	13.2314	12.7264	9
Adat2	1.30712	1.35976	1.5919	1.51945	3.46127	3.23763	1.92027	3.04855	9
Adcy6	6.0978	5.24592	7.12511	6.60537	9.65586	9.70275	8.76626	7.48056	9
Adh5	14.146	10.97	17.353	16.4738	30.916	34.0962	28.3467	25.0778	9
Adi1	4.38467	4.12674	4.83719	5.05225	10.745	9.6767	8.98693	7.91343	9
Adnp	14.9371	12.0457	16.3988	16.8509	18.6036	21.0126	18.6707	19.6024	9
Adprh	6.71248	5.5708	8.52681	8.85479	14.9251	14.789	11.6096	10.9138	9
Adprhl2	2.08808	1.93667	3.10375	2.67448	4.74414	5.12649	4.24267	2.67841	9
Adrm1	4.21894	5.69643	10.6089	11.6516	17.244	18.567	14.4889	16.3123	9
Adsl	5.26569	4.28222	4.88459	5.78666	6.58503	7.89547	7.9345	5.82653	9
Afap1	2.55409	1.80504	3.32141	3.5449	3.46423	3.83554	4.01909	4.26512	9
Afg3l2	5.2898	4.29075	4.33829	4.94682	5.49118	5.96432	5.53046	4.74145	9
Agap3	1.2143	1.26603	1.61406	1.40384	1.98185	2.46368	1.92828	1.89985	9
Agk	1.62769	1.04061	2.11061	2.5516	2.97775	2.82008	3.09057	2.58249	9
Agl	1.80415	1.605	2.12602	1.72411	2.69056	2.38173	2.65104	2.46871	9
Ago2	7.08309	6.53804	9.16422	7.98455	11.1891	10.5208	9.67518	9.40715	9
Agpat4	4.84229	4.55346	6.52079	6.50277	9.11262	8.91548	7.87026	7.01415	9
Agtpbp1	7.34608	8.53234	8.96962	9.35931	10.9047	10.28	10.1142	10.052	9
Agtrap	0.857974	1.29922	1.92069	2.01703	2.01642	2.43442	2.56584	2.10372	9
Ahcyl1	19.3954	19.2205	28.2944	28.8303	40.7871	41.8262	38.8655	33.9904	9
Ahsa1	14.1863	13.5767	15.3112	17.7947	23.3611	29.0762	21.0947	17.809	9
Aimp1	18.6787	16.8303	18.786	17.4785	38.2222	39.433	34.103	29.1997	9
Ak1	1.58659	1.90036	2.04953	1.9956	2.61066	3.14422	2.88516	2.33294	9
Ak3	28.7586	25.4683	36.0243	32.2666	42.7134	42.5533	40.9863	40.5037	9
Akap7	2.05632	1.15187	1.11898	1.05446	2.55078	2.62044	2.5254	1.75218	9
Akip1	1.18616	1.08846	1.44124	1.31852	1.8566	1.93458	1.53299	1.41097	9
Akr1b1	16.1185	11.8664	26.7037	21.5588	49.5972	55.3861	47.8113	46.909	9
Akr1e2	2.40269	2.23695	3.41974	3.91301	3.93345	5.17088	4.76496	4.29631	9
Akr7a2	0.748067	0.760085	1.50934	1.5446	2.14718	2.51062	2.09281	2.43381	9
Alas1	2.2204	2.02568	3.26802	2.86629	4.76348	4.28689	3.43312	3.68091	9
Aldh1a2	0.0437967	0.1	3.58328	3.58085	11.7999	11.8003	6.67457	6.31422	9
Aldh9a1	5.99323	4.86705	5.64928	5.42179	8.02436	9.69555	9.16468	7.64984	9
Alg10	4.21771	3.6279	5.55331	6.16084	6.36853	6.43541	6.72946	6.08605	9
Alg11	7.60596	5.30505	6.06207	8.25723	10.9278	12.4377	8.73805	7.71604	9
Alg12	1.15497	1.24132	1.4213	1.53313	2.09015	2.44074	1.83117	2.16844	9
Alg3	3.03944	3.5936	7.51119	8.8922	11.7516	13.2935	10.4581	9.89836	9
Alg5	12.0073	10.0243	16.9563	16.8326	27.6128	33.5011	22.4124	20.2356	9
Alkbh6	0.779007	0.873182	0.90082	0.842699	2.05274	2.20484	1.39031	1.42787	9
Alkbh7	0.95577	1.3859	1.22851	2.19445	3.89634	3.41506	3.95983	2.7154	9
Alkbh8	3.15048	3.50443	3.65114	4.59632	5.48491	7.38927	5.50022	5.28104	9
Alyref	2.98735	2.80304	4.37153	4.60016	5.51054	5.49341	5.30282	4.96775	9
Amn1	2.81059	6.25124	11.5134	11.2525	15.3236	17.5899	18.4137	15.7824	9
Ampd2	1.23294	0.960237	1.52732	1.20273	2.10748	2.06797	2.02649	1.74509	9
Amph	0.206455	0.0126528	1.82848	1.74326	5.70643	5.77996	3.61146	2.9654	9
Amz2	3.33598	3.26404	4.51539	4.54511	6.92962	7.13784	6.52185	5.51943	9
Anapc1	5.19627	4.36369	5.68676	6.02239	8.90881	8.6772	6.51129	7.01074	9
Anapc13	12.5998	9.22671	16.6944	19.4737	33.7609	28.0041	23.7146	24.7098	9
Angpt1	0.0661565	0.1	0.393815	0.168763	2.26095	2.20105	3.33201	2.54512	9
Ankib1	9.45733	7.95899	9.20956	9.56748	10.8102	10.8761	10.203	10.0249	9
Ankrd13c	5.44679	9.15242	15.8929	15.8283	17.9528	20.3974	18.7785	18.0083	9
Ankrd49	2.31825	2.13906	4.37551	3.6151	5.40458	4.9681	4.79748	5.34279	9
Anp32a	21.9074	20.1804	37.0669	37.0669	72.5187	48.3784	41.1774	35.7735	9
Anp32b	155.812	123.776	177.666	178.568	323.163	327.617	250.607	228.908	9
Anp32e	20.0697	18.8666	40.8224	43.9161	73.3414	59.2799	47.7495	45.2879	9
Antxr1	25.1832	21.6179	22.7419	21.7314	32.1889	30.5005	28.4048	27.0908	9
Ap1m1	3.04482	3.28674	5.79809	5.48726	7.29434	6.92907	6.49096	6.50111	9
Ap1s3	0.0384401	0.030045	0.857524	0.971529	2.52377	2.12233	1.58777	1.51207	9
Ap3m2	2.02425	1.57491	3.42634	3.07188	3.92524	3.86969	3.75722	3.70688	9
Ap4b1	1.19384	0.961135	1.14546	1.18944	1.75613	1.95315	1.48091	0.928233	9
Ap5m1	3.49401	2.78667	4.62437	4.40531	6.40427	6.48177	5.91014	5.74852	9
Apex1	13.1127	11.7926	12.9188	13.8407	31.8428	31.9995	29.0077	27.7323	9
Api5	9.43811	17.5186	24.1195	25.1243	30.2618	33.0742	26.2331	26.6657	9
Apip	2.96169	3.91364	5.92218	4.93157	7.4891	8.60815	8.1112	6.91586	9
Apool	1.95344	4.48986	7.77472	8.6066	10.2463	11.5952	9.94043	10.625	9
Apopt1	2.18138	2.19271	4.16066	4.29707	6.38676	6.36429	5.65843	5.36866	9
Appbp2	22.263	17.3624	22.338	21.9746	27.909	30.5716	30.8256	25.8752	9
Appl2	6.59665	6.67437	5.65986	5.90317	9.94444	9.88223	8.85808	8.21858	9
Arf5	3.19395	3.34981	4.03948	4.22365	5.73804	6.53475	5.68878	4.97716	9
Arglu1	31.4261	33.0316	29.5118	30.78	36.1953	42.0908	47.0814	38.8274	9
Arhgap12	10.3624	9.74509	13.9147	13.014	18.8994	20.2867	17.6606	16.6715	9
Arhgap28	1.71916	1.44349	1.38492	1.54176	2.18679	2.10514	2.03941	1.61001	9
Arid1a	18.5251	16.7694	22.0505	22.0937	24.2385	26.0607	24.3247	26.0643	9
Arih1	20.5155	21.9649	19.9217	19.8215	24.7074	25.7077	22.8732	22.7847	9
Arl13b	3.71914	3.91325	3.86901	3.92008	4.92366	5.03267	5.2219	4.10044	9
Arl14ep	10.3864	8.80312	8.47066	8.52406	14.1937	15.7026	14.3944	14.6306	9
Arl3	25.3138	20.7513	22.1661	23.721	38.6973	36.8741	29.9259	29.1831	9
Arl5a	19.2625	26.2815	21.7478	22.3161	29.8127	31.4404	32.8985	34.5265	9
Arl6ip4	2.5434	3.02176	4.00244	3.49938	5.95755	6.60751	5.59123	5.31646	9
Arl8a	21.8655	23.3304	33.5304	31.3853	42.8941	40.0583	40.6007	41.6178	9
Armcx2	1.03481	1.36534	3.31174	3.06624	4.463	5.20194	5.68398	4.75268	9
Armcx3	37.4788	35.2876	35.5705	40.4042	73.1443	77.8399	73.9035	71.5195	9
Armcx6	0.930198	0.702119	0.93381	0.719685	1.86785	2.39666	1.94643	1.45853	9
Arsk	7.03935	6.85605	6.5615	6.73515	10.308	11.7429	11.172	9.90057	9
Arv1	2.05709	1.27944	2.1531	2.63946	3.13023	3.04671	3.1255	3.04134	9
As3mt	1.41204	1.48709	1.90667	3.18013	3.77403	5.26745	4.80221	4.48167	9
Asb7	2.02332	2.25836	2.90491	2.01963	2.69115	3.93386	3.62693	3.05827	9
Ascc1	1.94593	1.79108	2.21795	2.8313	4.02039	4.05752	4.89497	3.43096	9
Asrgl1	6.18135	6.76102	4.84742	4.34887	10.9374	12.4548	13.231	10.7766	9
Atad1	42.3358	27.3012	50.8353	55.3134	57.1284	59.0365	63.2002	59.9071	9
Atad3a	1.78416	1.26198	2.12699	2.31392	3.88275	3.92155	3.47223	3.53945	9
Atat1	4.90307	5.73298	9.55308	11.6663	19.1992	19.2646	21.2782	21.0385	9
Atf6	27.7738	21.4264	26.1073	28.2256	35.2286	35.8015	30.1067	28.0452	9
Atf6b	2.32932	2.19482	3.00542	3.30765	4.95445	4.53077	4.36136	3.94622	9
Atg10	2.05559	1.43786	2.16487	1.42159	3.24824	2.91693	2.75704	2.78169	9
Atg12	10.9835	7.59648	13.3355	11.9441	17.4009	21.0053	17.5708	13.8176	9
Atg13	4.98902	4.32762	5.68771	6.21818	7.48878	8.04012	8.25244	7.03572	9
Atg14	1.4039	1.14796	1.3868	1.64749	1.91946	2.32903	1.92891	1.87234	9
Atg3	21.3297	18.0151	20.3609	17.6974	25.935	30.4125	25.8281	20.1469	9
Atg4c	2.13016	2.36557	3.01404	3.97543	4.94217	4.01878	4.46224	4.06853	9
Atg7	1.18391	1.15069	1.72231	2.12002	2.39415	2.84159	2.42001	2.80993	9
Atg9a	2.94516	2.79658	2.89958	2.81245	3.81255	3.38249	3.68496	3.29045	9
Atn1	2.77332	3.12822	4.51978	4.27041	5.2592	5.36569	5.18376	5.47916	9
Atox1	4.91634	6.78544	16.1742	16.5191	25.2169	24.0564	23.0906	20.2471	9
Atp13a1	2.11972	2.32955	3.21572	3.31617	4.22057	5.08745	4.39743	4.63663	9
Atp5a1	35.8328	26.4296	43.167	41.0373	53.6144	65.1795	56.0172	49.1144	9
Atp5c1	49.4361	36.5367	69.3311	61.4378	97.027	99.2925	85.9507	76.1016	9
Atp5e	21.8766	27.9678	66.9647	71.9643	90.7931	109.637	97.2691	84.3833	9
Atp5g2	16.5239	22.1845	61.8325	77.7355	97.3089	111.477	93.1469	85.0176	9
Atp5i	29.9822	28.6163	79.9312	79.0618	92.9994	97.6381	96.2268	81.1753	9
Atp5s	1.16144	0.67657	0.982242	1.0809	1.6549	1.773	1.23662	1.25308	9
Atp5sl	0.785451	0.486695	1.43962	1.50037	2.14616	2.35724	1.9979	1.98219	9
Atp6v1g1	102.567	93.3439	98.9644	105.002	137.117	148.964	129.309	106.749	9
Atp8b2	24.0003	20.4746	29.7842	31.0716	40.5955	38.7549	32.4714	35.0354	9
Atpaf1	1.74733	1.79278	4.1359	3.7807	5.37824	5.63212	5.17343	5.37486	9
Atpaf2	0.849067	1.04986	1.90068	1.27482	2.94891	2.88321	2.88408	2.81446	9
Atraid	6.40865	6.78802	12.6854	14.7802	17.2406	17.9067	17.4813	16.2895	9
Atxn2l	13.1968	11.248	13.7806	12.8098	16.283	16.5523	16.0222	15.6544	9
Atxn3	2.35322	7.01223	9.43136	9.32543	13.8175	11.1147	12.2347	11.8704	9
Atxn7l3b	9.97068	11.6988	13.4778	12.2461	20.1715	18.4562	19.9558	16.6668	9
Aup1	3.29774	3.03521	6.32922	6.44514	6.81513	7.80114	7.42305	6.68883	9
Aurkaip1	14.6978	12.6776	16.8848	18.6513	29.0822	28.5248	26.4649	23.3793	9
B4galt2	0.823918	0.7559	2.65969	2.56561	3.31277	3.27105	2.97922	3.28161	9
B4galt4	2.92586	2.55275	3.10941	3.00712	6.39437	7.13166	5.98759	7.68391	9
B4galt7	0.474853	0.323989	1.04495	0.572931	0.987363	1.23881	1.32994	0.98232	9
Baalc	2.55695	2.00512	45.0139	43.6263	80.8585	78.7511	62.6293	74.9112	9
Bag2	0.530949	0.552816	1.44153	1.49281	1.82764	2.09216	1.8359	2.32576	9
Bbs1	1.4904	1.09289	1.67278	1.96548	2.72705	2.32478	2.17072	2.43345	9
Bbs5	0.458066	0.844496	1.84824	1.86596	1.65437	2.67251	2.09575	2.42507	9
Bbx	5.68476	4.99451	7.28135	6.96744	9.8014	8.55633	7.16092	7.55692	9
Bcar3	1.92185	1.62354	2.0634	2.1724	2.84367	3.19601	2.47147	2.72381	9
Bcas2	12.0385	11.3313	14.7429	14.8529	19.8241	23.9783	22.9039	17.2077	9
Bcas3	3.74882	3.18237	4.40006	4.03164	5.07537	5.89191	5.66273	4.41621	9
Bccip	10.5547	9.19325	14.3228	13.3979	22.6525	24.4112	20.7642	16.3329	9
Bckdha	0.628309	0.82996	0.749628	0.504875	1.51166	1.67897	1.92291	1.06869	9
Bcl9l	1.52274	1.79799	1.82621	2.00619	3.03366	2.73684	2.94861	2.99702	9
Bex4	0.783578	1.33505	0.659603	1.28091	3.78592	4.42246	3.23231	3.08071	9
Bfar	4.11	5.09074	10.1142	9.17457	17.1075	14.7659	12.671	11.9698	9
Bin1	3.70391	2.89349	5.0284	7.07743	9.6574	10.9241	8.32275	8.47883	9
Blcap	11.8844	9.58782	11.0018	12.535	18.339	17.3754	19.1818	14.6595	9
Bloc1s2	16.2509	16.1177	23.3344	23.5526	35.5302	43.3258	31.1668	26.0143	9
Bloc1s5	2.37381	1.619	2.79416	2.32549	3.36979	4.37819	4.21467	3.70368	9
Bloc1s6	2.76247	1.85292	2.86015	3.3076	4.80327	4.49423	4.52012	4.24549	9
Bmi1	4.28196	3.83337	4.24219	4.20872	6.04516	6.69001	6.426	4.93356	9
Bmpr1a	11.1889	10.7035	13.2465	12.4021	14.9205	16.2895	16.9686	15.4259	9
Bms1	8.89728	7.03708	7.69793	8.60303	13.6308	13.1158	9.90706	10.2572	9
Bmyc	2.92559	3.73748	3.92737	3.92509	8.02852	8.59869	7.69332	7.44128	9
Bnip1	1.05675	1.50868	1.85866	1.93002	2.45763	2.40816	1.97576	2.50893	9
Bnip3l	22.9698	19.9513	29.8499	31.8719	39.6591	39.6254	39.1934	36.317	9
Bod1	3.19666	2.3307	2.53651	2.44067	3.82584	4.1706	3.83004	3.53717	9
Bola1	1.15728	1.09667	1.47502	1.64173	2.77944	3.65168	2.54853	2.33925	9
Bola3	1.55812	1.40068	4.36873	4.65959	4.67157	4.91908	5.61787	6.59008	9
Brcc3	7.12117	5.17347	6.2624	6.38442	9.27319	8.82782	7.45865	7.56926	9
Brd3	2.14682	2.22183	3.83333	3.22795	4.99228	4.34897	4.46715	4.03835	9
Brd4	9.66022	8.95572	14.8647	13.4242	17.2229	16.8807	18.5404	18.8243	9
Brd7	8.12895	6.04734	7.63846	8.26956	11.5284	11.5333	9.78536	9.31996	9
Brd8	5.91168	4.97012	5.74169	5.59907	7.98691	9.05252	9.68441	6.92651	9
Bre	4.36732	4.59448	10.2004	8.03437	14.2676	16.117	11.3548	12.6477	9
Brf1	2.66473	1.84052	2.45467	2.25609	3.49521	3.95399	4.36676	2.86022	9
Bri3	7.34976	7.76104	12.8413	12.8834	13.6282	14.7655	14.9024	14.064	9
Brix1	3.89179	8.81155	10.8904	10.9764	12.4809	15.9331	14.3946	12.9811	9
Brk1	19.8209	19.673	21.8239	20.4228	32.0906	35.8699	30.5684	27.5822	9
Brms1l	4.11845	3.80755	5.15315	4.85354	5.8009	5.43549	5.79169	5.05669	9
Bscl2	1.24285	1.47462	1.99099	2.33838	3.3398	3.35747	3.10253	2.32616	9
Bsdc1	5.84637	5.39339	9.12868	8.56558	11.5587	12.8747	12.2645	11.3562	9
Btbd1	11.2624	8.0451	14.6332	14.6566	17.3815	17.7918	17.5204	15.8504	9
Btbd6	2.76504	2.27826	3.61452	3.37426	5.13633	4.59907	4.19102	4.68238	9
Btg1	71.7285	104.093	155.155	149.035	188.762	217.311	183.392	217.553	9
Bysl	1.64811	1.70864	2.51982	2.05261	2.83016	4.10666	3.49952	2.82821	9
C1d	2.51951	2.15707	3.31457	3.15565	4.15405	4.80066	4.37358	3.78834	9
C1qbp	23.3142	19.0318	31.9409	32.1742	53.274	56.2274	50.6464	47.091	9
C1qtnf5	0.314458	0.409203	0.501994	0.556792	0.970545	1.03554	0.996225	0.878276	9
C1qtnf6	0.657698	0.464264	0.586085	0.696525	1.13789	1.13826	1.04972	1.04903	9
Cabin1	0.920391	0.913523	1.49212	1.6566	1.74754	2.00771	1.92284	1.61204	9
Cadm4	13.7254	11.7472	13.1415	13.6433	32.4218	28.2008	22.1883	24.6081	9
Calcoco1	2.34285	1.93357	2.93042	2.54447	3.75453	3.27845	3.46493	3.47646	9
Camk1	0.712874	0.79933	0.914072	1.39181	1.90485	2.15913	1.35056	1.45441	9
Camk2g	1.24126	1.11689	1.32084	2.22155	2.73712	2.69281	2.26734	2.19102	9
Camlg	2.8465	2.04237	3.88879	4.215	5.1915	5.80678	4.98891	4.88772	9
Camta2	1.88926	2.06357	2.2188	2.40159	2.89184	3.06167	2.51348	2.48015	9
Canx	41.883	73.036	105.052	107.162	133.187	141.28	130.937	104.256	9
Capg	8.64217	5.17906	20.7464	13.2921	19.0294	20.4602	21.1506	17.3678	9
Capn5	12.9976	12.5167	14.8236	16.493	23.369	27.1056	21.425	20.2312	9
Capn7	5.70913	5.43001	7.39717	7.89141	10.0477	9.7397	9.23307	8.30406	9
Carf	1.20631	0.877375	1.07845	0.981263	2.08865	1.67184	2.35552	1.61279	9
Carkd	1.07462	1.03255	1.14388	1.52057	2.51803	2.89675	2.44509	2.19397	9
Carm1	2.5773	1.79029	3.6312	3.00702	4.65422	4.9909	4.54595	5.05367	9
Casc4	17.2229	20.5337	26.5876	26.4886	38.3958	34.1238	41.1155	40.2349	9
Cask	8.16992	5.83061	10.8378	13.5	16.5858	18.6528	17.1531	15.536	9
Casp3	9.12489	7.40573	12.6182	12.9902	17.5549	19.2683	16.6799	15.4646	9
Casp7	5.2775	4.91726	5.73558	5.31991	9.36978	9.45703	8.55359	7.9004	9
Cbfa2t2	3.92986	3.3757	3.42085	3.88643	4.25904	5.15876	5.4023	5.02968	9
Cbll1	6.30414	5.6503	7.45878	7.24384	8.05314	8.53003	8.47243	9.31994	9
Cbx3	16.3581	23.7905	43.0614	39.0175	59.9927	68.0744	58.6011	49.1046	9
Cc2d1b	4.7199	3.7864	5.077	5.31074	6.18833	6.32329	5.5681	6.0431	9
Ccar2	2.64541	2.3245	2.96272	2.76753	4.20493	4.74028	3.70339	3.00572	9
Ccdc102a	1.8661	1.33338	1.56918	1.5147	2.60283	2.38385	2.33496	2.59918	9
Ccdc112	3.92186	3.99992	4.7441	4.6594	6.16098	6.65352	5.55238	5.03108	9
Ccdc12	4.0452	3.77025	4.43453	4.95593	10.2008	8.06199	6.39678	7.68759	9
Ccdc127	8.32607	7.56659	9.7408	10.36	16.8432	13.0211	12.0792	12.9313	9
Ccdc51	1.00794	0.907272	0.708741	0.816601	1.5549	1.84102	1.47803	0.92974	9
Ccdc59	1.94767	1.69457	1.74514	1.99275	2.46326	2.95479	2.22839	2.07108	9
Ccdc90b	3.40818	4.0541	5.83908	5.97618	8.50964	9.05784	8.4134	7.95499	9
Ccdc94	1.74759	1.47159	2.25159	2.03908	3.28323	3.99946	3.7316	3.56917	9
Ccdc97	2.17927	2.06341	3.69004	3.93375	5.11187	5.43387	4.91002	4.90408	9
Ccl11	0.342907	0.118881	0.396002	0.620941	0.691652	1.32993	0.998918	0.96023	9
Ccnd3	7.98334	7.02231	8.31842	8.8973	20.758	17.8246	21.7646	18.1904	9
Ccndbp1	3.35784	2.66011	4.46583	4.29154	6.36583	6.34958	5.2393	4.58538	9
Ccng2	9.90865	7.39059	9.30321	9.84541	14.0587	15.5575	14.9657	10.5343	9
Ccni	28.325	26.4079	37.021	36.5423	52.383	45.7164	54.0959	51.6915	9
Ccs	1.22942	1.29016	1.29769	1.12382	2.38452	2.1778	2.2957	1.83848	9
Cct2	68.3172	50.0885	90.7697	97.2156	137.585	136.441	113.856	103.762	9
Cct5	49.6159	40.9451	64.1108	66.6596	88.9267	101.543	90.8346	75.6648	9
Cd151	8.93092	8.25588	14.7944	13.617	20.1683	23.667	16.4295	19.2772	9
Cd1d1	0.150415	0.0997096	0.494248	0.541771	1.42312	1.7678	1.00872	0.972191	9
Cd24	2.09055	2.00804	46.4608	44.4828	98.1052	91.2256	69.5263	77.9978	9
Cd320	4.99427	5.92246	4.77443	5.67157	7.47663	7.72023	7.85954	7.274	9
Cd48	139.403	139.351	155.885	157.281	194.891	171.509	196.114	193.402	9
Cd99l2	0.819391	0.711325	0.780066	1.11724	1.49298	2.01871	1.27775	1.19621	9
Cdadc1	8.16629	6.56126	7.8138	7.99974	10.1848	10.0641	9.31095	8.16486	9
Cdc26	10.1561	7.82458	10.1337	9.19671	16.0874	14.3514	14.9145	12.8851	9
Cdc40	2.41043	1.87333	1.74058	1.76623	3.19996	3.61162	3.10279	2.67821	9
Cdc42ep1	2.76999	2.87484	5.27336	5.5398	8.18224	8.21623	7.6382	8.1764	9
Cdc42ep4	7.67971	7.70256	6.84525	6.82903	11.7072	12.4031	12.7898	12.0884	9
Cdc42se1	15.333	13.0849	18.1186	17.3577	27.0057	28.1857	25.0732	22.9012	9
Cdca7	0.724431	0.733008	1.00393	0.710412	1.13765	1.63608	1.32625	1.16982	9
Cdca7l	1.01226	0.749296	1.60789	1.76059	2.68104	3.09133	2.09555	2.45002	9
Cdh13	0.5521	0.418784	2.98595	3.50879	9.37778	7.16171	4.61305	4.81503	9
Cdk11b	5.0057	4.41423	4.15574	6.09945	7.08747	7.31175	6.47892	5.92999	9
Cdk19	17.0528	13.7291	17.8103	17.6875	21.4706	22.7422	19.1733	19.4238	9
Cdk2ap2	3.10974	3.20068	5.34362	4.68129	5.36097	6.79459	8.32682	6.51448	9
Cdk4	30.8538	24.9192	57.4834	56.5735	86.957	112.189	96.5109	68.4544	9
Cdk5rap3	1.75223	1.30177	2.63526	2.34407	4.49382	4.442	3.51409	3.21901	9
Cdk8	5.64841	7.13078	8.50633	8.20703	11.728	12.2431	10.7887	9.74974	9
Cdk9	5.00674	4.67822	6.25029	5.95773	7.18077	8.09389	7.56308	5.95802	9
Cdkn2b	0.195466	0.362091	0.669219	1.25165	2.15153	1.80361	1.06324	1.46723	9
Cebpz	8.83288	12.3736	14.733	13.3376	23.6717	22.8226	18.5678	18.3761	9
Celf4	7.84087	6.88194	15.9047	19.2722	37.8605	34.6231	39.3423	40.5492	9
Celsr2	5.70177	5.61473	19.7104	20.652	33.5188	36.1655	29.4821	31.3005	9
Cep112	4.16792	2.65242	3.96392	3.91094	5.68457	6.32896	4.57165	4.60091	9
Cep19	6.73531	4.38935	7.17191	7.88355	12.193	13.2869	11.4786	11.5316	9
Cep44	3.06645	4.08138	5.04635	5.72674	5.24969	5.87726	6.22702	5.62803	9
Cep63	5.98305	4.80881	5.98719	4.85583	8.24933	8.24873	7.17792	6.33343	9
Cep89	1.55093	1.22273	2.77071	2.86263	4.53116	4.08258	3.50034	3.31597	9
Cerk	8.55078	6.10231	10.608	9.92076	16.7452	17.0995	18.7053	15.6211	9
Cgref1	0.747491	0.675774	0.837392	0.716511	1.31679	1.46621	1.3087	0.93399	9
Champ1	5.21343	4.23051	4.97626	6.17249	6.99228	8.34148	8.35496	6.38797	9
Chchd3	15.4368	11.9641	18.4908	15.2939	24.8104	25.7863	25.2957	21.6721	9
Chchd6	0.811259	0.817667	1.63405	1.92345	2.92595	4.34965	3.03125	2.37599	9
Chek2	0.836893	0.73645	1.08925	1.09554	1.72338	1.71852	1.74915	0.985861	9
Cherp	4.04758	3.59915	4.54176	4.69199	6.7692	7.41048	7.47522	7.01014	9
Chfr	7.27588	5.06399	8.93935	8.406	15.7962	15.8466	17.8135	15.2114	9
Chmp1b	31.3969	24.0558	25.9086	31.3456	39.3225	43.2008	48.8357	47.5095	9
Chn1	4.48272	3.54276	7.81179	8.31519	11.3191	12.9136	9.30201	10.9195	9
Chn2	11.3502	12.0608	10.1122	14.004	19.8312	18.0858	20.8082	14.9527	9
Chordc1	4.98243	4.57056	7.37046	8.38612	7.51089	8.2762	8.19847	9.07174	9
Chpf	1.07191	1.04849	2.72337	2.84011	4.40128	4.74285	4.20642	3.3741	9
Chst14	1.39668	0.97847	2.02177	1.88969	3.69158	3.09439	2.63772	2.75143	9
Cir1	7.13104	6.23853	9.62199	10.2814	11.7636	11.7449	12.4237	11.0758	9
Cirbp	6.24837	6.60169	6.10826	6.41905	11.9474	13.0366	13.094	12.6267	9
Cisd2	34.1338	28.2471	39.8794	35.8751	41.1578	44.7911	44.4111	41.9186	9
Cited2	3.66653	4.00422	20.4869	22.8299	34.7784	35.164	23.2885	35.9862	9
Ciz1	2.83213	3.31598	3.50459	4.77541	6.62051	7.12269	6.32815	7.09743	9
Ckb	43.9133	48.9723	54.7533	51.6191	121.199	123.644	116.831	112.259	9
Clasp2	14.3185	11.26	13.7618	13.8331	18.7848	18.1731	18.2354	17.1042	9
Clcc1	8.8354	7.73006	8.61079	8.9565	13.8543	15.5019	13.4797	12.117	9
Cldnd1	21.7357	17.4255	26.6246	25.7503	34.1207	34.2092	35.1437	30.5427	9
Clip3	4.80195	3.86516	10.2039	8.51142	11.5461	10.8892	11.3795	12.9878	9
Cln3	1.61337	1.48315	2.44857	2.95341	3.66925	3.3579	3.66574	3.52833	9
Cln6	1.73018	1.56394	2.00127	2.23672	2.66126	4.19866	2.65368	2.83685	9
Clns1a	12.5184	10.4809	17.7106	17.8837	27.9329	31.9325	25.208	23.4864	9
Clstn1	9.16509	9.23645	9.8669	10.1735	11.2035	12.992	11.6149	10.1508	9
Cltb	9.29693	8.84152	6.86447	9.66171	14.1378	15.4542	13.1906	11.8819	9
Cluap1	8.70473	6.86542	4.4875	7.26587	13.8961	15.2113	13.2438	11.3682	9
Clybl	0.66196	0.519556	0.693206	0.777096	1.31072	1.45234	0.733948	1.00079	9
Cmc1	1.06988	1.01128	2.53023	2.68209	4.92461	4.67351	3.60953	3.98261	9
Cmip	3.56607	3.31353	5.26841	5.60401	6.86635	7.40748	6.77273	6.49876	9
Cmss1	1.82318	1.50807	2.43952	2.35576	4.80176	3.37266	3.26246	2.94095	9
Cmtm3	1.99766	1.79817	3.25946	3.08835	3.89835	3.86555	4.32233	3.28359	9
Cmtm5	85.0231	84.6393	73.4189	81.7067	129.054	127.78	142.37	133.992	9
Cmtm6	2.91043	2.84423	3.6578	4.85195	5.8961	5.15953	5.74632	4.50258	9
Cmtr2	0.942634	1.14295	1.22085	1.13441	1.48379	2.09537	1.70084	1.56255	9
Cndp2	1.85847	1.49233	2.46565	2.25447	3.32455	3.31423	3.09175	2.63892	9
Cnot10	3.23696	2.9418	3.23626	3.46722	4.63577	5.01908	4.71875	4.87824	9
Cnot2	10.4475	8.31919	8.45858	9.25632	12.1346	12.9693	11.8374	11.3986	9
Cnot3	2.28368	2.10075	4.2296	3.24254	4.78043	5.26313	5.95936	4.38043	9
Cnp	122.874	115.457	143.335	155.058	205.416	219.989	187.694	176.005	9
Cnpy2	21.9876	16.1394	33.6553	30.6005	51.065	55.2583	46.9837	44.454	9
Cnpy4	12.5182	9.33415	13.0331	13.6412	24.8554	25.6262	17.3386	16.089	9
Cnrip1	2.47023	3.57855	3.38987	3.30401	5.28146	6.12335	6.37906	6.33781	9
Coa4	0.881704	0.518832	1.38701	1.31828	2.04003	2.70868	2.79283	2.51576	9
Cog4	4.63997	3.85607	5.03604	5.98748	6.51875	8.2631	7.35411	5.47749	9
Cog6	1.11191	1.05503	1.00495	1.19888	1.74445	1.55303	1.44247	1.26162	9
Cog7	1.67384	1.30501	2.23495	1.79182	2.48271	2.56256	2.40125	2.22718	9
Cog8	0.908251	1.38831	1.62567	1.90756	2.4732	3.04061	2.16489	2.5144	9
Col1a2	77.505	62.0842	84.6732	82.2061	126.584	108.702	123.104	124.91	9
Commd10	5.30334	5.31416	8.32552	7.11152	10.933	11.4754	9.1075	10.1631	9
Commd2	9.60275	7.54781	7.93497	9.77198	12.2613	12.041	12.3809	11.1589	9
Commd6	9.98119	8.67548	12.4454	14.3341	14.1641	17.2132	16.5304	15.968	9
Commd8	6.79376	5.23652	14.7178	12.8531	17.0672	15.0287	16.8919	13.9655	9
Comt	5.32615	4.628	7.29407	6.10101	10.3181	9.12739	11.8478	9.3941	9
Copg2	5.31743	4.17779	8.35898	8.18525	15.0673	10.8918	8.93802	9.58638	9
Cops2	30.4297	26.0455	58.7627	59.722	72.212	72.5866	71.0486	69.3196	9
Cops4	11.3238	9.22588	12.7049	14.5079	19.6079	20.8724	17.1782	17.3164	9
Cops6	9.4339	7.78027	20.3725	18.2774	24.3631	28.2219	26.4754	23.077	9
Cops7b	1.50113	1.37136	2.18491	2.63027	3.2	3.7032	4.04841	3.23043	9
Cops8	6.57251	5.72293	8.11281	7.76716	9.2393	12.7725	11.753	8.94583	9
Coq3	5.38655	4.51565	7.21619	7.26676	9.38631	14.0567	9.32669	10.2438	9
Coq5	1.00248	0.710244	2.0626	2.10115	2.99099	2.86612	3.24173	2.17822	9
Coq6	1.60819	1.19577	2.4567	2.14825	3.78454	2.69866	2.42802	2.87739	9
Coq7	2.5506	2.13497	2.68589	1.78309	3.8559	4.38137	4.18223	3.64559	9
Coq9	3.4026	2.08927	3.52324	3.51533	6.07365	7.40421	6.15629	5.9676	9
Coro7	2.40609	1.81289	3.46263	3.79274	4.88762	5.77074	5.06408	5.05549	9
Cotl1	9.89373	9.76252	21.4794	20.3441	32.4146	38.2668	34.943	31.7112	9
Cox16	15.0355	19.8187	27.2204	31.6395	34.9823	34.8467	36.3883	33.2277	9
Cox17	20.0194	15.3966	25.6132	26.0197	27.3499	32.9806	30.9211	27.9633	9
Cox6b2	0.960561	0.248441	1.29193	1.69845	2.68138	3.53609	3.53923	3.98137	9
Cox7a2l	14.3474	11.631	27.5354	27.0611	31.2937	32.2493	32.5517	29.3614	9
Cpne2	5.07425	3.35205	4.7576	5.04476	7.05286	6.05671	6.2799	5.45803	9
Cpsf1	1.77847	1.19882	2.18435	2.39545	3.53513	3.4541	3.01499	2.74233	9
Cpsf3	6.01046	3.85404	6.64966	7.16003	11.231	11.787	11.3119	9.22351	9
Cpsf4	1.98725	2.30548	2.90471	3.11598	3.54887	3.83452	3.42904	4.07372	9
Cpxm1	0.165281	0.150704	0.208525	0.26987	1.11364	0.897143	1.80502	1.58255	9
Crbn	14.7353	14.5192	15.1296	12.9922	20.7578	21.6535	26.3239	22.5021	9
Crcp	5.70852	5.22221	6.8406	6.07579	8.81592	9.01461	7.50795	6.98913	9
Creb3l2	8.24186	7.53252	15.107	13.366	16.4463	18.0475	19.2798	18.6006	9
Creld1	1.73334	1.68066	2.91975	2.68544	4.29401	5.9123	4.18676	3.08523	9
Crls1	3.2229	2.43793	2.94268	2.72942	4.45332	4.50102	4.4811	4.66962	9
Crmp1	0.0338639	0.0441191	1.83425	2.01044	4.08866	3.8229	2.99231	2.62789	9
Crtc1	2.4831	2.51796	1.82519	2.19888	4.44879	4.52948	3.88974	3.59	9
Cryz	1.22331	1.77454	3.24389	3.43478	5.08606	4.49393	3.64505	4.3025	9
Cse1l	11.2756	9.17827	15.8161	15.2446	18.8488	22.3512	18.5045	18.6164	9
Csnk1a1	31.5809	24.119	33.0317	38.9365	44.7564	46.2156	44.1017	41.2198	9
Csnk1e	5.22521	3.44429	7.79057	7.21968	11.582	9.68725	9.5477	9.70572	9
Csnk2a1	14.954	14.2743	18.1711	19.9281	25.1122	27.5795	24.57	21.4947	9
Csrp1	73.573	69.3561	62.7205	61.5774	98.0405	104.68	96.8366	80.776	9
Cstf1	2.03711	1.65594	2.2076	2.33747	3.7366	4.53514	4.41245	3.95611	9
Cstf2t	1.60227	2.99591	3.17374	3.42018	3.93063	5.18267	4.89932	4.6589	9
Cstf3	4.83436	4.11812	5.9339	5.43447	7.82159	7.51611	6.25408	5.16816	9
Ctc1	3.7601	3.26304	3.99041	3.97801	6.2283	5.70313	6.2953	5.28352	9
Ctcf	12.097	10.1961	11.6646	11.4022	15.0119	15.4594	13.4198	13.3957	9
Ctdnep1	20.2124	17.5762	26.9339	23.0959	33.0813	33.3614	35.7889	30.617	9
Ctdp1	3.3387	2.86521	2.81002	3.39146	3.84426	3.9618	3.56625	3.06393	9
Ctnna1	63.0854	48.5934	65.0981	64.4848	88.5349	94.9942	79.4712	71.811	9
Ctps1	15.9186	13.709	19.3959	19.1634	25.3424	26.3933	23.0343	22.2552	9
Ctxn1	1.47987	1.70112	3.55112	3.23891	9.77499	8.44404	12.1159	11.2665	9
Cuedc2	29.3272	28.4997	23.7764	24.4254	62.1423	85.7428	96.7589	68.9575	9
Cul4b	3.31875	3.94397	9.50489	9.60121	10.4711	11.4048	12.3069	11.3862	9
Cutc	4.50626	3.43741	4.26499	4.95745	5.07182	6.48277	6.07074	4.53208	9
Cwc27	7.22829	5.44721	5.62304	5.48173	9.06587	9.33294	7.45991	6.77918	9
Cwf19l1	3.48581	3.12641	4.14705	4.65337	5.10889	5.84151	5.60225	5.42492	9
Cxcl14	2.3382	2.73954	14.4944	14.9509	25.9772	22.8127	21.4266	20.9948	9
Cxcr4	5.02375	4.05949	1.98544	4.27288	14.8597	16.4775	19.6542	17.0287	9
Cxxc1	2.45874	2.25287	3.20916	2.98937	3.95564	4.65704	4.03873	3.94122	9
Cxxc5	5.48187	4.89909	8.40311	8.02908	10.8493	11.0324	11.8757	11.8837	9
Cyb5d1	1.17933	1.08313	1.79459	1.34144	3.15912	3.20256	2.17489	1.59552	9
Cyb5r1	1.07779	1.19138	1.87325	2.07132	2.81666	2.38423	2.57307	2.16972	9
Cyb5r4	2.46946	2.06196	4.41036	4.58833	7.60902	7.50105	6.80764	5.64363	9
Cyc1	16.6289	13.3788	24.1568	24.2807	33.4631	36.1719	34.3535	29.9859	9
Cyfip1	15.8004	11.1245	19.6664	18.8645	25.578	25.5525	22.6501	20.4056	9
Cyfip2	4.30617	3.40407	15.9134	13.5935	18.8575	17.9074	17.2641	17.0716	9
Cyp2j4	1.43241	1.00828	2.34555	2.91004	2.76321	2.7736	4.26905	3.39931	9
Cyp2u1	2.11465	2.12483	6.4645	8.82562	15.194	13.7299	10.8892	12.0618	9
Cyp4f6	0.658248	0.30556	0.502069	0.725854	1.89721	2.80667	2.38319	1.89548	9
Dap3	2.6479	2.38541	2.84357	2.95716	4.8172	4.73763	3.94343	3.78533	9
Dapk3	0.611298	0.68961	1.3547	1.42888	1.88062	2.67931	2.63353	1.46907	9
Dars	17.0939	13.6817	24.934	30.5253	44.736	51.5152	45.6556	37.2538	9
Dazap2	49.2657	40.1296	71.0202	67.3217	86.7143	87.5046	83.5842	77.4256	9
Dbi	795.594	655.144	661.34	687.115	979.169	936.649	1062.66	962.948	9
Dbn1	1.36871	1.05926	3.95359	4.45891	7.94689	8.0181	5.55119	6.1504	9
Dbp	2.06145	1.21662	1.65076	2.18155	4.31665	3.00744	4.73804	3.85917	9
Dcaf5	2.76169	2.33644	3.80735	3.23414	3.55108	4.48279	3.81608	4.24574	9
Dcaf7	9.04509	7.93534	8.63769	8.25212	12.0763	12.9057	12.4978	10.8386	9
Dcaf8	5.03242	4.77739	5.28913	5.53071	7.77033	8.36172	8.21368	6.34526	9
Dcakd	6.00527	5.39881	8.40893	7.70397	15.0121	12.0653	13.3413	11.4207	9
Dck	5.25408	4.2292	7.79691	8.79032	11.1419	10.8851	9.76474	9.97028	9
Dclre1a	2.66439	2.0674	2.8324	2.9547	3.24328	4.03606	3.74652	3.40959	9
Dclre1b	3.14269	2.73702	4.81089	4.9956	5.87977	5.55486	5.23729	5.85305	9
Dclre1c	2.52845	1.9969	2.14707	2.29516	3.46983	3.23925	2.27355	2.63796	9
Dcps	2.03502	1.94435	2.24969	2.79577	3.2729	3.67908	2.96197	2.89065	9
Dctd	0.402675	0.303743	1.28428	1.09113	2.22103	1.91979	1.56583	1.16383	9
Ddah1	27.2071	23.9349	31.3138	28.9752	43.6866	42.6157	36.0084	37.5937	9
Ddrgk1	8.95529	7.74635	7.68209	8.46068	15.1505	16.4365	10.8186	9.21422	9
Ddx1	13.7965	11.8205	20.39	18.5769	29.9794	32.2096	24.629	21.4219	9
Ddx10	4.15795	3.64586	4.83717	4.38027	7.6488	7.18611	6.21616	6.39307	9
Ddx18	2.13321	1.51763	2.42529	2.86033	3.28977	5.12323	4.39605	3.37137	9
Ddx19a	3.98276	3.01041	6.72371	7.41424	9.0997	8.963	8.77682	7.80033	9
Ddx20	3.99344	4.09806	4.70764	3.99329	4.77204	6.40522	5.47555	5.27817	9
Ddx21	4.29168	3.45623	5.02471	6.15042	8.08994	8.02507	7.4437	7.19372	9
Ddx27	3.56299	3.57381	4.38128	4.21297	6.88295	6.89207	5.67669	5.60323	9
Ddx39b	54.0032	54.7028	61.2881	60.3025	100.541	106.779	101.336	93.286	9
Ddx46	19.5006	14.9644	17.2606	18.6439	26.9446	28.4146	22.9325	20.5408	9
[truncated: 4,275 more rows]
